# Supplementary material for: Integrated Analysis of circRNA-miRNA-mRNA Regulatory Networks in the Intestine of Sebastes schlegelii Following Edwardsiella tarda Challenge
Source: Front Immunol. 2021 Jan 20;11:618687. doi: 10.3389/fimmu.2020.618687 (PMC7857051; doi:10.3389/fimmu.2020.618687)
Supplement: Supplementary file 3 [file DataSheet_1.fasta]

>novel_circ_0004259_full_seq |chr fra_scaf239un:49044-53563|+
TCAGTAGGACGCCCTGTGAGAAGCTGATCAGTAAAGGCAGCCTGTCACCGGGCAGCTCTGCCTCACTTCCTGTCCAGACAGGAAGTAGGGAGAACATGCCTCTCAGAGGTCTCTCCAGCAGTTCTGTGATCAGTCGACTGTTAGTCAACGCCGACCCGTTCAGCTGTGACCCCGACAACATCGTTTGAGAGCACCCTGAAGTCGTGGGAGGACAAACAGAAGTGTGAGTTTCCCCGGACCCCCCCTCCTCAGCCCCCTCAGCCCCCCCACTCCTCCCAGCCAGAGATTGTCTCTGAAGACGAGGCGTCGCTGGTCAGCGAGTTGGGTCAGGCAGCAGGAGCTCTCATACACAG
>novel_circ_0004259_junction_seq |chr fra_scaf239un:49044-53563|+
GGTCAGGCAGCAGGAGCTCTCATACACAGTCAGTAGGACGCCCTGTGAGAAGCTGATC
>novel_circ_0004266_full_seq |chr ori_scaf1169un:5512-6051|+
ATATTCTGTTAATTAGAGCTGCGGCTCTTAGTTGTAGGAGGGGGTGCTCCCTTTCCACGTGGGGGTTTTTTGTTTCCCCGCGGTCGCCCCAACCAAAGACATTAGGGAAGGGTTCCATTAGTTCAGGCCCTTATGGGGGGTTACTTGACAGGATCTTCTTTGGTGTCTAAAGCTCCATAGGGTCTTCTCGTCTTATGTTTATATCCCCGCTTCTGCACGGGGAGATCAATTTCATTGACTTGAAAGAGGAGACAGTTAAGCCCTCGTTGTGCCATTCATACAGGTCTTCATTTAAAAGACAAGTGATTGCGCTACCTTTGCACGGTCAAAATACCGCGGCCGTTAAACTAATAGTCACAGGGCAGGCGGGACCTCTTATTCTTTAGCTTTGCAAGAGGCGATGTTTTTGGTAAACAGGCGAGGCTTGATTTGTTTGCCGAGTTCCTTCTCTTTCTTTTAGTCTTTCCCTAGGTGCACACCTGTGTAGGGTTAACGGTTTATGTTTGAATTTTTTTCTGGTTGTTTGGGTTGTTGTTCAG
>novel_circ_0004266_junction_seq |chr ori_scaf1169un:5512-6051|+
TTTTTCTGGTTGTTTGGGTTGTTGTTCAGATATTCTGTTAATTAGAGCTGCGGCTCTT
>novel_circ_0004267_full_seq |chr ori_scaf1169un:5663-6051|+
GATCTTCTTTGGTGTCTAAAGCTCCATAGGGTCTTCTCGTCTTATGTTTATATCCCCGCTTCTGCACGGGGAGATCAATTTCATTGACTTGAAAGAGGAGACAGTTAAGCCCTCGTTGTGCCATTCATACAGGTCTTCATTTAAAAGACAAGTGATTGCGCTACCTTTGCACGGTCAAAATACCGCGGCCGTTAAACTAATAGTCACAGGGCAGGCGGGACCTCTTATTCTTTAGCTTTGCAAGAGGCGATGTTTTTGGTAAACAGGCGAGGCTTGATTTGTTTGCCGAGTTCCTTCTCTTTCTTTTAGTCTTTCCCTAGGTGCACACCTGTGTAGGGTTAACGGTTTATGTTTGAATTTTTTTCTGGTTGTTTGGGTTGTTGTTCAG
>novel_circ_0004267_junction_seq |chr ori_scaf1169un:5663-6051|+
TTTTTCTGGTTGTTTGGGTTGTTGTTCAGGATCTTCTTTGGTGTCTAAAGCTCCATAG
>novel_circ_0004268_full_seq |chr ori_scaf1169un:5872-6051|+
GGCAGGCGGGACCTCTTATTCTTTAGCTTTGCAAGAGGCGATGTTTTTGGTAAACAGGCGAGGCTTGATTTGTTTGCCGAGTTCCTTCTCTTTCTTTTAGTCTTTCCCTAGGTGCACACCTGTGTAGGGTTAACGGTTTATGTTTGAATTTTTTTCTGGTTGTTTGGGTTGTTGTTCAG
>novel_circ_0004268_junction_seq |chr ori_scaf1169un:5872-6051|+
TTTTTCTGGTTGTTTGGGTTGTTGTTCAGGGCAGGCGGGACCTCTTATTCTTTAGCTT
>novel_circ_0004269_full_seq |chr ori_scaf1169un:6397-6833|+
GTGGGGTAATACTGAGGTGAATAAAAAATCTGAGAGGCTGAACTTCTATCCATTTCCCGGGCAACCAGCTATAACTAGGTTCGGTAGGTTTATCACCTCTACTCAAAGCTCATTCCACTCTTTTGCCACAGAGACGGGTTCGCCCTATAAATAGGCTGTCTTGGAGTAGCTCCCCTAGTTTCGGGGTGTCAAACTAAAGCACTCTTTGCTTGGGTCACGCTGGCTAAATCATGATGCAAAAGGTACGAGAATGAATCTCTGCTTTACTTAGCTTCACTGGGTTGTTTCATTTCTCTTTCAGCGATCCCTTGCGGTACTTTCTCTATTGCTCCTGAGTCCTTTTTCTGTCGCCCGTACTAAAGGGGAAAAATGGTTTGTTTAATTAAAACACTAGTGCATTTGGGGTTATAAATAATGGTTGGTTGTTGTTGTGTTT
>novel_circ_0004269_junction_seq |chr ori_scaf1169un:6397-6833|+
ATAAATAATGGTTGGTTGTTGTTGTGTTTGTGGGGTAATACTGAGGTGAATAAAAAAT
>novel_circ_0004270_full_seq |chr ori_scaf1169un:6484-6818|+
GTTTATCACCTCTACTCAAAGCTCATTCCACTCTTTTGCCACAGAGACGGGTTCGCCCTATAAATAGGCTGTCTTGGAGTAGCTCCCCTAGTTTCGGGGTGTCAAACTAAAGCACTCTTTGCTTGGGTCACGCTGGCTAAATCATGATGCAAAAGGTACGAGAATGAATCTCTGCTTTACTTAGCTTCACTGGGTTGTTTCATTTCTCTTTCAGCGATCCCTTGCGGTACTTTCTCTATTGCTCCTGAGTCCTTTTTCTGTCGCCCGTACTAAAGGGGAAAAATGGTTTGTTTAATTAAAACACTAGTGCATTTGGGGTTATAAATAATGGTTG
>novel_circ_0004270_junction_seq |chr ori_scaf1169un:6484-6818|+
AGTGCATTTGGGGTTATAAATAATGGTTGGTTTATCACCTCTACTCAAAGCTCATTCC
>novel_circ_0004254_full_seq |chr fra_scaf146un:89240-94361|-
GGATCATTGAGCGAGCAGGCGGCTCGATGGAGGAGGAGATGAGGAGTTGTGGCTCGCTGGCGGAGGGCGAGTTTTCTCTGAGCGACGTCTTCTATTTCTACAAGAAGGGTCTGGAGAGCATCGTGGACGACCAGGTGACCCAGCGCTTCTCCTCCGAGGAGCTGGCCTCCTGGAACCTCCTCACCAGAACCAACCAGAACTTCCGTTACATCAGCCTCCGCCTCACCGTCTTCTGGGGGGTCGGCGTCTTCGTACGCTACGGCGTCCTCTTCCCTCTCAGTGGGTCAGATCCACGGCGGTCTGATGGGGGTCATGCAGAGGTCCATGGTGAGGTCCTGTCCTCACGTCTGGTTCGAGAGGTCAGAGATGAAAGACCGCAACGCTGTGACCAACAGCTGAGAGCTCACGTCGCCGCCAGGACCAAACTCCCCATCCTCATATTCCCTGAAGAACCTGCGTCAACAACACGTCAGTCATGATGTTTAAGAAGGGAAGCTTTGAGATCGGAGGGACCATCTACCCCGTCACAATAAAG
>novel_circ_0004254_junction_seq |chr fra_scaf146un:89240-94361|-
GAGGGACCATCTACCCCGTCACAATAAAGGGATCATTGAGCGAGCAGGCGGCTCGATG
>novel_circ_0004265_full_seq |chr ori_scaf1125un:4179-9325|+
TTTCTGCAGGGCCTGGACTACCTCTACACTTAGTCAGTGTAAAATCATCATAGCCTGAGAACATCCTGCTGCGTCTGGAGGAGCAGTCCCACGAAGTACCTGCAGGGGAGAGCAGCACCTCCTCTGCACTGAGGGGGGAAAAGGCCATGTCCACAGGTCATGTCTGCTGCAGATCTTGTAGTCGACCAGAGGAAGGTTGGCCTGCTTCAGCTGGGCGGACAGGCTGCCATCGGCTGGACAAGGTGAAATTGGAAAG
>novel_circ_0004265_junction_seq |chr ori_scaf1125un:4179-9325|+
CATCGGCTGGACAAGGTGAAATTGGAAAGTTTCTGCAGGGCCTGGACTACCTCTACAC
>novel_circ_0002663_full_seq |chr Chr24:10103970-10104411|+
GTATGCCACCTTTCTACCCAATGAGTCAGCTGTGTAAGTTCTGTGATGAGGAGCTGTCCTCCTGTAGCGGTACGGGGACCTGCATGTCCAACTGCTCCATCACATCCATCTGTTTTGACACCAACGAGGTCTGTGTCTCTATCTGAGGAAGAACGAGACAGTCTTCTCCATCGAAACTCTGTGTCATGACCCGTCCAAGCCGCTCTATGGTGTTATGCTGGAAGACTACAACAGCTCCACCTGTGTGATGAAGGAGAAGAACATAACGAGTGGGATGGCTCACGTCTGCTCCTGTAGCGACGAGGAGTGTAACGACAAACTGTTGTTTACCCCCA
>novel_circ_0002663_junction_seq |chr Chr24:10103970-10104411|+
GTGTAACGACAAACTGTTGTTTACCCCCAGTATGCCACCTTTCTACCCAATGAGTCAG
>novel_circ_0002664_full_seq |chr Chr24:10158907-10169816|+
TAGCGATGGATTGCAGTGAAAGCCAGATCCATGATGTCCTTGATGTCCCTGGTGTGGACATGCATGCAGCAGAGACCTTCATCCACCAAGCCATGGAATTGATTATGGATGAGGCCGTGAAGAAGGCCATTGATGTCAGAGAAAAGTCTGTGAGTGGCGTTCCCCCGAGCAGCTGAAGGAGTTGTTGGACCTTGAGCTGAGAGACAAAGGAGAGTCTGAGTCCAAGATCCTGCAGCACTGCAGAGATGCCATCAAATACAGCGTCAAGACCACTGAATATGCGAATGTTTGCTTCTGGTATGTTCCACCAAGTCTGAGGAACCTTCCAGACGGCCCTGAGCTCTGGAAAAAACTCCACACT
>novel_circ_0002664_junction_seq |chr Chr24:10158907-10169816|+
GCCCTGAGCTCTGGAAAAAACTCCACACTTAGCGATGGATTGCAGTGAAAGCCAGATC
>novel_circ_0002665_full_seq |chr Chr24:10513298-10514096|-
CTGTGGAGTCGGTGTGAGAGCGCCTCCGTGCTTCGTGCTGAGCTCGGGACTGCAGCAACGGGACAAAAGACATAAGAGGAGAAAGAGAGGACGGGAGGCAACAAAATCACGGGAACAAATCGTCGAAAGAGAATCGGAGGAGACGGCATGTTGATTAGAGCTGAGTTTAAGAGACAAACCTGACTGTGGAGGAGACACTGAGAGATATATAGATTCTTAGCTCAGAGACAGGAAAGAGGCTCACCTGAAGCCACACAGGTTGGAAAAGTGAGAGCTACGAAATTCAGGGTGCTGGCCATGGCTGCAGGCGTGCTGCTGGGAGGATAGAGTTCAACCACACCTACACTGCAACTTCCTCAACCTTCATCCATCCTCTCGTAACCTGAATCAGTGTGTCGAGACCCCTCCAACTTCCTCTTCCTCTAAGCCATCACCACATTGCCCAAGTCCTGTGTACTTAACACTGTTAAAAGCCAGTGACATCGTCACACAGACTAGTTAACCAGTCAGCTGTGTTACTTGGAGAGAGTCACTCTGCGGCAGTCGCAGTCGTTGCAGAGTTTGACGTACAGCGGCCTTTTTTATTCCCGCACATGGACTGTTGATGAAGAAAGATGGCAGCGAGACTGGCAGGCGCCGCCCCTTCCTCTCGGCCACCCTCCCTCCCCCCAGCGGGCGTGGCTCGGACCGGTTAAGGTGTGTCTGTTGGCATCCATCGCAGCATCGGCAGCAGCTGGCAGAGCGCGGGAAGGAGCAGTATGCAGGAAACTGACTTACCGGCCACAAATGCCTTTAAAG
>novel_circ_0002665_junction_seq |chr Chr24:10513298-10514096|-
TGACTTACCGGCCACAAATGCCTTTAAAGCTGTGGAGTCGGTGTGAGAGCGCCTCCGT
>novel_circ_0002666_full_seq |chr Chr24:10618916-10623410|-
GCCAAGTGGTGGTGCCAGAAGAGCTGCGGTTCCCTCACACCTGCTGTGTAGGCATCGCTTCACAGACCTCCCTCAGTCTCTTCAACCCCTCTGAGAGATGGCAGCAAGTGTCAATCACTGTCACTGGCCTGGCCATCGATGGAGAGAAAATCCACAGGGCTTCATGGTCTGGGTTCACTTCAAGGCCCCCCAGAAGTACACCGTTTCTTCAG
>novel_circ_0002666_junction_seq |chr Chr24:10618916-10623410|-
GGCCCCCCAGAAGTACACCGTTTCTTCAGGCCAAGTGGTGGTGCCAGAAGAGCTGCGG
>novel_circ_0002667_full_seq |chr Chr24:10666706-10668720|+
GAAGTGAATGTAAAGTCGCAGCTGGTGTTTTGACTGTCAATCTGGAGCTCTATCCTCCTCTCACAGAGACTCTGAGCGCTGACATCATCAGCACACAGAATCACTGGAGAGGCAGAGGACGGCGGAGAAGGAGAGGCTCTTCTTGGTTTATGCCAAACAGTGGTGGAGGGAGTTCCTCGAGATACGTCAATCACACCAATCCAAAATGGTCAAGATCTTTGCACAGATGAAAACGGCGTCAACAGGCCAGCGTGTTCATACGTGCGTGTCCTGCGGGCGGGCAGGCTTCTGGAGAGCCCTCGACAGGCGGCCCGCTTCGTCAGCCTGCTGGCCCTCGAGAAGGCCCCGGTGGTGGGGGGAGGAGGAGGCAAGCAGGAGCAGTGGTGCACACTGATGGCTTTCCTGTGTAGAGGGAAG
>novel_circ_0002667_junction_seq |chr Chr24:10666706-10668720|+
CACTGATGGCTTTCCTGTGTAGAGGGAAGGAAGTGAATGTAAAGTCGCAGCTGGTGTT
>novel_circ_0002668_full_seq |chr Chr24:10908701-10909112|+
CTGTGAGCCGAGTGACCGACCGGACCTACAGACATGGGCAAGCAGAACAGCAAGCTCCGTCCTGAGGTGATGCAGGACCTCCTGGAGAGCACCGACTTCACCGAGCACGAGATCCAGGAGTGGTACAAGGGCTTCCTGAGGGACTGCCCCAGCGGGAACCTCTCCATGGAGGAGTTCAAGAAGATCTACGGTAACTTCTTCCCCTACGGAGACGCCTCGAAGTTCGCCGAGCACGTCTTTCGCACATTCGACGCCAATGGCGACGGGACAATAGACTTTCGGGAGTTTATCATCGCGCTAAGTGTGACGTCACGTGGCAAGCTGGAGCAGAAGTTGAAATGGGCGTTCAGCATGTACGACCTGGACGGAAATGGGTACATCAGTAAAGCTGAGATGCTGGAGATTGTTCAG
>novel_circ_0002668_junction_seq |chr Chr24:10908701-10909112|+
GTAAAGCTGAGATGCTGGAGATTGTTCAGCTGTGAGCCGAGTGACCGACCGGACCTAC
>novel_circ_0002669_full_seq |chr Chr24:10954679-10954991|+
TGAGCAGTCATGACCGAGCAAGCATGCCCAAACCCACTGGTGCAAAAGGCCAAGCTGGCCGAGCAGGCTGAGCGCTATGATGACATGGCTGCTACAATGAAGGCTGTGACAGAGGAGAGCGATAAGCTGTCAAACGAGGAGCGTAACCTGCTGTCAGTGGCCTACAAGAATGTGGTGGGTGCCCGCCGCTCCTCGTGGCGTGTGGTGTCCAGCATTGAACACAAGGCCGACGGCGAAAAGAGGAAGACCATGGCCAAAGTGTACCGGGAAAAGATTGAGAAAGAGCTGAAAGATATCTGCAAAGATGTGCTG
>novel_circ_0002669_junction_seq |chr Chr24:10954679-10954991|+
AGCTGAAAGATATCTGCAAAGATGTGCTGTGAGCAGTCATGACCGAGCAAGCATGCCC
>novel_circ_0002670_full_seq |chr Chr24:11288394-11304296|-
ACTCCAGGTTCAGTTCCTCTGGCCAAGAGGAGAGAGGACGAGGTGTCGGTAGGGAGCACACCGCTGGCCAAACAGCCCTCCAATCAGGCCTCGGACTATGCCAGCAGCCCGGTCAAAACTAAAACAGTGACAAATCACGTCCCCTGTCCATCCCAATGAAGGTGATGCCCGACACCACGGCAGCAGAGTCATGGACAACCTCAGAGGAGAGGATGAAGGAGCTCATCGCCCAAGCCTGGGATGCTGTTAAACGCCTTACACTACAG
>novel_circ_0002670_junction_seq |chr Chr24:11288394-11304296|-
GGGATGCTGTTAAACGCCTTACACTACAGACTCCAGGTTCAGTTCCTCTGGCCAAGAG
>novel_circ_0002671_full_seq |chr Chr24:11304163-11309086|-
GTGCAGTCCTGCTGGTCAGTGTCCAGGGCATAGCTGTCAACGTGGACCCAGTTTTCTGCACTTGGCTGTTGTACCAACCTCACAGAGGGAGCAGCAAGCAAAAGCAACTCCAGGTTCAGTTCCTCTGGCCAAGAGGAGAGAGGACGAGGTGTCGGTAGGGAGCACACCGCTGGCCAAACAGCCCTCCAATCAGGCCTCGGACTATGCCAGCAGCCCGGTCAAAACTAAAACAGTGACAG
>novel_circ_0002671_junction_seq |chr Chr24:11304163-11309086|-
CAGCCCGGTCAAAACTAAAACAGTGACAGGTGCAGTCCTGCTGGTCAGTGTCCAGGGC
>novel_circ_0002672_full_seq |chr Chr24:11361104-11362552|-
GTGTGAAGTCTCCGGGCCCGTCACCGACTCTCGAGGGCTCGGTCCAAAACCTGGAGCTGAAGTTCTGCAGCCGTGCGACGGTGAAATGCGCCTCGGGAACCGTGGGAGCTGTAAAAGTGTGCGCCAGGACCCCAGTTCGGGAGAGGGGGTAAAGGAGAAGCTGGTTCCTCTGATTCAGGGCCCATCTGACACCAAAGAACTCCATACGAGCCGCTGGCTTAATGAGATTCGAAAGCCTGAATCTTTGCTGGCTCCAGACCTGCTGGCCTTTTCTGTTCAGGTCCCTCAGCAAGGAGAGGACTGCAGGAACTCAG
>novel_circ_0002672_junction_seq |chr Chr24:11361104-11362552|-
TCAGCAAGGAGAGGACTGCAGGAACTCAGGTGTGAAGTCTCCGGGCCCGTCACCGACT
>novel_circ_0002673_full_seq |chr Chr24:11420581-11428844|-
CTCCAGAGCTGGTCCTAAGGAAAGTCATCAATTTTGCTGACTGCACCGTGTGCCTGGACAAGCGGAATGCTAGTGGCAAGATCGAGTTTTACCAGGACCCGCTGCTGTACAAATGCTCCTTCAGAACACGTCTCCATTTCACCTACGACAACATCAATTCCAAGATCCCATCTGTCATCAAAGAGACAGGAGGCATCCCCAGCAACCCACAACAACACACGCCCAAAGACCCCATTGTTACCATAGGCTTCTACTGCACTAAAGCTTCTGTCACCTTCAAG
>novel_circ_0002673_junction_seq |chr Chr24:11420581-11428844|-
ACTGCACTAAAGCTTCTGTCACCTTCAAGCTCCAGAGCTGGTCCTAAGGAAAGTCATC
>novel_circ_0002674_full_seq |chr Chr24:11425884-11430718|-
GTTACGTGCAGAGTCTGATCAGGCGCGTGGTGAACAACGTGAATATTGTGGTGAACAACCTGATCCTCAAGTACGTGGAAGATGACATCGTGCTGTCGGTCAACATTACCTCAGCCGAGTGCTACACCGTGGACGATATATGGGAGAGGGCCTTCATGGACATCACTATCCAGACCATGGTGGAGAGCCTGAAGTTGTCCATTACTGATCAGCAGCTGCCCATGTTTATCCGCATTTTAGAGCTGATTATTGCCCTCTACTACGGGGAAATCGGAGGACACAAAGAGGGCGAGGGAGAAGAGGGCAGTGTTCATGTCAGGGAGGCTGGAGCAATTTTACCTG
>novel_circ_0002674_junction_seq |chr Chr24:11425884-11430718|-
TGTCAGGGAGGCTGGAGCAATTTTACCTGGTTACGTGCAGAGTCTGATCAGGCGCGTG
>novel_circ_0002675_full_seq |chr Chr24:11425884-11439028|-
GATGACCACGAGAGCGGCTCTAGCTCTGGCAGTCGCAGCGTCTCAGACAGCTCCAAGGCCGTGGCCAAGCCCCGCCGCCTCCAGCAGGCTGCCCCCAGCGACCCGGACCTGCCCCCAATCCAGACCATGGTGGAGAGCCTGAAGTTGTCCATTACTGATCAGCAGCTGCCCATGTTTATCCGCATTTTAGAGCTGATTATTGCCCTCTACTACGGGGAAATCGGAGGACACAAAGAGGGCGAGGGAGAAGAGGGCAGTGTTCATGTCAGGGAGGCTGGAGCAATTTTACCTG
>novel_circ_0002675_junction_seq |chr Chr24:11425884-11439028|-
TGTCAGGGAGGCTGGAGCAATTTTACCTGGATGACCACGAGAGCGGCTCTAGCTCTGG
>novel_circ_0002676_full_seq |chr Chr24:11428662-11430718|-
GTTACGTGCAGAGTCTGATCAGGCGCGTGGTGAACAACGTGAATATTGTGGTGAACAACCTGATCCTCAAGTACGTGGAAGATGACATCGTGCTGTCGGTCAACATTACCTCAGCCGAGTGCTACACCGTGGACGATATATGGGAGAGGGCCTTCATGGACATCACTCTCCAGAGCTGGTCCTAAGGAAAGTCATCAATTTTGCTGACTGCACCGTGTGCCTGGACAAGCGGAATGCTAGTGGCAAGATCGAGTTTTACCAGGACCCGCTGCTGTACAAATGCTCCTTCAGAACACGTCTCCATTTCACCTACGACAACATCAATTCCAAGATCCCATCTGTCATCAAG
>novel_circ_0002676_junction_seq |chr Chr24:11428662-11430718|-
TCAATTCCAAGATCCCATCTGTCATCAAGGTTACGTGCAGAGTCTGATCAGGCGCGTG
>novel_circ_0002677_full_seq |chr Chr24:11839539-11840863|-
GTGATGGCTTTTAGAGCCTCCAGCATGCAGCAAATCATCCAGATGGTGCAGAGGATGGCGCAAAAGAGCTGCAGAAGAGCCTGCCAGTTGTTCTGCTGCCCACTAGACTCTATGCTGTGTGAAAAGGCCACATGCTGTCAGCAGTCTACTGAAGATAAAACTGCACAATGGCACTCCAGAATCTGCCGTCTACCATTTTGATTGTGAACATCAGCAACTCCACCTTGATCGACTGTGTCATCGGGAGCGACACCTACCCATCAGCGGTGGCTGAAAGTCAGCCTCTAATGCGGGTTTCTGAGCTCCAAATGCATG
>novel_circ_0002677_junction_seq |chr Chr24:11839539-11840863|-
AATGCGGGTTTCTGAGCTCCAAATGCATGGTGATGGCTTTTAGAGCCTCCAGCATGCA
>novel_circ_0002678_full_seq |chr Chr24:12050743-12055671|+
GACTCTGATGGCGCCCCCAGATCAGAAGGCGTTCACCCTCCAGTGTTCTCCTCCCTGCGCCAGTCCAGAGTGGTGTCATCCACCTCCGAGGAGGAAGAGGCCCTCACAGAGAAGTTCCTCAAGATCAACTGCAAGTACATCACTGGTGACAAGGTGCGGTGAGCGGGGTCTTGCTGGTGACGCCCAACAACATCATGTTTGACCCTCACCGGATGGACCCACTGGTTCAGGCCCACGGGTGCGAGGAGTACGGCATCATGTGTCCTCTGGAGGAAGTACAGTCTGCTGCCATCTGCAAGGAGATCACCGACCCCAAGATCAGAGAGGCTGTGCCCGA
>novel_circ_0002678_junction_seq |chr Chr24:12050743-12055671|+
GACCCCAAGATCAGAGAGGCTGTGCCCGAGACTCTGATGGCGCCCCCAGATCAGAAGG
>novel_circ_0002680_full_seq |chr Chr24:1290921-1297048|+
CCCTTCAAGGATCGCTGTGAGTGGTTCTATGAGCATCTGCTGGCTGGCCAGCCCGACTCAGACATGGTTCATCGTCCGGTCAACGAGAACGACATCCTGCTCATCCACAGAGTTCCATATTCAGGAGTAGCTGTGAGATGGTTTCCAAGTCCACCAATGAGAAACTCAAGCAGGGCATCGCTGTTCGCTTCCATGGCGAGGAGGGAATGGCCAGGGTGTGGTTCGGGAGTGGTTTGACATCCTGTCCAATGAGATCATCAACCCAGACTATGCTCTGTTCACTCAGTCAGCTGATGTACCACCTTTCAGCCCAACAGTAACTCGTCGGTGAACCCAGACCATCTGAACTACTTCCAGTTCGCAGGTCACATCCTGGGTCTGGCTCTGTACCACCGCCAGCTGGTCAACATCTATTTCACCCGCTCCTTCTACAAGCACATTCTGG
>novel_circ_0002680_junction_seq |chr Chr24:1290921-1297048|+
CACCCGCTCCTTCTACAAGCACATTCTGGCCCTTCAAGGATCGCTGTGAGTGGTTCTA
>novel_circ_0002681_full_seq |chr Chr24:12976790-12980593|-
GAGCATCACCCAAGATCATCAAGCTGCAAGAGGACCCATCAGATTATACTGACTCGTCCAAAGGCAAGAGTCCAGCCACCAACAGCACCTTGGTCCCCGTCAAAGGCATAAATAACCTCGGTAACACCTGCTTCTTCAACGCCGTTATGCAAACCTGTCTCAGACTCACATGCTCATCGACCTCATCCAGGAAGTGAAGGACAAAGGATACAAAATGAGGATCAGCCCCACTCTTGATACCAATGTAGTCCTTTGACAGTAGCGCTGCCCAGTCCAGAGCCCCTGACGGCGGCCATGTTTCTCTTCCTCCAGAGCATGAAAGATCCGGGGAAAGGCCCGATCAATCCCAAGATCCTCTTCAACCAGCTCTGCCAGAA
>novel_circ_0002681_junction_seq |chr Chr24:12976790-12980593|-
AAGATCCTCTTCAACCAGCTCTGCCAGAAGAGCATCACCCAAGATCATCAAGCTGCAA
>novel_circ_0002682_full_seq |chr Chr24:13154156-13158049|-
GGCTTGGCTTTCTCCATGGAGGAGCGTCTCCAGCTGGGGATCCACGGCCTGCTGCCCCCCTGCTTCATCAGCCAGGACGTCCAGGTGCTCCGGGTGCTCAAGAACTACGACATGAAGAGGGACGACCTGGACAGCGTGCTAACGTCAGACATCGAAAGGTTCATGCCCATCATCTACACCCCCACCGTGGGCCTGGCCTGCCAGCTATACGGCCTGATATTTAGAAGACCGAG
>novel_circ_0002682_junction_seq |chr Chr24:13154156-13158049|-
CTATACGGCCTGATATTTAGAAGACCGAGGGCTTGGCTTTCTCCATGGAGGAGCGTCT
>novel_circ_0002683_full_seq |chr Chr24:14137553-14145354|+
ATGAACGAGATCGAGTACAGAAAAAGACCTTCACAAAATGGGTGAACAAGCACTTGATAAAGGAGAAAGGCCGCATGAGATTCCACAAACTGCAGAATGTACAGATAGCACTGGACTTCCTCAGACACCGACAGTCAAGCTGGTTAACATCAGAAACGATGACATCGCAGACGGGAACCCCAAGCTGACCCTTGGGTTAATATGGACCATCATCCTTCACTTCCAGTCTCAGATATTCAGATCGGGGGCCTGTCAGAGGACATGACGGCCAAGGAGAAGCTGCTGCTCTGGTCCCAGAGGATGACGGACGGCTACCAGGGCATCCGCTGTGATAACTTCAGCACCAGCTGGAGGGACGGCAAACTGTTCAACGCTGTCATACACAAACACCA
>novel_circ_0002683_junction_seq |chr Chr24:14137553-14145354|+
CTGTTCAACGCTGTCATACACAAACACCAATGAACGAGATCGAGTACAGAAAAAGACC
>novel_circ_0002684_full_seq |chr Chr24:14145187-14148332|+
ATCTCAGATATTCAGATCGGGGGCCTGTCAGAGGACATGACGGCCAAGGAGAAGCTGCTGCTCTGGTCCCAGAGGATGACGGACGGCTACCAGGGCATCCGCTGTGATAACTTCAGCACCAGCTGGAGGGACGGCAAACTGTTCAACGCTGTCATACACAAACACCACCCAGACTCATCGACATGGGCAAAGTGTACCGACAGAACAACATGGAGAACCTGGAACAGGCCTTCAGTGTGGCAGAGAGAGACCTGGGAGTGACACGCCTACTGGACCCTGAGGTGTGGATGTCCAACACCCTGATGAGAAGTCCATCATCACTTACGTGTCATCCCTGTATGATGTCATGCCCCGGATGGATGTAGAGGGTGGCGCAAGATCTAAC
>novel_circ_0002684_junction_seq |chr Chr24:14145187-14148332|+
TGGATGTAGAGGGTGGCGCAAGATCTAACATCTCAGATATTCAGATCGGGGGCCTGTC
>novel_circ_0002685_full_seq |chr Chr24:14792168-14793683|-
ATCGACCATGCCCTCCTCCAGCAGACCTTGCAGCAAGGCGGCCTCCTCTCTCAGCCCCTGAGCGTCGACACTGGCCTCGTCTCCCACTCTGGCAGCCAGCGTCAGGATCTGCTCCCCCAGCATAGCCACCATGGTAATGGTGCTGAGATGAACGGCAGCATCAGGCTGGCATCACCACTCAATAGCCAACCCAACGGCGCAACCCTGACGATCACCAACGACCACCTCCTACCTCAGGGTCACAACACTGGACTGACAG
>novel_circ_0002685_junction_seq |chr Chr24:14792168-14793683|-
ACCTCAGGGTCACAACACTGGACTGACAGATCGACCATGCCCTCCTCCAGCAGACCTT
>novel_circ_0002690_full_seq |chr Chr24:2433567-2439758|+
GTGGGTTTGTTTAACTTCCGTCCGTCTGTCCGCCCTGTGCCACTGGAAGTTCACATCCATGGTTTCCCAGGACAACATTACTGCCCCCGCATGGCCACCATGAACAAGCCTACCTTCCAAGGATACGCAGCCACTCCCCAGCCAAGCCGGTGCTGATTTTTGTCTCATCACGTCGGCAAACTCGACTGACTGCCCTGGACCTCATCGCCTTCCTGGCCACAGAGGACAACCCCAAACAGTGGCTGCACCAGGACGAGAGAGAGCTCAGTTTGATGACCAGGGCAAGGCGGTTATCCTCGTTCATGACATCAAGAAGGATTTCTACAAGAAGTTCCTCTATGAGCCGTTCCCCGTTGAGTCCAG
>novel_circ_0002690_junction_seq |chr Chr24:2433567-2439758|+
CTCTATGAGCCGTTCCCCGTTGAGTCCAGGTGGGTTTGTTTAACTTCCGTCCGTCTGT
>novel_circ_0002691_full_seq |chr Chr24:2449615-2449953|+
TTATTACAGCCTGGAAGACATTAGCCATGAGTCCATTAACAAGTACCTGTCGAACCTTGTGGAGAGAAGCCTGCGAGACCTGGAATGTTCTTACTGCATAGAGCTAAAAGAGATGATCGGACCATTGAGCCTCTGACTTATGGTCGCATCGCCTCCTATTACTACCTGAAGCATCAGACCATCGGCACCTTCAAGGAGCGATTGAGGGCTGAGCTGCCCATCCAGGACCTGCTCTCCATTCTGACG
>novel_circ_0002691_junction_seq |chr Chr24:2449615-2449953|+
CCATCCAGGACCTGCTCTCCATTCTGACGTTATTACAGCCTGGAAGACATTAGCCATG
>novel_circ_0002692_full_seq |chr Chr24:2650592-2662520|+
AGGGATGAGGACGGCTCTCTGGTGGAGGAGCTGAGAGTCCAGCTGGCTCAGAAAGAGAGGGAGCTGCAGATGATGAAGGAAGGCACAGAGGAGCTCAACTCCCTCAGACAGCAGAACTACCTACTGCAAAGCAAGGGACAAGACTTTTGAGATGCGTGTGTTGGAGGATAAGCACAGAGAAGAAGTGGCGGCCATGAAGAAGAAGCTGCAGTGGTTTGCTGAGAACCAGGATCTGCTGGACAGAGATGCTGGCAGACTGAAGGCTGCTACAGCTGAGATACAGCAGCTCAAAGAGCAG
>novel_circ_0002692_junction_seq |chr Chr24:2650592-2662520|+
CAGCTGAGATACAGCAGCTCAAAGAGCAGAGGGATGAGGACGGCTCTCTGGTGGAGGA
>novel_circ_0002695_full_seq |chr Chr24:4465813-4466621|+
GCTGCGGCTCCACGAGGCGAAGGTGATCAAGGATCGGAGGCACCACCTGCGAACTTACCCAAACTGCTTTGTGGCCAAGGAGCTCATTGATTGGCTGATGGAACACAAGGAGGCCTCGGACCGAGACACGGCCATCAAGATCATGCAGAAACTTTTAGACCAGAGCATCATTCACCACGGTGTGACGAGCACCGGGAGTTCAAAGACCTGAAGCTTTTTTACCGCTTCCGGAAGGACGATGGCACCTTCCCGTTGGACAGTGAAGCCAAAGTCTTCATGAGGGGGCAGAGGATCTATGAGAA
>novel_circ_0002695_junction_seq |chr Chr24:4465813-4466621|+
TTCATGAGGGGGCAGAGGATCTATGAGAAGCTGCGGCTCCACGAGGCGAAGGTGATCA
>novel_circ_0002696_full_seq |chr Chr24:4465813-4475622|+
GCTGCGGCTCCACGAGGCGAAGGTGATCAAGGATCGGAGGCACCACCTGCGAACTTACCCAAACTGCTTTGTGGCCAAGGAGCTCATTGATTGGCTGATGGAACACAAGGAGGCCTCGGACCGAGACACGGCCATCAAGATCATGCAGAAACTTTTAGACCAGAGCATCATTCACCACGGTGTGACGAGCACCGGGAGTTCAAAGACCTGAAGCTTTTTTACCGCTTCCGGAAGGACGATGGCACCTTCCCGTTGGACAGTGAAGCCAAAGTCTTCATGAGGGGGCAGAGGATCTATGAGAAGAGTTCGTCGACTGGCTGCTACTGGAGGGGGAGATGGCTACCAGGGAGGAGGCAGAGAAACTGGGACGGAGGCTTCTCGAACACGGCATCATCCAGCACG
>novel_circ_0002696_junction_seq |chr Chr24:4465813-4475622|+
GCTTCTCGAACACGGCATCATCCAGCACGGCTGCGGCTCCACGAGGCGAAGGTGATCA
>novel_circ_0002698_full_seq |chr Chr24:4945089-4946799|-
ACCGAGAGCGAAAAGCAGTGCTGGAAGCCGGTGCTGGTGGTGGTGACAGAAAAAGACCTGCTGCTGTATGAGAGTCTACCACGAGGCAAAGAGGCCTGGCAGAGCCCTGCACACACTTATCCACTTTTAGCAACACTCTGGTCCACTCTGGCCCTGACCGGGGATCGCCGCACTCTGGCACGGAGCTGTTCTTTGCCACTCGGACCGGCACGCGACTCGGCATCGAGACTCACCTGTTCCGGGCCGAGACCACCAAGGATCTGTCCCTGTGGACTAGACACATAGTCAACGGATGTCACGCCTCAGCCGAGATGATCAAAGAAGTCACGACGA
>novel_circ_0002698_junction_seq |chr Chr24:4945089-4946799|-
AGCCGAGATGATCAAAGAAGTCACGACGAACCGAGAGCGAAAAGCAGTGCTGGAAGCC
>novel_circ_0002699_full_seq |chr Chr24:4945089-4950384|-
ACAACTGGAGCTGCACTCCCCTGACGCCAGGCACACCGTGGTGCTGCGGTGCCCAGACCAACCGTCGACCCTGTCCTGGTTCTCTGCCATGCACTCTGTCTCTGGTCCACTCTGGCCCTGACCGGGGATCGCCGCACTCTGGCACGGAGCTGTTCTTTGCCACTCGGACCGGCACGCGACTCGGCATCGAGACTCACCTGTTCCGGGCCGAGACCACCAAGGATCTGTCCCTGTGGACTAGACACATAGTCAACGGATGTCACGCCTCAGCCGAGATGATCAAAGAAGTCACGACGA
>novel_circ_0002699_junction_seq |chr Chr24:4945089-4950384|-
AGCCGAGATGATCAAAGAAGTCACGACGAACAACTGGAGCTGCACTCCCCTGACGCCA
>novel_circ_0002700_full_seq |chr Chr24:5121671-5123063|-
CTCTTCACAGCTTCTCTTTCCTGGGCCTTCCAGCAGCAGGACGTACCGCCAAAGTACCAGTACCTCGACCCTGTGACGTCTGACCTCCTGATGTGCGACCAGTGCCCTCCTGGCACAGCCGTGAAACGACACTGCACCGCCGACACGCCCACGGAGTGCCAGGCCTGTCCTGAGAGGCATTTTGCTGAGAATTGGCACTGGGGGGATACGTGCCAATACTGCACCTCGTGTGCAAAGAGAGACAACTAGTGAAGCAAAAGTGTAACAGCACCCACGACCAACTGTGCGAGTGTGCCCCAGGTTTCCACCTAGTAGTGGAGTTCTGCATCACACACAGTACCTGTCCACCTGGCTACGGAGTCACAGCATTAG
>novel_circ_0002700_junction_seq |chr Chr24:5121671-5123063|-
TCCACCTGGCTACGGAGTCACAGCATTAGCTCTTCACAGCTTCTCTTTCCTGGGCCTT
>novel_circ_0002701_full_seq |chr Chr24:5265449-5267333|+
GTGGGACCAAAGACATTGGATCAGCATTGACCAGGATGTGTATGAGACATCGCAGCATAGAGGCTAAACTCAAACAGTTCTCCATGTATAAAAGAGCCCGGCAGGAAATAAAGAGGAAGTCCTCGGACACACTGAAACTTCAGAAGAAAGCAAAGAAAG
>novel_circ_0002701_junction_seq |chr Chr24:5265449-5267333|+
ACTGAAACTTCAGAAGAAAGCAAAGAAAGGTGGGACCAAAGACATTGGATCAGCATTG
>novel_circ_0002703_full_seq |chr Chr24:5622943-5627386|+
GTAGGAGAGAGGCAACATGTGTTGGTGACAGAGGAGTCGTTTGATGCCCAATACTACGTGTCTCACAACAAGTTCTACGAACAGTGCTGGTGCCTAAGAGGGATGAGTTCAAAGGGAAGATGATTGAGGTGGACATCTACGAGGCAGGGAAACACTTCCTGAAAGGCCGACTAGTAGAAGACAGTAAACCCTTCACTCCCTCCATTGCTGCACCACTTCAGAAAGGAGAGGTGTCTGGCCTGATGCAG
>novel_circ_0002703_junction_seq |chr Chr24:5622943-5627386|+
AGAAAGGAGAGGTGTCTGGCCTGATGCAGGTAGGAGAGAGGCAACATGTGTTGGTGAC
>novel_circ_0002705_full_seq |chr Chr24:7066696-7067444|+
CTGTGGACGTGGTTGGAGGAGCTTCAGAAGGAACTGCTGGATGATGTTTATGCGGAGTCGGTGGAAGCGGTGCAGGACCTGATCAAGCGTTTCGGCCAGCAGCAGCAGACCACCCTGCAGGCTACTGTCAATGTCATCAAGGAGGGAGAGGACCTCATTCAACAGCTCAGGACTCGGCCATCTCGAGCAACAAGACCCCCCACAACAGCTCCATGGCCCACATCGAGAGTGTGCTGCAGCAGCTGGACGAGGCCCAGGGCCAGATGGAGGAGCTGTTCCAAGAAAGGAAGATCAAACTGGAGCTCTTCCTCCAGCTCCGCATCTTTGAGAGGGACGCCATTGAC
>novel_circ_0002705_junction_seq |chr Chr24:7066696-7067444|+
TCCGCATCTTTGAGAGGGACGCCATTGACCTGTGGACGTGGTTGGAGGAGCTTCAGAA
>novel_circ_0002706_full_seq |chr Chr24:7073979-7075466|+
ATCATCTCAGACCTGGAGTCATGGAACGAGGAACTGTCCCAGCAGATGAGTGAATTCGACACAGAGGACCTGACGCTGGCTGAGCAGAGGCTGCAGCATCATGCCGACAAGGCGCTCACTATGAACAACCTCACCTTTGACGTCATCCACCAGGGACAAGAGCTGCTGCAGTATGTCACAGAGGTCCAGGCGTCTGTGTGGAGCTGCTATGCGACAGAGACGTGGACATGGCCACACGGGTCCAGGACCTGCTGGAGTTTCTCCACGAGAAGCAGCAGGAGTTGGACCTGGCAGCAGAGCAGCACAGGAGACATCTGGAGCAGTGTGTCCAATTAAGGCATCTGCAGGCTGAAGTCAAACAG
>novel_circ_0002706_junction_seq |chr Chr24:7073979-7075466|+
TAAGGCATCTGCAGGCTGAAGTCAAACAGATCATCTCAGACCTGGAGTCATGGAACGA
>novel_circ_0002707_full_seq |chr Chr24:7104888-7106084|+
ACACCTTGTCTGTATCCAGTAACGACGCCCTACAACCAGGTTCCAGCCAAACCCTGGGACCTCACAGCTCACCAGGCCCCAAACGTCCCGGCAACACCTTGAGGAAGTGGCTGACCAGCCCCGTGCGGCGGCTGAGCTCCGGCAAAGCCGACGGCCACGTCAAGAAGCTCGCCCACAAGCACAAGAAGAACCGCGACGGCACGAGGAAGAACATGGACACGATGGCCGGCTCGCAGAAGGACTCGGACGACAGCGCCGCCACGCCGCAGGACGAAACCCTGGAGGAAGTATGCGTAACGAGGGGCTGAGCAGTGGCACCCTGTCCAAGTCTTCGTCATCAGGCATGCAGAGCTGCGGTGAGGAGGAAGGAGAGGAGGGGGCCGACGCTGTCCCTCTACCTCCCCCTATGGCCATCCAGCAACACAGCCTGCTGCAGCCCGACTCCCAGGACGACAAG
>novel_circ_0002707_junction_seq |chr Chr24:7104888-7106084|+
TGCTGCAGCCCGACTCCCAGGACGACAAGACACCTTGTCTGTATCCAGTAACGACGCC
>novel_circ_0002708_full_seq |chr Chr24:7177766-7190796|+
TAAGGCGCTGATGGACCTGCTGGTCGAGCTGTGTAGCCGCTACCACCTGAATCCAGCACTGCACACCCTGGAGCTGCTGTCGCCCGAGGGCCACACTTTGGGGTTCAAGCCCAACGCTCTGCTGGGCTCCCTCAACGTGGCCTGCGTCCTCATCAAGGAGAAAGTCTGGGAGGAGAAAGTGGTGCGCAGACCGGCGCCCAAAGTGCCAGAGCGGGATGTCTCCCAAGGCCGAGACCAAGAAGAGGAGAGCCCCAGTGCAACCCGGAGCCCCAACACCCTCCATGGGACACACTAGCTTTGAGGGCTATGAG
>novel_circ_0002708_junction_seq |chr Chr24:7177766-7190796|+
TGGGACACACTAGCTTTGAGGGCTATGAGTAAGGCGCTGATGGACCTGCTGGTCGAGC
>novel_circ_0002709_full_seq |chr Chr24:7180430-7183886|+
AAATCAGTGCGTTTGATGGTGAACTACCACGGCAGCCAGAAGGCAGTGGTACGGGTCAACCCGTTGGTACCACTCCAGGCTCTGATACCGGTCATCTCTGACAAGTGTGAGTTTGACCCCGCACATGTCCTGCTCCTGAAGGACAGCATCAGTCGCCACGAGTTGCAGCTGGACAAATCTCTGACAGAGCTGGGGATCAAGGAGCTCTACGTACACAATCAGAGTCTAGCTCCATCCACTCCAGTACTACCAGTTTGGGCAGAGCAGAGAAGAAAGGCCTCCTGGGTATCTTCAAGTTCAGCCGAAGGAAATCCAAGCAGAAACAACATCTATGGACATGGATGACTATGATGATAAAGTAATCCAAAATACAGATACACAATCCGAT
>novel_circ_0002709_junction_seq |chr Chr24:7180430-7183886|+
TAATCCAAAATACAGATACACAATCCGATAAATCAGTGCGTTTGATGGTGAACTACCA
>novel_circ_0002712_full_seq |chr Chr24:7257045-7260845|+
AGGATGACGTCGATCTAGAGGCCCTGGTGAATGATATGAACTCTTCGCTGGAGAGCCTGTACTCCACCTGCAGTGGTCAGCAGACAGAGTCCACCCCACTACTGCACAATGGACAGACCTCTTCCCCACATCCACACCACCACCACCATCATCATCACATGCAACACAACCAGCCTCGGCAGGGTCAGCACTCACACGCGCTTAGCCACGTCTCCCCGGAGCCGCCCTCCGTGGACTCGCCCCAAACCGGCCTCCGACGGTCACAACCCATGCACATTCTCGCTGTCAGAGGTTGCAGGAGGAGGAGCAGCAGCTGAGGACATCGTCTCTCCCGGCCATCCCCAACCCCTTCCCCGAGCTCTGCAGTCCAGCCAGCTCCCCTGTCCTCAGTCCTGGGTCTCTACCTCCTGGAGAACCCTCCGCTGACATATAT
>novel_circ_0002712_junction_seq |chr Chr24:7257045-7260845|+
CTCCTGGAGAACCCTCCGCTGACATATATAGGATGACGTCGATCTAGAGGCCCTGGTG
>novel_circ_0002716_full_seq |chr Chr24:7511027-7511845|-
ACCCGTATGGTCCATGAGATGGGTCTGTGCAGTAACAGGACCTTCTGCTATGCCGTCCTGGCCTCAATCATGGGTCAGCTGCTGGTGATCTACTTCCCTCCTCTACAGAGAGTCTTCCAGACCGAGAGCCTCAGCATCTTTGCTGTCCGTGCTCGGCCTCGTGGTAGAACTCTGACCGTAGCGTTGGGGAAACCGCCGCCGCAGACCGCCCTCCTGGTTATTTAGGACATGCTCTCTTAAG
>novel_circ_0002716_junction_seq |chr Chr24:7511027-7511845|-
CCTGGTTATTTAGGACATGCTCTCTTAAGACCCGTATGGTCCATGAGATGGGTCTGTG
>novel_circ_0002721_full_seq |chr Chr24:7675466-7676442|-
GTGCTGGTGATCTTCTCAGACGGACTCGATGACGACGTGATGAAACTGGAACAGGAATCAGAGCTGCTGCGACAGTCTGGGTCAGCGCTCTACTGACGGTGGCTCTGGAGGGTGTGCATGACCCCGCCCAGCTGCAGATGGTGGAGTTTGGTCGAGGATTCGACTACAAGGTTCCTCTCAGCATCGGCATGCAGAGCGTCAGCAGCACCATCCTCAAACTGATC
>novel_circ_0002721_junction_seq |chr Chr24:7675466-7676442|-
GCGTCAGCAGCACCATCCTCAAACTGATCGTGCTGGTGATCTTCTCAGACGGACTCGA
>novel_circ_0002722_full_seq |chr Chr24:7866296-7867566|-
GCGGAGGAGCAGGTGATTGCTCTATCTCGCCGTCTGCAGCTCAATGATGACGAGCTGGAGTGTGCTCAGGAGAAACTGAGCTGCACCCTCCGTAAACTGGACGAGGTGGAGAAGTGTGCTGACGAGAGCGAGAAGGTATGAAGGTGATAGAGAACAGAGCTCTGAAGGATGAAGAGAAGATGGATTTACTGGAGTGTCACCTGAAAGAAGCCAAACACATTGCTGAGGAGGCCGACCGCAAATATGAAGAGTGGCTCGTAAACTGTTGATGCTGGAAGGAGAGCTGGAACGAGCTGAAGACAGAGCTGAGCAGGCAGAGAG
>novel_circ_0002722_junction_seq |chr Chr24:7866296-7867566|-
GCTGAAGACAGAGCTGAGCAGGCAGAGAGGCGGAGGAGCAGGTGATTGCTCTATCTCG
>novel_circ_0002723_full_seq |chr Chr24:7877072-7877457|-
CTGACATCCAGCAGAAAGACAGGGAGGTGCTGGAGCTCCTGCAGGAGCGAGTCACTCTGTTTTCTGACTGGGTGGAGGCGACAGGAAGAGGAGGAGGAGATGAAGAAGGAGGTGAGGATCTCAGCACCTCCTCCTCCTCCTCCTCCTCCTGCAGGAACCTATTCAGAGCCGACACTCCTCACGCTCCTCAGGCGGAGCCGCTCCTCGCCGCCTCCATCACTGAAGATCGTGTCTGTTTTCTTCTAGTGGACAAACTGACTGATCTGCTGCTGAACTCCAACGTCCACAAACACTCCGTTACCAATGGCAACCAGGAGCTCAGCA
>novel_circ_0002723_junction_seq |chr Chr24:7877072-7877457|-
CGTTACCAATGGCAACCAGGAGCTCAGCACTGACATCCAGCAGAAAGACAGGGAGGTG
>novel_circ_0002725_full_seq |chr Chr24:8112862-8113903|-
CCAGCTGTTCAGGATGTGGACCAGGATACCGCAGCCCACTGGACGCCATGAAAGTCGTCGGGAGGAGATCGTCTACCTGCCCTGTATTTACCGCAACACTGAAATCCTAAAACCCGACTACCTCGCCACCGTCGACGTCGACCCGAAGTCCTCCACCTACTGTCAGTCATCCACCGGCTGCCGATGCCGAACCTTCGTGACGAGCTGCATCACTCCGGCTGGAACGCCTGCAGCAGCTGCTTCGGCGACACCACCAAGAAAAGAAACCGTCTGATTCTGCCGTCGCTCATCTCCTCCAGAGTCTACGTGGTCGATGTCGGGACCGATCCCAGAGCGCCACAGATGCACAAG
>novel_circ_0002725_junction_seq |chr Chr24:8112862-8113903|-
CCGATCCCAGAGCGCCACAGATGCACAAGCCAGCTGTTCAGGATGTGGACCAGGATAC
>novel_circ_0002726_full_seq |chr Chr24:8189089-8190079|-
GTGGCAGAGATGGTGGTGGATAACTGCCGCTCCAGCGACGGAGAGGTCGAAGGTCTGACAGATGAGTACAAGGAACTGGAGATACTCAGCATGGTGAACGTTGGCCTCTCCTCGCTCTCCAAACTGCCCTCGCTGCCCAAACTACGCAATTGGAGGTGAGTGATAACATCATCGTGGGAGGTCTGGACAAGCTGGCGGAGAAATGTCCCAACCTGACGTACCTGAACCTGAGCGGGAACAAGATCAAGGAGCTGAGCAGCATCGAGACGCTG
>novel_circ_0002726_junction_seq |chr Chr24:8189089-8190079|-
TCAAGGAGCTGAGCAGCATCGAGACGCTGGTGGCAGAGATGGTGGTGGATAACTGCCG
>novel_circ_0002727_full_seq |chr Chr24:8395059-8399635|-
TGCTGCAGCTGTGACGCCTCCTCAGCCAGGTGTTGGTGTGTGGACTGTAATGAAGCTCTGTGTGACATCTGTGTGTCGGCTCATCGCAGAGTGACGGTGACAAGATCACACCGGATCCTCAACCAGCCGCCAGCAAAGGTGTGTGAGTCGGAGTATGAGTGGATTCAGAGGAGGATGAGGAGGATGAAGCAGCTGATGCAGAAACAACAGGCTGTGACTGAAATAGCAGAAAAAGCCAGAAACACCAGCGACCTGTCGGCCCTGTGGACCTACACCACTCAGTTGAGTCTCAGCTGAAGAACCTTCCTGATGAGGACTTGTCTCCTCCTCAGACCATGTCTGAGCTGAAGGTCGTCACTGACCACTCGTCTCTGGATGCCGTTGTGAACTTTG
>novel_circ_0002727_junction_seq |chr Chr24:8395059-8399635|-
CTCGTCTCTGGATGCCGTTGTGAACTTTGTGCTGCAGCTGTGACGCCTCCTCAGCCAG
>novel_circ_0002728_full_seq |chr Chr24:8500765-8501976|+
ACTCTGCAGACAGACCTCTGGTCTTCTTCAGCCTCCCCGACGTCCACAACACAACCACGTTGTTGCTAAGCGACAATGGATCCACCCTGTACGTAGGGGCGCGGGACGCCGTCCTCTCATTGGACGTCAGTCAGAGTGATGTCATCAAACTGAAGAAAAAGTCGACTGTCCAAACTTTGTGAGTGTTTTGCAGCTGATAAACTCCACCCACCTCTACGCGTGTGGCAGCTACGCCTACAGCCCCCATGATGTCTTCATC
>novel_circ_0002728_junction_seq |chr Chr24:8500765-8501976|+
ACGCCTACAGCCCCCATGATGTCTTCATCACTCTGCAGACAGACCTCTGGTCTTCTTC
>novel_circ_0002729_full_seq |chr Chr24:8505166-8505584|+
AGCCCACATTTGTCAGCTCGGCGTCGGACCCGTCAGACAGGAAACTCTACTTCTTCTTCAGCGAAATCGGGACAGAGTTCAGCTATGTAGACGATTTGCGAATCGCCCGAGTGGCTCAAGTGTGCAAGATGACGTCGGAGGACAGAGGACGCTGCAGAACAAGTGGACGTCCTTCGCCAAAGCTCCTCTGCTCTGTCAGCTCCCTAAACAGCTTCCCTTCAACGTTCTCCAGGACGTGTTCACCCTTCTGCCAGGAGAGGGCGGCAACGCCTCCGACACGCTGTTCTACGGCGTCTTTACCTCTCAGTG
>novel_circ_0002729_junction_seq |chr Chr24:8505166-8505584|+
CTGTTCTACGGCGTCTTTACCTCTCAGTGAGCCCACATTTGTCAGCTCGGCGTCGGAC
>novel_circ_0002730_full_seq |chr Chr24:8505166-8506489|+
AGCCCACATTTGTCAGCTCGGCGTCGGACCCGTCAGACAGGAAACTCTACTTCTTCTTCAGCGAAATCGGGACAGAGTTCAGCTATGTAGACGATTTGCGAATCGCCCGAGTGGCTCAAGTGTGCAAGATGACGTCGGAGGACAGAGGACGCTGCAGAACAAGTGGACGTCCTTCGCCAAAGCTCCTCTGCTCTGTCAGCTCCCTAAACAGCTTCCCTTCAACGTTCTCCAGGACGTGTTCACCCTTCTGCCAGGAGAGGGCGGCAACGCCTCCGACACGCTGTTCTACGGCGTCTTTACCTCTCAGTGGAAGGACGTTAGGGCGGCATTCACCGGGAGCTACCGGACCTTTGACATGCAGACCCACCAGTGGAGTCCGATAGTGGGAAAACTCTCCTACCTGGGGCAG
>novel_circ_0002730_junction_seq |chr Chr24:8505166-8506489|+
TAGTGGGAAAACTCTCCTACCTGGGGCAGAGCCCACATTTGTCAGCTCGGCGTCGGAC
>novel_circ_0002732_full_seq |chr Chr24:8574438-8581510|+
CCTCCAAACTTCATCGAGGAGCTGGGACGTCCAGAGGAACGAGGTCAGACTGTCTGATATTATCATCTGTAACATATCTGCTCTAACGTTGATCAGTGGTAACAAACAGTGGTACGGTTGACCCACAGCTGGCTGTTCGTCTGGTTCTCTTCACTCTGCACACAGTGCTCATCATCATAGTGGCATCCATTGTCATCAAAAGATGTGTGTTTGCAAGAAAGAAGAGCGGAAAGACGTGACTGTGCCG
>novel_circ_0002732_junction_seq |chr Chr24:8574438-8581510|+
AAGAAGAGCGGAAAGACGTGACTGTGCCGCCTCCAAACTTCATCGAGGAGCTGGGACG
>novel_circ_0002733_full_seq |chr Chr24:8714619-8714894|-
GTCTGTCTGCAGCCGTCTGGGTTCAGACGTCTTCCAGAAGCTCTACAAGAACCTGAAGGAGGCCAGACAGCGTGACGGCGGCGGCGTCACGGAGGCTCTGAGACACCTGGAGGACAAACCTGATGAGAGTTTCCAGGTGGACCAGCTGCTGTTCTATGAAGACGAGCTGCAGAGAGTCAGACAGCTGCAAGAAGACAGACCACCTGTCTGACTGTCTAAACTGTAGAAAAAGCACCTGAGCAACAAGAGGAGGAGCCAGATGTGTTGTACGACAG
>novel_circ_0002733_junction_seq |chr Chr24:8714619-8714894|-
GAGGAGGAGCCAGATGTGTTGTACGACAGGTCTGTCTGCAGCCGTCTGGGTTCAGACG
>novel_circ_0002735_full_seq |chr Chr24:9142292-9143087|-
TTCTGGCCCGGGACTGTGACTCCGGAGTGAACTCGGAGCTCTCTTACTTCGTCCACGGCGCCGACTTTGACATCACATCGGGGGGCGTGGTCAGCCCCGCCCGTCGCCTGGACTACGAGCGACCCAATCACGTCTACGAGTTCGTGGTGGTCGCCGTGGACGCGGGGACACCGCCCCGCACGGGCACCGCCTCCGTCCGCATCAGAGTGGCCAACAGCAACGACGAGGCGCCAGTTTTCTCCCAGAGCGATATAAGACCTTCCTCAGTGAGGACGCCGGTCCGGACACGCTGGTCGCCATCGTTCACGCCAACGACCCGGACGGAGACGCTGTCTCTTACGCCATCACTGGTGGCAACGAGGACAGCAACTTCCTGTTGGACAACCAGAAGG
>novel_circ_0002735_junction_seq |chr Chr24:9142292-9143087|-
CAGCAACTTCCTGTTGGACAACCAGAAGGTTCTGGCCCGGGACTGTGACTCCGGAGTG
>novel_circ_0002736_full_seq |chr Chr24:9349376-9350148|-
CTGTTTGAGTGCGATCCGTCAGCTTCAGAAGAACGGTCATATTCCCAGCGACGCATCACTCTTCAAGTCCTACGCTGAGTACGGACACTTTGTAGACGTTCGTGTCGCTGCGGTGGAGGCTCTGGTGGACTACACTAGATTGAAAGAAGCTCAGTGGAGCTGCAGTGGCTGCTCAACATGGTCCAGAATGACCCATCTCATTATGTCAACATAAGATCCTGGGTATGCTCTGTAAGAATCCACCTTTCACCAAGACAGCAGACTCAGCTCTGTGTAATGAAGCTCTGGTCGACCAGCTCTGGAAACTCATGAACTCAG
>novel_circ_0002736_junction_seq |chr Chr24:9349376-9350148|-
CGACCAGCTCTGGAAACTCATGAACTCAGCTGTTTGAGTGCGATCCGTCAGCTTCAGA
>novel_circ_0002737_full_seq |chr Chr24:9463680-9464558|-
TGGACTTCTGCGGACGGTACCACCCTTCTCTCGTCCCCTCCTGTTGAGTGTTGCCATGGAGATACTAGTGAAGAAAGGCAAGCAGGAGGACGAGTCCATCCATTCGTTTGTTTCTAGGAGGCTAGGGAAGGAGTCCAACTCCTGTGGTCCCCCCCGGCCCTCTGGCTCAAAGATCTATGGACGAGTCGTGGGCCCAGTGGTCCCTGAGCAGGGGAGTGGAGTCCCTCCCAGAATCCATCGCTGCGTACCTGCAACAGAGCGGGCGAGTGCAGCTTCACAGAGACGCAGCTGTTCAACTGATCAGTCCTTCAGCCTCTGGGTGGAAG
>novel_circ_0002737_junction_seq |chr Chr24:9463680-9464558|-
TGATCAGTCCTTCAGCCTCTGGGTGGAAGTGGACTTCTGCGGACGGTACCACCCTTCT
>novel_circ_0002738_full_seq |chr Chr24:9571351-9573127|-
GACACGCTTACTGCTGCTGAATACCTTTAATCTAGCAGAGGACAGGATCAACATGGACAATGTCTTTGACTGGATTACGAAGCTGAACACAACGTACCCCGAGCAGTTCGCTGAAATCGAATACAAACTGGAAGGCTGCAGCCTGGAGAGTGAGCTAGACACCTGTTGGGAATGGGCAGCATGCTGGGCAACGTCACCGCCATCATCACCCCGCTACGAGACTTCAAGGTTGTGTCCCACTTGAGCGACGAGTTGCTCAATG
>novel_circ_0002738_junction_seq |chr Chr24:9571351-9573127|-
GTCCCACTTGAGCGACGAGTTGCTCAATGGACACGCTTACTGCTGCTGAATACCTTTA
>novel_circ_0002739_full_seq |chr Chr24:9574957-9576655|-
GTCTTGCTAGTGTCGTGACATCCCTGTATCTGTGTCTCTATTACAACATCATCAATGCATGGAGTTTCTGGTACCTCTTTCATTCATTTCATCAGTCCTGCCCTGGGCAGAGTGCCCCATCAATGCCAACCGTACAGGACCGATAGAGGAATGTGAACGGGCGACACCCACCCAGTACTTCTTCTACAGGGAAACACTGGACATCTCTTCTAATATTGAAGTGAACGGAGGCGTTCATACAGGCCAGGCTCTGTGCCTTGTGCTGGCCTGGGGGATCACCTACCTGTTCATTGTCCGAGGAGTAAAGTCAACAGGGAAGTGGTGTACTTTACAGCCGTATTTCCATATGTGGTCCTCTTCATCTACCTGATCCGGGGCGTCACTCTGCACGGTGCCATCAATGGTGTCAAATACATGTTCACACCCAAG
>novel_circ_0002739_junction_seq |chr Chr24:9574957-9576655|-
ATGGTGTCAAATACATGTTCACACCCAAGGTCTTGCTAGTGTCGTGACATCCCTGTAT
>novel_circ_0002740_full_seq |chr Chr24:9729108-9729404|+
GTGTTGTTCCAGGGCACGGTGGTAACCATTGAAAACTTCCTGATGTGGAAAGCCAGGTTTGAGGTGGAAATGAACGAGCTGAGGAGGAAAAGACAGAAAGAGGAGGAGCTGGGAGTAAAACTCAAACTGACCGGTAAAAGCTGTTTGAGACAGACCACAACCTGGACACATCTGACATTCAGTTCCTTGAAGACA
>novel_circ_0002740_junction_seq |chr Chr24:9729108-9729404|+
CACATCTGACATTCAGTTCCTTGAAGACAGTGTTGTTCCAGGGCACGGTGGTAACCAT
>novel_circ_0002742_full_seq |chr Chr24:9865824-9869268|+
ATCAGCCCCGAGGCTGGGTACAGAGCCGTTTCCTCCACAGACACACAGATCCGGTTCCCTGGGAGAGGGAAAGATGCTGTCAGCAGACAGCAGTGGCTCACCCCTCAGGTTCACCCCTCTGGTGGTGATTGAGCTGGCTTCAGACACCAAAGAGGAAGCCATCGCATGGTTACTGAGCAGGATACGAGACAAACAACAGAATGGAGGGACGGAGACTCCTTCCTCAGCACGGCTGAGTGTCAGTACATCATTAAACACGAGCTGGACACATTACGGGCCAAAGATGAGACTCACGTACCGGGACACAGCCAGGTCAAGCTTTACCCCGGGAAATCTATAA
>novel_circ_0002742_junction_seq |chr Chr24:9865824-9869268|+
GGTCAAGCTTTACCCCGGGAAATCTATAAATCAGCCCCGAGGCTGGGTACAGAGCCGT
>novel_circ_0002402_full_seq |chr Chr22:10054722-10056745|-
GTACTCGTCTTCCAGTGAAGGGTGCTACTACAGGCAGCATCATAGGAGCCATCATTGGAGTCATAATACTCTTGGCCATCATTGGAACAGCCATAGCGATGTACCGCAAACACCGAAACAACAAACTCAACGGAGTGGTCCCCCCAAGTACAAGCCCCCTCCCCCCAAGAAGACCAACAGCACCGCCAGCAGCACAGACAGCGACCCCCAGGACTACCAACAGGGCCCCAATGTCAACCGCGGGGAAAGCTTTGTGTCGTCCGCCATGTTTGTGTGAGGAGATGCGGAGGAG
>novel_circ_0002402_junction_seq |chr Chr22:10054722-10056745|-
CCATGTTTGTGTGAGGAGATGCGGAGGAGGTACTCGTCTTCCAGTGAAGGGTGCTACT
>novel_circ_0002403_full_seq |chr Chr22:10100407-10104798|-
GAGCGTCAGGTCAGCGGGTGAAGGTGGAGCCAGAGGTGTTGTCGTATCCCGGCCAGACTGTCAACCTGCGCTGTGCCTTCACTGATGCCATTGGGATTCAGCTCACAATGATGTCAGGAGAGAAGCCGGACACGGTGCAGATCAAAGACAACGTGCTGAAGGTGCTGAAGGTGGACGACGCCGTCAACACCACTTTCGTTTGTGAGGTCAAGAACCGTATCGGGACCGGCAGGGACCAGGTCACAGTCATGGTTAGAG
>novel_circ_0002403_junction_seq |chr Chr22:10100407-10104798|-
CAGGGACCAGGTCACAGTCATGGTTAGAGGAGCGTCAGGTCAGCGGGTGAAGGTGGAG
>novel_circ_0002404_full_seq |chr Chr22:10103590-10104798|-
GAGCGTCAGGTCAGCGGGTGAAGGTGGAGCCAGAGGTGTTGTCGTATCCCGGCCAGACTGTCAACCTGCGCTGTGCCTTCACTGATGCCATTGGGATTCAGCTCACAATGTCACGTGGATCTACGAGCCGAAAGAAGGAGAAAGGATCAACATCGCCGTGTTCCACCCCAACTTCGATCCCAACTTCCCCGAATCGCCCGTGAAGGGCAGAGTCAGCTTCACGCCCAGCCCCCCGAACCTGGTCAGTCCCTCCATCCAGATAAGCGAGGTTAGGATGACCGACGAGGGGAAGTACATCTGCGAGTACGCTACCTACCCCAGTGGCAACGAGCAAGGCATCACTTACCTGGTCATGCTGG
>novel_circ_0002404_junction_seq |chr Chr22:10103590-10104798|-
GCAAGGCATCACTTACCTGGTCATGCTGGGAGCGTCAGGTCAGCGGGTGAAGGTGGAG
>novel_circ_0002406_full_seq |chr Chr22:10250607-10250808|-
GTGCTGAACTGTTATTCAACGCCATCCAACATGCAAGAGCTAAAGTCTGTCAAAGTCTGTAATACTCGGAATCACATTATCATGGAAAGTCAGTACACCATATAAAAGAACGAAAATCATAATCGAATCTCTGATAATTCAGTTTAAACTCCAGACAGCAAGCACATTGAAGCAGCAGGCAGGTTAGATGGTTAATAGGGG
>novel_circ_0002406_junction_seq |chr Chr22:10250607-10250808|-
CAGCAGGCAGGTTAGATGGTTAATAGGGGGTGCTGAACTGTTATTCAACGCCATCCAA
>novel_circ_0002407_full_seq |chr Chr22:10262206-10263638|-
ATGCAGAATTTGGTTCGGGCACTCCGAGGCCGGGGCTTCCTGTAGCCAAGGATGACAGCAGTAATACGGCTATTCTGATTGGCTGCCTGGTGGGCATCATCCTCCTGCTGCTGGCTGTGATAGCTGTCATTCTGTGGAGGCAGTACTGGAAAAAGATACTGGGCAAGCCCAGGGCAGTCTATCCAGCGATGAGCTGCGGGTTCACCTGTCAGTCCCCTCGGACAATGTGGTCATCAACAACACACACAGCTACTCGAGCCGCTACCAGCGCATCCACACTTTCCCTGACGACCGCGACCATGACAGAGAGGGAGAAGGAGAGTACCAAGAGCCCAGCGCTCTGCTGCGGCCGAGGGATCAGAGAGACAGCACAG
>novel_circ_0002407_junction_seq |chr Chr22:10262206-10263638|-
GCGGCCGAGGGATCAGAGAGACAGCACAGATGCAGAATTTGGTTCGGGCACTCCGAGG
>novel_circ_0002408_full_seq |chr Chr22:10360971-10361404|-
TGCCTGCCGTACTCGCTGCTCCTGCAGCAGCTGGAGCTAAAGAATGTGCGGGAGCTGGAGGACCTGCTGATCGACGCCGTGTACTGTGACATCATCCAGGGCAAACTGGACCAGCGGAACCAGCAGGTGGAGGTAGACTGCAGCGTGGGTCGTGACCTCGGCCCCAACGAGCTCCCAAACATAGTTAACACGCTGCAGGAGTGTGCACAGGGTGTGAGGCGGTGCTGTGCGGTATTGAGGAGCAGGTCTCGAGGGCAAACCAATACAGAGAGAGCCAGTTAAAGGTCAAAGTCCAAGTGGAAACAGAG
>novel_circ_0002408_junction_seq |chr Chr22:10360971-10361404|-
TAAAGGTCAAAGTCCAAGTGGAAACAGAGTGCCTGCCGTACTCGCTGCTCCTGCAGCA
>novel_circ_0002409_full_seq |chr Chr22:11274625-11280173|+
ATTGCAACAGAACTCGACGGCCAGACCGTTGCCATGTCGACCTCATCGCTACGGCGACAAGTAAAGAACATCGTCCACAACTATTCAGAGGCTGAAATCAAGCCCTGGGGTGGGGGAGCTCCGCCCACTATAGCCCCCCATCCAGACCCCTGGGGAGAGACGTCCAACAGAGTTAACAACGTCGACCCCTGGGGGAGCTCAG
>novel_circ_0002409_junction_seq |chr Chr22:11274625-11280173|+
TAACAACGTCGACCCCTGGGGGAGCTCAGATTGCAACAGAACTCGACGGCCAGACCGT
>novel_circ_0002410_full_seq |chr Chr22:11294260-11299126|-
TGCACAACATTTGACCTGCTTGAAAAGGGAATGGAGGTTCATATTGTGGCTGATGCCGTCTCATCCAGAACCAGACAGAGCGTTTGTTTGCTCTGTCCCGACTGAAGCAGAACGGAGCTTACCTCACCACCACAGAGGCTGTTATGCTGCAGCTGGTTCAAGACACCAAACACCCCAACTTCAAGGGATTCACCATGATGATAGAGGAGGTGGCGAGGGAGCTGCAGGCCCTGGGGAACCCCAAGCGGGCTATACTGTGTGGAATAGAGGCACACGCCTGTATCGCA
>novel_circ_0002410_junction_seq |chr Chr22:11294260-11299126|-
GTGGAATAGAGGCACACGCCTGTATCGCATGCACAACATTTGACCTGCTTGAAAAGGG
>novel_circ_0002411_full_seq |chr Chr22:11549360-11552343|+
GTGTTCGGGGACACGCCGACTCCAGCAGAGGATGTGAGTTTCCTGGATATCCTGAGTGACCCCATCCCTGAAAAGCACTACAAAGAGTCAGAGACATCCGAGACATTCTTCTGGTTGGCCACAGGCAAGCCGTAACGTGGATAGACGAATGGCACGGCTGAGTTTGGAGGAGGTGAGAGAGTACGAGCTAGCGATGCAAAAGAAGACCAACAGCAAAGTCAAATCCAGCCAGAACAACACAG
>novel_circ_0002411_junction_seq |chr Chr22:11549360-11552343|+
CAAAGTCAAATCCAGCCAGAACAACACAGGTGTTCGGGGACACGCCGACTCCAGCAGA
>novel_circ_0002412_full_seq |chr Chr22:11606227-11606624|-
AGACACAAGCACATCCACACAGGCCAGAGGAACTTTGTGTGCCCCATCTGCGCCAAACGCTTCAGGGAGGCCGGTGAGCTCCAGCGCCACCAGCGGGTCCACACCGGAGAGAAACCCTACCAATGCCAACTTTGCCACACGCGCTTCGCGGAGCGCAACACGCTACGCCGACACACCAAACGCAAACACCCTTACCACCAAGTAGCCATGGAAATGTTGAACGAGAGAAAAGATAGAGGAGGAGGAGGAGGAGGAGGAGGCGGATCCGGAGTACAGGAGGAAGAAGAGAGTGCTGAGTGGTACAGCTCCACTGTGTCTCATTTGGATAACTCCGAGTCTGAGATGGAAACTTAAAAGAGATAGACTCCAAAGTGAAGGAAAGGAGGATGTAACTCTG
>novel_circ_0002412_junction_seq |chr Chr22:11606227-11606624|-
AAAGTGAAGGAAAGGAGGATGTAACTCTGAGACACAAGCACATCCACACAGGCCAGAG
>novel_circ_0002414_full_seq |chr Chr22:12124264-12125770|-
CTACAGCTCGCATCAGGCGTTACTCCGACGCGATGACAGAGCCGGACTCTTTCATCCAACGCCAGCAGCTGGATGCCAGCATGGCTGACACCTTCCTGGAGCATCTCTGTCTGCTGGACATCGACCAGGAGCCAATCACAGCGCGCAACACCAGCATAATCTGCACCATCGTCCTGCATCCCGATCGATCCCCAAACTCCAAGAGATGATCAAGGCAGGAATGAATATCGCTCGTCTAAATTTCTCTCATGGCTCACATGATACCATGGTGAAACCATCAAAAACATCCGAGAGGCGGTGGAGACGATAACCCCTGACCCCTTGTATTATCGGCCGGTTGCCATCGCATTGGATACGAAGGGACCAGAGATCCGCACCGGATTAGTGAAAGGG
>novel_circ_0002414_junction_seq |chr Chr22:12124264-12125770|-
CAGAGATCCGCACCGGATTAGTGAAAGGGCTACAGCTCGCATCAGGCGTTACTCCGAC
>novel_circ_0002415_full_seq |chr Chr22:12175575-12177187|-
TTAAAAGAAGCCTCCTCAGCGCTACAGAAAACCTCCCAGCAGGTGCAGAAGTTGGTCCAAATGGTCGGCAAGCCTTCACCAGGAGCTCCATTCCTCCGATCTCCATCACAGCCTCAATCACCTAAAGGTCGGACAGATCATCAAGACCGAGTGGGAGGGAACCTGGTGGAAGAGCAAAGTGGAGGAGGTGGACGGAAGCTTGGTCAAGATCCTCTTTTTG
>novel_circ_0002415_junction_seq |chr Chr22:12175575-12177187|-
ACGGAAGCTTGGTCAAGATCCTCTTTTTGTTAAAAGAAGCCTCCTCAGCGCTACAGAA
>novel_circ_0002418_full_seq |chr Chr22:12336369-12336747|-
GTGTGCCCAGCGCTATCTGAGCGACTGCGAGTCTTTGAGTCCCTCAAGGAAAAACAAGGCAATAAGAGGAGAGTTGAAGCTACAGAAACTCGGCTCAGTATCCGACTGGCTGACGGCCGGACAGTAAAGGGGACAGCTGGTGTCACCACACCCCTCTTTGTTGCTCAGAGTGTCCTGTGAAAGGAGCTCTGGTCAGTAAGGTGAATGGGGAGTTGTGGGAGCTTGGACGGCCCCTAGAGGGAGACTGCGAACTACAACTGCTGGGGTTTGACACAGTTGAGGGAAGACAG
>novel_circ_0002418_junction_seq |chr Chr22:12336369-12336747|-
TGGGGTTTGACACAGTTGAGGGAAGACAGGTGTGCCCAGCGCTATCTGAGCGACTGCG
>novel_circ_0002419_full_seq |chr Chr22:12349575-12350237|-
CTGACAACAATCACCGCTTGAATCTCTTCTTCCTTGCCAATGATGTGATACAGAACTGCAAGAGAAAGAACGCCATTGTCTTTCGTTCAGCCTTCGCAGACCCCAGCCAACACCAAAGCTGCCCTCAAGTCCAAGATTGTAGCAGAGTTCACA
>novel_circ_0002419_junction_seq |chr Chr22:12349575-12350237|-
TCAAGTCCAAGATTGTAGCAGAGTTCACACTGACAACAATCACCGCTTGAATCTCTTC
>novel_circ_0002424_full_seq |chr Chr22:13551087-13558878|+
GTGAATATTGATGGTCACGACATCCGTTCTCTTAACGTCCGCTACCTGAGAGAGATGATCGGAGTGGTGAGTCAGGAGCCCATCCTCTTTGCCACCACCATCGCTGAGAACATCAGATACGGCCGACTAGACGTGACTGAGAATGAGATCGAACAAGCTGCCAAGGAGGCTAACGCTTATGACTTCATTATGAACTTTCCTGATTGTTTGCAAATACAGATCCAGCGGTTGTCAGCCAGGGAGCCTCATTCTGTTCTCTGATGTTTGTTGTTATTGGAGTTGTAAGCTTTGTCGCCATGTTTCTACAG
>novel_circ_0002424_junction_seq |chr Chr22:13551087-13558878|+
TTGTAAGCTTTGTCGCCATGTTTCTACAGGTGAATATTGATGGTCACGACATCCGTTC
>novel_circ_0002426_full_seq |chr Chr22:13555453-13559395|+
GATGAAAATGTTCCTCCTGTGTCGTTGCTTAGCGTGATGCGTCTCAACATTTCCGAGTGGCCATACATTTTGGTGGGAACCATCTGTGCCATCATCAACGTGTTTGCAAATACAGATCCAGCGGTTGTCAGCCAGGGAGCCTCATTCTGTTCTCTGATGTTTGTTGTTATTGGAGTTGTAAGCTTTGTCGCCATGTTTCTACAGGCTTCTGTTTTGGTAAATCTGGAGAGATTCTGACCCTTAAACTGAGACTTGGGGCCTTTAAGGCCATGATGAGACAG
>novel_circ_0002426_junction_seq |chr Chr22:13555453-13559395|+
TTGGGGCCTTTAAGGCCATGATGAGACAGGATGAAAATGTTCCTCCTGTGTCGTTGCT
>novel_circ_0002427_full_seq |chr Chr22:13560418-13591787|+
GACCTCGGCTGGTATGACGACCCCAAAAACAGTGTTGGAGCGCTCACCACGAGACTGGCCGCAGACGCAGCCCAAGTACAAGGGCAACAGGAGTACGTTTGGCCATGCTGGCCCAGAACACAGCCAACATGGGCACCGCTATGATCATCTCCTTTGTCTACGGCTGGGAGCTGACCCTGCTCATCCTGGCTGTGGCGCCCATCATGGCATTGGCAGGAGCTGTGGAGATGCAGGCACTCACCGGACACGCTGCCAAAGACAAGAAGGAGCTGGAGAAGTCTGGAAAGTTCTGTCTATAACATTTAACAGGGCTTCTGTTTTGGTAAATCTGGAGAGATTCTGACCCTTAAACTGAGACTTGGGGCCTTTAAGGCCATGCTGAGACAG
>novel_circ_0002427_junction_seq |chr Chr22:13560418-13591787|+
TTGGGGCCTTTAAGGCCATGCTGAGACAGGACCTCGGCTGGTATGACGACCCCAAAAA
>novel_circ_0002429_full_seq |chr Chr22:13716692-13723271|+
ATGCTCTCTTTGGTTATGGTTTGCTTCGCTGCCAGTTCACTTCTCCTGATGACCTTGTTTATGTGGAGCAAATCTACTATAATAAGGTGTTTCTGATCGAGTACAACAGCACTGAGGGGAAATATACCGGCTACACGGAGAAAGCTAAAGAGCTTGCAGATGGCTTAAACAAAAGCCCTGCTGTGAAGAGAAAAGAAAAAAAGAATGAAGAGAAATACAGAAGCCACGTCCCATTGATACTAGCTCTCCTTTCAAAAACAGCACACCACTTCTGTTTTATTGTGTCTTTTGTCATATGTCAACATGCTAATTCGCAGCTTCTTTTCACTGCTGTTTCTGCTCCCGTTATTTTCAAGAGCAG
>novel_circ_0002429_junction_seq |chr Chr22:13716692-13723271|+
GTTTCTGCTCCCGTTATTTTCAAGAGCAGATGCTCTCTTTGGTTATGGTTTGCTTCGC
>novel_circ_0002430_full_seq |chr Chr22:13794077-13794228|+
AAACTTGTCCCGGATATTTACCTACCTAGCTCCAACTCTAACTCTAACTCTATACCTACCTGGCTGCTCCGCTCCGACGCAACCCGTCCCGAGGCTCTCACACAGCGGACAGTCTGAGGACATGATCTGTCTCTGAAGAGGGACGACTGAG
>novel_circ_0002430_junction_seq |chr Chr22:13794077-13794228|+
TGATCTGTCTCTGAAGAGGGACGACTGAGAAACTTGTCCCGGATATTTACCTACCTAG
>novel_circ_0002432_full_seq |chr Chr22:13808925-13809306|+
CTGGGTGAGGAACGTGCAGTCACACACCTGCAGTATGTGGCGTGGCCAGACCACGGCGTACCCGATGACCCCTCAGACTTCCTGATGTTCATCAGCTCGGTCAGGGAGAGGAGGAGAGGTGACGAGCCACTAATGGTACACTGCAGGCTGGCATTGGACGTACAGGTGTTCTGATCACCATGGAGACGGCGTTGAATCTGTTGGATGAGCGTCGGCCGGTGTCCCCGCTGGACATTGTCAAATCAGAGAGAGATCAGCGAGCCATGATGGTTCAGACCACG
>novel_circ_0002432_junction_seq |chr Chr22:13808925-13809306|+
ATCAGCGAGCCATGATGGTTCAGACCACGCTGGGTGAGGAACGTGCAGTCACACACCT
>novel_circ_0002433_full_seq |chr Chr22:13920909-13921772|+
TTTTAAGCTGGACGGTGACACTCGGGGCTGGCTGGAGATCGATGCTGCCACAGGAGAGATCAAGACCAAAGACAAGCTGGACAGAGAAACCCTGGAGACGTTTGATGTCATCGTCACTGCATTTGAGAAGGAGACTGACCCTGAAGAAAAAACCAACTGAAGATAAAACCTTCAATATCCCCATTAACATAAGAGACAATGCAGGCATGGGAGTCACGCAGGCGTTTGAGG
>novel_circ_0002433_junction_seq |chr Chr22:13920909-13921772|+
AGGCATGGGAGTCACGCAGGCGTTTGAGGTTTTAAGCTGGACGGTGACACTCGGGGCT
>novel_circ_0002434_full_seq |chr Chr22:14207134-14207550|-
GATGCGGAGGTTCGCCTACTGTAAGGTGGTTTTGGCCACCTCTCTGGTGTGGGTGATGCTGGACATGTTCATCCTGCTCTACTTCAGCGAGTGCAACAAGTGTGATGACAAAAAGGAGAGAGGACTGCCCGGGAGACTAATTCCCTGACCAGGCCGCGGGACGGGCCCGGTGAAGGGGGGAAGCCTGTGGTGATCCCGAAGGAGAACCAGGAGAAGATGAAGGAGATGTTTAAGATCAACCAGTTCAACCTCATGGCCTCTGAGATGATTGCTCTCAATCGGTCGCTGCCCGACGTCCGCTTGGAAGG
>novel_circ_0002434_junction_seq |chr Chr22:14207134-14207550|-
CGGTCGCTGCCCGACGTCCGCTTGGAAGGGATGCGGAGGTTCGCCTACTGTAAGGTGG
>novel_circ_0002435_full_seq |chr Chr22:1476617-1478423|+
GAGCAGCGTGAGTTCAAGCGCCGCCAAGAGACTCGCATTATGGAGGTGGACGGCAGCCGGCTGCGGGATTATGAGAGCAAGCTGGCCGAGGCCTTGATGGAGATGAGAGCTCAGCATGAGGAGCAGCTCCGCCTCTACAAGGAGGAGGTGGAGAAGACCTACAACTCTAAGTGGAGAACGCTCGTCACTCAGCCAACAGGAACAGCCACTTGGTGGGAGCCGCTCACGAAGAGCTGCAGCAGACCCGTGTTCGAGTGGAGGGCATGTCAGGTCAACTCAGCATGCTGCAGAAACAG
>novel_circ_0002435_junction_seq |chr Chr22:1476617-1478423|+
CAGGTCAACTCAGCATGCTGCAGAAACAGGAGCAGCGTGAGTTCAAGCGCCGCCAAGA
>novel_circ_0002436_full_seq |chr Chr22:1515775-1525356|-
GACCATGCCGACTCTGCAGAGCTCCGCCGTCCTGCTGCTGTTGAGCTTCCTGATTGGTCTGAGCTACTCCCTGAACCCAAAAGACCCCAATGTGTGCAGCCTGTGGGAGACTTCACCACCTCAGTGAAAGAGTCCTACTCGCATCCTTACGACCACGTGACGGAGGAGCCCTGCTCCGACCCGCGGACCTCCTACAGATGCATGCGCCACACTCGCTGCACCAAGGAGTGTGTCCACGGTCGATGTGTTGCTCCAGACCGTTGCCAGTGTGAGGGAGGCTGGCGAGGCGACGACTGTTCCAGCG
>novel_circ_0002436_junction_seq |chr Chr22:1515775-1525356|-
AGGCTGGCGAGGCGACGACTGTTCCAGCGGACCATGCCGACTCTGCAGAGCTCCGCCG
>novel_circ_0002437_full_seq |chr Chr22:1522772-1525356|-
GACCATGCCGACTCTGCAGAGCTCCGCCGTCCTGCTGCTGTTGAGCTTCCTGATTGGTCTGAGCTACTCCCTGAACCCAAAAGACCCCAATGTGTGCAGCCTGTGGGAGACTTCACCACCTCAGTGAAAGAGTCCTACTCGCATCCTTACGACCACGTGACGGAGGAGCCCTGCTCCGACCCGCGGACCTCCTACAGATGCATGCGCCACAGATCACCTACAAGACGGCCTACAGGCAGGCGGTGAAGACGGACTACCGCAAGAGATACCAGTGCTGTCCAGGCTATTACGAGAGCAGAGACAAATGTGTCC
>novel_circ_0002437_junction_seq |chr Chr22:1522772-1525356|-
CTATTACGAGAGCAGAGACAAATGTGTCCGACCATGCCGACTCTGCAGAGCTCCGCCG
>novel_circ_0002438_full_seq |chr Chr22:15281185-15281580|-
AATTGGAGCGACTGAGCGATCATTTCCAGCAACTTTCAGCTCTTCCTGCCACCACGAGGTCCTCTCTGCTCCAGCAAATCACAAAAGTTATGGAGGACCGGGAGGCCGTCAGTACACTTCAGAATGTCTGGACCAGATGTGCTTGGATAAGAGACCTGCCTTGGATGATGTCACAGCGACAGATTCCCAAAAACAGAACATCCAAGCAATTCTGGACCTTTTGGAGCAGTCTGGTCAAGTGAAGTCCACACCAGTCCTCACAGCCCTTCACCTCATTATCAGCGCCATGGATG
>novel_circ_0002438_junction_seq |chr Chr22:15281185-15281580|-
CCTTCACCTCATTATCAGCGCCATGGATGAATTGGAGCGACTGAGCGATCATTTCCAG
>novel_circ_0002439_full_seq |chr Chr22:15562135-15565860|+
TGTACCAGCTACAGCAGGAAGCCCCGAGACCAAAGAGGATCACATGTCCTCAGGAGTGGAGAACAGACCCAAATACTACGGCAGAGATTTCATGGCATGATCTCTCGAGAATATGCAGATGAGCTTCTGGCAGGAGCAGAGGGTGCTTACCTCATCAGGGAGAGCCAAAGACAGCCAGGGACACACACCTTGGCCTTAAGTTTGGGCACCAGACCCTCAACTACAGATTGTTCTATGACGGGAAGCACTTTGTCGGAGAGAAGAGGTTCGAGTCGGTCCACGACCTCGTGACGGACGCCCTCATCACTCTCTACATCGAGACCAAGGCGGCGGAGTACATCGCCAAAATGACCACTAACCCCATCTACGAGCATCTCGGTTACACGTCGTTGCTCAAGGACAAGATGGTGCACAGGCTGAGCCGTGGACGCACGGAGCCACGCAGGGTCACCTTCCAGAGAGATGAAAGG
>novel_circ_0002439_junction_seq |chr Chr22:15562135-15565860|+
GCAGGGTCACCTTCCAGAGAGATGAAAGGTGTACCAGCTACAGCAGGAAGCCCCGAGA
>novel_circ_0002441_full_seq |chr Chr22:15851177-15852570|-
CAAGAACTCGTCTATTTCACCTTCTGCCGCCACAGCAGCAGCAGCCACACTGTGGCGTTGGAGCTGCTGCTGCAGCGCTGCAATGAAGTCCAGCTGTGGGTGATGACCGAGGTACTGCTGTGCCCAACGCTCTGCAAAAGGGTCCAACTCATCAAGAAGTTCATCAAGATCGCTGCCCGATCCCTCGCTGAACCACAAGGCCTACAGGGACTCCTTCAAGAAGATGAAGGCGCCAAAGATCCCCTTCCCTCCTCTGCTACTGAAAACCTTACGTTCATTCACGAAGGCAACAAGACATTTCATGATAACCTGGTCAATTTTGAAAAGCTCACATGATAGCAGACACAGTGCGTCTCATCCGGCAGTGTCAGAAAGATCACATGG
>novel_circ_0002441_junction_seq |chr Chr22:15851177-15852570|-
CATCCGGCAGTGTCAGAAAGATCACATGGCAAGAACTCGTCTATTTCACCTTCTGCCG
>novel_circ_0002442_full_seq |chr Chr22:15853233-15854460|-
TGCTGTATCACGTGTATATTACCATGGACTCGTTCCTAAGTATGAGGGCCCATGCCGGGATAGTGGCCCAGGAGCTGCTGCAGGCAGTGGCAGAGAGGATGGATGTCCCACTGGGGGAACTGGTGCTAGTGGCTGTCACTTATACTGGAGGAGGCTCCTCCTGCAGCCTCAGGACAGAGTCTTCTCTGATTCTGTACGGCCGGTGGGGAGGCTGCATGTGTGCAGGAAGGACCTGGGTGAAGTCCTAACCCATTCACAGACAACTCAGAGCTGCAACAGAGGACGGCTCGCATGCTCAGTTTAAACACATGGGACGTGGCCGTCGCTCTCACCAACTTTGACTGGACCATCTTTGACTCAATACACGAG
>novel_circ_0002442_junction_seq |chr Chr22:15853233-15854460|-
ACTGGACCATCTTTGACTCAATACACGAGTGCTGTATCACGTGTATATTACCATGGAC
>novel_circ_0002443_full_seq |chr Chr22:1598909-1610382|-
GTACTGGATGGATAACATTGGTGAACCTGGCCCATATGCACTGTTCATCCCTGGGAGGAATCTCACAGCCAGCTGGGATCCAGCGGATCATATATTTGAAGAATTCATCAGTAATCACACAAAGCCCTACTACGACAGGTTTCATGGATATTGGATTGGGTTAGAGGAAACCGCGGACAAATACTGGGTCTGGGTTGATGGACGTAAGGACACTCTAGG
>novel_circ_0002443_junction_seq |chr Chr22:1598909-1610382|-
TGGGTTGATGGACGTAAGGACACTCTAGGGTACTGGATGGATAACATTGGTGAACCTG
>novel_circ_0002444_full_seq |chr Chr22:16081487-16086330|-
GAGTTCGATAAGCCTCAGGAGGACCTGCTTAGGCACCATGCCAACATCAGTGAGCTGAAGAGGAACTTCATGGAAACCGCCCCGGAGACCAGACCCAGCGAGTGGGACAAGCGCCTGTCCACGCACTCTCCGTTCCGCACCCTGGGCATCAATGGTCAGCCTCTGCCCAGTGCAGATGGATCGTGTCCTGAACTGTCGGAGCGCCCTGGAGAGATAGTTGGATCTTCTCCAGCTGCTTATTTCAGGAGCGACGGTCCACAGGTCGTACGCTGCTTCCAG
>novel_circ_0002444_junction_seq |chr Chr22:16081487-16086330|-
ACGGTCCACAGGTCGTACGCTGCTTCCAGGAGTTCGATAAGCCTCAGGAGGACCTGCT
>novel_circ_0002445_full_seq |chr Chr22:16410738-16412643|-
CTCCGGGCATCTGCTCTGACTACAGCTTCAAGTGTAAGAACAAAGAATGTGTCAACAAGGTGAACGCCGAGTGTGACCGCATCAACGACTGCTCTGATGACTCCGACGAGGCCGGCTGCACCAACACCATCCAACCCATCTGCCTACCCGCTTCCTCCCACGTCTTCCCTGCAGGCATGCCCTGCTGGGTCACAGGCTGGGGCTTGCTCCGAGAAGGAG
>novel_circ_0002445_junction_seq |chr Chr22:16410738-16412643|-
CACAGGCTGGGGCTTGCTCCGAGAAGGAGCTCCGGGCATCTGCTCTGACTACAGCTTC
>novel_circ_0002446_full_seq |chr Chr22:16417927-16423748|-
GGCCACAACGGCCGCCACGAGCGGATTGACTTCTTAACCAGCAAAGAGAAGGCGTCACCAAAGCGGAAACTCGGCATTGTGATCGGGGTCCTTGTGGCGCTTCTCATCGCCGCCGTTGCAGGGTTCCTCATTTGGTGGTTTCTCTGTGGTCAGAGGCCCCCCTCCAACCCTCTGGAGGTGGTGTCATCCGGCAACATCATGCTGATTAATTTGATTACTGACAGTCAAGTCCAGAGGTCTGGCTTCACGGCCGAGTATAAAGCCATCCCCAGGTCTAAAG
>novel_circ_0002446_junction_seq |chr Chr22:16417927-16423748|-
CGAGTATAAAGCCATCCCCAGGTCTAAAGGGCCACAACGGCCGCCACGAGCGGATTGA
>novel_circ_0002450_full_seq |chr Chr22:17459243-17465421|+
GTCTTCTGTCTGCTGCAGAGTAGGCCTGTGCAGGCATGGAGCCCCTGGCAGTGGATGATGACATCTGCATCCTTAAACACGAGACGGCCTACACCGCCGCCGGCGAGAGTCCCGTGTCGGTGTGCGCCGGCGATGAATCCGTCGCTTCCCACTTCGCCCTGGTCACGGCCTACGAGGACATCAAGAAGAGGCTGAGAGACACAGAGCGAGAGAACACCTTGCTGAGGAAGAGGGTGAAGCAGCTGGAGGATAAGGAGAGGAGCATGCAGCAGACATACGAGGCTCTGAGCTGTGAGGTCATTCGTCTCCATTCAGAGCTGAAGCACCAAACGGGCCTGATCAGAAAACTCCGACCGCTCGTCAGTGAGACCAGACAAG
>novel_circ_0002450_junction_seq |chr Chr22:17459243-17465421|+
CCGACCGCTCGTCAGTGAGACCAGACAAGGTCTTCTGTCTGCTGCAGAGTAGGCCTGT
>novel_circ_0002451_full_seq |chr Chr22:1838576-1839311|+
GCGGCCCTGCAGACGTTGAGGTCCGAAGTAACCGAGAAGGAGAAGAGCATGGAGAAGGAGATCGAGGCTCTGAGAAAGGCTGGAAGAGACAGAGAGAGAGACCTCGACACACTCAACACCGTGCTGCAGTGCAACCAGGATATTATCAACACCTGCGAGTGGCTCTGGGGGAGAAGGAGCGACTGCTGAAGGAGGCAGAGAAAGAGAGGGAGATGTGGAGACAGAGGGACCAGGCCCTCGTCACCGTCCTGCAGGAGAAGGAGGCTCTGATCCAGGAGCTGGAGAGCTGTCAGAAAGATGGGCAGGTTTGGCAGGTGACAGAGAGGGAAATGGCGCCACCTTGTGCAAGGAGGTCACTAAACTCACCTCAGCCCTGCAGGAGTACCAGGACAAGGTGCAG
>novel_circ_0002451_junction_seq |chr Chr22:1838576-1839311|+
CCCTGCAGGAGTACCAGGACAAGGTGCAGGCGGCCCTGCAGACGTTGAGGTCCGAAGT
>novel_circ_0002452_full_seq |chr Chr22:1838576-1840052|+
GCGGCCCTGCAGACGTTGAGGTCCGAAGTAACCGAGAAGGAGAAGAGCATGGAGAAGGAGATCGAGGCTCTGAGAAAGGCTGGAAGAGACAGAGAGAGAGACCTCGACACACTCAACACCGTGCTGCAGTGCAACCAGGATATTATCAACGAAGGAGGCTGATAGAGCGTGGCAGACCAACAGAGAAGACAGAGAGAGAGAGGAGAGGAGACTGAGGGACAGCCTGGAGAAGAGAGATAAACTCATAGAG
>novel_circ_0002452_junction_seq |chr Chr22:1838576-1840052|+
GCCTGGAGAAGAGAGATAAACTCATAGAGGCGGCCCTGCAGACGTTGAGGTCCGAAGT
>novel_circ_0002453_full_seq |chr Chr22:18988862-19000396|+
ATATGTGTCACAAAGATGTCAACACGCAGCTGCCAGGGAACAGACTCGGTCATCAAGCCCCTGGACACCATCCCTGAGGACAAGAAGGTGAGAGTGCAGCGCACACAGAGCGGCTTCGACCCGTTCGAGAAGCCCGCCAGCCAGGTGAAGAGGGTCCACTCCGAGAACAATGCCTGCATCAACGCCAAGAGCTCGTCCACCGGCAAGGAGTCACCCAAACTGCGTCGACACTCCAGCCCGAGTTCTCTACAAGCCCCAAGTTTGGAAAGGCAGATTCCTATGAGAAGCTGGAGAAACTGGGAGAAGGCTCATATGCTACAGTTTACAAAGGAAAGAGCAAACACAGACCTGTGTCAGTACATGGACAAACACCCTGGGGGGCTCCATCCAGACAACGTGAAG
>novel_circ_0002453_junction_seq |chr Chr22:18988862-19000396|+
CTGGGGGGCTCCATCCAGACAACGTGAAGATATGTGTCACAAAGATGTCAACACGCAG
>novel_circ_0002454_full_seq |chr Chr22:1915829-1927684|+
GGGAGCACTTTGTGGATAAACATAGAGCCGAGCTGATCAAAAGAGTGAACGAGATTGCACCCGTTTTGGATCAACTCCTCGATAAAAAAGTCATCCAACATAAAGCGACGTGTGGACAGTCCTCAAAACCTGGTCCCAGTGACA
>novel_circ_0002454_junction_seq |chr Chr22:1915829-1927684|+
ACAGTCCTCAAAACCTGGTCCCAGTGACAGGGAGCACTTTGTGGATAAACATAGAGCC
>novel_circ_0002455_full_seq |chr Chr22:1915829-1992573|+
GGGAGCACTTTGTGGATAAACATAGAGCCGAGCTGATCAAAAGAGTGAACGAGATTGCACCCGTTTTGGATCAACTCCTCGATAAAAAAGTCATCCAACATAAAGCGACGTGTGGACAGTCCTCAAAACCTGGTCCCAGTGACA
>novel_circ_0002455_junction_seq |chr Chr22:1915829-1992573|+
ACAGTCCTCAAAACCTGGTCCCAGTGACAGGGAGCACTTTGTGGATAAACATAGAGCC
>novel_circ_0002459_full_seq |chr Chr22:19290563-19300269|-
ATGTTATCTCTCGAAGGAGAGACGACTTCAACCCTTACTTCAGGCGGCTGACGTTTGACGTGTCTTCCATGGAAACGAACGCCTCAAACCTGGTGAAGGCTGAGCTCAGGATCTTCCGTCTTCAAAACCACGGGGCCCGAGTGTCCGAGCAGCGCATCGAACTCTACCATTCGGCGTCGCCCTGCTGCGTCTCCCAGGACTTGGAGCCCCTCACCATCCTCTACTACATTGGCAAGACCCCCAAAATAGAGCAGCTCTCCAACATGAAG
>novel_circ_0002459_junction_seq |chr Chr22:19290563-19300269|-
CCAAAATAGAGCAGCTCTCCAACATGAAGATGTTATCTCTCGAAGGAGAGACGACTTC
>novel_circ_0002469_full_seq |chr Chr22:1949669-1963497|+
GGCAGCACTTTGTGGATAGACATCGAGACGAGCTGATCGAAAGAGTTGACAACATTGCACCCATTTTGGATCAACTCCTCAGCAAAAAGATCATCCAACACATTACAGCTCCTACATGAAAGCACAGAACCAAATTTCTCCGAAGTGTTCGTTAGAAATCCAGTCGCAGACTTAACGCTCAAGCTCGAAAAAGAAAATGAGAGTCAACCAGTATGGACCTGTGTGATTCCACAAGGCAATGCCAAAGCACCGATGGTCCTATACAAG
>novel_circ_0002469_junction_seq |chr Chr22:1949669-1963497|+
ATGCCAAAGCACCGATGGTCCTATACAAGGGCAGCACTTTGTGGATAGACATCGAGAC
>novel_circ_0002470_full_seq |chr Chr22:19527033-19530594|+
GTGACCCTGCAGCAGGATGTCTTCTACCCCAGAGCTGCCCACCCTCCTCTTCACCGCTCTGCCCTCCTTCCCCTCGGCAACGCCAGGATTCCCGACCGTGATGAAGGTATCATACCGGAGCCATTTCCTCCACAACATCTACACTAATGCATTCATCGACTCTCCAGAGTTCAGGTCCACTGAGCTGCACAAAGGAGAGAAGTTCCAG
>novel_circ_0002470_junction_seq |chr Chr22:19527033-19530594|+
CTGAGCTGCACAAAGGAGAGAAGTTCCAGGTGACCCTGCAGCAGGATGTCTTCTACCC
>novel_circ_0002472_full_seq |chr Chr22:19601305-19642474|+
GTGTGTAACATTGTAGCAGGTCAACGGTGCATCAAGAAGCTGACAGATAATCAGACCTCCACTATGATCAAAGCCACGGCTCGCTCTGCGCCCGACAGACAGGAGGAGATCAGCAGGCTGTTTGAAGGTGGAGGTGACGCACTGTGGAACCATGCGGAGGAAGTACCGCGTCTGCAACGTGACCCGTCGGCCTGCCAGCCATCAAACTTCCCTCTACAGTTGGAAAACGGTCAGACTGTAGAGCGCACTGTAGCCCAGTACTTCAGGGAGAAGTACAACCTGCAGCTTAAGTACCCTCATTTGCCCTGTCTACAAGTGGGCCAGGAGCAAAAGCACACCTACCTGCCCCTGGAG
>novel_circ_0002472_junction_seq |chr Chr22:19601305-19642474|+
AGCAAAAGCACACCTACCTGCCCCTGGAGGTGTGTAACATTGTAGCAGGTCAACGGTG
>novel_circ_0002474_full_seq |chr Chr22:19605779-19649855|+
GTCAGCCGTGTTCCAGCAGCCGGTTATCTTCCTGGGAGCAGACGTCACGCACCCCCCTGCTGGAGACGGCAAGAAGCCCTCCATTACTGCTTGGTAGGCAGTATGGATGCTCATCCCAGCAGATACTGTGCCACAGTGCGAGTCCAGAGACCCAGGCAGGAGATCATTGAAGACTTGTCTTACATGGTGCGCGAACTGTTGATTCAGTTCTACAAGTCGACCCGATTCAAGCCCACCAGGATCATTTTCTACAGAGATGGAGTTCCTGAGGGACAGCTGCCACAGAGAACGTGGTGAAGACGTCGCCTCAGACCCTCTCCAACCTCTGCCTCAAGATCAATGTGAAGCTGGGAGGCATCAACAACATCCTGGTGCCTCACCAACG
>novel_circ_0002474_junction_seq |chr Chr22:19605779-19649855|+
ATCAACAACATCCTGGTGCCTCACCAACGGTCAGCCGTGTTCCAGCAGCCGGTTATCT
>novel_circ_0002475_full_seq |chr Chr22:19631889-19633517|+
ATGCCGTTGGGGCCCAGTCCCTGTTCACCATGCCTCGGCGGCCTGGCTTTGGCACCATGGGGAAGCCCATCAAGCTGCTGGCCAACTGCTTCCAGGTGGATGGACCTGGATGTCACTCTACCAGGTGAGGGAGGTAAAGATCGCCCCTTCAAAGTTTCCATCAAGTTTGTGTCTCTGGTCAGCTGGCACATGCTCCACGAGGTGCTGACCGGCCGCAGCATGCCTGAGCCCCTGGAGCTGGACAAGCCCATCAGCACCAACCCCGTGCACGCAGTGGATGTGGTGCTGCGACACCTGCCCTCCATGAA
>novel_circ_0002475_junction_seq |chr Chr22:19631889-19633517|+
GTGGTGCTGCGACACCTGCCCTCCATGAAATGCCGTTGGGGCCCAGTCCCTGTTCACC
>novel_circ_0002482_full_seq |chr Chr22:19990956-20000503|-
ATTCACCCAAAGACACCACAGTGTCAGTCCATCCCTCAGGTCCAGTACCAGAGGGCAGAGATGTGACTCTGACATGCAGTAGTACTGCCAACCCAGCAGTTCATTTCAGTGCTTCAGCAGGTGAGAAGCTGGAGCATCGCTGTACCCACAACAGTTACCGCAGTGGAGGAGAGCTGCGTTGTGGTGCCATGTCAGACACAACCTCATTCTCGGGTCATCTGGTACCAGTACCATAACACCCGTTATCCCGTGGTGTATGACGGGAACCGCCCAAATACAGTGGAACACCAGTTCAGAGGACGCACCTCAGTACTGGGTAAAGCTGCAGAGGGCAGCTGCACCCTGATGATTGATAATGTGAAGAAGGCAGACAACAACCTCAAAGTTTATGTTTGGATCAACCCAGACTCCAAACCAACTCAGAAATTCCATCTTCAAACTGTAACTATCTTTGTTG
>novel_circ_0002482_junction_seq |chr Chr22:19990956-20000503|-
CCATCTTCAAACTGTAACTATCTTTGTTGATTCACCCAAAGACACCACAGTGTCAGTC
>novel_circ_0002483_full_seq |chr Chr22:19990956-20041693|-
ATTCACCCAAAGACACCACAGTGTCAGTCCATCCCTCAGGTCCAGTACCAGAGGGCAGAGATGTGACTCTGACATGCAGTAGTACTGCCAACCCAGCAGTTCATTTCAGTGCTTCAGCAGGTGAGAAGCTGGAGCATCGCTGTACCCACAACAGTTACCGCAGTGGAGGAGAGCTGCGTTGTGGTGCCATGTCAGACACAACCTCATTCTCGGGTCATCTGGTACCAGTACCATAACACCCGTTATCCCGTGGTGTATGACGGGAACCGCCCAAATACAGTGGAACACCAGTTCAGAGGACGCACCTCAGTACTGGGTAAAGCTGCAGAGGGCAGCTGCACCCTGATGATTGATAATGTGAAGAAGGCAGACAACAACCTCAAAGTTTATGTTTGGATCAACCCAGACTCCAAACCAACTCAGAAATTCCATCTTCAAACTGTAACTATCTTTGTTG
>novel_circ_0002483_junction_seq |chr Chr22:19990956-20041693|-
CCATCTTCAAACTGTAACTATCTTTGTTGATTCACCCAAAGACACCACAGTGTCAGTC
>novel_circ_0002484_full_seq |chr Chr22:20094621-20096630|+
CCACCAACAAAAAGAAAATTTGAGTTCACTAAAGAGCGGCAGTCTGCCTCCGGCCCTCCATCCACGAAGAAAATAAGCCCAGCTGGCTCACCTGAGGGTATGTGCCTTCGCCAACACCCCCAAGTACAGCCAGGTGAAATCAGCAGGGGGCATCATCGTACGGAAGGAGTGGGTAATGGACTGCCATAAGAGGAAACAGAAGCTCTCCTATAAACG
>novel_circ_0002484_junction_seq |chr Chr22:20094621-20096630|+
AAGAGGAAACAGAAGCTCTCCTATAAACGCCACCAACAAAAAGAAAATTTGAGTTCAC
>novel_circ_0002488_full_seq |chr Chr22:2102607-2103094|-
CAGATCCAGGATGCTGCTGACCAGGGCGTGATGTTCGTGGGATTTGTCCAGGAACCCTATGGAGCCCCATGCACCAGGATCCGACAACCAGACACCCCCTCCCTTTCCCTGCACTCCAGCCCCAGCTCTGTGCTCGGTTCCCTGGGCAGCTGCAGCCCCTCGAACCCCTCGAGCCCCACAAACCACGCAGCACTCGGAGCTCAGGCTGACGCGGTGCACAAAGACGGGAATGAGGAGGCCGGGGAAGGAGCGCCGGACGAGGAGAAGAATCAAAGTGAGAACACTGGGAACCATTCAGGGAGCGGGGTGGAGGATAGTCAGGGCGCGGTCTCGCCTGTGGCATCTCCAATACCAGAGGGAGATCTGGAGCACAGTGAGGAGCTGACGGAGGAGCTGACGGAGGAGGAGTCGCCGTGCCACAATAACAACAAAGACAGTGACAGAGATGCAAAGGAGAGGCCTAGATACCGCCTGCGGAGGGGCGACG
>novel_circ_0002488_junction_seq |chr Chr22:2102607-2103094|-
GCCTAGATACCGCCTGCGGAGGGGCGACGCAGATCCAGGATGCTGCTGACCAGGGCGT
>novel_circ_0002490_full_seq |chr Chr22:3495396-3496813|-
AACAAAGAATAAGCTGTGGTACTTTGAGTTCGGCACTTCGGAGACCTTTTCGGCCACATGTAAGAAGCTCCACGACTTTCTGGAGGTTGATGTGATGGTGTTACTATGGACCTTAGCAGCATCTCCCTGGAAGGCATTGCCATTCTCAACATTCCCAGCATGCACGGCGGCTCCAACCTTTGGGGCGAGAGCAAGAAGAGGAGGGGTAACCGCAAGGGGGGCAAAAAGAGCCAAGACAAGAGGGCACCTGTGCTCGACCCCAAGGAGCTCACGTTTGCAGTTCAAG
>novel_circ_0002490_junction_seq |chr Chr22:3495396-3496813|-
CCCCAAGGAGCTCACGTTTGCAGTTCAAGAACAAAGAATAAGCTGTGGTACTTTGAGT
>novel_circ_0002493_full_seq |chr Chr22:3600927-3615541|-
AGGTGTCCTTCCTTTGGGCTGCTCACCAGGTTCACCACAGTTCAGAGTACTACAACCTCACCACCGCCCTCAGACAGTCCCTCACCCAGCAGTTCACGTCATGATCTTCTACCTGCCCTTGGCTCTGGTTGCGCCCCCCACCGTCTTCGCCGTCCACATACAGTTGAACCTTCTCTACCAGTTCTGGATCCACACTGATTGATCAGAGACCTTGGACCTCTGGAGTGGGTCTTCAACACCCCAAAACATCACAGAGTTCATCACGTGCTGTCCCAGTTTACCATGCTGGGGATGACCGGCTACGTTCTGCTCACTCTCACTTCCATGGGCTTCATCATCGATCAGAGCCAACGGCGGCTCTCTTGGAGTTGCTACGCTGCGTCGTCATGTTGACAATGCAGAGGTACGGCTACATGAAGCCCCTGCTGCCTTCGCTGGCCGTGCCCACAGAG
>novel_circ_0002493_junction_seq |chr Chr22:3600927-3615541|-
TGCTGCCTTCGCTGGCCGTGCCCACAGAGAGGTGTCCTTCCTTTGGGCTGCTCACCAG
>novel_circ_0002494_full_seq |chr Chr22:3741426-3741715|-
GGTGTCATGGATCCAGAGCATTGTGGTCGTCGTTGCCAAAGAAAACATGGACCTGATGACGGACATCGTCCAGCGCTTCCAGCACAGGAAGGTTCGAGCGGTGCCAGGCGGCTCGACTCGTCACAGGTCGATATTTAACGGAGTCCTGGCTCTGGGCGAGGGGGAGGAAGAGGAGGAGGAGAGGCCGGCGGCGGACAGACCGAAGGTGGTCATCATCCACGATGCCGTGCGGCCTTTTGTGGAGGAGGACTTTCTGTACAAGATAGCCATGGCTGCCAAGGAACAAGGG
>novel_circ_0002494_junction_seq |chr Chr22:3741426-3741715|-
AGATAGCCATGGCTGCCAAGGAACAAGGGGGTGTCATGGATCCAGAGCATTGTGGTCG
>novel_circ_0002496_full_seq |chr Chr22:4072985-4073676|+
AATGCTCAGCGGCTAGGTGGCTCCCAGGTGGCGCAGTCGCTCACCACACCAGTGGTCTCCGTGGCAACACCCAGTCTCCTAGCGCCCTTCTCCGGCATGCAGACCGGCTACAACACTGGTACCAGCTGACGAGTGCAGATCTCACAGCGCTCCAGACGTTCACACCACCGGGGCTGGTGCCTGGCAACATGGCTGCCTGGCAACAGCAACAGCAACCAGCAGTCTCCCAGCAACAACAGCAGCAGCAGCAGCAACAACAGCAACAGTCCCAGCAGCTGAGCTTGGCGTCGCTCAGTAACTTGGT
>novel_circ_0002496_junction_seq |chr Chr22:4072985-4073676|+
CTGAGCTTGGCGTCGCTCAGTAACTTGGTAATGCTCAGCGGCTAGGTGGCTCCCAGGT
>novel_circ_0002500_full_seq |chr Chr22:4283614-4287962|-
GCCCAGCTGGAAGCCCAGAAGGCCACCCAGGACTTCCAGAGAGCCACTGAGGTCCTGCGAGCGGCGAAGGAGACCATCTCCCTGGCCGAGCAGAGGCTCCTGGAGGAGGACAACCGGCAGTTTGACTCCGCCTGGCAGGAGATGCTGAACCACGCCACACAGCGAACCTGAAGAAGAATGTGGACGAGCGGCAGGCCAAGTTGTCTCAGGCCAAAGGCGAGTACAAGACGGCCCTCAGGAACCTGGAAATGATCTCCGACGAGATCCACGAGAGACGACGTAACTCCGCCATGGGCCCCCGGGGGCGTGGCGTGGGCGCCGAGGGCGACAGTGTTTCCGGGGACGACATCTCCAGCTTTAAGATGGAGTCAGATGGAATATCCA
>novel_circ_0002500_junction_seq |chr Chr22:4283614-4287962|-
CTTTAAGATGGAGTCAGATGGAATATCCAGCCCAGCTGGAAGCCCAGAAGGCCACCCA
>novel_circ_0002501_full_seq |chr Chr22:4287405-4287962|-
GCCCAGCTGGAAGCCCAGAAGGCCACCCAGGACTTCCAGAGAGCCACTGAGGTCCTGCGAGCGGCGAAGGAGACCATCTCCCTGGCCGAGCAGAGGCTCCTGGAGGAGGACAACCGGCAGTTTGACTCCGCCTGGCAGGAGATGCTGAACCACGCCACACAGCGGTGATGGAGGCGGAACACACCAAGACGAGAAGCGAGCTGGTGCACAAGGAGACGGCGGCCAAATATACGGGAGCCATCAGCCGCATGAAGCAGCTGGAGAAAAAACTCAAACGCAACATCAACAAGTCCAA
>novel_circ_0002501_junction_seq |chr Chr22:4287405-4287962|-
AAACTCAAACGCAACATCAACAAGTCCAAGCCCAGCTGGAAGCCCAGAAGGCCACCCA
>novel_circ_0002502_full_seq |chr Chr22:439800-440016|-
TATCTCTCCAGGACCCGTGTCGTCTGGCCGTCCTGATAAAGATAAAGGCGTCAGAAGTCACCCACAGTCGTCTGTCTGGACTTCACGCTGGTTTTGGCGGATACTCGTTGTTTTTCCTTCACAGATGTTAAACGTGTCGCACGAGCTGGTCACACCTTTCACAGGCGCGTGCCGCTCACACTCAGCGGGGCAGCTGCACGAGCCCATAGAAAACAG
>novel_circ_0002502_junction_seq |chr Chr22:439800-440016|-
GGGCAGCTGCACGAGCCCATAGAAAACAGTATCTCTCCAGGACCCGTGTCGTCTGGCC
>novel_circ_0002503_full_seq |chr Chr22:470009-470805|+
AACACAGAGGTAGCATACATCCTTTACAATGACCAGAGGCCACCTAAGGACTTTGGTGACAGATGGGTTGACAGCAGTGGAAGAAGCGGGGGGCACACAAAAGTGTTGTCCTGCTAGATAAGAACCAGGGCTTCTGGTTGGTCCACAGCACCCCTCACTTCCCGGCTGTACGACAGGCAGGACAGTATTATTACCCGGACACCGGTGTGCCCAACGGACAGAACTTTATCTGCGTTACCTACCCGCTCGACCGCTTCCAGACCATCG
>novel_circ_0002503_junction_seq |chr Chr22:470009-470805|+
CTACCCGCTCGACCGCTTCCAGACCATCGAACACAGAGGTAGCATACATCCTTTACAA
>novel_circ_0002504_full_seq |chr Chr22:4779390-4784617|+
ATCACTCTTGGCGTCTGCTTCGTCCTCATGTTTGGCAACTCCATGCTGCTCACGTCCTTCTACGCCTCCTCGCTCATCTCTATCTGGCAATCATTGCATTGAGGGATCGATTTGCTCAAGTCTTCAAACCTGGCGTCGTCACCTGGCTGTCCAGGATATAGTCCGGTTCCTGAGGGACGGAGGGAAGACGTCTGTCAAGCCTGAGGATGTGGATGAAGCTGCAGG
>novel_circ_0002504_junction_seq |chr Chr22:4779390-4784617|+
AAGCCTGAGGATGTGGATGAAGCTGCAGGATCACTCTTGGCGTCTGCTTCGTCCTCAT
>novel_circ_0002506_full_seq |chr Chr22:4854169-4862066|+
AACAATGAAACACAGTTCAGTTCTGCTTTTGCTGCTCCTTCTGGGGACGTGCTCTGCTTACACCTATCACTGAACTGTTTGTCCCTGCTCACCTTTGAAAGGGACTATGAAGTAATTTCAGTGTCCAACAACCAGCACCGTCGTCTCCTTTTGGAATCATCAACCAAA
>novel_circ_0002506_junction_seq |chr Chr22:4854169-4862066|+
GTCGTCTCCTTTTGGAATCATCAACCAAAAACAATGAAACACAGTTCAGTTCTGCTTT
>novel_circ_0002509_full_seq |chr Chr22:4949181-4960703|-
TGATGTTCGTCTGTTGCTCACCCGACATCTTCAGGAAGTTGATGGTTGAGTTTCGGCAGGCAGATCTTCCTCACGAGGAGTACGTCTTCTTCTACGTCGATGTGTTTGGGGACAGTCTGAACTCCAAACGCAGACAGCCGTGGGCCCGCGAAGACGAGGACGACGCCGTCGCCAAGGAGGCCTTCCAAGTGTGAAGATCCTGACGTACCGAGAGCCCCAGAATCCTGAGTACAGACAGTTTGTCAACAACCTGAAGACCGACGCCAGGAAAATGTTCAACTACACCATAGAGGAGTCACTATGCTCTACACTCACGCTCTGAACGAGACCATGTCCATGTCCGCCGGCCGGCCTCCGGGAAAAGTCGTCACCAATAGGATGTGGAATCGAACCTTCCACG
>novel_circ_0002509_junction_seq |chr Chr22:4949181-4960703|-
CAATAGGATGTGGAATCGAACCTTCCACGTGATGTTCGTCTGTTGCTCACCCGACATC
>novel_circ_0002510_full_seq |chr Chr22:6171190-6171556|+
GCGACCTCTCATAGCTCGGCCATGTTGACCAGTGAGGGGGCGCACACCATGGAGCAAGACGACACGCACCACAGAGCCAAGATGGCTTCAACAGCCACCACCACCACCACCACCACCAGCTCCAGCTCAGGTGGGGCAGAGACGATGACAGACACGGATGTGGACATGGAGGTGGAAGTGGAGATGGAGGAGGCAGACCTGACCCGATGGACTGAAGCAGAGTTCGAGGAGAAGTGCACGTACATCGTCAAAGACACGGCTTGGGAGGCGGGGCCAGACAGTGAAGCCATGACAACGACGGCAACCAGAGCTGAGGCTTCGCTTCCCCGAAACCTGGCTTTCAAACACCTGGCTGACGGCAAGGAG
>novel_circ_0002510_junction_seq |chr Chr22:6171190-6171556|+
CTTTCAAACACCTGGCTGACGGCAAGGAGGCGACCTCTCATAGCTCGGCCATGTTGAC
>novel_circ_0002511_full_seq |chr Chr22:6390019-6396483|+
GTTAATAGCATGTGGAGCGGTGATGCGGCCCTATGTGGAGGCCAACATATCTCACAAGTCCCACACCACCATCAAGTACTTCCTGAAAATGTGGAGCAGCGCATGACCATCAAACCCCTGGTGGAGCTGCTGGCAGTGAAGAAGAAACAGGAGGCCAAGCGGACGATTAATGAGGAAATCCACACGCAG
>novel_circ_0002511_junction_seq |chr Chr22:6390019-6396483|+
GGACGATTAATGAGGAAATCCACACGCAGGTTAATAGCATGTGGAGCGGTGATGCGGC
>novel_circ_0002513_full_seq |chr Chr22:6785643-6785937|+
AATGGTAAAGATACAGTTCTGGAGATCCCACACCAAAGAAAGTTGAAAGGCGGTTGTAGAGTAGATGCAAGCCAAAGACACCCATGCGACAAGAAATAGTGGAATTGGGAAAATAAAGAGAGAGCAAAAGCATGAAGATACAAAGAGGGGAAAAGAGAGCACCCAGGCTTCCATTTCCCTACCAAAGGGAGGAAAAGCAAAGTGTTTATTGGGCAAAGACAAGCAGGAAAACTCAAGTTCTTCTGCCAAGACATTAAAGATCAAGCTGAAGGTCAAAGATCAAGCATGTTAAAG
>novel_circ_0002513_junction_seq |chr Chr22:6785643-6785937|+
CTGAAGGTCAAAGATCAAGCATGTTAAAGAATGGTAAAGATACAGTTCTGGAGATCCC
>novel_circ_0002514_full_seq |chr Chr22:7240392-7244095|-
TTAGTACTGAGTTGCCACCATCTTGCCCCAAAGGCTGTGAAAGATGCTCTGAGTATAACGGCTGCATTAAATGCAGGCCGAAGCTCTTCATCTTCCTGGAGCGCAATGACATCCGTCAGATAGGCGTGTGCCTCGCCTCCTGCCCCGTGGGATACTTTGGCATGAGGAACCCAGAAGGCAACAACAGATGCACCAATGTAAAATAGACAATTGTGAAGCGTGTTTCAATCGCAATTTTTGCACAAAATGTAAGGAGGGCTTGTATTCACACAGTGGGCGATGTTATGTCAGCTGCCCTCCAGGCCAGCGCACTGCCAATGAGACCATGGAGTGTGTCG
>novel_circ_0002514_junction_seq |chr Chr22:7240392-7244095|-
CACTGCCAATGAGACCATGGAGTGTGTCGTTAGTACTGAGTTGCCACCATCTTGCCCC
>novel_circ_0002515_full_seq |chr Chr22:7243900-7248392|-
GTCCTGGTAAAAGCAGACGTGTTCTCACACATAGTCAAGATCCTGCATCCATCTTTTTTCAATCTGCACGCCTGTATTTTAGTGCCTCCTCAGAGCATCTTTAGTACTGAGTTGCCACCATCTTGCCCCAAAGGCTGTGAAAGATGCTCTGAGTATAACGGCTGCATTAAATGCAGGCCGAAGCTCTTCATCTTCCTGGAGCGCAATGACATCCGTCAGATAGGCGTGTGCCTCGCCTCCTGCCCCGTGGGATACTTTGGCATGAGGAACCCAGAAGGCAACAACAGATGCACCC
>novel_circ_0002515_junction_seq |chr Chr22:7243900-7248392|-
GAACCCAGAAGGCAACAACAGATGCACCCGTCCTGGTAAAAGCAGACGTGTTCTCACA
>novel_circ_0002516_full_seq |chr Chr22:7491396-7493070|-
GGTGGCCAAATGAACTGTTTAGCCTGAGGACCAAAGATCACCCGCTCTGATCCAGCAGCAAGGGAAAGAAGCGTGATCATTTTGCATCCATTCCCCAACTTCTCATTACACCATGAGCTGGGACTGAGGACGCACTTCATAGATTAATTTAGTGTGGGAAGAAATCAAAGTCAAGATCACCATGGATGTGAAGAAAAAAGAAATGGACCTCTTGAGCAACACCATAGCTGCATATGCACACATCAAAG
>novel_circ_0002516_junction_seq |chr Chr22:7491396-7493070|-
CACCATAGCTGCATATGCACACATCAAAGGGTGGCCAAATGAACTGTTTAGCCTGAGG
>novel_circ_0002517_full_seq |chr Chr22:7539159-7545731|-
ATCCTTACGCTGGAGGAGCGGGTGGACTCTGCAGGGGAGACTCAGGAGGAGAGGCAGGGGAAGATGCTGCTGCACACAGAGTACTCCCTCCTTTCTCTGCTGCACAACCAGGATGGCGTCGTCCACCACCACGGCCTCTTCCAGACTCACCGGATCACCATCACCAACTTCTGCCTCGGAAAGCACCTGGTGAGCGAGGACGACCTGCTGAAAGACCAGAGAGGAAGTCCGGCCTACATCAGCCCCGATGTATTAAGTG
>novel_circ_0002517_junction_seq |chr Chr22:7539159-7545731|-
GGCCTACATCAGCCCCGATGTATTAAGTGATCCTTACGCTGGAGGAGCGGGTGGACTC
>novel_circ_0002519_full_seq |chr Chr22:8125315-8129855|+
GTGAAGTTGGTGCGTCTGGTGGGCATCATGCTGATCTTCTATGTGAAGAAGGAGCATGCAGAGTTCATCTCTGATGTGGAGGCTGAGAGTGTGGGCACTGGCATCATGGGAAGGATGTCCACTTTATGGACGTGAAATACATGCAGCACCAAGCACAGACATTGAACCTCTTCAATGACGGGCAGGTCCCGTGTCAGTTTGAGTTTATCCAGAAGCCGAACGAGCCCACGTACTGCAAGCCCTGGCTCACAGCCAACCCCCCTAAAGGCTTTATCGCTCAGG
>novel_circ_0002519_junction_seq |chr Chr22:8125315-8129855|+
CAACCCCCCTAAAGGCTTTATCGCTCAGGGTGAAGTTGGTGCGTCTGGTGGGCATCAT
>novel_circ_0002521_full_seq |chr Chr22:8926167-8926826|-
AGGTGTTCCCTCTGCAGATGGAAGGGGTGCGGTTAGTGGTCAACAAGGGCCTGAGTAACCACTTCCAGGTCAGCCATACTGTTACCCTCAGTACCCTTGGTGATTCTGGTTATCGATTTGGTTCCACCTATGTAGGCACTAAACAGACCGGACCAGCAGATCATTCCCAGTCATTGTTGGAGATATGGACAATACTGGTAGTCTGAATTCCCAGATCATCCACCAGCTCACATCTTCTGTGCGCTCCAAAATAGCCATCCACAGCAAAAGTTTGTGAACTGGCAGTGTGACATGGAGTGGCGCGGTGAAGACTTCACCTCTGCTGTGACGCTCGGAAATCCAGACGTACTTGTTGGATCAG
>novel_circ_0002521_junction_seq |chr Chr22:8926167-8926826|-
CGGAAATCCAGACGTACTTGTTGGATCAGAGGTGTTCCCTCTGCAGATGGAAGGGGTG
>novel_circ_0002523_full_seq |chr Chr22:9015117-9018786|+
CCGCTGACGGAAACAAGCTGCAGTGCCTGAACATCCCCATCCTGTCTGACAGGGACTGTGATAACTCCTACCCCGGCATGATCACTGACGCCATGTTCTGCGCTGGATACCTGGAGGGAGGCAAGGACTCTTGCCAGGTGACTCTGGTGGACCCGTCGTGTGCAACGGTGAGCTGCAGGGTGTTGTGTCCTGGGGCTACGGATGTGCTGAGAGGGACCACCCCGGTGTCTACGCCAGGACCCTCAACCAGTACGTGCAGCCTGTGGCTCTGCCCACCAGCTGTGCCCCCGCTGGCACCATGTGCAGAGTCTCCGGATGGGGCAACACCATGAGCTCCT
>novel_circ_0002523_junction_seq |chr Chr22:9015117-9018786|+
CTCCGGATGGGGCAACACCATGAGCTCCTCCGCTGACGGAAACAAGCTGCAGTGCCTG
>novel_circ_0002526_full_seq |chr Chr22:936840-940287|+
GTGTGGCAGGTGGAGTAGCACAAGGCAGAGGACTGCCTCCACCCCACCCCTCCCCTTGCTGCCCCGTCAGGGAGTACGTGTTTTTTTTTTTTTTTTTGGTGCGACTGAACTGGTGGACGAAAGTGGTTTCAAACTGTCAGAATCTGCTGCCTCTGGCAACAAGCGGAGACGGAAATTGCCTGTTACACGCCGCCTCGCTCGTATGTGGGGTTTTCATGACCGGGACCTGATGCTACGGAAGTCTCTGTATGCGCTGATGGATCACGGGCTGGAGAGAGAGGCACTGAAGCGCAGGTGGAGGTGGCAGCAGACCCAGCAGAACAAAGAG
>novel_circ_0002526_junction_seq |chr Chr22:936840-940287|+
GGTGGCAGCAGACCCAGCAGAACAAAGAGGTGTGGCAGGTGGAGTAGCACAAGGCAGA
>novel_circ_0002527_full_seq |chr Chr22:9447584-9458462|+
AGGAAGTTTCCAATGTAATGGCAACTGCTAGCAGCACAGATTTGGTGGAGTCAAGCAGCTCTGTCCGTCTGTCCTGCTCCTCCTCTGGATCCTCTCTCTCTTTAACCAAAGGAGCTGGTGTGTTGCCAGACGGTCCTCTGCATAGAGCTGTGGGAGAGACTGTGATGTTCACCACAACACTGACTCCACCAGAAACACCATTTGTATCAGTAAACTGGAAATTTGGTGGTAAAAATATAATCACTTATAGTGGTTTAAACAACACTGCACCAGAGTATGAAGGCAGGATCACCTTCTTCTTGTCTACTGGAGCTCTGGAGCTCAGGAGTCTGACTCTTAATGACAGTGGAGTATACAGCGTTAGCATTACTCCATTTGGAGGACGACAGGAGGATGGGAACACAACACTGGACGTTCATG
>novel_circ_0002527_junction_seq |chr Chr22:9447584-9458462|+
GGATGGGAACACAACACTGGACGTTCATGAGGAAGTTTCCAATGTAATGGCAACTGCT
>novel_circ_0002531_full_seq |chr Chr22:9465258-9521564|+
CAGGCCACTTGGAGAACAAAGAACACCAAAACAAGATGACCCAGCCATGACATGTTATTGCCTTATTGATTTGCATGGCTAATGTGTGAACAAACATTTGAGTAGAAGAATGTGTGTATGAGAACCCATCAACACATGAGAACACATCAACACATGAGAACACAACATATGATAAACATGTAAACTGAACAACCTACTTTCCCTTAAAAG
>novel_circ_0002531_junction_seq |chr Chr22:9465258-9521564|+
AAACTGAACAACCTACTTTCCCTTAAAAGCAGGCCACTTGGAGAACAAAGAACACCAA
>novel_circ_0002533_full_seq |chr Chr22:9471411-9481620|+
GTTTAACCAAAGGAGCTGGTGTGTTGCCAGACGGTCCTCTGAATAAAGCTGTGGGAGAGACTGTGATGTTCACCACAACACTGAATCCACCAGAAATACCATTTGTATCAGTAAACTGGAAATTTGGTGGTAAAAATATAATCACTTATAGTGGTTTAGACAACACTGCACCAGAGTATGAAGGCAGGATCACCCTCTTCATGTCTACTGGATCTCTGGAGCTCAGGAATCTGACTCTTAATGACAGTGGAGTATACAGCGTTACCATTACTCCATTTGGAGGAACACTGCAGGATGGGAACACAACACTGGACGTTTATGGAAGGAGTGTGATCCCTCTTTTCTCTTGTCATTTTTGATGACACTGCAGAAGAAATGGAAATAGCTGTGATACACTTCATCATCCTGGGAGTCATCTCAG
>novel_circ_0002533_junction_seq |chr Chr22:9471411-9481620|+
ACACTTCATCATCCTGGGAGTCATCTCAGGTTTAACCAAAGGAGCTGGTGTGTTGCCA
>novel_circ_0002534_full_seq |chr Chr22:9471411-9510178|+
GTTTAACCAAAGGAGCTGGTGTGTTGCCAGACGGTCCTCTGAATAAAGCTGTGGGAGAGACTGTGATGTTCACCACAACACTGAATCCACCAGAAATACCATTTGTATCAGTAAACTGGAAATTTGGTGGTAAAAATATAATCACTTATAGTGGTTTAGACAACACTGCACCAGAGTATGAAGGCAGGATCACCCTCTTCATGTCTACTGGATCTCTGGAGCTCAGGAATCTGACTCTTAATGACAGTGGAGTATACAGCGTTACCATTACTCCATTTGGAGGAACACTGCAGGATGGGAACACAACACTGGACGTTTATGGAAGGAGTGTGATCCCTCTTTTCTCTTGTCATATTTGATGACACTGCAGAAGAAATGGAAATAGCTGTGATACACTTCATCATCCTGGGAGTCATCTCAG
>novel_circ_0002534_junction_seq |chr Chr22:9471411-9510178|+
ACACTTCATCATCCTGGGAGTCATCTCAGGTTTAACCAAAGGAGCTGGTGTGTTGCCA
>novel_circ_0002535_full_seq |chr Chr22:9477250-9521303|+
AAGTAGAAGAATGTGTGTATGAGAACATGTCAACATATGAGAACACATCAACACATGAGAACACAACATATGCGAACATATAAACTGAACGACCTACTTTCCCTTAAAAGGTTTGATAGTAATTTTGATTTGCATGGCCACATTTTAACAATGCTTTATTTCTAATATTTAGAATCGACAACAAAGCTCTGCCACAATCTGATAATAAAG
>novel_circ_0002535_junction_seq |chr Chr22:9477250-9521303|+
CAAAGCTCTGCCACAATCTGATAATAAAGAAGTAGAAGAATGTGTGTATGAGAACATG
>novel_circ_0002537_full_seq |chr Chr22:9484530-9512196|+
AGGAAGTTTCCAATGTAATGGCAACTGCCAGCAGCACAGATTTGGTGGAGTTCAATAGCTCTGTCCATCTGTCCTGCTCCTCCACTGGATCCTCTCTCTCTTTCCTCTGGCTTAACAGAAGCTCAGAGGTTACAGCCAGCGACAGAGTTCAGCTCACTGATGGAGGCGCCAATCTTACTATAGTTAACGTGACCCGCTACGACCAGGGACCATTCAGGTGTCATGTGTCCAATCCTGTCAGTAATGGCACCAGTGATCCAGTAAACCTCACCATCAACTCTCATGAATCTGACTCTTAATGACAGTGGAGTATACAGCGTTACCATTATACCATTTGGACAACCACAGACAAATGGGAACGCAACACTGGACGTTCATG
>novel_circ_0002537_junction_seq |chr Chr22:9484530-9512196|+
AAATGGGAACGCAACACTGGACGTTCATGAGGAAGTTTCCAATGTAATGGCAACTGCC
>novel_circ_0002538_full_seq |chr Chr22:9542361-9542847|+
ATGGACCTGACAACATGGCCATCAAAGGACCTGAATCAGTACGTGTTGGAGATTTCACAATGCTTTACTGCTCCACCATGTCTGTACCGCCACCAACGTTCACCTGGCTTTATAATGGAAAGCCAACCAGTTTGCGTGAGGCAGTGTACATCATACAGTCCATCAGAGGCTTTGACGGTGGGACGTACACCTGCACTGCTGTGAGTGCTGTTACAGGGCTGAGTCAATCAGTGAGCCACCTGTTAACTGTTTTTCTCGGACTGTGACTGCTCAGTTGCTGCTGGGAGAGCGACCATCATAACAGCTGGATGTTTTCTACTTATTGCAGTAGTGTGTGGAACAATCATGTATTTGAAAAGGAGGAAGAG
>novel_circ_0002538_junction_seq |chr Chr22:9542361-9542847|+
ACAATCATGTATTTGAAAAGGAGGAAGAGATGGACCTGACAACATGGCCATCAAAGGA
>novel_circ_0002540_full_seq |chr Chr22:9609579-9614127|-
GCCTGTTGAGATTGGAGGAACTGGTGCGCCGCTTTCTCATCTCCCGGGAGACGCTGTCAATCAGGATGCTGGATGACAACCTGGACCCTACGCCACTGCTGAAGGAGATCCGTGACGACAAAGTGGCCACCATCATCATTGACGCCAACGCTTCTGTCTCCTATCTCATCCTCAAGAACTCTCGTCAGCGCTGATGTTTGATGCGGTGCATGTGGTGGTGGGGGCGGTGAGGGAATTGAACCGCAGTCAGGAAATCGGAGTGAAGCCGCTCAGCTGCACCTCACCTCAGATCTGGCAACACGGGACCAGTCTCATGAATTACTTGCGCATG
>novel_circ_0002540_junction_seq |chr Chr22:9609579-9614127|-
GGACCAGTCTCATGAATTACTTGCGCATGGCCTGTTGAGATTGGAGGAACTGGTGCGC
>novel_circ_0002542_full_seq |chr Chr23:10004270-10004781|+
GTTCGGCAAGAAGAAAGACGACAAGAGCAAAGATGCCGCCAAAGCCTCCAAAAGCAAACTGGAGGCGCTGAGTGAAGAGGAGCAACCGGAAAGAGGAAGGTACGACCCGCGTTACGCCGAGATCCACTCGGGCCACGTCACCCCCGACTCGGCCTCCTTCCCCGACGTGGAGGACGACGACAGCGACCCCAACTACGCCCGCATCAACAACTTCCGCCAGCCGCCGTCGCCCCAGTCGTACGCCAGCCGCACTCCCTCCCCCGCGGCGCTGACGGGGGGGCCTAACCCGCTCCAAGCCTCCGCCGAGGAGCTGGACGGGCTGTACGCCAAGGTCAACAAGTCCCGACCGCCGCCTGCTCTACAGAACCAGCATCAGCCACAAGCAGACAG
>novel_circ_0002542_junction_seq |chr Chr23:10004270-10004781|+
CAGAACCAGCATCAGCCACAAGCAGACAGGTTCGGCAAGAAGAAAGACGACAAGAGCA
>novel_circ_0002544_full_seq |chr Chr23:10288624-10292805|+
GCCGACGAGCGATACCGTAAGAACATTCAGGGCTCCCCTCAGATCGCCCCTCCTCCCAAGCAGCCCCCTCTGCCTCCCCGCTCCTCTGAACCGTTCTCCATACCAGTGAGGACAACATCCAGGTCTCCGGTACTTTCGCGCAGAGAGTCCCCTCTGCCGTCACAGCCCGGCATCCAGGGCGGACAGAGAAATGCTGCCGGATCTGACTGCTCTGGCCAAGGAGCTCCGTGCGGTAGACGACGTGAGGCCTCCCCACAAGGTCACCGACTACTCCTCCTCAAGCGAGGACTCGGGCACAACCGACGAGGAAGACGATGAGGAGGTGGACCAGGAGGCAGGAGAGGAGTCCACCTCAGGAGCCGAGGACTCCAGGGCTGG
>novel_circ_0002544_junction_seq |chr Chr23:10288624-10292805|+
ACCTCAGGAGCCGAGGACTCCAGGGCTGGGCCGACGAGCGATACCGTAAGAACATTCA
>novel_circ_0002545_full_seq |chr Chr23:10290322-10292805|+
GTACCAGTGAGGACAACATCCAGGTCTCCGGTACTTTCGCGCAGAGAGTCCCCTCTGCCGTCACAGCCCGGCATCCAGGGCGGACAGAGAAATGCTGCCGGAATGTGGAGCAGCGGCCGCTGTGGGACCGAGTGGAGAAGCTGCAGCCTCGGCCAGGCAGCGGCAGCTCCTCCGGCTCCTCCAACTCCAGCTCCCAGGCCAGTCCTGGTGACCGCTTCAGGCCACGCTTTCCTCCAAATCTGAAGGATCGCCTCTCCAGCGGCCTGAAAATGTTCCCAAAAAACAAGATGAAAAGAACGTCGCCAGGCCCACTCGACCAGCTCAAGCGAGGACTCGGGCACAACCGACGAGGAAGACGATGAGGAGGTGGACCAGGAGGCAGGAGAGGAGTCCACCTCAGGAGCCGAGGACTCCAGGGCTGG
>novel_circ_0002545_junction_seq |chr Chr23:10290322-10292805|+
ACCTCAGGAGCCGAGGACTCCAGGGCTGGGTACCAGTGAGGACAACATCCAGGTCTCC
>novel_circ_0002546_full_seq |chr Chr23:10429109-10435505|-
AACCGAGCTTCACGGTGACCCTTGCAGCCGTCCTGAACCCCCAGATGACGGCTGAACCCACAGAGCTGGCGTGTCACGTGACCAACGTTACCCATCTACCCCTGGGAGGCCGACTGGGTGTCACCTGGGAGCACACCACACTGCTTGCCCGTCCTACTCCGTCGCCATCCGATCCGACACCACCAGCGTTTATCCGTGGGAAACAGCCAAGATGGAGTGCTCGCTCAGCGTCTCTGGATCCTCCCCGAAGACCGGCGCAGACACAG
>novel_circ_0002546_junction_seq |chr Chr23:10429109-10435505|-
ATCCTCCCCGAAGACCGGCGCAGACACAGAACCGAGCTTCACGGTGACCCTTGCAGCC
>novel_circ_0002547_full_seq |chr Chr23:10433878-10435505|-
AACCGAGCTTCACGGTGACCCTTGCAGCCGTCCTGAACCCCCAGATGACGGCTGAACCCACAGAGCTGGCGTGTCACGTGACCAACGTTACCCATCTACCCCTGGGAGGCCGACTGGGTGTCACCTGGGAGCACACCACACTGCTTGTGTCGGAGGCGACCCTCAGACCTCACATCCCATCGGCTCCCTGGACGGCGACGGCAACCTGTTGCCGGGGTCGATGTATTCTGACCGTCTGAAGAGCGGCATGATGTCTCTGAGCAGAGTCCAGCCCGACACGTTCAAACTGCGATTCCTCCGTACGCATGCGACATCACCGCGTGGACCAAACAGCAGCCGGGGCAAGCGTGGACCAAAGCCGCCAGCGCAGAGTCCAACAAAGTCAAGATCGACTTTCAAGAAAATG
>novel_circ_0002547_junction_seq |chr Chr23:10433878-10435505|-
CAAAGTCAAGATCGACTTTCAAGAAAATGAACCGAGCTTCACGGTGACCCTTGCAGCC
>novel_circ_0002548_full_seq |chr Chr23:10473986-10474729|-
ATTCAAAGGAGGCGTGCGACCGCTCTGCTGCAATAGGCGACAACATTACTCTGCCTCTGTCCTACAAACTGGTCAATTCAGATAAAATGAGATGGATGCACAACGATACTGTAATCTTTTATCGAAGAGGAACCGTCAAAATTAGTGGGAACAAAGATGTTTATGAAAATGGATCCCTGAAGCTGACAAATCTGATGAAAGACGAATCAGGGATATACAAACCTGAAGTTCATGATGTAAAAGGAGAAGAAAAAAAGGGTCTGAAAAACATACGTTTATGTGTGTTGCTCGTGTCCCGGTGGCTAAAGTGACAACTGTCTGTGTGTCGACTTCCGGATCTGTCAAATTTACCTGCACAGTTGCTACG
>novel_circ_0002548_junction_seq |chr Chr23:10473986-10474729|-
CTGTCAAATTTACCTGCACAGTTGCTACGATTCAAAGGAGGCGTGCGACCGCTCTGCT
>novel_circ_0002549_full_seq |chr Chr23:10834430-10844360|-
CCAGGGGTAACACCACGGTGTGTGGAGAGTTCAACTTTGTGGCTGACCCCGAGGCTGCCTACATCGTGTTGGACCGCTACACCTGTCCCACCTACATCGCGTGAGTCTGGTTGCCACGGCGCCCCTCACTAACCTGGCCGTCGCGGTCCAACTGAGCCCGTCCTTCCCCAAGAAGCTGAAGGCGCTCTACATCATGGGAGGAAACATGGAAT
>novel_circ_0002549_junction_seq |chr Chr23:10834430-10844360|-
GCTCTACATCATGGGAGGAAACATGGAATCCAGGGGTAACACCACGGTGTGTGGAGAG
>novel_circ_0002551_full_seq |chr Chr23:10839874-10844555|-
GTGAGTCTGGTTGCCGTCGCGCCCCTCACTAACCTGGCCGTCGCAGTCCAACTGGACCCTAACTTCCCCAAGAAGCTGAAGGCGCTCTACATCATGGGAGATCCCGGTGTACCGTGGCTGTAAAGATCCCCTGATGGCCCGTAAGCGGCACGCTGGAGATTACCACGGGAAGGACGGACTGGGCGACGTCCCAGATCCAGACGCTCCAGGCCTGGAGCTGCTGCAGAAGAAAAGAGGAGTGCAGGCCATGATCAAGCTTGTCAACCAAAACCCCAGAGAG
>novel_circ_0002551_junction_seq |chr Chr23:10839874-10844555|-
TCAAGCTTGTCAACCAAAACCCCAGAGAGGTGAGTCTGGTTGCCGTCGCGCCCCTCAC
>novel_circ_0002552_full_seq |chr Chr23:1095002-1097049|-
GCGGCGCCTCCTGCTGCTCCTCCCTCCGACTCTGACGACGACAGCGGATCACAATCTCGCCTCAAAACCAAAGGAGGTAAAAAACCCTTGGTGTCGGACCAAACATCAGAGGTGACATCGCCCACCCCGGAGACGCCGGAGCCCGTTGCCATGGAGACGGAAGCTGAGACGCCGGCTGCAGAGCCAG
>novel_circ_0002552_junction_seq |chr Chr23:1095002-1097049|-
GGAAGCTGAGACGCCGGCTGCAGAGCCAGGCGGCGCCTCCTGCTGCTCCTCCCTCCGA
>novel_circ_0002553_full_seq |chr Chr23:1097414-1097748|-
TGAGGAGGAGATCCTGAAGGAGCTGGAGGAGTTGTCTCTGGAGACTCAGGGAGGGAAATCAAAAAGGAGGAGGAGGAGGTGGAGAGCGTGGAGCCTCCCAGACCAGAGAAGAAGAAGACCAGGAAGGGGAAGAAAGGAGGAGGCAGCCCTGAGGATGAGGAGGGTGATGAAGGAGAAGGTCAGGCTGATGGAGAGCAGAGGAACGGAGAGCAGAAGGACGACAACAAG
>novel_circ_0002553_junction_seq |chr Chr23:1097414-1097748|-
GGAACGGAGAGCAGAAGGACGACAACAAGTGAGGAGGAGATCCTGAAGGAGCTGGAGG
>novel_circ_0002554_full_seq |chr Chr23:11200856-11204133|-
ATGGCATCCTGCAGAGGGAAGACGGTCCTCTGTACGCGGCAGAAATCGGCTCTGAGCTCCAGAAACAGTTTGCCATCCTGCCAGGGGCCGCGGGATGGACGGCAGCCCCATCATCGTCTTCCCAGAGTTCCCGGAGTTCAGCGAGCTGGAGGAGGAGGAGGTCCAGAATGTCTTCAGCTACCTCAGCAACATCCCGACGTTGCCGCATCAGGAGTGGGCTTCATCCTGGTCATCGACAGACGACTGGACCGATGGGCCGCCGTCAGGGCTACCCTGCTCCGCATCGCT
>novel_circ_0002554_junction_seq |chr Chr23:11200856-11204133|-
CCGTCAGGGCTACCCTGCTCCGCATCGCTATGGCATCCTGCAGAGGGAAGACGGTCCT
>novel_circ_0002555_full_seq |chr Chr23:11202680-11204133|-
ATGGCATCCTGCAGAGGGAAGACGGTCCTCTGTACGCGGCAGAAATCGGCTCTGAGCTCCAGAAACAGTTTGCCATCCTGCCAGGGGCCGCGGGATGGACGGCAGCCCCATCATCGTCTTCCCAGAGTTCCCGGAGTTCAGCGAGCTGGAGGAGGAGGAGGTCCAGAATGTCTTCAGCTACCTCAGCAACATCCCGAG
>novel_circ_0002555_junction_seq |chr Chr23:11202680-11204133|-
GTCTTCAGCTACCTCAGCAACATCCCGAGATGGCATCCTGCAGAGGGAAGACGGTCCT
>novel_circ_0002556_full_seq |chr Chr23:11503214-11506892|+
AGCCCAGCAGTTGGATATTGATCACCTCTACTGTGATTGGTTTTGCGTTCATCATTGTAACTGGCGTTGTCCTTGGACATATCCTGAGAAAAAAACGTTGCAGTACAATACAAGTTCAGGAGCAACAGAGTTACCTGTCTGTGAAACCCCCGTCTCTTTGCACCTGACCAGTTTAACACTAGTGGATAGTGGGACGTACACCTGTGAGTGTTCACATACAGCTGGAACAGATTTTCTCCATCTTAATATCACTGTGGAAG
>novel_circ_0002556_junction_seq |chr Chr23:11503214-11506892|+
TTTTCTCCATCTTAATATCACTGTGGAAGAGCCCAGCAGTTGGATATTGATCACCTCT
>novel_circ_0002557_full_seq |chr Chr23:11509862-11512812|+
ATGTTTCAGAGGAGGAAGACACCAGCAGTTCAACACAAATGCCGATTCAAGAGGCTTTAATCGTTGTAACTATAGTCATCATTGTAGCTGCAGTTATCTTCGGGTTTATCTACATAAGAATACCTCATGGTGCTCAAGGCCGACCGCATCTGGATCATCTGTATGTGAAACTCCCGGCTCTTTGCACCTGGCCAGTTTAACACCAGTGGATAGTGGGAACTACACCTGTGAGTGTTCACATCGTGATGGAACAGATACACTCCATCTTAATATCACTGTGGAAG
>novel_circ_0002557_junction_seq |chr Chr23:11509862-11512812|+
TACACTCCATCTTAATATCACTGTGGAAGATGTTTCAGAGGAGGAAGACACCAGCAGT
>novel_circ_0002558_full_seq |chr Chr23:11509862-11516031|+
ATGTTTCAGAGGAGGAAGACACCAGCAGTTCAACACAAATGCCGATTCAAGAGGCTTTAATCGTTGTAACTATAGTCATCATTGTAGCTGCAGTTATCTTCGGGTTTATCTACATAAGAATACCTCATGGCACCTGACCAGTTTAACACCAGTGGATAGTGGGAACTACACCTGTGAGTGTTCACATCGTGATGGAACAGATACACTCCATCTTAATATCACTGTGGAAG
>novel_circ_0002558_junction_seq |chr Chr23:11509862-11516031|+
TACACTCCATCTTAATATCACTGTGGAAGATGTTTCAGAGGAGGAAGACACCAGCAGT
>novel_circ_0002559_full_seq |chr Chr23:11513083-11516031|+
ACAATATTTTAGAGGAGGAAGTCAACAGCACGTCTACAATAGTAGACATCTATTCTTTTTGGATCGTTGTAACTATAGTAACTATCGTTATAACTGGAGTTATCTTCGGGTTTGTCTGCAGAAGAATACATCATGGGACTCTAGTGAAAACTATTGGGAGGGAACCAGATGCCACTCCAATATGCAGCAATGCAACACTGAGTACCATCCTGCTTATAGTGTGTAAGATCAGACCAGAAAGGAGCGGAGAAGAGTGTCTTCTGCAGTATCGACATGGAAAGGACTTTGTGCACAAATGTGACTCCAGATTCACACTTATGATGGAGAATCAGACTGTGTTCCTCCACCTGACCAGTTTAACACCAGTGGATAGTGGGAACTACACCTGTGAGTGTTCACATCGTGATGGAACAGATACACTCCATCTTAATATCACTGTGGAAG
>novel_circ_0002559_junction_seq |chr Chr23:11513083-11516031|+
TACACTCCATCTTAATATCACTGTGGAAGACAATATTTTAGAGGAGGAAGTCAACAGC
>novel_circ_0002567_full_seq |chr Chr23:11699108-11699737|+
AGCCGTCGCTCCGACCATCCTCCCAAACATCCTTGACAGGATCGGCGACACTCCCTTGGTCCGCATCAACAAGATCCCCAAAGTGTTTGGACTCAAATGTGAATTACGGCCAAGTGTGAGTACTTCAACGCTGGAGGCAGCGTCAAGGACCGGATCAGCCTGCGCATGGTGGAGGACGCTGAGAGAGCGGGGGTCCTCAAGCCTGGAGACACCATTATAGAGCCCACCTCTGGAAACACTGTATTGGTTTGGCCCTGGCTGCAGCTGTGAAAGGCTACCGCTGCATCATCGTCATGCCTGAGAAGATGAGCATGGAGAAG
>novel_circ_0002567_junction_seq |chr Chr23:11699108-11699737|+
TCATGCCTGAGAAGATGAGCATGGAGAAGAGCCGTCGCTCCGACCATCCTCCCAAACA
>novel_circ_0002571_full_seq |chr Chr23:12650783-12656175|+
GAGGCTGTAATATTTGTCCAGAATGTGGCAGTGATCATGTGGTCCAGCTGGCTGGCCAATCAACTCCCCGCAGCAGCACGCCCATTAAGCGCTCATCAACGCCGCAGAGTGAGGACGATCACCTCGATATAAACCAGAGCTCTCGGCGTCCCAATAAGTGATTTGGACCTGCTGTCGGAGGACTACGAGGCGGTGGACCATCGGCTGCAGCTCTTCCTGGACGTGGAGGTCTTCGAGGAGGAAGACGAGCTTCACTCTTTCCTCAAGTGTCAGCTGTCAAATTTGGGGAGCCGGGGCAGGTTCCCTCGCTGCTGGTGGTGTCAAACCAGCGGATCTACTTCCTGGAAATGACATCAGAAACCCA
>novel_circ_0002571_junction_seq |chr Chr23:12650783-12656175|+
TACTTCCTGGAAATGACATCAGAAACCCAGAGGCTGTAATATTTGTCCAGAATGTGGC
>novel_circ_0002573_full_seq |chr Chr23:1271104-1297483|-
GGCATGCTGCTGAAGAGAAGCGGTAAAACCCTCAACAAGGAGTGGAAGAAGAAGTACGTGACGCTGTGTGACAACGGACTGCTCACCTACCACCCCAGCCTGCAGACTACATGCAGAACGTCCACGGTAAGGAGATCGACCTGCTGAGGACCACGGTGAAGGTGCCTGGGAAGAGGCCGCCTCGCGCCGTGTCCACCTGCGCCGCCGTGCCGAGTCCCAAAACCAACGGCCTGACGAAGGACATGAGCGGCCTGCAGCTGGGACAGACGCCAAGCTCATCAAGGTCATGTCGGCCATCGGCAACGAGCTCGCCAACGGCGTGTGGGAGGCCAACGCGCAGGGACGCCTGAAACCGGCGCCGGACGCCAGCAG
>novel_circ_0002573_junction_seq |chr Chr23:1271104-1297483|-
CGCCTGAAACCGGCGCCGGACGCCAGCAGGGCATGCTGCTGAAGAGAAGCGGTAAAAC
>novel_circ_0002575_full_seq |chr Chr23:1288257-1297483|-
GGCATGCTGCTGAAGAGAAGCGGTAAAACCCTCAACAAGGAGTGGAAGAAGAAGTACGTGACGCTGTGTGACAACGGACTGCTCACCTACCACCCCAGCCTGCAGACTACATGCAGAACGTCCACGGTAAGGAGATCGACCTGCTGAGGACCACGGTGAAGGTGCCTGGGAAGAGGCCGCCTCGCGCCGTGTCCACCTGCGCCGCCGTGCCGAGTCCCAAAACCAACGGCCTGACGAAGGACATGAGCGGCCTGCAGCTGGGACAGACGCCAATACCGGTCTTGGGGACTCGGTCTGCTCCAGTCCCAGTATCTCCAGTACCACCAGTCCCAAGATGGAGCCGCCGCCGTCGCCACACGCCAACCGCAAGAAGCACCGGAGGAAGAAGAGCACCAGTAACTTCAAAGCGGACGGCCTCTCTGGTACTGCGGAAG
>novel_circ_0002575_junction_seq |chr Chr23:1288257-1297483|-
AGCGGACGGCCTCTCTGGTACTGCGGAAGGGCATGCTGCTGAAGAGAAGCGGTAAAAC
>novel_circ_0002576_full_seq |chr Chr23:1290656-1297483|-
GGCATGCTGCTGAAGAGAAGCGGTAAAACCCTCAACAAGGAGTGGAAGAAGAAGTACGTGACGCTGTGTGACAACGGACTGCTCACCTACCACCCCAGCCGTTCGGTGACCAGCAGCTCGTCGGTGTCTCAGATGGCGAGCGGCGTCAGCTTGGTGTCGTTCAACAGCCGCGGCGGCGGCGGTCCGGAGGGGATGCACCAGCGCTCCTACTCCGTCTCCAGCGCCGACCAGTGGACCGACGCCACCGTCATCGCCAACTCTGGAGTCAGCACAG
>novel_circ_0002576_junction_seq |chr Chr23:1290656-1297483|-
CGTCATCGCCAACTCTGGAGTCAGCACAGGGCATGCTGCTGAAGAGAAGCGGTAAAAC
>novel_circ_0002577_full_seq |chr Chr23:13700114-13739632|-
ACTTTCTGGCTGTGTATTCTCAGATACTCACTATGAAGTTGTGGCCTCAGCTCTGAAGTCCAACCCCTCCCATCTCAGAGAGCTGGATCTGAGCCTCAACAGGCTGGGCCTGAGTTACAACAACCTGGAGGATTCAGGAATGAAACTGCTTTCTGCTGGACTGAAGAGTCCAAACTGTAGACTGGAGACTCTGACAGAGGAGGTTCTGGATGAGTTGGACCTGAAGAAGTACAACACATCACAGGATGGACAACGGAGACTGATTCCAGCTGTGAGGAACTGCAGAAAAGCTCT
>novel_circ_0002577_junction_seq |chr Chr23:13700114-13739632|-
CCAGCTGTGAGGAACTGCAGAAAAGCTCTACTTTCTGGCTGTGTATTCTCAGATACTC
>novel_circ_0002579_full_seq |chr Chr23:14470036-14508860|+
GTTGACAACTCGTCTCTGACCGGTGAATCCGAGCCTCAGAGTCGTACTCCTGACTTCTCCAACGACAACCCCCTGGAGACCAGGAACATCGCTTTCTTCTCTACCAACTGTGTTGAAGTATCAACGCCGAGGAGGTGGTGGTCGGCGATTTGGTGGAGGTGAAAGGTGGAGACAGGATCCCCGCTGATCTGAGAATCATCTCCGCTCATGGCTGCAAG
>novel_circ_0002579_junction_seq |chr Chr23:14470036-14508860|+
TGAGAATCATCTCCGCTCATGGCTGCAAGGTTGACAACTCGTCTCTGACCGGTGAATC
>novel_circ_0002580_full_seq |chr Chr23:14470244-14509452|+
GTACCGCCAGAGGAGTCGTCATCAACACCGGAGACCGCACCGTCATGGGTCGTATCGCCTGCCTGGCTTCCAGTCTGGAAGGCGGCAAAACTCCCATCGCCAAAGAGATCGAGCATTTCATCCACATCATCACCGGCGTGGCCGTCTTCCTGGGTGTCTCCTTCTTCGTCCTCTCCCTCGCCCTCGGGTACGGTTGGCTGGAGGCCGTCATCTTCCTCATCGGTATCATCGTCGCCAATGTGCCAGAAGGTCTCCTGGCTACCGTCACTACCGGCGAATCAGAGCCCCAGACCCGTACTCCTGACTTCTCCAACGAGAACCCTCTGGAGACCAGGAACATCGCTTTCTTCTCCACCAACTGTGTTGAAG
>novel_circ_0002580_junction_seq |chr Chr23:14470244-14509452|+
CGCTTTCTTCTCCACCAACTGTGTTGAAGGTACCGCCAGAGGAGTCGTCATCAACACC
>novel_circ_0002581_full_seq |chr Chr23:14474975-14516351|+
GCCGTCTGATCTTTGACAACTTGAAGAAGTCCATCGCCTACACCCTGACCAGTAACATCCCTGAGATCTCCCCCTTCCTCCTCTTCATCATCGCCAACATCCCTCTGCCCCTGGGAACCGTCACCATCCTCTGTATCGACCTGGGAACCGACATGGAGCCATTGTAGCGGTGACAGGCGACGGTGTGAACGACTCTCCTGCTCTGAAGAAGGCTGACATCGGCGTCGCTATGGGTATCTCTGGATCTGACGTCTCCAAGCAGGCTGCTGACATGATCCTGCTGGACGACAACTTTGCCTCCATCGTTACCGGAGTGGAAGAAG
>novel_circ_0002581_junction_seq |chr Chr23:14474975-14516351|+
TGCCTCCATCGTTACCGGAGTGGAAGAAGGCCGTCTGATCTTTGACAACTTGAAGAAG
>novel_circ_0002582_full_seq |chr Chr23:14475226-14516594|+
GTCCCCGCCATCTCCCTGGCTTATGAAGAAGCCGAGAGCGACATCATGAAGAGACAGCCCAGGAACCCCAAAACAGACAAACTGGTGAACGAGAGGCTCACCGTCTGATCTTTGACAACTTGAAGAAGTCCATCGCCTACACTCTGACCAGTAACATCCCTGAGATCACCCCATTCCTCTTCTTCATCATCGCCAACATCCCTCTGCCCCTGGGAACCGTCACCATCCTCTGTATCGACCTGGGAACCGACATG
>novel_circ_0002582_junction_seq |chr Chr23:14475226-14516594|+
TCCTCTGTATCGACCTGGGAACCGACATGGTCCCCGCCATCTCCCTGGCTTATGAAGA
>novel_circ_0002583_full_seq |chr Chr23:14871647-14872911|-
GTAGAGGAACATGCGATCCCGCAGCAACAGCCTGGAGGACGTAACCAAGGCCAAGGCGGCGCAGCAGCAGGTGGACACTCGCAAGCGATCTGCAGAGCGACTGGACAAGTTAGTGGAGAAGCAGAGGGAGACGCACCGGCGGATGCTGGAGCAGCTGCTGATGGTGGAGCAGTCGCACAAACAGGCCCTGTACAAGCTGGAGGACGAGAAGAGGAACCACGGAGAGTTCATGAAGAAGAGCGACGAGTTCACCAACCTGCTGGAGCAAGAGCGCGAGAG
>novel_circ_0002583_junction_seq |chr Chr23:14871647-14872911|-
ACCAACCTGCTGGAGCAAGAGCGCGAGAGGTAGAGGAACATGCGATCCCGCAGCAACA
>novel_circ_0002584_full_seq |chr Chr23:14972972-14973770|-
GTTTGTCCCAGGTTCAGGACTCGGGGCTGCAAGTTTTCCACGCCGGCACAGCTTTGAAGGACAGGGCCGTGGTGTCCAGCGGCGGGAGGGTGCTGACCGTCACCGCGGTCAGGCCGTCCCTGGAGGCGGCCCTGCAGGCAGCCAATCAGGGCGTGACGGCTATAGGCTTCCCGTGCGCCGTGTACCGCCGCGACATTGGCCACCGGGCCATCGCCCACCTGAACCAACACAAGGTCTGACCTATAAGGACAGCGGGGTGGACATCGCTGCCGGCAACAAGCTGGTGGACATGATCAAGCCTCTGGCCAAGGCAACGTCCCGCGCTGGTGTAATGCAGAACTGGGAGGCTTCGCTGGGCTGTTTGACCTGAAGGCGGCGGGTTTCGTTGACCCTATCCTGGTGTCTGGGACGGACGGAGTGGGGACCAAACTCAAG
>novel_circ_0002584_junction_seq |chr Chr23:14972972-14973770|-
GGACGGACGGAGTGGGGACCAAACTCAAGGTTTGTCCCAGGTTCAGGACTCGGGGCTG
>novel_circ_0002585_full_seq |chr Chr23:15630931-15631252|+
TTTGACACTTAGCTAAATGTCACTACTATCATCTTCATATTACAATCCCACCTCTTACCCATACCCCATTTTACACAGTTAAAAAAAATCTCTATGTATTTTTTATGTCTAAGTTTGTCAGCTTGTTGTTTTCTGTCTTTGGTTGCCAAGGTCTTTTGTGCAACGGTTTAAGTAATTCCTTAAGTTTAAGGAGAAAACCTTAAACACTTAAGTCTTATCTTTAAGATTTCCTTAAAACGTATACTTAAGGGTGTTTTGTGCAACCAATATGTATTTTAAGGAAACCTTAACTTGGACTTAAAGGAACGTTTTTAACTTGAG
>novel_circ_0002585_junction_seq |chr Chr23:15630931-15631252|+
TGGACTTAAAGGAACGTTTTTAACTTGAGTTTGACACTTAGCTAAATGTCACTACTAT
>novel_circ_0002586_full_seq |chr Chr23:15652452-15653559|-
CGGCCCTGGCGGACATCTCCGAGATGGTGCTGCAGCTGCAAGGCACCATGATGAAGATGGAGAACTTCCAAAAGCTCCTAGAGCTGAAGAAGGATCTGACCGGCATCGACAACCTCGCCATCCCCGGAAGGAGTTTATCCGGCTCGGTTGCCTCAGCAAGCTTTCAGGGAAGGGCCTCCAGCAGAGGATGTTCTTCCTTTCAGTGATTCCTTGGTGTACACCAGTCGAGGAATGACCCCGAGCAACCAGTTTAAAGTTCATGGCCAGCTGCCCCTGTATGGCATGACATCAGAGAAAGTGAGGAGGAGTGGGGAGTCCCTCATTCGTTCACCTTGTTTGGACAGCGCCAGTCCGTGGTGGTGGCAGCCAATGGAGCGGTGGGTAGAGGACATCAGGATGGCCATCGACCTGGCGGAGCAGAGCAGCAGCACAAACACTGACCTGCTATCCACCAGCCTCTCTGACAACA
>novel_circ_0002586_junction_seq |chr Chr23:15652452-15653559|-
CCTGCTATCCACCAGCCTCTCTGACAACACGGCCCTGGCGGACATCTCCGAGATGGTG
>novel_circ_0002587_full_seq |chr Chr23:15656931-15657298|-
AAAGTCCCGGTTCAGAGGACTCTCCGATGGGAAGTCCCCATGTGGTTGTTAACGGCAACGGCTCTGTAAACGGACCCGGCGCCGGCATCCTGGGTCAAAGTCCTGAGATCCGGAATCTGTCGCCTCTCACCAGCCCTCTGCTCACCGATGCTGGATGCGTCCGCAACGATGACGAAGAAGAGGCGAGGAGGAATTGTGTCCAGAAGTTTCCCACAGACAAGGCCTACTTCATAGCCAAAGAACTTTTGACCACAGAGCGGACCTACCTCAAAGACCTGCAAGTCATCACAGAG
>novel_circ_0002587_junction_seq |chr Chr23:15656931-15657298|-
ACCTCAAAGACCTGCAAGTCATCACAGAGAAAGTCCCGGTTCAGAGGACTCTCCGATG
>novel_circ_0002588_full_seq |chr Chr23:1587119-1587480|-
GCGGCCCAGGTGGTGCTCATCGCCCTGTTTGAGCTGAACACGCCGGAGTTCACCATGCTGCTGGGCGCTCTGCCCAAGACCTTCCAGGACGGGACCACCAAGCTGCTGCACAACCACCTGAGGAACGCCAGCGCCAACAGCGGCATCACCATACGTCTCCCAGTAACTCGGCAGGTCGGACGCCACCGCGGCAACCGAGCAGCCGCAGCAGCCCGCTGACCTCCCCCACCAACTGCTCCCATGGGGGGCTCTCTCCCAG
>novel_circ_0002588_junction_seq |chr Chr23:1587119-1587480|-
AACTGCTCCCATGGGGGGCTCTCTCCCAGGCGGCCCAGGTGGTGCTCATCGCCCTGTT
>novel_circ_0002589_full_seq |chr Chr23:1589367-1591382|-
CGGAGGCCGGTGAGGCGGCGCTTCGAGTCACCGGGAATGTACTCGGACGACGACGCCAACAGCGACGCCTCCAGCGCCTGCTCCGAACGCTCGTACAGCTCGCGCAACGGTGGCGTGGCGCCGCACTACCTGCGTCAGACGGAGGACGTGGCGGAGGTGCTGAACCACTGCGCCAGCGCCAACTGGTCCGAGAGGAAGGAGGGACTGCTGGGACTGCAGAACCTGCTCAAGAGCCAGAGGATGCTCAAGATTCCTTCCCGTTCGAGCAGCAGTTCAACATCCTGATGCGTTTCATCGTGGACCAGACGCAGACGCCCAACCTGAAGGTGAAGGTGGCCATCCTGCGCTACATCGAGGCGCTCGCCCGCCAGATGGACCCGACCGACTTCGTCAACTCCAGCGAGACGCGCCTCGCCGTCTCGCGCATCATCACCTGGACCACCGAGCCCAAGAGCTCCGACGTCCGCAAG
>novel_circ_0002589_junction_seq |chr Chr23:1589367-1591382|-
CCGAGCCCAAGAGCTCCGACGTCCGCAAGCGGAGGCCGGTGAGGCGGCGCTTCGAGTC
>novel_circ_0002590_full_seq |chr Chr23:1590468-1591382|-
CGGAGGCCGGTGAGGCGGCGCTTCGAGTCACCGGGAATGTACTCGGACGACGACGCCAACAGCGACGCCTCCAGCGCCTGCTCCGAACGCTCGTACAGCTCGCGCAACGGTGGCGTGGCGCCGCACTACCTGCGTCAGACGGAGGACGTGGCGGAGGTGCTGAACCACTGCGCCAGCGCCAACTGGTCCGAGAGGAAGGAGGGACTGCTGGGACTGCAGAACCTGCTCAAGAGCCAGAGGATGCTCACCGCGTGGAGCTGAAGAGGCTTTGTGAGATCTTCACCAGGATGTTTGCCGACCCTCACAGCAAG
>novel_circ_0002590_junction_seq |chr Chr23:1590468-1591382|-
CCAGGATGTTTGCCGACCCTCACAGCAAGCGGAGGCCGGTGAGGCGGCGCTTCGAGTC
>novel_circ_0002591_full_seq |chr Chr23:16147993-16148438|+
GAGTTACTTTGAGAGCAATGACTTGCCCTCAGCTCTGGGTGTAATAGAGGAAGCTCTGGCGCGACACCCCAGCCTGGTCAGCGATGACTTCATCAACATGGCAGCTGAGCTCTATATCGCCAACCACCAGTACAACAAGGCCCTGCAGTCTTGGTCCAGTTTGCAGGTATCGTTTTGGTCCGGGATGAATCCAAATCAGAGTCTGTGGTACCAAGTGAAGAGGAGAAAGTGGCAGAGGAGACGACTGAAGAGCAAGACAAGAAGACTGAAGAAGGCACAAAGTCGAAGACTGTAGAGGAAATAGCTGCAGAAGAGAACG
>novel_circ_0002591_junction_seq |chr Chr23:16147993-16148438|+
TGTAGAGGAAATAGCTGCAGAAGAGAACGGAGTTACTTTGAGAGCAATGACTTGCCCT
>novel_circ_0002594_full_seq |chr Chr23:16475679-16480382|-
GAGGAAGCAGCCAAGAGTCTTTCCTCGCAGAGATTATCTCCAAAGTGGTGTTTCCTGGACCTACGACGGCAGATCGTTTCTATAGGATAGACCGAGCACAGAACATCTCAACTACGTATCAGAAATCTCCCAAGAAGAGATCTTCATCCTGGACCCTGAACTGGTTGTCATGACGACGGTGGGGACCTCCCCCTCGACCATGCCTGACCTGGTTAACCCCGCCTCCAGCCTGGTGAACAGCAG
>novel_circ_0002594_junction_seq |chr Chr23:16475679-16480382|-
AACCCCGCCTCCAGCCTGGTGAACAGCAGGAGGAAGCAGCCAAGAGTCTTTCCTCGCA
>novel_circ_0002595_full_seq |chr Chr23:16475679-16508929|-
GAAAGCCATAGCCAAGTCCGGCCTGCACGATCTGCCCTGTCAGCCCAGTACGTCATTCCTGCACCGGACCGACCCCGAAGCAAATATCCGCAGCACTTTGGACTGGACGACTCGGCTCTGTATGGAGATCATATCTGGTTTGAGACTAACGTGTCTGGAGACTACTGTTATGTGGGAGAACAACACTGTATTGCCAGAGCACTTCATCCTGGACCCTGAACTGGTTGTCATGACGACGGTGGGGACCTCCCCCTCGACCATGCCTGACCTGGTTAACCCCGCCTCCAGCCTGGTGAACAGCAG
>novel_circ_0002595_junction_seq |chr Chr23:16475679-16508929|-
AACCCCGCCTCCAGCCTGGTGAACAGCAGGAAAGCCATAGCCAAGTCCGGCCTGCACG
>novel_circ_0002596_full_seq |chr Chr23:16493569-16508929|-
GAAAGCCATAGCCAAGTCCGGCCTGCACGATCTGCCCTGTCAGCCCAGTACGTCATTCCTGCACCGGACCGACCCCGAAGCAAATATCCGCAGCACTTTGGACTGGACGACTCGGCTCTGTATGGAGATCATATCTGGTTTGAGACTAACGTGTCTGGAGACTACTGTTATGTGGGAGAACAACACTGTATTGCCAGAGCACTCCATTCCTCTGGGACTGATCGTGGTTTCTGGTGACAGCGACTTAGAAACCTGCAGAGAACACATCCAGCGTTTGCAGGAG
>novel_circ_0002596_junction_seq |chr Chr23:16493569-16508929|-
GCAGAGAACACATCCAGCGTTTGCAGGAGGAAAGCCATAGCCAAGTCCGGCCTGCACG
>novel_circ_0002597_full_seq |chr Chr23:16497339-16508929|-
GAAAGCCATAGCCAAGTCCGGCCTGCACGATCTGCCCTGTCAGCCCAGTACGTCATTCCTGCACCGGACCGACCCCGAAGCAAATATCCGCAGCACTTTGGACTGGACGTGGATGGTGAACCGTGCAGACTGGCTCCCTCTGTCATCCAAATCAGCCTCAGGAACCAGGCGAACCTGGTTCAGAAAACCAAACGACGGACCTCGCTGCCACACCTCAATGTCAGCAGCCGGTCCCAGAGAGGCTGAGGATCAGAGTCAGCAGGATCAGTATGACCGACTACGAGGCTCTGCACTATGACAAGGACAAACTACGGCAAGCAT
>novel_circ_0002597_junction_seq |chr Chr23:16497339-16508929|-
CTATGACAAGGACAAACTACGGCAAGCATGAAAGCCATAGCCAAGTCCGGCCTGCACG
>novel_circ_0002598_full_seq |chr Chr23:1658467-1658923|-
TTTTCATCCTTGGTGGTCAGATGATCATTCAGAACCAGTCAGGTTCTTTGTGAATCTGTTCTGTGCAGCAGCAGAGAGAGAACAGCAGACAGGAGAGAAGATACTGGAGCTGCTATTATCAGTGTGCAGATACGAAACATTCCCTTTAAATGAGAGATACTGGGATTATGATGAAGACATCAAGGATTATCAGTGTGATGTCCTGCTGGATCTGTCCTCCCATCTGAAGGACTATGAGACTAAAACAGGCCTGAGAGTCCTTCCATCATTACAGTCAGTTCTCCAGTCAGCTCCTGCAGTCTGGTCCATAGACCTCTCAGAGAGAAAGACCTCCATCCTCCTGGAAGTGCTGAAACTCCAACCAGAGAAGAAAGCAGTGAAGCTGACAGGCTGGTCAGATGAAGAGAGTGAAGTGAGGAGTTTCCTACAGTGTCTGCCTTATATCTCACAGCTCAG
>novel_circ_0002598_junction_seq |chr Chr23:1658467-1658923|-
CAGTGTCTGCCTTATATCTCACAGCTCAGTTTTCATCCTTGGTGGTCAGATGATCATT
>novel_circ_0002600_full_seq |chr Chr23:1662622-1664705|-
TTTTCCTCCTTGGTGGTCACATCGTTCAGAACAAGTCAGGTTATTTGGGAATCTGTTCTGTGCAGCAGCAGAGAGAGAACAGCAGACAGGAGAGAAGATATTTTCCTGCTTGGTGGTCACATCGTTCAGAACCAGTCAGGTTCTTTGTGAATCTGTTCTGTGCAGCAGCAGAGAGAGAACAGCAGACAGGAGAGAAGATACTGGAGCTGCTATCATCAGTGTGCAGATACGAAACATTCCCTTTAAATGAGAGATCCCCGGTTTATGTTCATCACAAATATCAGTGTGATGTCCTGCTGGATCTGTCCTCCCACCTGAAGGACTATGAGACTAAAACAGGCCTGAGTGTCCTTCCATCATTACAGTCAGTTCTCCAGTCAGCTTCCTGCAGTCTGGTCCATAGACCTCTCAGAGAGAAAGACCTCCATCCTCCTGGAAGTGCTGAAACTCCAACCAGAGAAGAAAGCAGTGGAGCTGAGAGGCTGGTCATATGAAGAGAGTGAAGTGAGGAGTTTCCTACAGTGTCTGCCTTATATCTCACAGCTCAG
>novel_circ_0002600_junction_seq |chr Chr23:1662622-1664705|-
CAGTGTCTGCCTTATATCTCACAGCTCAGTTTTCCTCCTTGGTGGTCACATCGTTCAG
>novel_circ_0002603_full_seq |chr Chr23:1695082-1695310|-
GCAGCAGTCGGTAGGGATGACACCGCTGCTGCTGTCCGTTGGAGGAAGAGGAAGAGGAAGGAGGTGATGATGATGATGATGACATGCAGTTAGCTGGCTGGCTGGCTGGCTGGCGGACCGACGGACAGACTTGAGCCCACTGTGTTGTCCTACAACCAGAACAGGATCCGGGACGACAAGAGGTGAAGATGCCGCGGAGAAAACAATCCAACCCCCAGCCAGTGAAAT
>novel_circ_0002603_junction_seq |chr Chr23:1695082-1695310|-
AAAACAATCCAACCCCCAGCCAGTGAAATGCAGCAGTCGGTAGGGATGACACCGCTGC
>novel_circ_0002612_full_seq |chr Chr23:1947592-1949149|+
GAGATCCGCGAGCTGCAGATGCAGATGCAGGAATCTCAGGTGCAGATTCAGATGGACATGTCCAAGCCGGACCTGACGGCGGCGCTGCGAGACATCAGAGATGAATCCCTGATGAGGCAGATGAGGGACATGGAGGACCGCCACGGACGCGAGGCCGGCGGCTTCCAGGACAACATCGCCCGGCTGGAGGCGGAGATCTCCAACATGAAGGACGAGATGGCGCGCCACCTCCGCGAGTACCAGGACCTGCTCAACGTCAAGATGGCGCTGGACGTGGAGATCGCCACCTACAGGAAGCTGCTGGAAGGGGAGGAGAGCAGATTACCTTGCCTGTGCAGAGCTACTCCACCCTGAGCTTCAGAGGACCAGCCCCGAGCACCAGCAGCGCTCCTCTGAGATGCATTCAAAGAAAACTGTCCTCATCAAGACCATCGAGACCCGCGATGGAGAG
>novel_circ_0002612_junction_seq |chr Chr23:1947592-1949149|+
TCAAGACCATCGAGACCCGCGATGGAGAGGAGATCCGCGAGCTGCAGATGCAGATGCA
>novel_circ_0002613_full_seq |chr Chr23:2224637-2224996|+
CCAGCATGAAGAAAGGCCACAACGGCTCCAGCTGGACCAGTGAGCGGAGCCTCATGTTCGGAGGAAACGTCCAGAACGCACTGACGCCGTCCTCTATGACCTCCGCCTCCTCATCCTCCGTGGCCTCCGCCACCCCGGTGACCTCCACCGATGGAGTCAGCTTCACTGAAGGAGACCTGCTGCTTCAGCGCTGAACGGCTTTGTGCTGGTGGTGACGGCTGAAGGCTACGTCTTCTACACATCCCCCACCATCACGGACTTCCTTGGCTTCCACCAG
>novel_circ_0002613_junction_seq |chr Chr23:2224637-2224996|+
CCATCACGGACTTCCTTGGCTTCCACCAGCCAGCATGAAGAAAGGCCACAACGGCTCC
>novel_circ_0002615_full_seq |chr Chr23:2520272-2520681|+
AGTCCTCATGGCTGCTCTTTGTCTGAATCCTTTCTTCTCACCCTTGGACCAAAAGAACCTGCGAGAGGCCGCGCAAACAAAACGCAAAGAACCTGCAAGAGTTCAACCGAGCTAGGACGCTGTGCCCAATTTTCTACAAGTTTGTCTGCTTGTATTGTTCTCTTGCCTAACATGTGCCATACCCGTTTCTCTGTCCGTCCTGGACCAGACCACATGGCTGCCCTTTGTCTGAATCCTCTCAACAAAAGAACCTGCAAGACGCCAGCAGAAGTGCTGTTGCCGACAGATGGACGCAAAGAACTTCTTCTGAG
>novel_circ_0002615_junction_seq |chr Chr23:2520272-2520681|+
ACAGATGGACGCAAAGAACTTCTTCTGAGAGTCCTCATGGCTGCTCTTTGTCTGAATC
>novel_circ_0002616_full_seq |chr Chr23:2803663-2803915|-
CTCTGAACTACGAGAATGTGGTGGAGACGGGCTCAGAGACGGAGGAGGAGGACAAGCTGCCGGTGTCCGAGGAAGACCCCCTGATCAACGGCGGGGGCAGCCCGGCCAGCCTCACCAACCCGGAGGCCTCGCCGCGTGCCGAGAGCCACGGCCTGCTGACCAAGGAGGAGGAGGACGACGAGATGAGGGACAGCGGCGTGGAGCACATCTGGCCTGACAACGACATGCTGAGTGCCTCCGTCGACGGTACTG
>novel_circ_0002616_junction_seq |chr Chr23:2803663-2803915|-
CATGCTGAGTGCCTCCGTCGACGGTACTGCTCTGAACTACGAGAATGTGGTGGAGACG
>novel_circ_0002617_full_seq |chr Chr23:303340-309080|+
GCGTTAGAGAGGCAGAGAGAAATGTCCGACATCATTCGGATCGAACGCGACCGGCTCAGAGACGACGTCGTCCGACTGAGAGATTTACTGAAGAGCACGGCGTCGTCGTGTCTCCTGAGGTGTCCACCAACGGGGAGACGGGACGGGGCGAGGCCGACGACGATGTCGACGCACATTCTGCCTCCCGGTTGGCTGAGGAGCCGTCACATGGTGGAAGAGAGAGCATGCTGGAGACGCCAACAGACAAATCAGTGATCTCAAGTTCAAACTGGTGAAATCTGAGCAGGAAGTCACCACTCTGGAACAAAACTGATCCGTCTGGAAGGTCAGGTGACTCGATACAAGTTGTCGTCAGAAATCGCCGAGAAGACCGAAGACGAGCTGAAAGTCGAGAAGAGAAAACTTCAGAGAGAG
>novel_circ_0002617_junction_seq |chr Chr23:303340-309080|+
AAGTCGAGAAGAGAAAACTTCAGAGAGAGGCGTTAGAGAGGCAGAGAGAAATGTCCGA
>novel_circ_0002619_full_seq |chr Chr23:3286153-3289917|+
GTGCCATCCTGGGACGCTCGGAGACGCAGGAGTGCGCCTACTACAACTCCAGCTGGGAGAAGGAGCGCACCAACCGCAGCGGCATCGAACCCTGTTATGGCACCTCCAACCCATTTTCCCAGAAGCCCCAGCTCTTCAGCACCCTGCTTTACTCGCTGGTTCCCATCATAGGCCTGGCCGCCGTCGTCCTCTTCTCCTTCTGGATGTGGCGACACCACAAACTGGCCTACCCGGCGGCCCTCGTCCCCACACAT
>novel_circ_0002619_junction_seq |chr Chr23:3286153-3289917|+
CCTACCCGGCGGCCCTCGTCCCCACACATGTGCCATCCTGGGACGCTCGGAGACGCAG
>novel_circ_0002620_full_seq |chr Chr23:3344182-3346437|+
GAAACCCCTCATCCCTTGGCTGTGGTATGGGCGGCCTGCAGCCACACGTCAACGCCGGCGGAGGTCAGATGTACCAGCAGCAGGTCCACCAGGGCATGCAGCAGGGCGTGGCCTCCCACCCAGCCTACCAGGGGCAGCAGCACTTCTCTGATAACCCACCCTACTCAGACAGCAACAACGCCATGGCCTGCCTCTACCAGAACTACCAGTCCCGTCGAGGGATCGTCAGGGGAAGCTCCCCAAGCCTAAGAGGAGGAAGATATCCAGATAACATTGAATGTGTCGGCCCAAGAACGTCCTCAAAGCCTTCGGCGACGTCGTCCGTTCAGCCTTGATGCGATCTGAGCTCTCTAACAG
>novel_circ_0002620_junction_seq |chr Chr23:3344182-3346437|+
GCCTTGATGCGATCTGAGCTCTCTAACAGGAAACCCCTCATCCCTTGGCTGTGGTATG
>novel_circ_0002621_full_seq |chr Chr23:3472408-3473975|-
GGTGCTCAAGGTGACCTCGGACTGCCAGGTACATCTGGGCAGAGTGGGTTGGCAGGACTTCCAGGTCCCATGGGACCAGTTGGACCACCAGGACCTCCTGGGTAGGTCAGGTTTGCCAGGTAACCATGGAGACAAAGGATCAGAAGGACCAAGAGGACCTCCTGGGATACCGGGTCTCGACGGGTTCCCAGGACAGCTGGTGAAAAGGGAGACAGAGGACTGAAAGGAGAGCCGGTCTACCAGGGCGAGACGGCGGCCCACCTGGACCTCCAGGGCCTCCCGGACCTCCCGGACATGTCACCACTCAGGAAAGTGAT
>novel_circ_0002621_junction_seq |chr Chr23:3472408-3473975|-
CCGGACATGTCACCACTCAGGAAAGTGATGGTGCTCAAGGTGACCTCGGACTGCCAGG
>novel_circ_0002622_full_seq |chr Chr23:3629868-3632955|-
GCGAGTGGAGCGAGGCGCTGTACCCTCTCCTCACCACACTCACAGAGTGCGTCGCCATGATGAGCGACAAGGCCAAGAAGTCCATGGTGTTCCTGCTGATGCAGGACAGCGCCCCGACGATAGCCATGGACCTGTCGCTGCAGTACCGCCGCGACGTCGTTTTCTGCCAGACATCTGCCGCCGGCTGAACGGGGTTCGTTTCACCAGCTGCAAAAGCGCCAAAGACCGCACAGCCATGTCGGTGACCCTGGAGCAGTGCCTGATCCTGCAGCACGAGCACGGCATGGCGCCACAGGTCTTCACGCAGGCCCTCGACTGTATGCGCAG
>novel_circ_0002622_junction_seq |chr Chr23:3629868-3632955|-
TTCACGCAGGCCCTCGACTGTATGCGCAGGCGAGTGGAGCGAGGCGCTGTACCCTCTC
>novel_circ_0002623_full_seq |chr Chr23:3634522-3635352|-
GAGAAGGTTTGGGTGAATGTGGATAAATCTCTGGAGTGCATCATCCAGCGTGTTGACAAGCTGCTTCAGAAGGAGAGGAGGCCCAGCGTCAGCAGTCAGGACAGTACCCAGACTGACCTGCAGGGCGGCGCCAGTAAGAAAATGAAGGAAAAAGACAAGCTTTCTGGATCAACCCAGGAAGTGTATCACAGGAATTTCCATCATTACCATCATCATCATCATCATCATCACCACCACCACCACCATCCTCTTCCTCTCTGCCTGCCCTCTCCTCTGCACAAGAATCCT
>novel_circ_0002623_junction_seq |chr Chr23:3634522-3635352|-
GCCTGCCCTCTCCTCTGCACAAGAATCCTGAGAAGGTTTGGGTGAATGTGGATAAATC
>novel_circ_0002625_full_seq |chr Chr23:3757576-3758741|+
GCTCGGTTAGCCCACGTGGCAGCAGAGGCAGAGCTGAGGGTTCCCTTCGCCGACGAGTTCCCCGGTCGGCAGGCCCAGCTCGCGGCGCTGCAGGACACCGAGGAGTTTGACGTCCTGGTTGTGGGAGGAGGGGCCACGGGAGCAGGATGTGCCTTAGACGCTGTCACGCGCACCTCAAGACTGCCCTCGTAGAGAGAGACGATTTCTCTTCGGGGACAAGCAGTCGGAGTACCAAGCTGATCCACGGTGGAGTCCGCTACCTCCAGAAGGCCATCATGAAATTAGACTACGAACAGACATGATGGTGAAAGAGGCCCTGCATGAGCGAGCCAACCTCCTGGAGATCGCACCTCACCTATCTGCGCCGCTACCCATCATGCTTCCTGTTTACAATGGTGGCAGTTGCCTTACTACTGGGTGGGGATCAAGATGTACGACTTGGTGGCGGGGAGCGAAAACCTGAAGAGCAGCTACGTCCTCAGTAAGACCAAGGCCTTGGAGCATTTCCCCATGCTGAAGAAGGACAAGCTGGTGGGCGCCATCGTCTACTACGACG
>novel_circ_0002625_junction_seq |chr Chr23:3757576-3758741|+
GCTGGTGGGCGCCATCGTCTACTACGACGGCTCGGTTAGCCCACGTGGCAGCAGAGGC
>novel_circ_0002627_full_seq |chr Chr23:4907717-4907966|-
AGATGGACTCGTTCCGCATCCTCCTCTACTCCCTCATCTTCCTGCTCAGCGTCTTCGGCAACCTGCTGATCATCGTGGTCCTGATGCTGAACAAGCGCATGCGGACCGTCACCAACTCCTTCTTGCTGTCGCTGGCGGTCAGCGACCTCATGATGGCCATCTTCTGCATGCCTTTCACCCTCATCCCCAACATCCTGGAGGACTTCATCTTCGGGGGCGCCATGTGCAAGACCGTCTCCTACTTTATGG
>novel_circ_0002627_junction_seq |chr Chr23:4907717-4907966|-
CATGTGCAAGACCGTCTCCTACTTTATGGAGATGGACTCGTTCCGCATCCTCCTCTAC
>novel_circ_0002628_full_seq |chr Chr23:4936181-4940792|+
ATGGAGGTGGGTTTGGGTGCAGCAGACGCCATTCGGAGGGTCCACGGGATGAACTACACCGTAGGAACCTCACCGGATGTTTTGTCTGTCGCCAGTGTCAGATGTTCGTCTGCTGGCTGTGCACCAGCAACCTGCACAAAGGTCACGAGTGTGTGTCCACCAAGGCTGAGCGCCTGGAGAAGCAG
>novel_circ_0002628_junction_seq |chr Chr23:4936181-4940792|+
CCACCAAGGCTGAGCGCCTGGAGAAGCAGATGGAGGTGGGTTTGGGTGCAGCAGACGC
>novel_circ_0002629_full_seq |chr Chr23:4988774-4989644|+
GCCAGATGAAGTCCCCCCGGTGCTGACGCTCCTCCCCGACAACATCCTGCAGGTTTTGCGCCACCAGCTGCTGCAGTGCGTCCAGAAAGCCTCCGACGGCGAGCAGCCGGGTACAGTCGAGAGGAGCAGACAGAAGTACAAGGCAGCGCCACTCACTGTTGAGTTTGTTCCTTTCTTTTACC
>novel_circ_0002629_junction_seq |chr Chr23:4988774-4989644|+
CACTGTTGAGTTTGTTCCTTTCTTTTACCGCCAGATGAAGTCCCCCCGGTGCTGACGC
>novel_circ_0002630_full_seq |chr Chr23:5004464-5004876|+
TTGTGTGGTCTGCTGGAGTTGTTACTCAGCCTCCTTCAGACCAGTCCGGCCAGAGACCAGCTCTTCCTGCTCCTCTTCGAGCCCGGAGCGGCCGACTCCTGCTACGCTCTCCTGCTCAACAACAAGCACTCAGATCGACTCCGAGAGCTCGTCTTCAAGTGTTTGAGCGCATGTTGCGCTGCGACCGCGTCTATGAGAAGAATAAGCAGCGCTTGCGGCTGAGGGAGGCGGGTTACGCCGGCCTGTCGCTGCTCTTCTCCGAGCTTCACATCACTCCGACACTAATCCGCTGTCTCCTCAACCAGGTCCTCCACACAG
>novel_circ_0002630_junction_seq |chr Chr23:5004464-5004876|+
CTGTCTCCTCAACCAGGTCCTCCACACAGTTGTGTGGTCTGCTGGAGTTGTTACTCAG
>novel_circ_0002632_full_seq |chr Chr23:5259405-5263637|-
CAGGTTTCTATGCCACAGCAGACGTACCAGCAGCCAGTGTTTGTGTCCTGTCAGCCAGGACAGGGGGCGGTGGCTGTGGCTGGCATGCAGCCCTGCTACGGCCTGCTCCCCCCGAACCAGCACACCACCATGATTCAACAGTGAGTTTCCTGCCCGCCCAGATGATGGAGCAGCTCCAGTTTCCTCAGACCTCGTCGCCCTGCGTCTCCCAGCAGCACCCGGGACAGCAGTATGCACCCCTGCCAGCGGAAACAGCCCAGCCACAAACACCCGGGCCCCGAGCACCAGCGCGGCCGCCGGCCTGCCGAGCTCCCCGCGCCTCCGGACAACACCCAG
>novel_circ_0002632_junction_seq |chr Chr23:5259405-5263637|-
AGCTCCCCGCGCCTCCGGACAACACCCAGCAGGTTTCTATGCCACAGCAGACGTACCA
>novel_circ_0002633_full_seq |chr Chr23:5273976-5287755|-
GTTCTCTGTATTCGCCAGCATCTCCCAGTAAGACTTTGCAATGAGAATGTCCGATACAGTCGACACTGAAACGATGAAGGTTTCCGAAGCGCCCGACACGATCCGAATGCGTTTGAAAGCTGACAAGAGGAGCAAATCGATGGAGGAGAGGGAGGAGGAGTACCAGCGAGCCAGAGAAAGGATATTTGCACATGAGGAGACCACTTCATACTAGATAGAACGCTCAGGATGAAGGCGCATGCATGAGCACCCAACAGAGGCGGCAAATGTTCAG
>novel_circ_0002633_junction_seq |chr Chr23:5273976-5287755|-
AGCACCCAACAGAGGCGGCAAATGTTCAGGTTCTCTGTATTCGCCAGCATCTCCCAGT
>novel_circ_0002634_full_seq |chr Chr23:5274704-5275052|-
ACCTGATCAGAAATTCTCAGAGCACATCAAGGACGACAGGGCGGACGATTTTCAGAAACGCTATATTCTCAAACGAGACAACTCTAGCTTTGATCGCGAAGACAGCACATCCGAATGCGTTTGAAAGCTGACAAGAGGAGCAAATCGATGGAGGAGAGGGAGGAGGAGTACCAGCGAGCCAGAGAAAGGATATTTGCACATGAT
>novel_circ_0002634_junction_seq |chr Chr23:5274704-5275052|-
GAGCCAGAGAAAGGATATTTGCACATGATACCTGATCAGAAATTCTCAGAGCACATCA
>novel_circ_0002635_full_seq |chr Chr23:5368364-5383796|+
GTGCTGAGGTTCGTTCAGGAGTGGAGCAGCCTGGCAGCCATGAAGCAGAAACTGCTCCGTCGCAGCGACCTCCTCTTCCACAGCCCCACTTTGGGCCTGCAGCAGCTGGCCGCCGCCCAGCGCCCTCACTCCAGCACAAACAGTACCTGAGTAAAGACGAGGTGGCCCAGGCCTCCCTGAGCAAGGCCCAGCAGGAGGGAGGCAGCGTCCGACTGGTCACCAAGGAGAACTTCTTCACAAAGAGGAGGTCTGCCACTCTGCTAACTCCACCGGCTTCAGAGAGCAACGCCCACGACCTGTTCCTGAAGGTTCGCGACGCCCCGCCCCCCCAACGCAAGGACATGCTGGAGAACACCTGGCTCGCGCAGCTGTCACTCAAACAG
>novel_circ_0002635_junction_seq |chr Chr23:5368364-5383796|+
CCTGGCTCGCGCAGCTGTCACTCAAACAGGTGCTGAGGTTCGTTCAGGAGTGGAGCAG
>novel_circ_0002637_full_seq |chr Chr23:5463967-5469377|+
GATGCAAGAGGTTGGACTCAGTCCACTGAGATGTTACTGAGCGACGAGGATGGGTCAGAGAAGGAAATCACGCCGGTGAGGCAAACAAGCCACCCCCCCATTTGAAGAAGACCCTCGCAGTGCTGCTGGATAACATCATGCTGAGGCTGGGCAAGCTGGAGTCCAAGGTGGAGAATATCTACAACGGCACGGGGGGCAACCTGACCAACGGCACCAGCACCGCCACACCCAGTGCCACAAACTCTGATAAAGTTAACGTGGCAG
>novel_circ_0002637_junction_seq |chr Chr23:5463967-5469377|+
CACAAACTCTGATAAAGTTAACGTGGCAGGATGCAAGAGGTTGGACTCAGTCCACTGA
>novel_circ_0002638_full_seq |chr Chr23:5497842-5504754|+
GTGCATGCTGCGGGTGCTGGACTCGTTCGGGACGGAGCCGGAGTTCAACCACGCCCACTACGCCCAGTCTAAGGGTCACAAGACGCCGTGGGGGAAGTGGAACCTCAACCCGCAGCAGTTCAACACCATGTTCCTCATACCCCAGACAACAGCTTCCTGGGCTTCGTAGTGGAGCAGCACCTCAACGCCAGCGACATCAGGCACATCGATGACATCAAGAGGCAGAACCAGTCGCTAGTCTACGGCAAGGTCGACAACTTCTGGAAG
>novel_circ_0002638_junction_seq |chr Chr23:5497842-5504754|+
TCTACGGCAAGGTCGACAACTTCTGGAAGGTGCATGCTGCGGGTGCTGGACTCGTTCG
>novel_circ_0002640_full_seq |chr Chr23:640795-641136|+
TTGTAGTTTTGTGAGCAGGAGGTTGAACGAGTTGTCCAAACACAACCCTCTATGGAGGACACTGTGCTCCAGACACTGGCTGCTCTCTGAGCCGACCGGCTGCAGAGCTCCTCCTGGTACTGCCTGTTTAAGCAGTACTACACAGACCTGGGCCGCTACATGCAGTACTACCCCGTACTGAAGAGATCCTGGGAGCAGCTCAAGGTCTTCCTGCAGCAGAGCTGTCCACGCATGATCGCATCACTCAAAG
>novel_circ_0002640_junction_seq |chr Chr23:640795-641136|+
CTGTCCACGCATGATCGCATCACTCAAAGTTGTAGTTTTGTGAGCAGGAGGTTGAACG
>novel_circ_0002643_full_seq |chr Chr23:7417660-7424236|-
ATGGACAGAAGAGGAAAAAGTCGCTGAGGAGGAAGTTGGACTCGCTAGCGAAAGAGAAGAGTAAAGACAAAAATGCATCCCCCAGGCCTTCAGTATAGTGCTCTCCCAGGTCATCGCTAATGACAGAACACACAGGCAGCGTCAGGACGGCTATCGTCAGGACCCCCCGCAGCGCGAGGAGCACAAGGACTCCTCCGACCTCGTCTCGTCCATTTTACAGCTCCCAGCATGCAACAGTGATACTCTCCACCGCCTCCTGGAGTTTCTGTCCACCGTGACCGATCACGCCCACGACCGGCAGGACAAAGTCGGAGAGGAG
>novel_circ_0002643_junction_seq |chr Chr23:7417660-7424236|-
ACGACCGGCAGGACAAAGTCGGAGAGGAGATGGACAGAAGAGGAAAAAGTCGCTGAGG
>novel_circ_0002645_full_seq |chr Chr23:7790483-7792160|+
GAACTCCACGTACTGCATGAAGGTGTCCATGTCGCTCACGGTGGCGGAGAACGACACCGACCTCTGCTACAACTCCAAAATGAGGATCTTCGAGAAGGCGGAACTGAGCAAAAACAAAGACATCACCTGCCCGGGCATTGAGGATTATCTGCAACCAGGAGTGGAGCCTGAGATCGTGTGGTACAAGAATGCAAGCCAAAGCAGTGGAGACAAACCATAGAGAGGAGGAGGGACACTCTGTCCATCAAGGAAGTACGGGAAGATGACATTGGGAATTACACCTGCGAATTACAGTTTGGGAACTTTGTGGTGCGGAGGACTACAGAGCTATCCGTCACAG
>novel_circ_0002645_junction_seq |chr Chr23:7790483-7792160|+
GCGGAGGACTACAGAGCTATCCGTCACAGGAACTCCACGTACTGCATGAAGGTGTCCA
>novel_circ_0002647_full_seq |chr Chr23:8155090-8155590|-
AATCTCCTGCTCCACGCTCATGTCGACGAATTCAGGGGCCTCAGCGTGGATAGGTGCAGTCCTGCCCAGAGTCTCGGGACCCACTGGGATTCTGATGGGGGCGCCGGTGTCCACAACCTTCTGTCCACGGACCAGACCCTCAGTACCATCCATAGCAATG
>novel_circ_0002647_junction_seq |chr Chr23:8155090-8155590|-
CCAGACCCTCAGTACCATCCATAGCAATGAATCTCCTGCTCCACGCTCATGTCGACGA
>novel_circ_0002648_full_seq |chr Chr23:837864-839902|-
GTGCGTGATAAGATGGAGCGTCAGGGCGTCCAGGTGAAGAAGCTGGAAGCCAACCACGCCCACCTGATCAGCAGGAACAACTTCAAGGTTCTCATCTTCCAGAGGAGAACGAGATCCCCTCCACCGTTTTCGTGAAGGACCCTCCTCCGTTCCCTCGCGATGAGGTTCTGGAAGAAGGCGATGAGTCGGCGGCGGGCGCCGTTGACGGGAACCGTTCCCAGGAGGCGGGGCTCCACACCATCGACCTGTCGTCTGACGAGGACGTCGGGCTGGAGGCAGAGCTAGAGGACGAGGAGGTGTGGCCTCACGACCTGGAGAACATGGAGAAGTCCAGAGCCGAGAAACTGAAGAGGTCCAGTCTGAAGAAG
>novel_circ_0002648_junction_seq |chr Chr23:837864-839902|-
AGAAACTGAAGAGGTCCAGTCTGAAGAAGGTGCGTGATAAGATGGAGCGTCAGGGCGT
>novel_circ_0002649_full_seq |chr Chr23:856938-859711|+
GTTCCCCCTAGAGGATCCGTGCGTTCTGGTCGGAGAGCTGGACGGCGTTCGGATCATCAGCTCGACCAATCAGGAGCTGCTTCAGGAGGTTCCTCTGGTCTGTCAGGACATCTTCAAGATCGCCTCCATGGCTCCTGGAGCGCTGCTGCTGGAGGCCCACCGGGAGTACGAGAGTCGAGTCAGAAGGCTGACGAGTACCTGAGGGAGATCAAGGAGCAAAGCATGCTGGGAGAAGCAGTCCGTCAGTGTGTGGAGGCGGCAGGACACGAATACGACTCCAACACCCAGAAGTCCCTGCTGAGGCGGCGTCCTTCGGGAAGTGCTTCCTGACAGACTTCAGTCCCGACCCGTTCGTGACGACCTGCAGGGAGCTCCGAGTGCTGAACGCCGTCAGAGGAAGCGGCGTCGGGCTGCCGCTCACACACACTCA
>novel_circ_0002649_junction_seq |chr Chr23:856938-859711|+
GGCGTCGGGCTGCCGCTCACACACACTCAGTTCCCCCTAGAGGATCCGTGCGTTCTGG
>novel_circ_0002651_full_seq |chr Chr23:8947761-8948403|-
GCTTGTCTCAGGAGGAGAACGAGCTCGGCCTGTTCCTTCGCTTCCAGGGGGAACACGATCGCACAAAGGCTGGCAACATGATGGACGCCACCAGCAAGGCGATGGCACTCTGCCCGCCACTGCACCGCTTGCACCAGGAAGTGGAGACGTTCAGGCGGCGCGCCATCGCTGACACGCTACTGACTGTCACTCGTATGGAGAAGGCTCGCACCGAGTACAGAGGAGCTCTGCTCTGGATGAAAGATGTCTCCCAAGAACTGGACCCGGACACCTACAAACAGCTGGAGAAGTTCCGCAAGTCCAAAGCCAGGTCAGAGGGACAAAGAGCCAGTTTGAGAAGCTGAAGAATGATGTGTGTCAGAAGGTTGACATGCTGGGAGCTAGCCGCTGCAACATGCTGTCCCACTCCCTCTGTACCTACCAG
>novel_circ_0002651_junction_seq |chr Chr23:8947761-8948403|-
TGCTGTCCCACTCCCTCTGTACCTACCAGGCTTGTCTCAGGAGGAGAACGAGCTCGGC
>novel_circ_0002652_full_seq |chr Chr23:9122360-9122682|+
ATGAACCAGAGCGTCCTAAAACTCACTGTGAACACCACAGAGAAAGAGCTCAGGCTACCAGTAAAGACGGATATCCTGTAGTTGGAGCTTATGTGCCCCAATGCGACGCTGATGGACAGTACCTAACACAGCAGGCCACGGTTCCTCTGGACATTGTTGGTGTGTGGACAATAGGGGGCAAGAGAGAACAGGAACCAGGACTCCACCTGGTACACAACCCAAAGACTGTGACAAACCAG
>novel_circ_0002652_junction_seq |chr Chr23:9122360-9122682|+
TACACAACCCAAAGACTGTGACAAACCAGATGAACCAGAGCGTCCTAAAACTCACTGT
>novel_circ_0002653_full_seq |chr Chr23:9122360-9123717|+
ATGAACCAGAGCGTCCTAAAACTCACTGTGAACACCACAGAGAAAGAGCTCAGGCTACCAGTAAAGACGGATATCCTGTAGTTGGAGCTTATGTGCCCCAATGCGACGCTGATGGACAGTACCTAACACAGCAGGCCACGGTTCCTCTGGACATTGTTGGTGTGTGGACAATAGGGGGCAAGAGAGAACAGGAACCAGGACTCCACCTGGTACACAACCCAAAGACTGTGACAAACCAGGCCACGGTTCCTCTGGACATTGCTGGTGTGTGGACAGTAGGGGACAAGAGAGAACAGGAAGCAGGACTCCACCTGGTACACAACCCAAAGACTGTGACAAACCAG
>novel_circ_0002653_junction_seq |chr Chr23:9122360-9123717|+
TACACAACCCAAAGACTGTGACAAACCAGATGAACCAGAGCGTCCTAAAACTCACTGT
>novel_circ_0002654_full_seq |chr Chr23:9123395-9123717|+
ATGAACCAGAGCGTCCTAAAACTCACTGTGAACTCCACAGAGAAAGAGCTCAGGCTACCAGTCAAGACGGATATCCTATAGTTGGAGCTTATGTGCCCCAATGCAACGCTGAAGGACAGTACCTAACACTGCAGGCCACGGTTCCTCTGGACATTGCTGGTGTGTGGACAGTAGGGGACAAGAGAGAACAGGAAGCAGGACTCCACCTGGTACACAACCCAAAGACTGTGACAAACCAG
>novel_circ_0002654_junction_seq |chr Chr23:9123395-9123717|+
TACACAACCCAAAGACTGTGACAAACCAGATGAACCAGAGCGTCCTAAAACTCACTGT
>novel_circ_0002656_full_seq |chr Chr23:9259808-9260930|+
GATGACAACTGGGGCGAGACCACCACGGCCGTCACGGGCACGTCGGAGCACAGCCTCTCCCAGGAGGACATCGTCCGCATCACCAAGGACCTGGAGGACAACGAGAACTACCAGGGCATCGTGCAGTACGCCGTGTCGCTGGTGGACGCCCTGCTCTTCATCCACTACCTGGCCATCGTCCTGCTGGAGCTGCGGCAGCTCCAGCCGTGCTTCTCCGTGTGCGTCACGCGCTCCACAGACGGCGAGATGAGGCACTACAACCTGGGACAGCTCAG
>novel_circ_0002656_junction_seq |chr Chr23:9259808-9260930|+
ATGAGGCACTACAACCTGGGACAGCTCAGGATGACAACTGGGGCGAGACCACCACGGC
>novel_circ_0002657_full_seq |chr Chr23:9348636-9355635|-
ATTTACGTCCGCGCTCAGTTTGAGTACGACCCAGCGAAAGACGACCTCATCCCATGCAAGGAGGCAGGCATTCGCTTCCGGGTGGGCGACATCATTCAGATCATCTCCAAGGACGACCACAACTGGTGGCAGGGGAAGCTGGAGAACACCAAGAACGGCACAGCGGGCCTCATCCCATCACCTGAGCTACAGGAGTGCGCGTGGCGTGTATAGCGATGGAGAAGACCAAACAGGAACAGCAGGCCAGTTGTACCTGGTTTGGCAAGAAGAAGAAGCAGTACAAAGACAAGTACCTGGCCAAGCACAACGCATGTTTGACCAACTAGATCTGGTGACGTATGAGGAAGTGGTCAAAGTGCCGTCATTCAAAAGGAAAACATTGGTCTTGCTTACACGACTCGGCCTCCCAAGAAGGACGAGGAAAACGGAAAGAACTACTACTTTGTGTCTCACGACCAGATGATGCAGGACATCAGCAACAACGACTACCTGGAGTACGGCAGCCACGAGGACGCCATGTATGGAACCAGGCTGGAGACTATCAGGCAGATCCATGCACAGGGCATGATCTCCATCCTGGATGTTGAGCCCCAGCACTAAAGATCCTCAGGACAGCTGATTTTGCTCCCTATGTTGTCTTCATCGCAGCTCCCACTGTCACCCCAGGCATGACTGAG
>novel_circ_0002657_junction_seq |chr Chr23:9348636-9355635|-
CTCCCACTGTCACCCCAGGCATGACTGAGATTTACGTCCGCGCTCAGTTTGAGTACGA
>novel_circ_0002658_full_seq |chr Chr23:9349685-9350129|-
GTGCACATGGAGTCGGCAGGAGGCACATCAAAAACACACTCATAACCAAACATCCTGACCGCTTCGCCTACCCTATCCCTACACGACTCGGCCTCCCAAGAAGGACGAGGAAAACGGAAAGAACTACTACTTTGTGTCTCACGACCAGATGATGCAGGACATCAGCAACAACGACTACCTGGAGTACGGCAGCCACGAGGACGCCATGTATGGAACCAGGCTGGAGACTATCAGGCAGATCCATGCACAGGGCATGATCTCCATCCTGGATGTTGAGCCCCAG
>novel_circ_0002658_junction_seq |chr Chr23:9349685-9350129|-
TGATCTCCATCCTGGATGTTGAGCCCCAGGTGCACATGGAGTCGGCAGGAGGCACATC
>novel_circ_0002659_full_seq |chr Chr23:9353933-9355635|-
ATTTACGTCCGCGCTCAGTTTGAGTACGACCCAGCGAAAGACGACCTCATCCCATGCAAGGAGGCAGGCATTCGCTTCCGGGTGGGCGACATCATTCAGATCATCTCCAAGGACGACCACAACTGGTGGCAGGGGAAGCTGGAGAACACCAAGAACGGCACAGCGGGCCTCATCCCATCACCTGAGCTACAGGAGTGCGCGTGGCGTGTATAGCGATGGAGAAGACCAAACAGGAACAGCAGGCCAGTTGTACCTGGTTTGGCAAGAAGAAGAAGCAGTACAAAGACAAGTACCTGGCCAAGCACAACGCAG
>novel_circ_0002659_junction_seq |chr Chr23:9353933-9355635|-
AGACAAGTACCTGGCCAAGCACAACGCAGATTTACGTCCGCGCTCAGTTTGAGTACGA
>novel_circ_0002660_full_seq |chr Chr23:9665385-9666597|+
GACCTCTGTGGCCACCACTCCTGCGACACCCTGGGCATGGCAGACGTCGGCACCATCTGCTCTCCGGAGAGAAGCTGCGCCGTCATCGAGGATGACGGGCCGAGTGCCTCCTAGACACCCCCCGCGTGCCCCTGTTGGGCCCCGAGGAGCTCCCGGGGCAGAGCTACGACGCCGTCCGCCAGTGCCGCCTGGCTTTCGGCCCCGAGTACACCGTCTGCCCAGGCATGGACGTGTGCGCCCGCCTGTGGTGCGCCGTGATCCGCCAGGGCCAGATGGTGTGCCTGACCAAGAAGCTGCCGGCGGTGGAGGGGACGCCGTGCGGGAAGGGACGCATCTGCCTGCAGGGGAAGTGCGTGGACAAGACCCGCAAGAGACACTACTCG
>novel_circ_0002660_junction_seq |chr Chr23:9665385-9666597|+
TGGACAAGACCCGCAAGAGACACTACTCGGACCTCTGTGGCCACCACTCCTGCGACAC
>novel_circ_0002662_full_seq |chr Chr23:9986659-9987753|+
AGTCTTCAGCCGGCGGAGCGCTGGGCCCGACCCTGGGCCTCATGAAGTCCAGCTCCCTCGAGAGTCTCCAGACGGCCGTGTCGGAGGCCAATCAGAGCCACAGCCAAGCCCGGGTGCCCTTTCACCGGCCGCGGCCGCACATGGTCCGGGGCCGCGGGTGCAACCAGAGCTTCCGCATCGCCATCGACAGGTCCTACGAGGGACCTTCTGAAGACGCGACGACATGTCGGAGCACAGCTCCGGTCGCGAGACGCCCGTCAGCAGCTCCTCTCGCCAGGGCCTGGACACAGACGATGGGAAGAAGAAGAAAACCAAAGGGAAGAAGAAAGAGAAGAAGAGCAAAGGGAGGAAGAAGACGGACGATTCTGCGGACGATCCGGAGAAGAAGACCAAAAAGAAAGGATTTAATCTCTTAAG
>novel_circ_0002662_junction_seq |chr Chr23:9986659-9987753|+
ACCAAAAAGAAAGGATTTAATCTCTTAAGAGTCTTCAGCCGGCGGAGCGCTGGGCCCG
>novel_circ_0002096_full_seq |chr Chr20:1024979-1025384|+
ACCATGGCGGAGTACAGCTCTCTGCTCAGCGACCTGTCTGAAAACATCACCAACGAGGACTTGGAGCAGCTCAAATCGGCCTGCAAGGAGGACATCCCCGAGGACCAGAGCAACAACATCACCTCCTCCAAGGAGTGGTTCAGCTACCTGGAGAAGAACGACAAGCTGGCCCAAGTAATCTGTCGTACATCGAGCACATCTTCGAGATTTCGCGGCGGCCGGACCTGCTGACGAGGGTGATCGAGTACCGCACCACCGTGCTCAAGATCTCCGAGGATGACGAGATCGACACCAAGCTCACACGCATCCCATCAGCCAAGAAATACAAAG
>novel_circ_0002096_junction_seq |chr Chr20:1024979-1025384|+
ACGCATCCCATCAGCCAAGAAATACAAAGACCATGGCGGAGTACAGCTCTCTGCTCAG
>novel_circ_0002098_full_seq |chr Chr20:11102076-11102495|+
CGTGTCCGTCCCGTCAGTTTAAGGCGGGTTCTGGTCCAGGTGGGTGTAGCCCGTGTCCAGCTAGAAGTGACACTCGGATCCCTGGCTCCGCCTACTGCCCGTGTCTCCCCGGTAACCACCGACCTGACTCCGACCCGCCGCACGCCGCCTGCACAACCCCCCCTCTGCTCCCCGCTCCATCGTGAGTCAGATCAACGACACCTCGGTGACTCTGGAGTGGAGCGAGCCGCTGGACCGGGGAGGACGAGGAGACCTGGTCTACCGGGTCCTCTGCTCCATCTGTGGGACCGCCTCCTCCACCAAG
>novel_circ_0002098_junction_seq |chr Chr20:11102076-11102495|+
CCATCTGTGGGACCGCCTCCTCCACCAAGCGTGTCCGTCCCGTCAGTTTAAGGCGGGT
>novel_circ_0002100_full_seq |chr Chr20:11384750-11385445|+
GCGAGTGTGTGGGAGAAAAAGGAAGGGGACACCTGTGAAGGTGTGTGACCGAGCGTATGTAACAGAAGATGAGGAGGAGGAGAGCATGTCAGAACACAGCGTGCCAGAGTTGGGGGAGGAGGGAGCGAGCGGTGTTCGAGGACCTGTCCTCTTCCATCCGCCGCCCAACTGCCGGATTCGAGAAGTCCACTGTGGGACCCAGGTGCGGCTGGTTGTCATAGCAATCCGAGACATCGCCAAAGGGGAGGAGATCACAGTGGACTACAGCCTGACGGACTGGGGCGAGAATGCAATG
>novel_circ_0002100_junction_seq |chr Chr20:11384750-11385445|+
GCCTGACGGACTGGGGCGAGAATGCAATGGCGAGTGTGTGGGAGAAAAAGGAAGGGGA
>novel_circ_0002104_full_seq |chr Chr20:12001598-12003266|-
GTATACTCTCGGAAGAGCACCCCTGCTGTGGACAGGCTATGTGTGGGAGTACCTGCCGCAGATGCTTCGGCTTGCTGGGAATCAACGGGGCTGGGAAAACCACCACGTTCAAGATGCTGACAGGAGACATCCCAGTCTCCGGTGGAGAGGCCTTCCTAAATGGATACAG
>novel_circ_0002104_junction_seq |chr Chr20:12001598-12003266|-
GGTGGAGAGGCCTTCCTAAATGGATACAGGTATACTCTCGGAAGAGCACCCCTGCTGT
>novel_circ_0002105_full_seq |chr Chr20:12008784-12012161|-
AACATCTCCCACATCAACGACATAGTGAAGCAGGTGCTGCTGATATTCCCACATTTCTGTCTGGGCAGAGGGCTAATTGACATGGCCAAGAACCAGGCAATGGCCACCCTCTTCAGCAGTTTTATCTGCAGAGGAAGAGGATATCGATGTTGCTCGGGAACGCGAGCGGGTGTACGACGGCAAAGCCCAGAACGACCTTCTGAGGATCAGCGACCTCACTAAG
>novel_circ_0002105_junction_seq |chr Chr20:12008784-12012161|-
ACCTTCTGAGGATCAGCGACCTCACTAAGAACATCTCCCACATCAACGACATAGTGAA
>novel_circ_0002106_full_seq |chr Chr20:12091278-12092926|-
TGTTTAGACCTGAATAAGTTTGAGGCGGCCCCCACCGAAAGCCATCTGGTGAGCAGAGCACAGGAGCTTCTGAAGAACGATACGTACTGGGCTGGTGTCATGTTTGAAAACCTCCAGCCAAACTCCAGCCACCCCACTCCTTATGTCAAATACAAGATTCGCATGGACATCGATGAGGCAGAGCGTACCAACAAAGTGAAAGAAAGTTATGGTCTCCCGGGGCTCGAGACAACTCCTTTAACGACCTGCGCTATATATGGGGAGGCTTCGCCTACCTGCAGGATATGATGGACCATGGCATTATACGAGTGCAGACGTCAAAGACCCAACCCCTCGGTGTTTTTGCCCAGCAAATGCCATACCCCTGCTTCGTGGATGACGT
>novel_circ_0002106_junction_seq |chr Chr20:12091278-12092926|-
ATGCCATACCCCTGCTTCGTGGATGACGTTGTTTAGACCTGAATAAGTTTGAGGCGGC
>novel_circ_0002108_full_seq |chr Chr20:12453039-12453775|+
AGACATCCCTAGCCTCCCTGAACGGGAAGATGGAGAGGGAGAGGAGAGTGCCTCTTACAGCAACTGGAACCAACCTAGGAAGTGGAGCTTTTCCGAGCGGCAGGAAAGTCCCTGGGTATCAGTATCGTCGGGGGCCGAGGGATGGGCAGCCGGCTGAGCAATGGAGAGGTGATGAGAGGCATTTTTATCAAGCACATCCTGGAGGACAGTCCTGCTGGACAGAACGGGACCCTGAAGACGGGGGACAGAATCGTAGAGTGGATGGAGCAGATCTAAGAGATGCTAGTCACGAAGAGGCAGTGGAGGCCATACGCAGGGCAGGCAACCCTGTCTCCTTCTTGGTCCAGAGTATTATCCACAGGCCCAGG
>novel_circ_0002108_junction_seq |chr Chr20:12453039-12453775|+
TGGTCCAGAGTATTATCCACAGGCCCAGGAGACATCCCTAGCCTCCCTGAACGGGAAG
>novel_circ_0002109_full_seq |chr Chr20:12942256-12944503|+
CACCACCAAAGTTTTTAAGAACCCCCAATGACCAAACAGGCGTTCAAGGAGGCGTGGCATCCTTCATCTGCCAAGCTACGGGAGATCCACGGCCGAAGATTGTGTGGAACAAGAAGGGGAAGAAAGTCAGCAACCAGAGATTTGAGTGATAGAGTTCGACGACGGCTCTGGTTCAGTGCTAAGAATTCAGCCATTACGCACGCCCCGAGACGAAGCCATATACGAATGCGTCGCCTCCAACAGTGTTGGAGAGACGAGCGCTACCACCAGACTCACTGTTTTACGTG
>novel_circ_0002109_junction_seq |chr Chr20:12942256-12944503|+
CGCTACCACCAGACTCACTGTTTTACGTGCACCACCAAAGTTTTTAAGAACCCCCAAT
>novel_circ_0002110_full_seq |chr Chr20:13266112-13274307|-
ACAGCGTTGAAGATGAGCTTGAACTATCTACAGTCCGCCATCGCCCCGAGGGCCTGGAACAGCTCGAAGCCCAGACACGTTTCTCCCGCAAGGAGCTGCAGATCCTTTACCGCGGCTTCAAGAAGAATGCCCCAGTGGAGTCGTCAACGAAGACACTTTTAAAGACATCTACGCACAGTTCTTCCCACAAGGAATGCTTCAACATATGCGCATTTCCTGTTTAATGCATTCGACACAGATCACAATGGCTCTGTGAGTTTTGAGACTTTGTTATGGGCCTTTCTATCCTTCTGCGAGGCACAATCCAGGAAAAACTCAACTGGGCTTTCAACCTGTATGATATCAATAAAGATGGATATATCACTAAAGAG
>novel_circ_0002110_junction_seq |chr Chr20:13266112-13274307|-
TCAATAAAGATGGATATATCACTAAAGAGACAGCGTTGAAGATGAGCTTGAACTATCT
>novel_circ_0002111_full_seq |chr Chr20:1334445-1336623|+
GCAACCTTACGTGGAGTTCCACCCTGGCCGCTGGTGTTCAGACTGGCTCACCAAGTGGCTCTGGGTATAAACTTCCTCCACAGCCTGACCCCTCCGCTGCTCCACCTGGACCTGAAGCCCAGCAACGTGCTGCTGGACTCCTACCTCAATGCAAAGTTACAGATTTTGGCCTTGCCCGGTTTTACCACAGCGTCACGCGGGGTTCTAAGAAGAACAGTGAAGAGGAAGGTGGGACGATCAGCTACATGCCACCGGAGGCCTTTCATTTGTCTTACAGCCCTACCCGAGCCTCTGATATCTACAGTACGGAATACTCTTATGGTCCATTGTAACAGGGAAACAACCGTATGCAC
>novel_circ_0002111_junction_seq |chr Chr20:1334445-1336623|+
CATTGTAACAGGGAAACAACCGTATGCACGCAACCTTACGTGGAGTTCCACCCTGGCC
>novel_circ_0002112_full_seq |chr Chr20:13393143-13394458|-
AGCGGTCCTCACTCTCCTCATCCTCATCCTCCTCCTCCCACCCCCTTTTCACACTCTGTTGATCAGCTCAGGAAAGGGAAAGTGCTCGTGTGAAACCTGAGGATCACTTGCAGACTGAGGAAGCAGAGAGAGAGAGAGCGTGCACATCGTGTTTTATCCTACAAAGAAGTTCCAGCCATGTGTACACCAACCAAGAGGACCCAGTGGAGGGAGGACCTGCAGCATTTCCGTAAAGACCACGGCTTCTCCAAGAAAGTCCTGCTCAACTGCTGCCTGGTGCGACGCATCATCACCTGGGCCTCCCCAAGCCCAAAAG
>novel_circ_0002112_junction_seq |chr Chr20:13393143-13394458|-
CATCACCTGGGCCTCCCCAAGCCCAAAAGAGCGGTCCTCACTCTCCTCATCCTCATCC
>novel_circ_0002114_full_seq |chr Chr20:13890919-13892103|-
GTTGTCGTGTCGACAAACATCGCCGAGACGTCCCTGACCATCGACGGCGTGGTGTTTGTAATTGATCCCGGATTTGCCAAGCAAAAGTGTATAACCCACGTATCAGAGTGGAATCCCTCTTGGTTACAGCCATCAGCAAGGCCTCGGCCCAGCAGAGGGCAGGTCGCGCCGGACGGACACGCCCAGGAAAGTGTTTCCGCCTTTACACAGAGAAGGCTTACAAGACAGAAATGCAGACAACACGTATCCGGAGATTCTGAGGTCTAATCTGGGCTCTGTGGTGCTGCAGTTGAAGAAGCTTGGTATTGACGACCTGGTGCACTTCGACTTCATGGACCCACCAG
>novel_circ_0002114_junction_seq |chr Chr20:13890919-13892103|-
GGTGCACTTCGACTTCATGGACCCACCAGGTTGTCGTGTCGACAAACATCGCCGAGAC
>novel_circ_0002115_full_seq |chr Chr20:13943897-13958732|-
GTGGCAGGGATGCTGATTTATTATATCCTCTCTGGAGGACACCATCCTTTCGGCAATTCCTTTGAATGTGAGTACAACATCCATAAAGGGAGGTACAGTTATGTTAACGGGAGGGCAAGACTAGCTGATTTTGGCATAAGTAGACGGTTAACCAAAGGCCAAACAACTTATCGCACAGGCAGTGCAGGAACAAAATGCTGGATGGCCAAGGAGACTTTAGCAGAAGAAGGTGACATACCATACAAGTCAAACACTGATATACAG
>novel_circ_0002115_junction_seq |chr Chr20:13943897-13958732|-
TACCATACAAGTCAAACACTGATATACAGGTGGCAGGGATGCTGATTTATTATATCCT
>novel_circ_0002117_full_seq |chr Chr20:13943897-13973585|-
GTGGCAGGGATGCTGATTTATTATATCCTCTCTGGAGGACACCATCCTTTCGGCAATTCCTTTGAATGTGAGTACAACATCCATAAAGGGAGGTACAGTTATGTTAACGGGAGGGCAAGACTAGCTGATTTTGGCATAAGTAGACGGTTAACCAAAGGCCAAACAACTTATCGCACAGGCAGTGCAGGAACAAAATGCTGGATGGCCAAGGAGACTTTAGCAGAAGAAGGTGACATACCATACAAGTCAAACACTGATATACAG
>novel_circ_0002117_junction_seq |chr Chr20:13943897-13973585|-
TACCATACAAGTCAAACACTGATATACAGGTGGCAGGGATGCTGATTTATTATATCCT
>novel_circ_0002119_full_seq |chr Chr20:1418214-1419168|+
TTCTGCAGACAATGGCCTCGTCGGGTAACATGCTACCAGAAAAACAGTTCCAGTGCACCATCTGTCAGCAGGTGTTCACCGACCCGGTCACCACTCCCTGTCCATATGAAGAAGACTGAGGCAGATTTCCAGCAGATGATACAGGAACGAATGAAGAAAGTGGAGGAGATCAAAAGCTGTCTGAAGCTCAGCAAC
>novel_circ_0002119_junction_seq |chr Chr20:1418214-1419168|+
AGATCAAAAGCTGTCTGAAGCTCAGCAACTTCTGCAGACAATGGCCTCGTCGGGTAAC
>novel_circ_0002122_full_seq |chr Chr20:146099-162567|-
GCTCAGCAGTCTGACCATCGGGGACTCGGAGCGCAAATCCTCTGCCACCCATCAGAGGGAGCCATCGGTGGACATCCCTGCTGAGAGTACGGTACTGGTCTTGTCCAGAGATGTGTGGTCGTGCAGAAGGACCAGCTCGGCTTCGGCTTCACAGTGTGTGGAGAGAGAGTCAAGCTAGTGCAGAATGTCCGACCAGTGGGGCAGCAGTCAAGGCCGGCGTCCACGAAGGGGACCGAATCATAAAGTCCTCAACTTCAGCATCAACGAATGGGAGGCCGAGCCTGAAGAAGAGGCTCCGCCCCCAGACGCAGAGCAGCCGAGCAGCGTTCAGGTCATACGGAAAG
>novel_circ_0002122_junction_seq |chr Chr20:146099-162567|-
GCCGAGCAGCGTTCAGGTCATACGGAAAGGCTCAGCAGTCTGACCATCGGGGACTCGG
>novel_circ_0002123_full_seq |chr Chr20:14940890-14941986|-
GCATTGCTCTGGAGAAGGTATACGACTACAGCGAGTATTGGGAAGTAGCCAGAGGCCTGTACGCTCCATTCGACTGCACCGCCACCATGAAATCTGGCAACGCTGACGTCTACGAGAACGAGATACCCGGAGGACAGTACACCAACCTTCACTTCCAGCTCACAGCATGGGACTGGGAAACAAGTTCAAGGAGGTGAAGAAGGCCTATACCGAAGCCAACAAACTACTAGGAGACCTCATTAAG
>novel_circ_0002123_junction_seq |chr Chr20:14940890-14941986|-
CCAACAAACTACTAGGAGACCTCATTAAGGCATTGCTCTGGAGAAGGTATACGACTAC
>novel_circ_0002124_full_seq |chr Chr20:14968837-14980161|-
ACCAACATCCCATTCCTCCAGAATGTGTTTTCCAACCACCAGTTCCTCCACTCCACCGTGGACACCCAGTTCATCGACGAGAACCAAGAACTCTTCAACCTCAAACCTACTCAGAACCGAGCCCAGAAACTACTGCACTACCTGGTCATGTGATGGTAAATGGACCAACCACACCCATCCCCGTCAAGGCTAAGCCTTCCTCCATAGACCCCGTCATCCCTCCTGGCATCATGGCGACCCCCCGATTGGTTTCCGTGACGTGTTGCTGCGTGACGGTCCCGAGGGATTCGCCAAAGCTGTCCGCGCCCACCAAGGCCTGTTGCTAATGGACACCACCTTCAGGGATGCCCACCAGTCGCTCCTGGCGACTCGGGTTCGGACCCACGACTTGAAGAAGATCTCGCCGTTCGTCAGCCACAACTTCAACAACCTTTTCAGCCTGGAGAACTGGGGAG
>novel_circ_0002124_junction_seq |chr Chr20:14968837-14980161|-
CAACCTTTTCAGCCTGGAGAACTGGGGAGACCAACATCCCATTCCTCCAGAATGTGTT
>novel_circ_0002125_full_seq |chr Chr20:15152702-15152865|-
TGTGGACCTGGTGCATGCCCAGCTGCATGTGTGTGAGGGCCGCAGCCTGCCAGAACTGGGCCTGAAACAAGACAAGATCAGGGTGAACGGCTGTGCGATCCAGTGCAGAGTGACGACCGAAGACCCGGCCAGAGGCTTCCAGCCAGACACCGGGAGGATTGAG
>novel_circ_0002125_junction_seq |chr Chr20:15152702-15152865|-
GCTTCCAGCCAGACACCGGGAGGATTGAGTGTGGACCTGGTGCATGCCCAGCTGCATG
>novel_circ_0002126_full_seq |chr Chr20:1531371-1550568|+
GCCCCCAGCAGCCTCCTGGAGGCTTTGGAGCAGCACTTGGCCTCTCTGGAGGGCAAGAAGACCAAGGAATTGAATGCAGACACCAGGCGTCCACTCTGTCCAGCGCCGTCTCATCTCTCTCCTCCACCGGCATGTCCTTCAGCCGCATGGACGAGAAGGAGAAGCAGCAGGCCCTGGAGGAGGAGCAGGCTAGACTGCAGGCTCTGAAGCCAGAGATGCAGTGGAACCAGCCCGGTGAGAAGAAGCTGACGGGAGGCCACAACTGGCAGAATAAGACCATGTCGACCACACAGTGGGGCCCGGCGCCCATGGCCCCACAGCCCATGCCTGTACAACACGTG
>novel_circ_0002126_junction_seq |chr Chr20:1531371-1550568|+
CCCCACAGCCCATGCCTGTACAACACGTGGCCCCCAGCAGCCTCCTGGAGGCTTTGGA
>novel_circ_0002128_full_seq |chr Chr20:1549436-1550568|+
GTTTCGATGCTCTAGACCTGTTGAAGCCTACGATGCCCACACACACTGCACCTCTTCCTCCTCCTCAAATGGCCATCCATCACGGAGGAAAGCTGCTAGCCAACGACCTCGACTCCTCTCTGGCCAACCTCGTGGGCAGAAGCTGACGGGAGGCCACAACTGGCAGAATAAGACCATGTCGACCACACAGTGGGGCCCGGCGCCCATGGCCCCACAGCCCATGCCTGTACAACACGTG
>novel_circ_0002128_junction_seq |chr Chr20:1549436-1550568|+
CCCCACAGCCCATGCCTGTACAACACGTGGTTTCGATGCTCTAGACCTGTTGAAGCCT
>novel_circ_0002131_full_seq |chr Chr20:15840761-15841028|-
TGCCCCAGCTCAGCGGGCGCCCGGCGCCTCCCCATCTGCCCACAACATCAGCAGCGCTGCCGCGTCGGACCGTACCAACTTCTCCCGAGGGGTGGGCATCCGCAGCACATTCCACGCAGGCCAACAGCGGGGCGCCCGGGACCAGCAGGGCTCCGCCTACCCCGGAGGGCCCGCGTCCCCGTCACTGTCACACGGCAACAGCCAGGCCCGGAGGACACATGGCGCCACGGGGATTTTCAGCAAGTTCACATCCAAGTTTGTACGCAG
>novel_circ_0002131_junction_seq |chr Chr20:15840761-15841028|-
AGCAAGTTCACATCCAAGTTTGTACGCAGTGCCCCAGCTCAGCGGGCGCCCGGCGCCT
>novel_circ_0002132_full_seq |chr Chr20:15840761-15854599|-
GTACAGCGCAGTGTGTCGTCCAACCAGAAGCCTCAGAACCGCAGCCAATGCCCCAGCTCAGCGGGCGCCCGGCGCCTCCCCATCTGCCCACAACATCAGCAGCGCTGCCGCGTCGGACCGTACCAACTTCTCCCGAGGGGTGGGCATCCGCAGCACATTCCACGCAGGCCAACAGCGGGGCGCCCGGGACCAGCAGGGCTCCGCCTACCCCGGAGGGCCCGCGTCCCCGTCACTGTCACACGGCAACAGCCAGGCCCGGAGGACACATGGCGCCACGGGGATTTTCAGCAAGTTCACATCCAAGTTTGTACGCAG
>novel_circ_0002132_junction_seq |chr Chr20:15840761-15854599|-
AGCAAGTTCACATCCAAGTTTGTACGCAGGTACAGCGCAGTGTGTCGTCCAACCAGAA
>novel_circ_0002134_full_seq |chr Chr20:15907494-15909805|+
CCCACACCAGTTATCCTGCTGAAGGAGGGGACAGATACGTCTCAGGGTATTCCCCAGCTCATGAGTAACATCAATGCCTGCCAGTAATTGCTGAGGCGGTCAGGACCACCCTTGGGCCCAGGGGGATGGACAAACTGATGGTGGATAGCAGAGTAAGGCCACAATCTCCAACGATGGAGCCACCATCCTGAAACTGCTGGATGTGGTTCACCCTGCGGCCAAGACCCTGGTGGACATCGCTCGCTCCCAGGATGCTGAGATTACCAGGCTATTGTGGACGCAGAGTGGAACATTCTGTACGACAAACTGGAGAAGATCCATCTGTCAGGAGCCAAGGTGGTTCTGTCCAAGTTGCCCATCGGTGATGTGGCCACCCAGTACTTTGCTGACAGAGACCTGTTCTGTGCTGGCAGGGTGCAGGAGGAGGATCTGAGGAGGACCATGATG
>novel_circ_0002134_junction_seq |chr Chr20:15907494-15909805|+
AGGAGGAGGATCTGAGGAGGACCATGATGCCCACACCAGTTATCCTGCTGAAGGAGGG
>novel_circ_0002135_full_seq |chr Chr20:15978223-15979212|+
AAATGGAAGAAGAACTGGTTCGTCCTCTACCCCGCCAGCCAAAACGGCATCGCCCGCCTCGAGTTCTACGACTCGCCCTCGGGCGGAGGGGGCGGGGCCGGCGGAGGCTCGGGAAGCGGGTCCAATGAGAAAACCAGGAAGCTCGACAAGAAGATCATCCGCCTGTCCGAGTGCATCTCCATCCTGCCGGCGCTGACGGAGAGCTGCCCCAAAGAAAACATGTCAGCTTTCTGCGTGGAGACCAACGACAAGACGCACGTGTTCTCTGCGGAGAAGAACGTCGCCAAGGACTGGATGGATACCATGTGTGACATCGCATTTCAGGAGGAGGCGGCAGCGGCAGCAGTACTGCTGCAGACTCTAATGGAGGAGCTCCGGACCTGCAGATGTCTGAAAACCTCATCTACTACTCCAGAGAGGAGG
>novel_circ_0002135_junction_seq |chr Chr20:15978223-15979212|+
AAACCTCATCTACTACTCCAGAGAGGAGGAAATGGAAGAAGAACTGGTTCGTCCTCTA
>novel_circ_0002142_full_seq |chr Chr20:16748987-16749523|-
GGAGACCAGGGCGACCCCGGAGCACCAGGACCTTCTACTTACGTTAATGATCTGGGAACTTCTGTTCAAGTCGTCTCGGATCTCCAGGTTTTCCCGGGACCCCCGGCCCAAAGGGAGAGAAAGGTAACCAAGGCATACCAGGCTATGGCTCCGAAGGACAGTTCGGCTCCCCTGGAATCCCTGGACCCCCCGGCCCTCCTGGACTTCAAGGCCCCACCATTA
>novel_circ_0002142_junction_seq |chr Chr20:16748987-16749523|-
CCCTCCTGGACTTCAAGGCCCCACCATTAGGAGACCAGGGCGACCCCGGAGCACCAGG
>novel_circ_0002144_full_seq |chr Chr20:17453047-17453287|-
CCACCAGCGGTCTAGAGGCGGAGAGCGGCAGGCGCGGCGGCAGCAGCCACGGCGACGGCAACCACAGCAGCGGCGGCGGCGGCGGAGGAGGAGGAGGCAGCAGCAGCAGCAGCGGCGGCGCGGCCCACTTCAGGTCTCCATGGCAACAGAGCGTGAACGTGTTCGGCTCGTGGAGCAGGCCGGAGTGTGTCGAGGAGCTGCACCAGCAGGCGCAGCTCAACCTCCAGAGCCTGCTGCAAG
>novel_circ_0002144_junction_seq |chr Chr20:17453047-17453287|-
GCAGCTCAACCTCCAGAGCCTGCTGCAAGCCACCAGCGGTCTAGAGGCGGAGAGCGGC
>novel_circ_0002145_full_seq |chr Chr20:17741912-17742272|+
GCCTGCTCCGATTTGTTGGCGCATCAGAAGCACCTGACAGTGGGTCTGCCTCCCGAGCCCAGAGAGAAAACCATCACCGCTCCCATCCCTCCGGACCAGCTGGCCGCTCTCATCGACGAGGCCAGCGACAACAACATCAGCGTGGCCATCCTCACGCAGAGATCATGGTGTACCTGGCCATGAGCATCAGGACTGAGCCCAGCCTGTTCAGCGAGATGTTCAGGCTCCGTATTGGTCTCATCATCCAGGTCATGGCCACCGAACTGGCCCAGTCGCTCAACTGCTCAG
>novel_circ_0002145_junction_seq |chr Chr20:17741912-17742272|+
CGAACTGGCCCAGTCGCTCAACTGCTCAGGCCTGCTCCGATTTGTTGGCGCATCAGAA
>novel_circ_0002147_full_seq |chr Chr20:18097921-18098688|+
GGTTGGCTGCAGCAGTATGGCTACCTGCCTCCAGGTGACGTCAGAGCTCAAGCCATCCGTTCACCAAAGTCCATTGAAACAGCGATATCAGCCATGCAGAGGTTTTACGGTTTGACTGTCACCGGCTCCATAGACGCCAACACGTTAGAGCGATGAGCCGGCCGCGATGTGGCGTCCCAGACAAGTTCGGCCCGCAGCTGAAAACCAACCTGAGGAGGAAGAGATACGCCGTGCAGGGTCTGAAGTGGGAAAAGTCTGAGGTGACCTTCAG
>novel_circ_0002147_junction_seq |chr Chr20:18097921-18098688|+
AAGTGGGAAAAGTCTGAGGTGACCTTCAGGGTTGGCTGCAGCAGTATGGCTACCTGCC
>novel_circ_0002148_full_seq |chr Chr20:18224347-18229079|-
GTTCCTGCGTCTGTGGATCGCCGTGCTGGTCATCTACCCGACCAACCAGGCCGTGATCGCGCTGACGTTTTCTAACTACGTCCTGCAGCCTCTGTTCCCCACCTGCTTCCCGCCGGAGAACGGCCTGCGTCTGCTGGCTGCCGTCTGCCTCAGTGTGAGGTGGGCCACCAGAGTGCAGGACATGTTCACCGCCGGCAAGCTGCTGGCCCTCGCCCTCATCATCATCATGGGCATCGTGCAGATCTGCAAGG
>novel_circ_0002148_junction_seq |chr Chr20:18224347-18229079|-
CATCATGGGCATCGTGCAGATCTGCAAGGGTTCCTGCGTCTGTGGATCGCCGTGCTGG
>novel_circ_0002151_full_seq |chr Chr20:18541131-18569041|-
GTGGTGGAGCGTCTGGAGGCCGACCTCGGAGTGGAAGTCCAAGAAGTGCGTTTCCCTGAGCTCCGCTACGGCTACCAGATTTGGGACACCTACATGGGTCGTGTCGTGTCAAATGAGAACCATCACCCTCCTGTCACTGGCAGACATAAAGAGTTCGGCTGCAATGGTCCCATGTGCCGCTACGCTGAGGACCTGCTGCCCATGCTCAAGATCATGGCGGGACCCAACGCTCACAGGTTGACCTAAAGAAGCTGCGGTTCTTCACCGTCCCTCACGATGGCGGCTCTCTATTGACATACCCCGTCACCAAAGAGCTCTTGGAGATTCAGAGGAAG
>novel_circ_0002151_junction_seq |chr Chr20:18541131-18569041|-
CCAAAGAGCTCTTGGAGATTCAGAGGAAGGTGGTGGAGCGTCTGGAGGCCGACCTCGG
>novel_circ_0002153_full_seq |chr Chr20:1898404-1899140|-
CCTCCGAACAGCGGCCCTCCTCCTCTGCCCAGCTCCTCTCTACCGGAGGGCTACTACGAGGAAGCAGTTCCTTTAAGTCCTGGAAAGGCTCCTGAATACATCACTGCCTGTTACAAGTCCTCCAAAGACCACACCCCCCAGATGGAGCTGACCCTGTCGGGGTGCAGCATCACTCACATCCCCAAAGATGGCAAGAAGAAGAAGCACGAGCTGAAGATCGTCCACCAGGGGGCCGATGCCCTGGTGCTGGCTGTGCACAGCAAAGAACAGGCCGAGGAGTGGCTCAAG
>novel_circ_0002153_junction_seq |chr Chr20:1898404-1899140|-
GCAAAGAACAGGCCGAGGAGTGGCTCAAGCCTCCGAACAGCGGCCCTCCTCCTCTGCC
>novel_circ_0002154_full_seq |chr Chr20:19427054-19428542|+
GTCACCGGGCCACCTGGGACGGCCAGCGTGCAGCCGTGCGTGAGCGTGGCGGCGTGAGCCATGGGGACGACTTTTAAGCGCGACGCCACCGCAGTGGGAATGCAAGATGAAGTCAAGAGGGCGTTGCCTTCTGTGTTCTGCCTAACAAGCAAAGGAGAGGGAAGAAGGAGGAGAAGGGATGAATAGATGAGTTGATTATAAG
>novel_circ_0002154_junction_seq |chr Chr20:19427054-19428542|+
AAGGGATGAATAGATGAGTTGATTATAAGGTCACCGGGCCACCTGGGACGGCCAGCGT
>novel_circ_0002156_full_seq |chr Chr20:19535587-19539122|-
GCTGTTCAACCTGACTCTGAAGAAGCTGATCATGCTGAAAGAGCTGGATAAAGACCTCACCTCCGTGGTCATCGCCGTCAAACTGCATACCCGCACTTCCTGAAGAGGGACGCCAACAAGCTTCAGATCATGCTGCAGCGACGGAAGCGGTACAAGAACCGGACCATCCTGGGCTACAAGACCCTGGCCCTGGGACTCATCAACATGGCCGAG
>novel_circ_0002156_junction_seq |chr Chr20:19535587-19539122|-
TGGCCCTGGGACTCATCAACATGGCCGAGGCTGTTCAACCTGACTCTGAAGAAGCTGA
>novel_circ_0002177_full_seq |chr Chr20:20273009-20273210|+
ACGGAGCAGTTTGTTCACGCGCTCAAAGACGACCTGGTGAAGAGCGCCCTGTTGACGATCCACAGCCAGTTTTCGCCCAGCTCCCACGTCCACAGCAACGGGCTGTTCTGTGACTTCACACCCGCCAATCAGGAGGGGCAGACGTTGCCGGGGCAACAGGACAACGGCCGACGGGATGCGGAGTACGACGAGGAGGAATGG
>novel_circ_0002177_junction_seq |chr Chr20:20273009-20273210|+
GGGATGCGGAGTACGACGAGGAGGAATGGACGGAGCAGTTTGTTCACGCGCTCAAAGA
>novel_circ_0002178_full_seq |chr Chr20:20405378-20406155|+
GTCTCTCATCTTCTGACCTTTGACCCCTTCAACGACCTTTCCGATGATCCTAAAGCGATGACCCACCTCCATCATCGTCACCACACCCGTCGCCATGGTCTGAAGGGGCGGGCCAACCTGTGGACTCAGGGCCAAGTGGAGCAGCAGTACCAGATCGACGTCCAGACCATCGAGGACCTGTTCAGTCAGAACGACCGTCAATCAAACGCCACGCCCACCAGGGGAGAGAAGACCAGGGGCTCGTTCAGAGACGCCAAAGAGGAG
>novel_circ_0002178_junction_seq |chr Chr20:20405378-20406155|+
GGGGCTCGTTCAGAGACGCCAAAGAGGAGGTCTCTCATCTTCTGACCTTTGACCCCTT
>novel_circ_0002180_full_seq |chr Chr20:20631297-20681671|+
TTCACTTTCGATTGGAAATGAGTCCTCGGGTCCCAGCGGTGTCTCCATGAAGAGTGATAGATCCATGTACGAGCCACTCTGGTTTGGTCCTGAAAAGACATCACAGATGAGTGAAGGTGAGTCCTCGGGTCCCGCCGGTGACTCTATGAAGAGTGACAGATCCATGTACGAACCGCTCTGGTTTGAAAGAAAACG
>novel_circ_0002180_junction_seq |chr Chr20:20631297-20681671|+
TACGAACCGCTCTGGTTTGAAAGAAAACGTTCACTTTCGATTGGAAATGAGTCCTCGG
>novel_circ_0002185_full_seq |chr Chr20:2078889-2080288|+
GATCCCCGGTTCAATGCTGAGGTGGACCTGATCACAGGTTACAAAACCCAGAGTATCCTTTGCCTTCCCATCAAGAACCACAGAGATGAGTAGTCGGAGTGGCTCAGGCTATTAATAAAAAATGTGGGGAGGACAGTGCCTTCAGTGAACAGGATGAAAAGTGCTGTTGGACCTGGCCAGTCTGATCTTTGAGGAGCAGCAGTGTCTGGAGGTTTTACTGAGGAAGATCGCAGGAACCATCCTGTCCTTTATGCAGGCCCAGGCTTGTACCGTCTTCACCGCTGATGACGACTCCATG
>novel_circ_0002185_junction_seq |chr Chr20:2078889-2080288|+
CCGTCTTCACCGCTGATGACGACTCCATGGATCCCCGGTTCAATGCTGAGGTGGACCT
>novel_circ_0002186_full_seq |chr Chr20:20789368-20791612|-
CCAGGGTCCTCTCTCGTCCATCAGAGCAGCCATCAAGAGACGTCCACCAGGTCAACGTCTCTCTCTGAGTCGTCCAGAGACAGAGACAGAGAGCGAGACAGGGACAGGGACAGAGACAGAGACAGAGACAGGAGCGACCGGAGATCACCATCCTGTCTGCGGAGCCGCTATCCTCCACGTCCTGGTTCCCCGGAGCCTCTGGAGGATTCCCACCTCCCCCTCCTCCTGCTGCACAGATCTGGGGACCCACAATCCCTCCGTCCATACAG
>novel_circ_0002186_junction_seq |chr Chr20:20789368-20791612|-
GGGGACCCACAATCCCTCCGTCCATACAGCCAGGGTCCTCTCTCGTCCATCAGAGCAG
>novel_circ_0002187_full_seq |chr Chr20:20843894-20880451|-
AGACGCCGCCGCATCCCACAAGAGATGTCCAAACTCCAGGTTCAGATGAGACGGATGTTAAACTCTTCACTGATCTGAGGCTCAACGACACGAGCACCTATGTCTTTAATGTTGTGATTAACGAAGTTCATCACAGCAAGAGATGTGAGCTCAATGTTACAG
>novel_circ_0002187_junction_seq |chr Chr20:20843894-20880451|-
CAGCAAGAGATGTGAGCTCAATGTTACAGAGACGCCGCCGCATCCCACAAGAGATGTC
>novel_circ_0002188_full_seq |chr Chr20:20873046-20873701|+
GCCAACGCCAACCTCGTCGGCGGGGTTGATGTGGACAGGGTCACAACGTTAACGAACCCGTATGTGGAGGCCATCAAGAGCCTGTGGAGCGACCCGGGGATTCAGGAGTGTTACCGTCGTAAAAGGAAATACCAGCTGTCAGACTCCGCCGAATAATGGTGGACGTGGGCGGCCAGCGCTCAGAGAGGAGGAAGTGGATTCACTGTTTCGAGATGGTCTATTCCATCATGTTCCTGGCGGCGCTCAGCGAGTACGATCAGGTCCTCGCCGAGTCCGTCACCGAG
>novel_circ_0002188_junction_seq |chr Chr20:20873046-20873701|+
ATCAGGTCCTCGCCGAGTCCGTCACCGAGGCCAACGCCAACCTCGTCGGCGGGGTTGA
>novel_circ_0002189_full_seq |chr Chr20:20902955-20903216|-
TCGGTGTTGTGATCCTGGAGAGCCCTGTGCTTCCTGTGATGGAGGGAGACGAAGTGACACTTCGCTGTTCCTACAAGGAAGAACACGAAGATGAATCTACGTCAAATTTCTCCGCCACGTTCTTCAGAAATGATGTTTTCTTCGGCACCGAGCCTGCAGGGAAGATGATCCTCCCGGCGGTGTCCACGTCTGACGAAGGCTTCTACATGTGTAAACACCCCATCAAGGGAAAGTCACCGCGGAGCTGGCTGGCTGTGACAG
>novel_circ_0002189_junction_seq |chr Chr20:20902955-20903216|-
GTCACCGCGGAGCTGGCTGGCTGTGACAGTCGGTGTTGTGATCCTGGAGAGCCCTGTG
>novel_circ_0002192_full_seq |chr Chr20:2091635-2092855|+
GGGCTGTGACGTCAGTCAGATTAACTACATGTACGGCCAGTATGTTAAAAACACCATGCAGCCTCTCAACATCGCAGACGTCACCAAGGACCAACGCTTCCCTTGGACAGGGAAAACCCAGATCACACCAGCAACCAGATAAAGAGTTTGCTCTGCACTCCCATCAGGAATGGCAAGAAGGACAAAGTCATAGTGTGTGTCAGTTGGTGAACAAGATGGACGAAGCATCAGGCAGCGTGAAGGCCTTCAACAGGAACGACGAGCAGTTCCTGGAGGCATTTGCCATCTTCTGCGGTCTCGGCATCCAGAACACACAGATGTACGAAACAGTGGAGAGAGCCATGGCCAAGCAAGAGGTCACTCTGGAG
>novel_circ_0002192_junction_seq |chr Chr20:2091635-2092855|+
CCATGGCCAAGCAAGAGGTCACTCTGGAGGGGCTGTGACGTCAGTCAGATTAACTACA
>novel_circ_0002193_full_seq |chr Chr20:20955369-20958417|-
GTATTTTCATCACAGGGTCACCTGCAGAGTTCACCAGTCAGAGACCAACCAGACCCGGGACACCGAGATTCTCCTACCATAAAGAAGTCCTGCTCTCTAATCGCCGTCATCGCTGTTGGAGTGATAATTTTACTTCTATTGGTCGCATTGTGTGGATTAGCTGTGTTTTTGTGGAGGAGATATGGTAAATGTTTTCGTTAGCTTAGGATGAGCCGTTTGTGTCTACGTAGGGAGTGAGTCCACCGTGTTGCACCACCATGTTTCTACAGAAGCCCAGACAAACCAAACTCTG
>novel_circ_0002193_junction_seq |chr Chr20:20955369-20958417|-
CTACAGAAGCCCAGACAAACCAAACTCTGGTATTTTCATCACAGGGTCACCTGCAGAG
>novel_circ_0002196_full_seq |chr Chr20:21061366-21079906|+
ATGATTTCTTTAACGTCCAGTCCAGCTCTGTTCCCGTCATCACTGGTTTGGCTGTTAGTTTGGCTGTTTGCATCATCATGTTTATTCTGTTGCTTCTCTTTGTTGTGTGGAAATGGAGACAAAACAGAATCAAGCAGAGTGACTGTGGAGAAGAGACACAGCAACAGCTTCACCTGTAGAGTCCAACAGAAGAACACCAAGCAGACCAGAGAGACACACTTCCAGGTTCCAG
>novel_circ_0002196_junction_seq |chr Chr20:21061366-21079906|+
GACCAGAGAGACACACTTCCAGGTTCCAGATGATTTCTTTAACGTCCAGTCCAGCTCT
>novel_circ_0002198_full_seq |chr Chr20:21061717-21135684|+
AGACCAAGAGAAGCTGCAGGGATCAAACTGAAAAAGGAGAAAAGAAAAAACACTCTAAAACTAATAAAAGTGTAGATCAGTGTGTCACTGAAGAAAGAGATGATTTCTTTAACGTCCAGTCCAGTTCTGTTCCCGTCAACACTGGTTTAGCTGTTAGTTTGGCTGTTTGGATCATCATGTTTATTCTGTTGCTTCTCTTTGTTTTGTGGAAATGGAGACTAAACAGAATCATGATTTCTTTAAGCTTCAGTCCAGTTCTGTTCCCGTCATCACTGGTTTGGCTGTTAGTTTGGCTGTTTGCATCCTGTTGCTTCTCTTTGTTTTGTGGAAATGGAGACAAATCATAATCA
>novel_circ_0002198_junction_seq |chr Chr20:21061717-21135684|+
TTTGTGGAAATGGAGACAAATCATAATCAAGACCAAGAGAAGCTGCAGGGATCAAACT
>novel_circ_0002203_full_seq |chr Chr20:21080358-21135684|+
AGACCAAGAGAAACTGCAGAGATCAAACTGATGAAGGAGAAAAGAAGAACAGTTCTGAAACTAATAAAGCTGTAGATCAGTGTGTCATTGAAGAAAGAGATGATTTCTTTAAGCTTCAGTCCAGTTCTGTTCCCGTCATCACTGGTTTGGCTGTTAGTTTGGCTGTTTGCATCCTGTTGCTTCTCTTTGTTTTGTGGAAATGGAGACAAATCATAATCA
>novel_circ_0002203_junction_seq |chr Chr20:21080358-21135684|+
TTTGTGGAAATGGAGACAAATCATAATCAAGACCAAGAGAAACTGCAGAGATCAAACT
>novel_circ_0002205_full_seq |chr Chr20:21085562-21138769|+
TTTAAGTGGCCGATTGTCTCCAGACAGAAGATCCAGGATGAGCAGCAGAGGAGACATGAAGCTGAGAACAGAGTTCAGATCCTGGAGGAGGAGCTGCAGACTAAGAACAGGGAGTGGAAAGAAGCCGAGCCGCTCCAGTCCGTTCTTCCTCCTCTGGG
>novel_circ_0002205_junction_seq |chr Chr20:21085562-21138769|+
CCGCTCCAGTCCGTTCTTCCTCCTCTGGGTTTAAGTGGCCGATTGTCTCCAGACAGAA
>novel_circ_0002212_full_seq |chr Chr20:21240533-21255062|-
ATAGAAACTAAAGGAGCTGAGCTGCAGCAGCTCCATGAAGAGAAGAAGAGGAACGAGAACGAGCTGCAGAGCCTGAAGGAAGAGCTGGAGAAGAAGAACATTTAAGAAGAAGAGATCTGAGCAGCAGCTCCAGGAGGAGAAGAGGAGGGAGGAAGCTGAGAAGGAGGTTCAGATCCTGAAAGAGGAGCTGGAGACCAAGAAGAATGAG
>novel_circ_0002212_junction_seq |chr Chr20:21240533-21255062|-
AAGAGGAGCTGGAGACCAAGAAGAATGAGATAGAAACTAAAGGAGCTGAGCTGCAGCA
>novel_circ_0002214_full_seq |chr Chr20:21374517-21387548|+
TTGCTGCCGGCGTGCTGCTGCTCACATTGTACTGCAGCAACAACACTGCTGCTGTCAGCATGAAGGAACACCTGGCTGATTGTCTGGAGGACAAAGACTACGATCAGCTGTTACACACTGTGAAGACCGGCCTCCCTCACATAAATACATCTCACCACGTTGTTGTTGTCGGAGCCGGCGTGGCCGGACTGACGGCTGCCAAGCTGCTGCAAGACGCCGGACACCAGATTTAAACATTTTCTGTTTCTCTTCCTCGTGTCGCCAAAGACGGAAAGAAGACAAACTTCCAAACGGAGATGGATCCACATGTGGTGACGTGGAAATTAT
>novel_circ_0002214_junction_seq |chr Chr20:21374517-21387548|+
GGATCCACATGTGGTGACGTGGAAATTATTTGCTGCCGGCGTGCTGCTGCTCACATTG
>novel_circ_0002216_full_seq |chr Chr20:22358951-22363569|-
TGTGCCGTCGTCAGGAGGGGCAGGAGAAGAAGAACAAGAGGAGGGTTCACAACCGGTAGCACCACTGTTGACTCCACCTTCGCCCCACCCGTGACTCCACCTCTGCCCCACCACCCGTCCTGGGGCGTGAACAGCAGCGAGGAGGACGCACATAGAAAAGAGACGGTGAGAGAGCGACAGCTGCAGAATCACCACAGCAACCTACGTCGTCCGCATCGTCCATCACACCTCCAGAACATAGATTTGAATTCCTTAACTGCGGGACAGAAGCAGGTCTGTTTTTGGACGGGCCGGTTGGATTGTGGATCTTCTCGTCAACGGTATCACAGTCGATACGTTGAAGGTTAATTCTACTGAAGGTGCAGTATTTGACATCAGCGGATGCAGACACTCAG
>novel_circ_0002216_junction_seq |chr Chr20:22358951-22363569|-
ATTTGACATCAGCGGATGCAGACACTCAGTGTGCCGTCGTCAGGAGGGGCAGGAGAAG
>novel_circ_0002217_full_seq |chr Chr20:22360558-22363569|-
TGTGCCGTCGTCAGGAGGGGCAGGAGAAGAAGAACAAGAGGAGGGTTCACAACCGGTAGCACCACTGTTGACTCCACCTTCGCCCCACCCGTGACTCCACCTCTGCCCCACCACCCGTCCTGGGGCGTGAACAGCAGCGAGGAGGACGCACATAGAAAAGAGACGGTGAGAGAGCGACAGCTGCAGAATCACCACAGCAACCTACGTCGTCCGCATCGTCCATCACACCTCCAGAATCAATTTATTCCAGCTAATTCTACCGTACTTCAAGCTATACCCAGCATTACGTCTGCGTTTGTCGGCAAGGTGGTTATCGTCGTGAAGCTCGACGCATTT
>novel_circ_0002217_junction_seq |chr Chr20:22360558-22363569|-
TGGTTATCGTCGTGAAGCTCGACGCATTTTGTGCCGTCGTCAGGAGGGGCAGGAGAAG
>novel_circ_0002218_full_seq |chr Chr20:2236535-2237443|+
CTCGTAAGCAGGAGATCATTAAAGTCACTGAGCAGCTGATTGAGGCCATCAACAACGGCGACTTTGAAGCCTACACTCTATCCAAGGTGAAGCAGCCCATCCACACCATCCTGCTCAACCCCCACGTCCACCTGATTGGGGACGAGGCTGCCTGCATCGCCTACATCCGCCTCACCCAGTACATCGACAGCAACGGCATGCCTCGCACCATGCAGTCAGAGGAGACCCGCATCTGGCACCGCCGCGACAGCAAGTGGCAGAACATCCACTTCCACCGCTCCGGCTCGCCCACCGTGCCCACCAA
>novel_circ_0002218_junction_seq |chr Chr20:2236535-2237443|+
CGCTCCGGCTCGCCCACCGTGCCCACCAACTCGTAAGCAGGAGATCATTAAAGTCACT
>novel_circ_0002219_full_seq |chr Chr20:22568715-22569917|+
ACGGACAGAGAATCTCTTCATGCACATTCATGGAAACTGTATTAAATAAAGACTTTCAACTGGTCATCAACGGCGTCATACACAACGTCCGCTCACTTGGACAAGGTCGTCTCATGAACACGTGTTGGGTCTGGATGATATGAAGTACGTCGTCCGCCTTCTTCACTCGGCTCTGAGTCTTCCTCAGCAGCAACACATCAAACACAACGAGCTGCTGATCAGACAAGAGCAGCTCAAAGAGCAGCTGCAGCCGCTGGAGACGCAGGTATGTGTTTGCGTGGGACGTCATGGAACCAATCACCTACTTCATCACCACCACCACCAGCATGATCTTCTTTGGCTACTACATCCTCACCAAACAG
>novel_circ_0002219_junction_seq |chr Chr20:22568715-22569917|+
TCTTTGGCTACTACATCCTCACCAAACAGACGGACAGAGAATCTCTTCATGCACATTC
>novel_circ_0002221_full_seq |chr Chr20:22797038-22826015|+
GTCAGTCTCAGTTGATTGGTCTATCTCAGCCAATAGTAGCATTAGTTGGCGATGACATCATTTTGCCATGCCATCTGGAACCTGCAGTGGATGTTTCTGCGCGTTAAGATGCTTCCCCAGAGGACCGGACTGTCCCGTCAGTCTCCGCTCAGACCCCTCAGTGTTTTGGTTTTCCATCTTCTGCTAACACACTCTTGTAGAG
>novel_circ_0002221_junction_seq |chr Chr20:22797038-22826015|+
CCATCTTCTGCTAACACACTCTTGTAGAGGTCAGTCTCAGTTGATTGGTCTATCTCAG
>novel_circ_0002222_full_seq |chr Chr20:23249584-23251374|-
GTCCACAACAGCTGTAAAGAACAAATGGGGAAGGTGTGTCCCTTGGGTCAATATCGAGTGTCAATCATCCCTCCCACTGCACTTAACAGCATCGACTCAGATGCTTCTGGAAGGCCACCTCAGTGTCGTGCTCCAGTCCTCTCCTGGTCCTGGTCAACTCCAAAAGTGGAGACAACCAGGGGGTGAAGTTCCTCCGCAAGTTCAAGCAGCTGCTCAACCCAGCTCAAGTCTTTGACCTGATGAACGGAGGACCAGAACTCGG
>novel_circ_0002222_junction_seq |chr Chr20:23249584-23251374|-
GACCTGATGAACGGAGGACCAGAACTCGGGTCCACAACAGCTGTAAAGAACAAATGGG
>novel_circ_0002224_full_seq |chr Chr20:24187667-24187817|+
GTGCGTAGCCAGGGTGTCACAGAGGAGCTGAAATGCCTGAGTTTACTGAACGCTCTGGATAAGGACCAGGACATCCCCGACCAGCTGGCCCAGCTCTTCGGAGAGCCCTGCATCAAACTTGCCGAAGGCATCAAAGCATACATCTCCAAG
>novel_circ_0002224_junction_seq |chr Chr20:24187667-24187817|+
CCGAAGGCATCAAAGCATACATCTCCAAGGTGCGTAGCCAGGGTGTCACAGAGGAGCT
>novel_circ_0002225_full_seq |chr Chr20:2487314-2487824|-
GTATTTGATTGCCACTATCTGGCTGACGAGGTAAAGTACGTCCATAACGGCTGTCCATTGTTAAAAGAGGACACTGTCATGCTTCGGCTTTACACACCTGCCAGCCCACGGCCAACTGGTCACCGGAGATCCAGAGAAAGCCACAACAAGAGGGGACGAGCCAGAGAGCTTCATCCACCTACGCCAGCAGCTAG
>novel_circ_0002225_junction_seq |chr Chr20:2487314-2487824|-
GAGCTTCATCCACCTACGCCAGCAGCTAGGTATTTGATTGCCACTATCTGGCTGACGA
>novel_circ_0002230_full_seq |chr Chr20:25809727-25810625|+
GGCTGTGTTTACCGTGGAGCTGTACCTGCAGACAGAGCGAGCACTGATTGTCGGAGCTGAAACACAGGAAACGCAGCATGACTGGATCCAGGCGCTAACAAAGGCTTCGTCCCGTCTAAAGTCGAGGGCCTGGCGCAGAGGGACGGCGAGCTGATCGGCAGACTGCACTACAAAGAAGGCCACGACATGTACCACTGGAGGGTGGGCTGGTTCACGCTGGAAGGCTCGGCCCTGCGCTTCAGCTCAGGGGAAGACGAGGGAGAGGAGGAAGTCCTTCAGCTCAAACAGCTACAGGAGCTCA
>novel_circ_0002230_junction_seq |chr Chr20:25809727-25810625|+
CCTTCAGCTCAAACAGCTACAGGAGCTCAGGCTGTGTTTACCGTGGAGCTGTACCTGC
>novel_circ_0002231_full_seq |chr Chr20:25824779-25830703|+
GTTTGTGTCAGGAGGGGTTGTACCAGAGGCCGGGGGACCCCGGTCGAGTGGCCCTGCTCCTGGAGGAGTTCACCCGTGACGCCCGTAATGTGAAGCTGAGGGAGAAGGAGCACCAGCTGGAGGACGTGACGGACACCCTGAAGAGCTTCTTATCCCAAGCAGAGGATGCACTGCTGACCAAGGAGCTTTATCCATACTGGGTGTCAGCTCTGGTCAATGAGGACCGGGTGCAACAGATGGAGAGAGAGAATAGTTTCATCACACGCTGGAACGAGAAGAAGGACGCCACA
>novel_circ_0002231_junction_seq |chr Chr20:25824779-25830703|+
CACGCTGGAACGAGAAGAAGGACGCCACAGTTTGTGTCAGGAGGGGTTGTACCAGAGG
>novel_circ_0002232_full_seq |chr Chr20:2619619-2621416|-
GCATGAGCAGCAGATATGACGGAGAGTTTGAAGATCCGGTTTGATTTCCCCAGCCCCGTCATACAGGCCCAAAATGTCCAGGGGCTGATGAAGGTCATTGGACGGCTGCTACAGATGCAGGCGGACCAGAGAGACAAAGACACACACTTCACCTGTCCTTACTCTATCAG
>novel_circ_0002232_junction_seq |chr Chr20:2619619-2621416|-
ACACACTTCACCTGTCCTTACTCTATCAGGCATGAGCAGCAGATATGACGGAGAGTTT
>novel_circ_0002233_full_seq |chr Chr20:26328341-26328561|-
CCGTTTCGCCGAGTGACCTTCTCGGTGGTGAGCCAGCCCCAGGACCCTCACCAGCAGGGATCGCTGCAGAGCTGCTACGACAGCGGCCTGGACGAGTCGGAGACGCCCAGCAGCAAGAGTTCGTCGGGCCCCCGGCTGGGCGCCCTACCCCTACCGGAGGACAGCTACGAGAGGACAACGCCGGATGGCAGTGTCGGTGAGGCAGAGCACATGGAAAATG
>novel_circ_0002233_junction_seq |chr Chr20:26328341-26328561|-
TGTCGGTGAGGCAGAGCACATGGAAAATGCCGTTTCGCCGAGTGACCTTCTCGGTGGT
>novel_circ_0002235_full_seq |chr Chr20:27073770-27077490|-
GTCGAAGGCAGTCACGCCGCCAGTTGAGGAACGAGAAGGATAAACCTCTGCCTCCTCTTCTGGCCAGAGTGGGAGGCAACCTTGAATCCAGGAGTTTGAGCACATCAACGGGCGGTGGAGTCTCCCAGAGCTCAAACCTGAGGTCATCATAGACAAATCGTCCTCCAGGGCCTCCTCTCCAGCCGTGAAGACCACCACGCCCACCTCCGAGGCCAGCTATAACAACACACCTTGCACCTCCAAGCCAG
>novel_circ_0002235_junction_seq |chr Chr20:27073770-27077490|-
TAACAACACACCTTGCACCTCCAAGCCAGGTCGAAGGCAGTCACGCCGCCAGTTGAGG
>novel_circ_0002236_full_seq |chr Chr20:27077404-27078390|-
GTCGAGGAGATCGAGCGGGAGATCATCAAACAGGAGGAGAATGTGGATCCGGATTACTGGGAGAAACTCTTGCGGCACCACTACGAGCAGCAACAAGAAGACCTGGCAAGCAAGCTGGGTAAAGGGAAGAGGAACCGCAAGCCTGTCAACTACAACGATGCCGCACAGGAAGATCAAAGTGGCATGCTGACATTTCAGATAACCAGTCCGAGTATTCAGTGGGCTCCGAGGAGGAGGACGAGGACTTTGACGATCGGCCAGAAGTCGAAGGCAGTCACGCCGCCAGTTGAGGAACGAGAAGGATAAACCTCTGCCTCCTCTTCTGGCCAGAGTGGGAGGCAACCTTGAG
>novel_circ_0002236_junction_seq |chr Chr20:27077404-27078390|-
TTCTGGCCAGAGTGGGAGGCAACCTTGAGGTCGAGGAGATCGAGCGGGAGATCATCAA
>novel_circ_0002239_full_seq |chr Chr20:4105899-4106189|-
GTTCAGAGACGACAAGGGCTACGTTCTGTACCCTCAGATTGGGGACCGGTTGGACCTCATCTGCCCGCCGCTGGACACCGCCAGGTCCACGCCGGAGTACGAGTTCTACAAGCTCTACCTCGTGTCGTCGCGGGAGCAGGCGGACCGCTGCGAGGTGATGGGCCCGCCCAACATCGTGCTGACCTGCGACGAGCCCACCCGCGAGCGCCGCTTCACCATCAAGTTCCAGGAGTTCTCGCCCAACCTGTGGGGCCACGAGTTCAAGACGCTGCACGACTACTTCATCATCG
>novel_circ_0002239_junction_seq |chr Chr20:4105899-4106189|-
CAAGACGCTGCACGACTACTTCATCATCGGTTCAGAGACGACAAGGGCTACGTTCTGT
>novel_circ_0002240_full_seq |chr Chr20:4258606-4289339|+
GTGTCCCTCCACCAGGAGAAGTAAAAGTTCTCAATGCTGGCCAGGACACTGTTACTCTTGGCTTTTCACTCACTGACTCTGTTAGGTATAAACTGCACTTAGATTACTCCTGTGACACGCAGACAGGCAGTTTAATCACAGAGGAATCCAGCACTGTGGAGGTTAAGGGACTGATTCCTGGGAATGAGTATACTTTCAGCATCGTGAGGATTGCAGCCAATGGAAATCGAAGCAAAGCAACCTTGCTATCTGTCTTCACAGTTTCTCTCCATTACCAAGGAGTTCTATGATGTGCCCAATTCCTTCCCTGGGCTATACTGTGAGGAAGGAGAGAACACTCCACCAACACCACAGTCTGACT
>novel_circ_0002240_junction_seq |chr Chr20:4258606-4289339|+
GAACACTCCACCAACACCACAGTCTGACTGTGTCCCTCCACCAGGAGAAGTAAAAGTT
>novel_circ_0002241_full_seq |chr Chr20:4805689-4812535|-
TACACTGGAGGGCAGGCTGCCGCCAGAGGACCAGGAGTGCCACACGTGTGTCTAGACCAAGTGCGCCTCCTGCAGGGAGGTCAGAGCAGTGTATCTGGCTGAGGAGGAGGAGGAGGAAGAAGAGGAGGAGGAGGCGTGGGATGCTGCTCTTCTCTTCAGCTCTCTGGAGATCTGGAGCCAAGATAGCGGATAGCAGCAGCACCCGTACAGGCAGTCGCTCCACACACTCCCCTGTAAGATGCACGGAGAGAGAGAGGCCTGAACACACACTCACACAGGCCAGTACTCCACTGACCATTGAACTCCTGAATCCTGCTCTCCGGTTGGACCTGGACCACCTGTTGATACATGGCTGAGCTGGACATCTATACGTCCATGAAGGAGAGACAGGTCCAGTGGAGTGAATCCCACCCCTATCAAACCAAACCGGTCTCCTCTTCCATCAGGGCTGCAGCTGACACCGATGATCATACAGAGGATTAACAAAGGTGACATTCATG
>novel_circ_0002241_junction_seq |chr Chr20:4805689-4812535|-
ACAGAGGATTAACAAAGGTGACATTCATGTACACTGGAGGGCAGGCTGCCGCCAGAGG
>novel_circ_0002242_full_seq |chr Chr20:4805689-4812569|-
AGGTAACCGGGAAGTGTGATTAAATCAACTCCAGTACACTGGAGGGCAGGCTGCCGCCAGAGGACCAGGAGTGCCACACGTGTGTCTAGACCAAGTGCGCCACTCACACAGGCCAGTACTCCACTGACCATTGAACTCCTGAATCCTGCTCTCCGGTTGGACCTGGACCACCTGTTGATACATGGCTGAGCTGGACATCTATACGTCCATGAAGGAGAGACAGGTCCAGTGGAGTGAATCCCACCCCTATCAAACCAAACCGGTCTCCTCTTCCATCAGGGCTGCAGCTGACACCGATGATCATACAGAGGATTAACAAAGGTGACATTCATG
>novel_circ_0002242_junction_seq |chr Chr20:4805689-4812569|-
ACAGAGGATTAACAAAGGTGACATTCATGAGGTAACCGGGAAGTGTGATTAAATCAAC
>novel_circ_0002243_full_seq |chr Chr20:4805701-4812535|-
TACACTGGAGGGCAGGCTGCCGCCAGAGGACCAGGAGTGCCACACGTGTGTCTAGACCAAGTGCGCCTCCTGCAGGGAGGTCAGAGCAGTGTATCTGGCTCACTCACACAGGCCAGTACTCCACTGACCATTGAACTCCTGAATCCTGCTCTCCGGTTGGACCTGGACCACCTGTTGATACATGGCTGAGCTGGACATCTATACGTCCATGAAGGAGAGACAGGTCCAGTGGAGTGAATCCCACCCCTATCAAACCAAACCGGTCTCCTCTTCCATCAGGGCTGCAGCTGACACCGATGATCATACAGAGGATTAACAAAG
>novel_circ_0002243_junction_seq |chr Chr20:4805701-4812535|-
ACCGATGATCATACAGAGGATTAACAAAGTACACTGGAGGGCAGGCTGCCGCCAGAGG
>novel_circ_0002244_full_seq |chr Chr20:4805701-4812569|-
AGGTAACCGGGAAGTGTGATTAAATCAACTCCAGTACACTGGAGGGCAGGCTGCCGCCAGAGGACCAGGAGTGCCACACGTGTGTCTAGACCAAGTGCGCCACTCACACAGGCCAGTACTCCACTGACCATTGAACTCCTGAATCCTGCTCTCCGGTTGGACCTGGACCACCTGTTGATACATGGCTGAGCTGGACATCTATACGTCCATGAAGGAGAGACAGGTCCAGTGGAGTGAATCCCACCCCTATCAAACCAAACCGGTCTCCTCTTCCATCAGGGCTGCAGCTGACACCGATGATCATACAGAGGATTAACAAAG
>novel_circ_0002244_junction_seq |chr Chr20:4805701-4812569|-
ACCGATGATCATACAGAGGATTAACAAAGAGGTAACCGGGAAGTGTGATTAAATCAAC
>novel_circ_0002245_full_seq |chr Chr20:5224881-5226537|-
ACTACGAATGAAACCACAGTAAAGCGTGCAACTCTTCTGAGCGACATGCATTTCCGCAGCATCCGTACCAAGCTCATGCTAATGTCCCGCAACGAAGAAGCCACCAAACATTTGGAACAAGTAAGCAGTTAGCGTCAGCATACCAGGAGGAGGTGAAGGTCAGGGAGGACCTGATGGGCCTAGCCATCGGCTCCCACGGTGCCAACATCCAGCAGGCAAGGAAGGTGGCTGGTGTCACAGCTATCGAGTTGGAGGAGGAAAGCTGCACATTCAGGATCTACGGAGAACCCCAGAGGCGGTAAAGAAGGCGAGAGAATTTCTAGAATTCAAAGAAGACTACTTTCAGGTACCCAGGAACCTCGTAGGTCCGTGTCAGGATTGAGGGAGACAACGACAAAAAGCTTCCCCGGGAGGAGGGAGCCAGGCAGGCGGCAAGCAGGGACGACACTGCCAGCAGCAAAGAG
>novel_circ_0002245_junction_seq |chr Chr20:5224881-5226537|-
GCAGGGACGACACTGCCAGCAGCAAAGAGACTACGAATGAAACCACAGTAAAGCGTGC
>novel_circ_0002246_full_seq |chr Chr20:5268737-5272332|+
ACTCGGCGAAAGGGAACGGCCTGCCGGTTCTTCAGAGGGTGTCGGAGGCTCTGCTGCGCTTCCCCACACAGGCATCTTTTCAGTGACCAACCCTCATGCAGATATCTTCCTGGTGGCCCGTGTAGAGAAGGTGTTACAGAACGGCATCACGCACTGCGCCGAGCCCTACATCAAGACCTCCGACATCAACAAG
>novel_circ_0002246_junction_seq |chr Chr20:5268737-5272332|+
CCTACATCAAGACCTCCGACATCAACAAGACTCGGCGAAAGGGAACGGCCTGCCGGTT
>novel_circ_0002248_full_seq |chr Chr20:5342915-5346289|+
GGTATTGCGTAATGATGGCTCTGTATCTATTTCCGACAAGTTAAGTCAAGAAGTGCAAGAGTGCTCATCGTACAATGACACCGATGGTGTCAGGACTGGTTGTGATCTGGAGGCGGACAACAGCAACCAAATCTTCATCTTGATTAATGGAACGCTGAACAACACGCATGTCTTGAACACCGACAACATAAGGCCTTACGTATAAGGACATTATTTTCCCCAAAGTACCAGAACCTCAGGACTTCCTCAGCGATATTTCTGACAACAACAATAAG
>novel_circ_0002248_junction_seq |chr Chr20:5342915-5346289|+
TCAGCGATATTTCTGACAACAACAATAAGGGTATTGCGTAATGATGGCTCTGTATCTA
>novel_circ_0002250_full_seq |chr Chr20:5506630-5513567|+
GTACTGGATCTCTGAGTTTCCAGCAGAGTTCAATCTGAGCCCGGAGCTGGCCGACCAGATCAAAGACTTTAAAGACCTCCTGAGCACCGAGGGCAACGAGCGCCAGAGCAAGCTCATTGACCTCGACAGTGTGAACTTCAACACGCTGATGGCCGTGGTGGGCGGCCTCAGCAACAGCTCCATCTCTCGCCTCAAAGACACGCAGACCCACATCAGCGCGGAGACCAACAAG
>novel_circ_0002250_junction_seq |chr Chr20:5506630-5513567|+
AGACCCACATCAGCGCGGAGACCAACAAGGTACTGGATCTCTGAGTTTCCAGCAGAGT
>novel_circ_0002251_full_seq |chr Chr20:5507612-5514279|+
GCCGTCATATAAATGGAAGCGGCAGGTGACTCAGCGTGTCCCATCAGTGTCCAAAAAGAGGAAAATGTCCCTGCTGTTTGACCATCTTGACTCCTGCGAATTTTCAACAACCTTATTGAACTGGTGACGTCATGCGGGAACTACAGTCAATACCGCAAGCGCTTCTCCGAGTGCTCGGGCTTCCGATTCCCCATCCTCGGCGTGCACCTGAAGGACCTGATAGCTGTGCACGTGGCGCTGCCAGACTGGGCTGACAAAGAGAAAACACGGGTCAACCTGGCTAAGGCTCAACAGCTGTACGCTATCCTGCAAGAGCTGGCGCTCATCCAGACCACCCCGCCTCACGTGGATGCCAACACAGACCTGCTCAACCTGCTCACG
>novel_circ_0002251_junction_seq |chr Chr20:5507612-5514279|+
CCAACACAGACCTGCTCAACCTGCTCACGGCCGTCATATAAATGGAAGCGGCAGGTGA
>novel_circ_0002254_full_seq |chr Chr20:6013713-6045559|+
GTAAGGAAGAGTCAGTAGCCACCTTCAAGGGCAACGAGTTCTTCTGCTACGACCTGTCGCTGACGCCCATCCAGAGCAGCACCGACGAGATCACGCTCTCCTTCCGCACGCTGCAGCGCAACGGCCTCATGCTGCACACCGGCAAGTCGGCGGACTACGTGAACCTGTCCCTGAAGAGCGGCGCCGTCTGGCTGGTCATCAACCTGGGCTCGGGGGCGTTCGAGGCCCTGGTGGAGCCCGTCAACGGCAAGTTCAACGACAACGCCTGGCATGACGTGCGCGTCACCCGCAACCTGCGCCAGACGCAGGCATTGGACACGCTATGGTAAACAAACTGCATTATATGTGACCATCTCAGTGGATGGCATATTGACCACCACTGGTTACACCCAGGAAGATTACACCATGCTGGGGTCCGATGACTTCTTCTACATCGGAGGGAGCCCCAACACGGCGGACCTGCCCGGATCACCAGTCAGCAACAACTTCATGGGCTGCCTTAAAGAT
>novel_circ_0002254_junction_seq |chr Chr20:6013713-6045559|+
GCAACAACTTCATGGGCTGCCTTAAAGATGTAAGGAAGAGTCAGTAGCCACCTTCAAG
>novel_circ_0002255_full_seq |chr Chr20:6095130-6099507|+
GCAAAGGACCCGAGACGCTGTTCGCGGGGCAGAAGCTGAACGACAACGAGTGGCACACGGTGAAGGTGGTGCGAAGGGGCAAGAGCCTGCAGCTGTCTGTGGATAACGTCACAGTAGAAGTACGTCCACTACGTCTTTGACCTTGGCAACGGGCCGTCGCTCATGAAGGGCAACTCGGACAAGCCGCTCAACGACAACCAGTGGCACAACGTGGTGGTGTCCCGGGACGCCAACAACGTGCATACGCTCAAGATCGACTCGCGCACCGTTACACAGCACTCCAATGGAGCACGCAACCTGGACCTCAAAG
>novel_circ_0002255_junction_seq |chr Chr20:6095130-6099507|+
CAATGGAGCACGCAACCTGGACCTCAAAGGCAAAGGACCCGAGACGCTGTTCGCGGGG
>novel_circ_0002257_full_seq |chr Chr20:6742614-6744864|+
GAATATGAAACAAAGAGTGGCAGAGCTGGACCTGGCAACCCGACGTCTCCCAGGCAGGGTGTGAGGAAAAACCTGGACTTTGAGCCGCTCTCCACCACCGCACTTATACTGGAGGACAGACCCGCAATCTGCCTGCCAAGCCAGCCGAGGAGGCCCAGAAACACAAACAGCAGTATGAAGAGATGGTGGCCCAGGCCAAGAAGAGAGGTTGAAGGAGGCTCAGAAGAGAAAGAAGCAGCTGGAGGATCGGTGTAAGCTCGAGGAGAGCATCGGCACAGCCGCCCAGACCTGGAACCAGGAGATCTTGCCCAACTGGAGTACAAT
>novel_circ_0002257_junction_seq |chr Chr20:6742614-6744864|+
CAGGAGATCTTGCCCAACTGGAGTACAATGAATATGAAACAAAGAGTGGCAGAGCTGG
>novel_circ_0002258_full_seq |chr Chr20:6757722-6760196|+
TCTGTTAACGAAAAGGTCTCGTCGCATCTGCGTGGATCCGAATCGCTCCTGGGTTAAGAGCATCATGGGAATGGTGGACAAGAGGACGTTTTGAACCGGCTATTCCTCCTGAACAGGAACCGACGACTCCTGGTATTCCTCCTGAACAGGAAGCAACGACTCCGGGTATTCCTCCTGAACAGGAAGCGAAGACTCCTGGTAGTCCTCCTGAACATTATTTTTTTTCAGATAGACTCGGTCCTGACAACTGCTGCCCCAACCATTACTTGAGAAGATTGGACAAAAGACTCGTCCGCTCGTATATCATGACTGATCGCCGATGCCCCAAGACTGCAGTCAT
>novel_circ_0002258_junction_seq |chr Chr20:6757722-6760196|+
GATCGCCGATGCCCCAAGACTGCAGTCATTCTGTTAACGAAAAGGTCTCGTCGCATCT
>novel_circ_0002259_full_seq |chr Chr20:6841163-6842561|-
CTGACTCTGGATGGAGGATGGCAGCGAATACACCAACCCCTGTAGAGACCCGGGCTAAACCCACACTCACCAAGAAGCACGTAAAAAACTGGAGAAAAGCTGTGCTTCCAGCTCGGAACCATGGAATAAACCCAACCTCAGTGAATTACAATGAGGGATTTAGAAGAACCATCACACAGCGCTCCGGTTCGGAGTGGTCCAATTGCAAAGAGGCCAATCTAAAGTCAATGCAGACTCTGGAAGAGTGCGTACAACTTCTCCATGAACTGGCAGAGGAGGTCAACAACATCAAATACCAG
>novel_circ_0002259_junction_seq |chr Chr20:6841163-6842561|-
CAGAGGAGGTCAACAACATCAAATACCAGCTGACTCTGGATGGAGGATGGCAGCGAAT
>novel_circ_0002260_full_seq |chr Chr20:6842481-6850472|-
TATAAAATCCTGGAGAAAAGCTGTGCTTCCCACTCAGCACCATGGAGTAAACCCAACCTCAGTGAATTCCAGATTTACATGTATCATTCCACACCGCTCCGGTTCGTAGTGGTACCTTTGCAACAAACCCAATCTAAAGTCAATGCAGACTCTGGAAGAGTGCGAACAACTTCTCCATGAACTGGCAGAGGAGGTCAACAACATTAAATATCACTGACTCTGGATGGAGGATGGCAGCGAATACACCAACCCCTGTAGAGACCCGGGCTAAACCCACACTCACCAAGAAGCAG
>novel_circ_0002260_junction_seq |chr Chr20:6842481-6850472|-
GGGCTAAACCCACACTCACCAAGAAGCAGTATAAAATCCTGGAGAAAAGCTGTGCTTC
>novel_circ_0002267_full_seq |chr Chr20:7583165-7594513|+
GTACTACCCGGCGCTGCGGACGTTGGAGCAGCTGGAGCACACGTGTCTTCCCAGGGCGGGTCAGTACCGCTTCTGCTCCATCATGGCTGAAAACATCCCCAAACTGAGGACGCAGATCCGGGACACGGCGATGACGCAGCTGAGAGACTTCCTGGAGAGCATCCGGAAGCACTCGGACAAGATCGGAGAGACCGCCATCAAACAGCCCAGCTGCAGCGCTCGCTGGACAGCTCCGCACAGCCGAGGGCTCTGATTGGACGACGCAGCAGAAAGGAGGCAGTGGCGGCGATGGGGATGGATAGCGACCGGCAGGGTGGCAGTCCGCTGTCGGAACAGGACTCTGGCATTCTGGATGTGGAGGACGAAGAGGAGGATGAAGAA
>novel_circ_0002267_junction_seq |chr Chr20:7583165-7594513|+
ATGTGGAGGACGAAGAGGAGGATGAAGAAGTACTACCCGGCGCTGCGGACGTTGGAGC
>novel_circ_0002269_full_seq |chr Chr20:7610651-7611900|+
GGTTACGGTTTCCCCGTGTCCCAGCTGTTTGACATGCTGCTGGAGATGAGGGAGCAGTACGGAGAAATCCTGCTCAAGAGATGGAACATCACCTTCAGCAGGTGTTGGACCAGGACAACTTCAGTCCGATCCCAGTCGCCACAGAGGAGGAGTACAAACACTACACTTCCCAGTTTCCCCTGGAAGACCCCGAACTGGACAAGTTCCCTTCCCCAAGAAGCTTCCCTTCTCCGAGTTTGTGCCAAAAGTCTACTGCCAGCTCAAAGAGTTCATCTACGCCTGTCTCAAATACTCTGAAGACCTGCATCTCAG
>novel_circ_0002269_junction_seq |chr Chr20:7610651-7611900|+
CTCAAATACTCTGAAGACCTGCATCTCAGGGTTACGGTTTCCCCGTGTCCCAGCTGTT
>novel_circ_0002277_full_seq |chr Chr20:8138598-8139345|-
GACAAGCATGGTCAGAAGCAGCTGTTCATAGCCAACCTGCCGGAGTATCACGATGGCTGCTACACAGAGGATGACCTTGCCAAACTGCTCGTGCCATTTGGGTTTCAACATATTGAGGACAGCATCTATGTTGTTCCTCAGACGCGCATGCCTTCGTCATGATGCGAACATTTGAGAGTATGATGGACACTTTGAAAGCCTCCGAAACGAAGGGCATTATTTTCAAAGAGTCTAAACTCCGTTTGCAAGCAGTAGCCAGCGGCATAACCATGACGCCG
>novel_circ_0002277_junction_seq |chr Chr20:8138598-8139345|-
CAGTAGCCAGCGGCATAACCATGACGCCGGACAAGCATGGTCAGAAGCAGCTGTTCAT
>novel_circ_0002278_full_seq |chr Chr20:8425234-8427557|+
GGTTGGACCTGCCCTTCATGATGATGCCCCACCCTCTGCTGCCCATGGGCCTGCCGCCTGCGTCTGTTGCCATGGCGATGTCACAGATGAACCACCTCAACACCATCGCTAACATGGCCGCGGCAGCCCAGCAGATACACACTCACGTACACCGGGCGCCCGTCATCAAGAGAGAGTGTGTGACAGTCCCTCTCTCTCTCCATCTGTTGATGAGACCAACACTCCTCTGCAGTCGCAGCCCAGCAGCTCGGCCTCCAGCTCGCCCGAAAGACTCGATTGGTGTCAGCTGATGCAGATGTTGCGATGACCAACCCTGCTGCACCCATCAAGAAAATAACAAAGGACAAAG
>novel_circ_0002278_junction_seq |chr Chr20:8425234-8427557|+
ACCCATCAAGAAAATAACAAAGGACAAAGGGTTGGACCTGCCCTTCATGATGATGCCC
>novel_circ_0002285_full_seq |chr Chr20:889573-894974|-
ACAAGATGAAAGTCGTTCTTCTGATCACCGTCACATTCACTCTTGCCCTTGTTCGTGGGAACAATCAACCTTGTCTGAAGAACAAAGACAACAATGCATACAAGAAGTTTGTCTACAAACACATCCTTCAGGAGAGCTTTGACAGAAAATCGGTCCCTGCCTGGGAAAGGAGGAGAATATGAAAACATCGGACCCTTCAACACAGACACAACTTTAACCTACAGAACAGTGATATCAAACATTGGTAATGCCTACAGTCCATCCACAG
>novel_circ_0002285_junction_seq |chr Chr20:889573-894974|-
CATTGGTAATGCCTACAGTCCATCCACAGACAAGATGAAAGTCGTTCTTCTGATCACC
>novel_circ_0002286_full_seq |chr Chr21:10015462-10022069|+
GAGGTCTTCCCAGTTCAGTATGGAGCTTGTTTTGATACAACGCTGCAGATCCTGGTGTGGGAGTTCTGCTACCGGCTGGAAGAGTTCCTCCCAGTACCAAGTTTTTCAGAGACCAAGATGGAGAGGTGGAGATTTCAAAGTCAGCATTTGTGGAGCTGGTTCAAACATTGCTCAGAGACCAATCTGAAAAAGAGAAGTTTTTCAAG
>novel_circ_0002286_junction_seq |chr Chr21:10015462-10022069|+
ACCAATCTGAAAAAGAGAAGTTTTTCAAGGAGGTCTTCCCAGTTCAGTATGGAGCTTG
>novel_circ_0002289_full_seq |chr Chr21:1063021-1073981|-
GGTTGCCGTCCGCCATGTTAAGGTAAAGCCCAGGTGCGCGGTGTTGACCATGCTAAAGCGCCTGGACAAGATCCGCTTCCGAGGCCCCAGGACGAGAGACGACTTCCCGGATCTAGCCGAGTCGCCGCCCGCCTCCGACACCGAATGTAGCGACGACATGCAGCTGAAGCCCAGAGCCGCGCTGCGAGACACGGAGGAGCTCTTGCGAGACCCGCAGGTTCGGGGTCTCCCACCATGGCTGCGGCCATCCAGGACTTCCAGAGGTCGGAGTCAGACCGACTAAATGAAGTCAAAGGTCACCTGGAAATTGCCTTATTGGAGAAACATTTCCTAC
>novel_circ_0002289_junction_seq |chr Chr21:1063021-1073981|-
AATTGCCTTATTGGAGAAACATTTCCTACGGTTGCCGTCCGCCATGTTAAGGTAAAGC
>novel_circ_0002292_full_seq |chr Chr21:11720780-11722529|-
TGCCTTTGTCTGCTCCTGATAGTGTGCAGATCATGGTTCACAACAGTACACTTGCAGAAGTCCACTGGGAGCCTGTTTCTTTCCCCTCGGTTAGAGGAAAACTACAGGGATACAAGTGTACTACCGGCGCGAGCGCGGCTTGCATGAGACAGAGGACGACACAGAGCAGGTGGAGCAGGTTTTGACGTTCAGTGGAAATCGTAGCGAGGGACGTCTGCCGGGCCTCCAGCCTTACAGCCTGTACAACCTCACCATCAGGGTCCTCAATAACAAGGGAGAAGGGCCTCCCAGCCCCAGCAAGAAGTTTGAGACACCTGAAGGAG
>novel_circ_0002292_junction_seq |chr Chr21:11720780-11722529|-
CAGCAAGAAGTTTGAGACACCTGAAGGAGTGCCTTTGTCTGCTCCTGATAGTGTGCAG
>novel_circ_0002294_full_seq |chr Chr21:1219240-1224236|+
GTCAGGATGTGAGTGGTGTGTTGGACAGTTCTGTCGCTGTGGACACGAGCATCCTGGAGCAGTACCTCAGCAACGACATGGACCCCAACAGCTTGTAAGATATTTCCAGATGGTGGTTGGTCTGTATGCTGCAGTGGGAGGAGACGAGACGTTCCTCCTCACAGCGCTGGTGTCGGAGAGGATCATCGTCAGGCCTCTAACCCCGGTCAGTTTGAGATGGACGGGGACGCCTTATGGCAGCGCGGGGCGGTGCAGGACGCCGTGGTCTGTCAAGGCCGAGTGGGCATCAACACCGACTCCCCCGATGAGGCGTTAGTCGTGTGTGGGAACGCCAAGGTGATGGGCGCCGTCATGCAGCCGTCCGACCGCCGTGCCAAGGAAAACATACAGGAG
>novel_circ_0002294_junction_seq |chr Chr21:1219240-1224236|+
ACCGCCGTGCCAAGGAAAACATACAGGAGGTCAGGATGTGAGTGGTGTGTTGGACAGT
>novel_circ_0002295_full_seq |chr Chr21:12994929-13001112|+
TGTGACAGAGACAGTCTCCGTGAGCAGCTCTTGTGGAGGAGGAGGCGGCGGCGGAGACGACGAGGACCAAGCCCTGCTGGATCGCATGGCCAAACGCGAAAGGAAAAGAGGAAGATGAAGGAGGAGATTGAAAGGAGGAGAGCGGAGGCAGCTGAGAAGAGACAGAAGGTGGAAGACACCCTGGACGGGGAGGGCAGACCCTTCAAGTGTGTCAGCCCTCGAGGCTCCTCTCTGAAG
>novel_circ_0002295_junction_seq |chr Chr21:12994929-13001112|+
GTGTCAGCCCTCGAGGCTCCTCTCTGAAGTGTGACAGAGACAGTCTCCGTGAGCAGCT
>novel_circ_0002296_full_seq |chr Chr21:12997982-13011060|+
GTGAATGAGAGAGGCGGGGCCAGGGAGGAGCAGAGGAGGCAGAACGGAGGGCTGCACGAGGAGGAGGAGGCGGCTCCCAACCAGCACAGGAAACCTGAGAGGACCCTCAGACCTGAAGCCTGTTGACGTCACCAACAAGAGGAGTCTATGGGAAAACAAAGGTGCCTCTCCGACCAAGACTCTCATAGCTAGTTGACCTCACCGTTAAATCTGGAATAAGCCTGGAGAG
>novel_circ_0002296_junction_seq |chr Chr21:12997982-13011060|+
ACCGTTAAATCTGGAATAAGCCTGGAGAGGTGAATGAGAGAGGCGGGGCCAGGGAGGA
>novel_circ_0002299_full_seq |chr Chr21:14349990-14352320|-
GTTACAAACCATTCTGAACCAGGTGTCAGTTCAGAAGAAGAAAGCATTAGTGGAGCTGGTGCTAAATTACTGGACGCTAAAGAGACAATCCAGGAATGGGCTTCCCCTCATCAGACGTCTTCAGACAAGCATGCATTCTCAGAAGAATGCGCAACCATTAAACTGCAGGAGACCCTCCTAGAGATGCAGCTGAGTCCCTTCAGTATTTTGCTCCGAGCCCTTTTGGACCAGCTCCAGACTAAAGACCAGGCCAAGATCTTTACCCAGCCAGTTGATGTCAACGACCTGATTGCCAGAAAACTGCTTCAGAGATGTTGAAATAATG
>novel_circ_0002299_junction_seq |chr Chr21:14349990-14352320|-
AAAACTGCTTCAGAGATGTTGAAATAATGGTTACAAACCATTCTGAACCAGGTGTCAG
>novel_circ_0002300_full_seq |chr Chr21:14920710-14923635|-
GCCAGCTCCTAAGGCTTCGTCAGAGCAGGAGAGCAGCAGCGACAAGAAGGAACGTCCCATGAGCACCATGAGCGAGGCGTCGAACTACACGGGTGGCTCCGACTACAGCACCTTCCCCGGCAGCCCGGCCACCGCCGTCACTACCGCCACCACCACCTCCACTTCACTGACACGCCGTCTAGGTCTTCCAAAAAAATTCACAACTTTGGAAAGAGGTCAAACTCCATCAAGAGGAACCCCAACGCCCCGGTGGTCAGGAGCAACTGGCTTTACAAACAGACAGCACAGGCATGAAGTTGTGGAAGAAGAGGTGGTTCGTTCTGTGCGACATGTGCCTCTTCTACTATCGCG
>novel_circ_0002300_junction_seq |chr Chr21:14920710-14923635|-
GTGCGACATGTGCCTCTTCTACTATCGCGGCCAGCTCCTAAGGCTTCGTCAGAGCAGG
>novel_circ_0002301_full_seq |chr Chr21:14920710-14929685|-
TCACAATGAGAGAAAGGTGACCTGTAAGCACCCGGTGACCGGCGTCCCGTCCCAGGACAACTGTATCTTTGTGGTAAATGAACCATGACTTGTGGGAAGCTTGTCCACCCTGACGAGCCCACAGAGGCTTTGAGCAGACAGCACAGGCATGAAGTTGTGGAAGAAGAGGTGGTTCGTTCTGTGCGACATGTGCCTCTTCTACTATCGCG
>novel_circ_0002301_junction_seq |chr Chr21:14920710-14929685|-
GTGCGACATGTGCCTCTTCTACTATCGCGTCACAATGAGAGAAAGGTGACCTGTAAGC
>novel_circ_0002303_full_seq |chr Chr21:15864468-15879505|+
GCCTACATGTCGCAGTTCGGGTTAGACTTGGGACGACACGCTTGTTGGAACGACTGACGCTGTCCAACTGCTCTGACATCAGGGGACCGCCAACTTCTGTCCTTCAAACTTATCATCCACACACACCTGACTGTGGGCCAGGCCGCGCTGTCTAACTTCGCCTGTGAATTTCCCTCAAGTTCCAGAGAGCCTTATTGCAGGGAAACCCTTCCTCCACAGTTCCCACAATGCACCTGCATCCTCTCAAATAGCATACTTCCTGCTGAAG
>novel_circ_0002303_junction_seq |chr Chr21:15864468-15879505|+
CCTCTCAAATAGCATACTTCCTGCTGAAGGCCTACATGTCGCAGTTCGGGTTAGACTT
>novel_circ_0002305_full_seq |chr Chr21:16664891-16665424|+
AGTTGTTCTGTATGGGATTTAGCTTTGGAACGTTTTTCTTCTTCGTGCTGATCACACGGACCACCGGACTGGACTACGACACTGTCTGGCCGTGTCGGTGGTGATCGGCGTGGTGGGCGGCGTCCTCCTGGTGATGAGCTGGTGGCGTTTCGGTTCAGTCATGGCCTGCATCATCGTGGTCGGACTGATGCTCGGCTTCCTCATCGCCTCCACGGTCCTCTTCACTCCTCTCGTGACCTCGAAGTGTTCAGGCGTTCGGATACGGTTTTCTGGGTGACGTTCTGCTGCATCATGATCGTCGCTCCGCTCTTCTTCGTGCGTTGGCCCAGAGAG
>novel_circ_0002305_junction_seq |chr Chr21:16664891-16665424|+
CGCTCTTCTTCGTGCGTTGGCCCAGAGAGAGTTGTTCTGTATGGGATTTAGCTTTGGA
>novel_circ_0002306_full_seq |chr Chr21:16965965-16966334|-
GATCCTTCAGCAGAGACCAGATCCTTCTGGTCCCAGCTGTGTGTCCTTGAAGAGTGACATCTCTAAGGGTCGACCTCTGGACTTCAAACGTGAAGAGAAGTCTAATTATCAAAGATCCCTCAGCAGAGACCGGATCCTTCTGGTCCCAGCTGTGTGTCCATGAAGAGTGACAGCTCTAAGGGTCGACCTTTTGACTTCAAACATGGACAGCAGTCAGATGATCAAAA
>novel_circ_0002306_junction_seq |chr Chr21:16965965-16966334|-
AAACATGGACAGCAGTCAGATGATCAAAAGATCCTTCAGCAGAGACCAGATCCTTCTG
>novel_circ_0002307_full_seq |chr Chr21:17027976-17029308|+
ACTGTTTCTTGGCTTGGAGGTGAATGCTCCGTGTTGGAGGATTGTGTGCATTCGGTCTCTGAGCCTACAGACCTGAAAAGTTTGCTCCAGCATCACAAACACCTTGGGCATTTAGAGCAGCACGAGATCCAGGTGATAGATTTGCAGAAGCGCATGGCCACGAAAAGAAGGAAGGAGATCCCCAAGGCCGACCCTCCAGAGCTGAAGCCTCTGCCTTTCAATTG
>novel_circ_0002307_junction_seq |chr Chr21:17027976-17029308|+
CCAGAGCTGAAGCCTCTGCCTTTCAATTGACTGTTTCTTGGCTTGGAGGTGAATGCTC
>novel_circ_0002309_full_seq |chr Chr21:17143347-17155798|-
GTACCGCAGACAGCCTGGCGGAGAAAGAGCGCCAACTCATGGGCATGATCGGCCAGTTGAGCAGCCTGAGGGAGCAGCTCCTGGCGGCCCACGAGGAGCAGAAGAAGCTGGCCGCCTCGCAGATGGAGAAGCAGAGGCAGCAGATGGAGCTGGCCAAGCAGCAGCAGGACCAATTGCCCGGCAACAGCAGCAGCTTCTGCAGCAGCAACACAAAATCAACCTCCTGCAGCAGCAAATCCACAGGTCCAGGGCCAGCTCCCTCCGCTCATGATCCCCGTCTTTCCTCCGGACCAGAGGACTTTGGCGGCGGCCGCGGCCCAGCAAGGCTTCCTCATGCCCCCCGGCTTCAACTACAAGCCCGGCTGCA
>novel_circ_0002309_junction_seq |chr Chr21:17143347-17155798|-
CCCCGGCTTCAACTACAAGCCCGGCTGCAGTACCGCAGACAGCCTGGCGGAGAAAGAG
>novel_circ_0002310_full_seq |chr Chr21:17153981-17155798|-
GTACCGCAGACAGCCTGGCGGAGAAAGAGCGCCAACTCATGGGCATGATCGGCCAGTTGAGCAGCCTGAGGGAGCAGCTCCTGGCGGCCCACGAGGAGCAGAAGAAGCTGGCCGCCTCGCAGATGGAGAAGCAGAGGCAGCAGATGGAGCTGGCCAAGCAGCAGCAGGACCAATTGCCCGGCAACAGCAGCAGCTTCTGCAGCAGCAACACAAAATCAACCTCCTGCAGCAGCAAATCCAG
>novel_circ_0002310_junction_seq |chr Chr21:17153981-17155798|-
AAATCAACCTCCTGCAGCAGCAAATCCAGGTACCGCAGACAGCCTGGCGGAGAAAGAG
>novel_circ_0002313_full_seq |chr Chr21:17695749-17696596|+
GTGGAGATGCGTCAGCTGCAGAAGTGCTACCGAGCCCTGGCGGACCAGATGAACCTGATCCTGTCAAAGCGTCTCTGGTACATCATGATCGAGCAGTTCCTAATGAAGTATGTGTGGAGCGGCAGCGGGCTCATCATGGTGGCCGTGCCGATCATCACAGCCACCGGCTTCGCTGACAGCAAACAGCAGACGGGCGCACGCAGGTGATGGTGAGCGAGAGGACGGAGGCTTTCACCACCGCCCGCAACCTCCTGGCATCGGGAGCCGACGCCATCGAGAGGATCATGTCCTCCTACAAAGAG
>novel_circ_0002313_junction_seq |chr Chr21:17695749-17696596|+
TCGAGAGGATCATGTCCTCCTACAAAGAGGTGGAGATGCGTCAGCTGCAGAAGTGCTA
>novel_circ_0002314_full_seq |chr Chr21:17740960-17744995|+
TGTCATCAAAGAGGAAGTGCCAGACAATGACCACGAGCCAGGCAACGAGGAGGCAGAGAGGGCAGCGACCACGAAGAAGGCGAGGACGCAGACGTAGAGGAGGAGGACTCTGACATGGCCGGAGACGAGACGTCTGACGGTTCTGACTCTGAAGAACTGGAGGAGAAAGATCAACAGCGCCACCCAGAACCAGCTGCTGTTCCACATGCTGAAGGAGAAAGCAGAGATCAACCCGGAGCTGGACGCTCTGCTCGGCAGCGCTCTGCAAG
>novel_circ_0002314_junction_seq |chr Chr21:17740960-17744995|+
GGACGCTCTGCTCGGCAGCGCTCTGCAAGTGTCATCAAAGAGGAAGTGCCAGACAATG
>novel_circ_0002318_full_seq |chr Chr21:1849999-1850526|-
GTGTTCAGTGACATGACGGTGGGCGAGGGCGAGATGGTGTGTGTGGAGCTGGTGGCGAGCGACAAGAGCAACACCTTCCAGGGCGTCATCTTCCAGGGCTCGATCCGCTACGAGGCCCTGAAGAAGGTTTACGACAACCGGTGAGCGTCGCCGCTAAGATGGCCCAGCGGATGTCTTTTGGCTTCTACAAGTACAACAACATGGAGTTTGTGAGGATGAAAGGTCCGCAGGGCAAAGGTCACGCCGAGATGGCCGTCAGCAGGGTGCCGACCGGCGACACCTCCCCCTGCGGCACCGAGGAGGACCAGGTGTCCCCCTTGCATGAGAGG
>novel_circ_0002318_junction_seq |chr Chr21:1849999-1850526|-
AGGACCAGGTGTCCCCCTTGCATGAGAGGGTGTTCAGTGACATGACGGTGGGCGAGGG
>novel_circ_0002319_full_seq |chr Chr21:19119649-19125276|+
GTTCTTTGACATCACTCCTCTGGGGCAGATCCTCAACAGATTCTCAGCTGACACCAACATCATAGACCAGCGCCTCTCAGGTGCCTGAGAACTGGCCTCAGGACGGCGAGATAAAGATCCAGGACCTCAGTGTGCGCTACGATCCCATCCTCAAACCAGTGCTCAAACACGTCAACATGTACATCGAACCAAGCCAGAAG
>novel_circ_0002319_junction_seq |chr Chr21:19119649-19125276|+
TCAACATGTACATCGAACCAAGCCAGAAGGTTCTTTGACATCACTCCTCTGGGGCAGA
>novel_circ_0002320_full_seq |chr Chr21:20142781-20155693|-
AATTTTTACAGCCAGGTCTCCTCTCCTCTGCTGACGAAGATCAGCGTTCAGTTCCCAGAGAACACGGTATCAAACGTCACCCAGAACACCTTCGATAAATACTTCGGTGGTTCGGAGCTTGTGGTGGCCGGGAAGCTGCTGTCGTCTGACAGCCCCACCATGACCAGCTACATCACCGCCTTTGCTTTCGACGTGGACTATGACTTCCTGGAGCGTATCGCCATGGAGAACAGGGGCACTGCTCAGAGGATCTACGCCAACCATGACACAGCAGAACAGCTACGG
>novel_circ_0002320_junction_seq |chr Chr21:20142781-20155693|-
CCAACCATGACACAGCAGAACAGCTACGGAATTTTTACAGCCAGGTCTCCTCTCCTCT
>novel_circ_0002323_full_seq |chr Chr21:20568112-20568558|+
GTTGAGAAAGATGAACGTCTGTAGCCCCCTGCTGGTCAACATCTCGGTCTACAGTGGACATGTAGTGAAGGGCTTCAGGGAGCAGGCTCCTCTGGCCTCGTCGCTCACAGAGAGATGGTACATGGGTCCAGGTGTCCAGAGGATCGAGATCAAAGAGAAAGGAGTGCGAGGGACCCTGTTTATACCTCCAGTCCAGGACCCTTCCCCAGCCTGTTGGATATGTGGGGAGGCGGTGGAGGGCTTTTAGAGTATCGTTCAGCCTTGCTGGCGTCTCATGGTTATGCTTCTTTGGCGCTGGAGTATGTCGTCCCCGGAGAGCTGAAGTCAGCAGACATCGGGCTCAACTATTTAGAG
>novel_circ_0002323_junction_seq |chr Chr21:20568112-20568558|+
CAGCAGACATCGGGCTCAACTATTTAGAGGTTGAGAAAGATGAACGTCTGTAGCCCCC
>novel_circ_0002324_full_seq |chr Chr21:20655852-20656259|+
GGTGTGTCGTTGGTACCGAGGCCTTACCCTCTGGATCGCAGTCCCACGTGGACCGGTATGGGGTTCGTCAATGTGCCAGAAGGAGCCTACTTAGAGTTCACCATCGACAACATCCCAGAGTCCATGGACTATGACATCCTTATTCGCTATGAGCCACAGTGCCAGAGCAGTGGGAGGAGGTGAACATGCAAGTCCGTCGTCCCATCCTCAACCCTCCAGACTACTCCGCTCGCTGCAGCAACTCCATCCAGAGTGGAGACGAGCAGTCCATCTCTCTCCCGCCTGGATCCAG
>novel_circ_0002324_junction_seq |chr Chr21:20655852-20656259|+
CAGTCCATCTCTCTCCCGCCTGGATCCAGGGTGTGTCGTTGGTACCGAGGCCTTACCC
>novel_circ_0002326_full_seq |chr Chr21:21118753-21139050|+
AGACCTGCGCCGTGAACAACGGCGGCTGCGACAGGACGTGCAAAGACACGGCCACGGGGGTGCGCTGCAGCTGCCCCGTGGGATTCACTCTGCAGCCTGATGGCAAGACCTGCAAAGCTCGGAGAACAGCTACACGCTGAGCTGCGGCGTTCCCGTCCAGGCTGGTAAAGCTCCTCAGAAGAGGAACGCCACCACTGCCTTACCTACCTGTGCCG
>novel_circ_0002326_junction_seq |chr Chr21:21118753-21139050|+
CGCCACCACTGCCTTACCTACCTGTGCCGAGACCTGCGCCGTGAACAACGGCGGCTGC
>novel_circ_0002327_full_seq |chr Chr21:21586098-21586699|+
TGGTCGTTCTCGGCTAACATGCTGGTGGTGGAGCCGGGTCAGATGTACCGGGTCTCTGTCTTCAACATCCCCAAACCAGAGATACGCCACAGCAACTATGACGTCAGCACCGACCTCACCGTTCCTGAAGTCTGTGGCAGCCCAACATCAGTCTGGCTCAGATCGGAAGATCAGCGCTGGCTGTCAGCTTCACTCCCGACGCCCTCTGTGACGAGTACCTGGTCATCGTCAGCTGCTCGGCCATCAGACAAGTAGACCGGACGTACAAG
>novel_circ_0002327_junction_seq |chr Chr21:21586098-21586699|+
CCATCAGACAAGTAGACCGGACGTACAAGTGGTCGTTCTCGGCTAACATGCTGGTGGT
>novel_circ_0002330_full_seq |chr Chr21:22039799-22040546|+
AAAGCCACCAGGAAAACCGACAAGGTTCTGCCGGACGAGATGGACGTCACCGTGCTGACCGACGTGGGCCTGAAGGACGAGCTGCTGAAGCACGGGGTGGACGCGGGGCCGATTGTTGATCCACCCGTAAGCTGTACGAGAGGAAGCTGCAGCGGCTGCTGGATGACGGTCCTGCACAGCCGCCGCCGCCGCCGAAGCTGCTTCTCACAGAGATCCAAGTCAACCACAACGGCAACTCTGAATCAGACCTGTACAGTGACAAGGAGGACGAGTGACAGCGGAACCAGAACCAGAACCAGAACCTGAGCCTGAGCCTGAACCTGAACCAGTTCCAGTGTTGGAGAGACCGGTGAGGAGCAGAGGGAAGACGCCCGTCACCACCCGTACCCGCAGCAGCCAGCACCACACG
>novel_circ_0002330_junction_seq |chr Chr21:22039799-22040546|+
CCCGTACCCGCAGCAGCCAGCACCACACGAAAGCCACCAGGAAAACCGACAAGGTTCT
>novel_circ_0002331_full_seq |chr Chr21:2212411-2214894|+
AAACAGACCCCCAGGACCGACTTCATCCCCAGTAAACCGGTAGTGACTCCGATGCCTCCGGCTCCCACGCCGCCTCCTCCAGCCCCCGCCAGGCTCCCCACGCCGCCGCTGCCTCCTCCTATCGCCAGCAGCAGCAGCGCTTTCAGCCGCAAGAACAGCACCACGTCCAGCGACAACGGCAGCGTCGCCATGAGGGAAAACAACCAGAAACCGCCACCCGTCCACCTCAGCTCTTCTCTCTCAACAAGGAGGAGCTGAAGACGGTTTGTCCCGACGACGGAGCGCGAGTCTTTAGCCAGGTCACCGTCCAGAAGGCGGCGCTTGAG
>novel_circ_0002331_junction_seq |chr Chr21:2212411-2214894|+
AGGTCACCGTCCAGAAGGCGGCGCTTGAGAAACAGACCCCCAGGACCGACTTCATCCC
>novel_circ_0002337_full_seq |chr Chr21:23018769-23021758|-
GTTCGTATTAAAGATTCTAACTACGATGCGTCAATAAGCGACATCGCCTCTTTGATCAAGAACAGATACAAGGATCAGTCAGGATCGTGTACGTGTTCTCTCAGAAGGATGCAGAGTCGGTGTCCTCTGAGCTCCAGAAGAGAAACATCCTGGCCTATCCCTACCACGCTCACATGGACCCCAGCGATAAATCCAGCGTTCACCGCAAATGGACCTCCAACAAAATCCAGTAAAAGCTGTGAGTGGCCAGGGCAAAGCCAAAGAGGGAAAGAGATCAATTCAAAGTGGCGGAGACGCCCCTGCGTCCAAGAAAGTCAAGACACGCCTCCCCTAAACCCCCCCAAGACAAGCTGACTAA
>novel_circ_0002337_junction_seq |chr Chr21:23018769-23021758|-
CCTAAACCCCCCCAAGACAAGCTGACTAAGTTCGTATTAAAGATTCTAACTACGATGC
>novel_circ_0002338_full_seq |chr Chr21:23119471-23122092|+
TGGAGGGTGAAGGTCAAGGTCGCATTCTCCAGCGGTTTCCTGAGAAAGACTGGGAGGACAGCCCGTTCCCACAAGGCATAGAGCTGTCTGTCAGCCCAGTGGTTGGCAGCTGGTTCCTGAGCGGCAACCTGCCTCCTTCTTCGTAGCGGTTTTGACTGACATCAACTCGGAGCGTCACTACTGTGCCTGCTTCACCTTCTGGGAGGGCTTGGACAACCCACATACTGTCTGGGTCTGATCTACACCGTCCATGTAGACGGCCTGACCGTCCCCTTGGAAACGGTGGTCGGAAATCTCCTCACATGTGTCATCCCCATCGCTGGAGGCTCCCAG
>novel_circ_0002338_junction_seq |chr Chr21:23119471-23122092|+
GTGTCATCCCCATCGCTGGAGGCTCCCAGTGGAGGGTGAAGGTCAAGGTCGCATTCTC
>novel_circ_0002339_full_seq |chr Chr21:23147151-23149711|+
GACACTTTCCAAAAACCTGGTGAAGACTGCCAAGAGGACTATCGGCCGGCAGTACGTGACCAGGAAGAAGTATTCCCCTCCCACCTGGGAGAACCGGAGCAGCTTACAGTCGGAGCTGGATGAGGATGAAATCTCAGCTCCTCAGACAAGTTGAGGCAGCCCAAGATCGGCGCTCTGATGAAGCAGGTGATGGGCACCAAGGAGGACGTTCCTGGAACCTTCAGCAGAGGAGTCTGGGTCAAAGGGCGAAAGTCATCTCCCTCTCTCAGCCCAAAGTGTCTGGCAAGGCCAGGAACACCCCTAGAG
>novel_circ_0002339_junction_seq |chr Chr21:23147151-23149711|+
GTCTGGCAAGGCCAGGAACACCCCTAGAGGACACTTTCCAAAAACCTGGTGAAGACTG
>novel_circ_0002341_full_seq |chr Chr21:23445472-23452312|+
TTACCCCACACTGAAAGCTTTGTCAGAGAGAAGGCCAGATGTCCCCATTTACGTCGGGGACACATCGAGACCTGTCTTTTGTATTTGGAGCAAAGCCAAGTCAAGTTGACGAACATCAACGTTGTTCCTTTTGGCGTCTGGCAAAATTTAAAAACAGGATTGGGGTGATGAGGTACGTGGTGCTGCACGGTCGTCTCTGGGATGATCTGTACATCGGCTTCCAGAACCGCATAAGCCGAGACCCGGATATCTACCATCACAA
>novel_circ_0002341_junction_seq |chr Chr21:23445472-23452312|+
AGCCGAGACCCGGATATCTACCATCACAATTACCCCACACTGAAAGCTTTGTCAGAGA
>novel_circ_0002342_full_seq |chr Chr21:23704214-23704421|-
CTGTCGTAGTGTGCGGTGATGACACCGTCCTTCTGACCCCAGGCAGGATGAGCCAGCGCCAGGTGAAAGAGCGGGACAAGGAGAGGGAGAAGGAGAAGGAGAGGGAGAAGGAGAGGGAGAAGGAGAGGGAGGCAGGCCTCCAAACGCCCAACAGGGAGCACGTGGCCACCCCGTCCAGCCTCAGCCCGGGGGTCAGCTACACCCACG
>novel_circ_0002342_junction_seq |chr Chr21:23704214-23704421|-
CCTCAGCCCGGGGGTCAGCTACACCCACGCTGTCGTAGTGTGCGGTGATGACACCGTC
>novel_circ_0002347_full_seq |chr Chr21:24305306-24311535|+
GTACCCTCCGTCCTCGCGGCAGGCGTCTCACGAGGAAGGGAAGGAGTGGTTGAGGTCCCATTCAACAGGGGGGCTTCAGGACACAGGCAGCCAGTCCCCACTGTCTCCCCCCGGAGCCTCCTGCACCACCACTGGAAAATACCACTACTCCAACCTGCCGGAGGAGAAAGCACACTCAGAGGCCAAACAGTCCAAAATTCCACGAAATCAGAAAGCTGCGCCGGGAGCTGGACGCCTCTCAGGAGAAGGTGGCGACCCTGACGTCTCAGCTGTCTGCCAAT
>novel_circ_0002347_junction_seq |chr Chr21:24305306-24311535|+
CGACCCTGACGTCTCAGCTGTCTGCCAATGTACCCTCCGTCCTCGCGGCAGGCGTCTC
>novel_circ_0002350_full_seq |chr Chr21:24318141-24320160|+
GCTCACCTGGTGGCGGCCTTCGAGAAGAGCCTGAGCAACATGACCTGCCGCCTGCAGAGCCTCACCATGACCGCTGAACAAAAGAGTCTGAGTTGGTCGAGTTGAGGGAGACGATAGAGGGGCTGAAAACCCAGAACACTGACGCGCAGACCGCCATCCAGGTGGCGCTCAACGGCCCTGACCACCTCCACAAAGCCTGCGGATCAGACGGCAGCACTCGTCAGAAAGCATGTCCAGCATCAACAGCGCAGCCAGTCACTCCAGCATGGGCAGCCTGGGCAAGGACGCCGAAGACAAGAAGAAGAAGAAGAAGAGCTGG
>novel_circ_0002350_junction_seq |chr Chr21:24318141-24320160|+
AAGACAAGAAGAAGAAGAAGAAGAGCTGGGCTCACCTGGTGGCGGCCTTCGAGAAGAG
>novel_circ_0002351_full_seq |chr Chr21:24394642-24395273|+
TTCGGCGTACGATGTCGTCTTGCGGCAGAAGGTCGCGGTGAAGAAGCTGTCCAGGCCTTTTCAGTCTCTGATCCACAGCCGCCGCTCGTACCGGGAACTCAGGCTGCTCAAGCACATGAAACACGAGAATTAATAGGGCTGCTGGACGTCTTCACACCTGCTGCAACATTAGAGGACTTCAATGAACTTACCTGGTGACTAACCTGATGGGCGCAGACCTCAATAACATCGTTAAATTTCAGAGGTTGTCAGACGAGCACGTGCAGTTCTTAATTTACCAGCTTCTACGTGGCCTCAAG
>novel_circ_0002351_junction_seq |chr Chr21:24394642-24395273|+
TAATTTACCAGCTTCTACGTGGCCTCAAGTTCGGCGTACGATGTCGTCTTGCGGCAGA
>novel_circ_0002352_full_seq |chr Chr21:24470655-24473379|-
GCGCCTGAACACCTCCAGCCTGCTGTGCGACTGCCAGCTGAAGTGGCTTCCCGTCTGGGTGGCAGAACAAACCTTCCTGCCCTGCGTCAACGCCAGCTGCGCCCACCCGCAGATGCTGAAGGGCAGGAGCGTGTTCGCCGTCAGCCAGGAGGAGTTTGTGTGTATGAGACCAACCTGCCTGCCGACATCCCCAGCTACCTCTCATCCCAGGGCACGCTCGCCGACCGACAAGACGGCTACATCCCATCAGAGAGCGGCAGCAGCCACCAGTACATGGCGTCGTCAATCAGCGGCTTCTACCTGCAGCCTAAAGACATGAACG
>novel_circ_0002352_junction_seq |chr Chr21:24470655-24473379|-
CTTCTACCTGCAGCCTAAAGACATGAACGGCGCCTGAACACCTCCAGCCTGCTGTGCG
>novel_circ_0002364_full_seq |chr Chr21:3576989-3578002|-
TATTAAAGAGCTCAGAAAGAACGTTGCCTCGGAGCACGAGCAGGGGAAGCAGAAGGAAAACACTCCCAAAGCGTCGTACGGATATGGAGGGAAGTTTGGAGTCCAAAAAGACCGAATGGACAATCTGCTTTGGGCTATGAATACAAAGGAGAAACAGAGAAGCACCAGTCACAGAAATCTGCTGTGGGCTATGAACACAAAGAAGAGTTGCAGCAACATGGATCTCAGACAG
>novel_circ_0002364_junction_seq |chr Chr21:3576989-3578002|-
AGAGTTGCAGCAACATGGATCTCAGACAGTATTAAAGAGCTCAGAAAGAACGTTGCCT
>novel_circ_0002366_full_seq |chr Chr21:3672826-3680890|-
ACCAGAATCGGTGGAGGCCAGCCCTGTGGTGGTGGAGAAGTCCAGCTACCCACACCAGATCTACAGCAGCAGCTCTCACCATTCCCACAGTTACATTGGCCTGCCTTACGCGGATCCTGAGTTATATGAGGATCTAGAAGACAAAACCTCCGTTAGCAATGAAGTAGAGATGGAGTCAGAGGAGCAGATTGCAGAGAGGAGGAGGAAGATG
>novel_circ_0002366_junction_seq |chr Chr21:3672826-3680890|-
AGCAGATTGCAGAGAGGAGGAGGAAGATGACCAGAATCGGTGGAGGCCAGCCCTGTGG
>novel_circ_0002367_full_seq |chr Chr21:3729953-3730582|-
TGAAAAAGCGCAACAACTACCACAGGCACGACTACACAGAGCCAAACGATGGCCTGAAGCCGGTGCAGGCTGGCACCCCAGTGTTTGTCAAGGAGCTCCAGAACAGGACCTTCGCCATGGTGAGGAGATCATGATGCAGATGAAGGGCGAGCATGTGACGACCAAGTACCTGGAGAGACACGGCTTCAGCTACCCCATCAAGGTCACAGAGATGGAGGCCCTGGGACTCAAACTACCACCCCCTACTTTCTCTGTCAAAGACGTGGAGCAGTATGTGG
>novel_circ_0002367_junction_seq |chr Chr21:3729953-3730582|-
CTCTGTCAAAGACGTGGAGCAGTATGTGGTGAAAAAGCGCAACAACTACCACAGGCAC
>novel_circ_0002368_full_seq |chr Chr21:3729953-3731168|-
CTGTGTGCAGGTGGAAGAGCATCATGCTGTGGATATCGATGTTTACCACTGTCCCAACTGTGATGTCGTACACGGACCCTCCCTGTGGTGAGGAGATCATGATGCAGATGAAGGGCGAGCATGTGACGACCAAGTACCTGGAGAGACACGGCTTCAGCTACCCCATCAAGGTCACAGAGATGGAGGCCCTGGGACTCAAACTACCACCCCCTACTTTCTCTGTCAAAGACGTGGAGCAGTATGTGG
>novel_circ_0002368_junction_seq |chr Chr21:3729953-3731168|-
CTCTGTCAAAGACGTGGAGCAGTATGTGGCTGTGTGCAGGTGGAAGAGCATCATGCTG
>novel_circ_0002369_full_seq |chr Chr21:4161336-4162207|-
ACCTGCAGGACTCCCAGTCCTTTGAACACTACAGTATATCAGACAAGGCCATGGACTACAGGATCCTGCAGATGGACGAGGACCAGGACAGGATGTATGTGGGCAGCAAAGACCATGTCCTCTCCATGGACATTAACAACATCACCCATGGCACACTAAAGTGTTTTGGCCGGCGTCTCCAAGCAAGATAGAGGAATGCCAAATGGCAGGAAAGGATCCAACG
>novel_circ_0002369_junction_seq |chr Chr21:4161336-4162207|-
AATGCCAAATGGCAGGAAAGGATCCAACGACCTGCAGGACTCCCAGTCCTTTGAACAC
>novel_circ_0002371_full_seq |chr Chr21:5040114-5043911|+
GCATGCATAGATGACAATGTTGACATGGTGACTTTCCTGGTGGAGCACGGAGCCGGCATCAACCAGCCTGACAATGAGGGCTGGATCCCCCTCCACGCTGCAGCCTCCTGTGGATACCTGGACATAGCAGAGCCAATGTAGGAGTTGTGAACAGCGAAGGTGAAACGCCGCTGGATATCGCTGAAGAGGAGGCGATGGAGGAGCTCCTGCAGAATGAGATCAACAGAACAG
>novel_circ_0002371_junction_seq |chr Chr21:5040114-5043911|+
GCTCCTGCAGAATGAGATCAACAGAACAGGCATGCATAGATGACAATGTTGACATGGT
>novel_circ_0002373_full_seq |chr Chr21:5676394-5676616|+
TGCGAGAGCGTCCAGCTGATGCTGGAGGGTCTCGGGGGTCAGCAGGGGGCTGTGCGGCCTCAGCTGGAGGGTTTGGAGAAGGACGTGAGCCGGCTGAAGGAGTGGGCCTCTGGGCTGAATGAGAAACGAGCTCAGCTTCAGAGCAGCCTGACTTTGCTGAGAGACGCCGTGGGACAGATTGAAGAGCGCACCTCAGCCATCGCAAAGGACTTAGCCAACAAG
>novel_circ_0002373_junction_seq |chr Chr21:5676394-5676616|+
CAGCCATCGCAAAGGACTTAGCCAACAAGTGCGAGAGCGTCCAGCTGATGCTGGAGGG
>novel_circ_0002375_full_seq |chr Chr21:6788592-6797174|-
GTACAGAGCCAGAGTGGAGAAAGTTGAGTCACCCGCAAAGGTCCACGTCTTCTACATCGACTACGGCAAGAGGACGTCCGTGCGGATGTGGTGGACTGCATTGTCCGTGACATCCAGAACAGCCAGTGCCTGTTGAACGTGGAGTACTCCGGTGCCTCCTGCCCATTCGTCACAATTCAGTTTGGGGACACCAAGGACGACGTCGGACTCAACCTGGTCAAGGAGGGCTTGGTCATGGTGGACGTCCGCAAGGAGAAACACCTGCAGAAGATG
>novel_circ_0002375_junction_seq |chr Chr21:6788592-6797174|-
TCCGCAAGGAGAAACACCTGCAGAAGATGGTACAGAGCCAGAGTGGAGAAAGTTGAGT
>novel_circ_0002376_full_seq |chr Chr21:6793432-6800682|-
GCGCCCAGTTGGAAAGTCTGATGGAGACCATGAGAGCAGAGATCGCCGCCCAGCCGCCAGTGGAAGGATCCTACGCACCACGCCGAGGGGACCACTGCATCGCTACATTTGCTGATGGCGAATGTACAGAGCCAGAGTGGAGAAAGTTGAGTCACCCGCAAAGGTCCACGTCTTCTACATCGACTACGGCAAAGAGAAGTTGTGTCGTCCACCCGTCTGGCTGCCATGCCCCCTGCCTTCGGCACCCGGACCCTGCCAGCACAGGCCACCGAGCACGCCTTGGCCTTCATCCAGGTCCCACAGGAC
>novel_circ_0002376_junction_seq |chr Chr21:6793432-6800682|-
CCTTGGCCTTCATCCAGGTCCCACAGGACGCGCCCAGTTGGAAAGTCTGATGGAGACC
>novel_circ_0002378_full_seq |chr Chr21:7898202-7898687|+
ATCTGCATGCATGGTGATCTCCGCCTCTGTGGGTGATCCTCAGTCACCATGAAAGACTAGGAACTCAGCTCTCCAAGGGAAATGGCTTGTTTTGTAATACCACTGCCCCGCTACCTGCCGTATGACACCATCTGCCTCTGAAGGGCCCCGTCAGCTGTTTATGGGAACTACCACTGTGTTCGCTCTCTTGAGGATTTAAGCTTTTCCGGGACAACACTTTTATTTTTTTTACACCCCCACTGTTGAGCGGAAGCAGCGACGATTTGCAATAGAGTGGGGAGACGGCGAGACGATGGCGAACAACTCGTACAGCGGGGTGAAGAACTCCTTGGTGGAGGCCAACCACGATGGAGAATTTGGCTGCTCGCTCAAAGAACTGCGCTCCCTTATGGAACTGAGAGGCGCAGAGGCGATAGGCAAAATTGGGGAATGTTACGAGGACGTTCAAGGACTCTGCCACCGGTTAAAAACATCACCTATAGATG
>novel_circ_0002378_junction_seq |chr Chr21:7898202-7898687|+
CCACCGGTTAAAAACATCACCTATAGATGATCTGCATGCATGGTGATCTCCGCCTCTG
>novel_circ_0002379_full_seq |chr Chr21:7907864-7908928|+
GTCTAAGTGGACAGCCCGGAGACATCGAGAAGCGGAAAACAGTGTTTGGGGAAAATTTAATACCGCCCAAAAAGCCTAAAACTTTCTTACAGTTAGTGTGGGAGGCGCTACAGGATGTCACACTGATTATCCTAGAAGTGGCAGCCATAGTTTCATTAGGCCTTTCTTTTTATAGACCTCCAGATGCCGAAAGAGAACCTCATCCAAGGCAACGATCTGAAGATCGACGAGAGCTCACTCACAGGGGAGTCAGACCATGTGAAGAAAACACTAGAAAAAGATCCAATGCTATTATCAG
>novel_circ_0002379_junction_seq |chr Chr21:7907864-7908928|+
ACTAGAAAAAGATCCAATGCTATTATCAGGTCTAAGTGGACAGCCCGGAGACATCGAG
>novel_circ_0002380_full_seq |chr Chr21:7907864-7922758|+
GTCTAAGTGGACAGCCCGGAGACATCGAGAAGCGGAAAACAGTGTTTGGGGAAAATTTAATACCGCCCAAAAAGCCTAAAACTTTCTTACAGTTAGTGTGGGAGGCGCTACAGGATGTCACACTGATTATCCTAGAAGTGGCAGCCATAGTTTCATTAGGCCTTTCTTTTTATAGACCTCCAGATGCCGAAAGAGAACGGAGGAGCTAGACGACAACGACGAGATCGACCACGCCGAACGGGAGCTTCGCCGAGGGCAGATCCTCTGGTTCCGAGGCCTCAATCGCATCCAGACTCAG
>novel_circ_0002380_junction_seq |chr Chr21:7907864-7922758|+
TCCGAGGCCTCAATCGCATCCAGACTCAGGTCTAAGTGGACAGCCCGGAGACATCGAG
>novel_circ_0002382_full_seq |chr Chr21:8098919-8103434|-
AGCACGGTGGTGGTGGAGAAGTCCATCCAGGATCTGATGAGCCTAATGCAAGACCTGAGTGCCTACTCCAACCAGTTCCTTGAGATGGTCTGTGACAAGCTCAAAGAGTACAAGGAAATCTGCAACACAGCCTACAGGCGGCTTTCGCTAAGGAGTCGGAGGTGCTGACTGGGAACCTGGGAGACAAGTTGATCCCCCAGAATGAGATCCTGCGGGACGTCAGCGACCTGAAGGCTCTGGCCAACCTTCACGAGAGCATGGAGTGGCTCGCCGGTCGCCTCAAGGCGTTCTTCACCATCCTGCCTCACGCCTCCA
>novel_circ_0002382_junction_seq |chr Chr21:8098919-8103434|-
GTTCTTCACCATCCTGCCTCACGCCTCCAAGCACGGTGGTGGTGGAGAAGTCCATCCA
>novel_circ_0002383_full_seq |chr Chr21:815458-823876|-
ATTCACATTGACATACCGAGAACTAATCCTCTTATTCCTCTCTTTCAACAAGCTTCTGTCCAAGAATTTTTGAGCGGATCCTTTTTATCTGGGCCATCCGCCATCCAGCCAGCGGCTACGTGCAAGGCATCAACGACCTGGTCACGCCGTTCTTCGTCGTCTACGTCTTTGAGTACATTG
>novel_circ_0002383_junction_seq |chr Chr21:815458-823876|-
CTTCGTCGTCTACGTCTTTGAGTACATTGATTCACATTGACATACCGAGAACTAATCC
>novel_circ_0002385_full_seq |chr Chr21:8188130-8190987|-
GTATCAGCCGTGGAGTCCCTGGAAGGCCCCCTGCTGCAGGTGGAGGGGCTCGGAGATCTGCGCCTGGAGCTCCACAGCAAGAAGCTTAACATCCACCTCGTGCTCATCGACGAGCTGCACCGACACCTCTACATCAAGTCCACAAGTCGCCTGGGACACAAGAACAAGGACAAAAATGCTGCTCGCCTTCCAGCTCTACAGGCAAAGACTCATCTCCAATGCCCGGGTTGGATGTCAGCAGCATGTCCACCCCACGCAAGCTTCTGGATTCATCACAGTTCAGCACACCTGGATCCGGCAGTG
>novel_circ_0002385_junction_seq |chr Chr21:8188130-8190987|-
ACAGTTCAGCACACCTGGATCCGGCAGTGGTATCAGCCGTGGAGTCCCTGGAAGGCCC
>novel_circ_0002386_full_seq |chr Chr21:8221185-8233739|+
TTGACGAAGAGGCCCTGAGGAAGAAGATCACTGATGAGCTGTATAAAGGCTTGGAGCAGGATAGGGCCAAGGCGGAGCAAGAGCTGCAAGCATGGTTGAGTCGGAGAAGGCCCGGGCAGCAGCCCAGGCTCAGGATGATGCCCAGTCCCAGGTGCAGGACGACGTGTCCAGGATCCTGTCTGTGGAGCGGGCCGTGGCCAAGGAGAGCATCCAGCAAGCTATAATAAGAGAGAGGATCGCCACCGAGGACGAGAGACGCCGCGCTCAACTCTAT
>novel_circ_0002386_junction_seq |chr Chr21:8221185-8233739|+
AGGACGAGAGACGCCGCGCTCAACTCTATTTGACGAAGAGGCCCTGAGGAAGAAGATC
>novel_circ_0002387_full_seq |chr Chr21:8569782-8572978|+
GAGGGGTGGCCAGTGGCTCACCTGCAGCACCCATGCTTCCCTGAATGGCTATGGAAACGTGTCCGTGTCTGTGAGCATAGACAAGGCTCATCTCCAGAAAGACCTGCGGTTTGAGTACGTGGAAGATCCCACCATCACCAAGATAGAGCCAGAGTGGAGCATCTACAGTTTGCCAGGTGTTCAGCCCGACAACCATGGTGTGCCAGGCCCCGCATCTGAACATCAATCTGGGAGTCAGGCCGCAGGAGGCGTTTGAGAGACCTGATGAGTTTGGCTTCAAACTGGATGATGTGCAGGCTCTGATGACACTCAACAGCACCAACTTTATCTACTACCCCAACCCTGAGTTTGAACCACTCAGTGTGTCTGGGGTGCTGGAGCTTAAACCTGGATCACCCATTATACTGAAG
>novel_circ_0002387_junction_seq |chr Chr21:8569782-8572978|+
TTAAACCTGGATCACCCATTATACTGAAGGAGGGGTGGCCAGTGGCTCACCTGCAGCA
>novel_circ_0002388_full_seq |chr Chr21:868030-877257|-
CCTGATTAAAGCAGGCAACAGGCCTCCTCCGGCCACGCCGGGCAAGCCCAAGAAGGCCACCACCTTCCAGGAGTTTGAGAGCATCACAAGCGACGCCTGGATGCAGCAGGTGAGCACGCAGCCCTCCACAGACAACGGTCTCTGCCCCACCGGCCGCCCATCATCCCGCTAGTGGCTCGCATGGCTGACCAGAACACATCTGGCACCCCGGCCATGACCGAGAGGGAAGCATCCCGTCTGGATAAGTTCAAACAGTTGTTGGCTGGGCCCAACACAGATCTGG
>novel_circ_0002388_junction_seq |chr Chr21:868030-877257|-
GTTGTTGGCTGGGCCCAACACAGATCTGGCCTGATTAAAGCAGGCAACAGGCCTCCTC
>novel_circ_0002391_full_seq |chr Chr21:9000226-9009553|-
GCTCCGACTACTCTCCCCCTCCCCCTCTCCCTCCCCCCGGCCTGACCAACGAGCACAGTGGCGGTGGCGGCGACCATGGCGGAGGAGGGGGCGGGGTCAACCACGGGGTGGGCGTGGTGGGCCTGGCCCCGGAGCACATAGCCACACCGGGGGCGGCCCTGAGCTGGCAGGCGGCCATCGACGCAGCGCGGCAGGCGAAGATTATGGGCAACCCCGCGGCGGGAGGAGCAGTGGCGGGGCTCGTGGCGGGAGGGGGCGGGCCCATCTCCACGGCGAGCTCCACGCAAAGGAAGAGACAACACTACAGCTCCAAGCCCAAGAAACAGACGACGACGACGGCCACGAGGCCGCCACGGGCGCTGCTCTGTCTCACACTCAAGAACCCCATCCGCAGGGCCTGCATCAGCATCGTAGAGTGGATGAGATCATCATCCTGATGACCATTTTCGCCAACTGTGTGGCCTTAGCCGTCTACATCCCCTTCCCTGAGGATGACTCGAACGCCACTAACTCCAACCTG
>novel_circ_0002391_junction_seq |chr Chr21:9000226-9009553|-
ATGACTCGAACGCCACTAACTCCAACCTGGCTCCGACTACTCTCCCCCTCCCCCTCTC
>novel_circ_0002392_full_seq |chr Chr21:903241-906880|+
CACACAGCCATGCTGTTCAGGTGTGTGAAATAGTGGTTGTCCGCAAGACCGAAGATGATGACCAAGACAACACGGACACCAGGAGGAGTCAGAAAAAAGCCCAGCTGCATCCCTATGCATTCACAGTTCCTACATTAGAAGAACGAGGCAGCACCAGTGGCGGTGTAGTGACGTCACTTTCCACTCTGCCAACGAGGGACTCTGCGAGCAGTGGATCCAAGTTATCAATGAGCAACTGTCGTTACTCA
>novel_circ_0002392_junction_seq |chr Chr21:903241-906880|+
AGTTATCAATGAGCAACTGTCGTTACTCACACACAGCCATGCTGTTCAGGTGTGTGAA
>novel_circ_0002393_full_seq |chr Chr21:9087803-9088767|+
TGGTTATCCATGGGATTTGGTTCTACGATAAGGAGGACTGTCAACGCATTGCTCAGAGGATGAAGATCTACGTCAGAGCCAAAGGAGATTGGTGGCAGCAGTGCTCTTTATGCGAACCCCAACCTGATCAAACCAATACCTGTTAAACCGAACACTCAG
>novel_circ_0002393_junction_seq |chr Chr21:9087803-9088767|+
AACCAATACCTGTTAAACCGAACACTCAGTGGTTATCCATGGGATTTGGTTCTACGAT
>novel_circ_0002394_full_seq |chr Chr21:910160-915089|+
CCAACCGACCGAAGAGCCTCCTGGTGTACATCAATCCCTACGGGGGGAAGCGGCGCGGGAAGCGCATTTACGAGCAGAAGGTGGCTCCGCTGTTTCGCCGCGCCTGCATCTCTGCCGACGTGATTGTACAGAGCGAGCCAATCATGCCAGGGACCACTTGAAAACGGAGGCCAATCTAGATAAATATGACGGGTGGTGTGTGTGGGTGGAGATGGGATGTTCAGTGAGATCCTGCACGGGCTGGTCTCCAGGACCCAAACGGACAACGGCGTGGACCAGAACCAAGCAGATGCCGAGTTGGTGCCGTGTTCTCTACACATAGGGATCATTCCTGCAG
>novel_circ_0002394_junction_seq |chr Chr21:910160-915089|+
TTCTCTACACATAGGGATCATTCCTGCAGCCAACCGACCGAAGAGCCTCCTGGTGTAC
>novel_circ_0002395_full_seq |chr Chr21:9213778-9215425|+
GTGGGATGCAGGGTCCCCCACGTCCACCTCCCGGTCCACCTGGTCCCCCTGGTCCTCCAGGACCTCCACCTCCTGGCCAAGGCCTCCCCCCTCCCCTGTCCGAGAACGTTCCAGGGAACGCGACCACAGCCGCTCTAGAGAAAAGAGCCGACGCCACAAGTCCCGCAGTCGCGACAGGCATGAGGACTATTACCGAGAACGCAGCCGGGAGCGCGACCGCCATCGCGAGAGGGATCGTGACCGTGATCGCGAGAGAGAGAGGGAGAGGGAGTACCGACACCGCTAGACGAGAGGGGAG
>novel_circ_0002395_junction_seq |chr Chr21:9213778-9215425|+
AGTACCGACACCGCTAGACGAGAGGGGAGGTGGGATGCAGGGTCCCCCACGTCCACCT
>novel_circ_0002396_full_seq |chr Chr21:9244789-9248453|-
CTCACAGGAACTGTGTCCACATGAAGCTGCATCACACCGTCTCCAGTCCAGCTTCGTACTGAAGGCCTCTCTGAGACGAACCGGCGGCTCCAGGTAGTACTAGATGAAGGAGGGACAGGAAGGGAGGAAACGGGAACAGAGAAAAACACACGGCCCACGAAGCACCACAGAGAGGATCAGTCAAAGACGTCTCCTTCCCGTGAAGCTACAAGGCGGGACTCCCCATGATGCAAAGTGAAGAAGGATCCTGGCTTCAGTCCTTTCTGTTCCAGGGCCTCTCTGAGACGAACCGGCGGCTCCAG
>novel_circ_0002396_junction_seq |chr Chr21:9244789-9248453|-
GCCTCTCTGAGACGAACCGGCGGCTCCAGCTCACAGGAACTGTGTCCACATGAAGCTG
>novel_circ_0002397_full_seq |chr Chr21:9523955-9527191|+
GTGATCCCTTCATCCCAACCCTTGTGGATTTACCTACTTTACATTGCTGCCTGTATCTAAAGGGGATGGTCTATTGATTCCTGCTTTCTAACAAAGCCCATGGAGGCTAAGGAGTCCAAGTTGAGCTCCTCCATGAACTCCATTAAGACGTTTTGGAGTCCAGAGCTGAAGAAAGAGAGGGCACTGAGGAAAGACGAAGTCACGAAGATGTCCGTGTGGAAGGAACAGTACAGAGTGGTGCAGGAGGAAACACAG
>novel_circ_0002397_junction_seq |chr Chr21:9523955-9527191|+
AGTACAGAGTGGTGCAGGAGGAAACACAGGTGATCCCTTCATCCCAACCCTTGTGGAT
>novel_circ_0002398_full_seq |chr Chr21:9561423-9566204|+
GAGCGAATCATCGAGCGGCTGAAGGAGCAGCGGGAGAGGGAGGAAAGAGAAAAGGGGGACGAGATGGAGTCCAGCAGAAAGGAGCTGAAGGAGTTGAGGGAGAAAGTCTCCCATCTGCAGGCTGACCTGGCTGACCGCGAGCCGGGAAGGCCCAGTCCGAGGTGGAGCGGCTCCTGGAGATCCTGAGGGAGATGGAGAATGAGAAGAACGACAAGGAGAAAAAGATCCACGAACTGGAGAG
>novel_circ_0002398_junction_seq |chr Chr21:9561423-9566204|+
AAGGAGAAAAAGATCCACGAACTGGAGAGGAGCGAATCATCGAGCGGCTGAAGGAGCA
>novel_circ_0002399_full_seq |chr Chr21:9581789-9591868|+
GCAGATGAAGGACCAGTCGAAGAAGGTGGCCAACTTTAAACACAAGGAGCAGCTTGAGAAGAGCAGGAACGCCCAGCTGATGGAGGACGCCAGGAAGAGAGAGGACAATCTGAACGAGAGCTCCCTGCAGATAAAGAGCTGTCATCAACTCAACTCTCACTGGCCGAGAAGGAAGGTCACCTGACCGCCCTGCGGGCCGAGAGGCGGAAACACCTGGAGGAGGTCCTGGAGATGAA
>novel_circ_0002399_junction_seq |chr Chr21:9581789-9591868|+
AAACACCTGGAGGAGGTCCTGGAGATGAAGCAGATGAAGGACCAGTCGAAGAAGGTGG
>novel_circ_0002400_full_seq |chr Chr21:9757706-9765134|+
CAGAGCACTTTCCTGAGCTCCGGCTGTGTGTCGGTGACGCGGCGGACCATGGACACCAGGCCTGTCCGGAGGAAGCGACACGGTGCCGGGCGACATCTGCCTCCAGGGAAACAGCCTTCACTTACGCCATCAGCGCGGCCGGCGTGGTCAACGCCATCAGCCGGGCGTGCCGCGAGGGTGAGCTCTCCACCTGCGGCTGCAGCCGCGCCTCTCGACCCCGCGACCTGCCGCGCGACTGGCTGTGGGGCGGCTGCGGCGACAACGTGCACTACGGCTACCGATTCGCCCGGGAGTTCGTGGACGCTAGGGAGAGAGAGAAGAACTACCCGCGTGGTTCTGCCGAGCACGCCCGAACGCTGATGAACCTGCAGAACAACGAAGCAGGGAGACAG
>novel_circ_0002400_junction_seq |chr Chr21:9757706-9765134|+
ACCTGCAGAACAACGAAGCAGGGAGACAGCAGAGCACTTTCCTGAGCTCCGGCTGTGT
>novel_circ_0002401_full_seq |chr Chr21:9893618-9894522|-
GTGAAGAAGACGTACAGTAACGGTACATACAGAGCCGGGGCAATGAGACAGATCAGCCTGGTGGGAGCCGTGGACGAGGAGGTCGGGAATTACTTCCCAGAATTCCTCGGCATGCTGGAGGAGTCGCCCTTCCTGAACGGACTCTTCCGTGGGGAACGCTCTCCAGTCTGAGGCTGATGGATCCCTCAGAGAGCGACGACGGTCCCATAATGTGGGTCAGACCAGGAGAGCAGATGATACCTGTAGCTGATATACCAAAGTCTCCATTTAAAAGAAAACG
>novel_circ_0002401_junction_seq |chr Chr21:9893618-9894522|-
ATACCAAAGTCTCCATTTAAAAGAAAACGGTGAAGAAGACGTACAGTAACGGTACATA
>novel_circ_0003765_full_seq |chr Chr7:10433710-10434093|+
GTTTGATGCTGGCAAAGACAACTACATCGACCTGATGGAGCTGAAGCTGATGATGGAGAAGCTCGAAGCACCGCAGACGCACCTCGCCTTGAAGAACATGATCAAGGAGGTGGACGAGGACCTGGACAACAAGCTTAGCTTCAGAGAGTCCTGCTCATCTTCAGGAAGGCAGCAGCAGGAGAGCTGGCGGAGGGCAGCGGCCTCAGTGTCCTCGCTAACCTTTCTGAAATCGATGTCTCCACAGAGGGGGTCAAAGGAGCCAAGAGCTTCTTCGAAGCCAAA
>novel_circ_0003765_junction_seq |chr Chr7:10433710-10434093|+
AAGGAGCCAAGAGCTTCTTCGAAGCCAAAGTTTGATGCTGGCAAAGACAACTACATCG
>novel_circ_0003767_full_seq |chr Chr7:10835886-10838862|-
AATCTGAACACCACAGTGTCTCAGGACTGGTGTCTGGCTCTGCAGAGGCTCATCCGTCTGAAGGAGGAGGAGATCCAGAGTGCCAACAAGTGTCGCCTGCGTCTGTCTGTACCGGGCAAACCTGACACTGGCGGCAGCTCTTCACAGTCCGTCTCAGTCCAGCCTGCTTGGTTTCTGCATTGCCAGCACGTCCTTACCGCAGGGTTACCTCTGG
>novel_circ_0003767_junction_seq |chr Chr7:10835886-10838862|-
GCACGTCCTTACCGCAGGGTTACCTCTGGAATCTGAACACCACAGTGTCTCAGGACTG
>novel_circ_0003768_full_seq |chr Chr7:11114611-11116700|-
GTGGAGACGATAGGGGATGCATACATGGTGGTGAGCGGTCTGCCTGAGAGGAACGGAGATAGACATGCTGATGAGATCGCCAAGATGGCGCTGGATCTGGGGTAAAGGCAAAATGAACACATACTGGTTGGTCGGCCACAAGAACTACAGTGTGCAGAATGACAGTCTGGTTTGCCACTGGAATCCCAACAGGAAGAAGAAGACGGTGGCCGGCAGTGACGTGTCTGTGGGCAAT
>novel_circ_0003768_junction_seq |chr Chr7:11114611-11116700|-
TGGCCGGCAGTGACGTGTCTGTGGGCAATGTGGAGACGATAGGGGATGCATACATGGT
>novel_circ_0003770_full_seq |chr Chr7:11253529-11285613|+
ATGGCTGCAATCAGAAAGAAACTAGTGATAGTTGGTGATGGCGCCTGTGGCAAGACCTGTCTCCTCATAGTGTTCAGCAAAGATCAGTTCCCTGAGGTTTATGTGCCCACAGTGTTTGAAGACTATGCGGCAGATATCGAAGTCGATGGTAAACAGTGGAGTTGGCTCTTTGGGACACAGCGGGTCAGGAGGACTACGACCGACTGAGACCTGTATCCTATCCAGACACAGACGTCATCCTCATGTGTTTCTCCATCGACAGCCCTGACAGTTTGGGACTGTGGACTGTTGACTGATGGTGTTGACTCTTAAAGTGTTCGATGACTTCATTTAGAGTCAATGGAGCAGAAGGATGAATACTGAAGGCTGAAGCAGG
>novel_circ_0003770_junction_seq |chr Chr7:11253529-11285613|+
GAAGGATGAATACTGAAGGCTGAAGCAGGATGGCTGCAATCAGAAAGAAACTAGTGAT
>novel_circ_0003775_full_seq |chr Chr7:11277208-11301067|+
TTGGAAGGAGGGAGCTCTGTCACAGTGAGTGATCAGAAAAGCGGATGTGTTGAGAGGATCAGCCGTGTCCTGATTATCCACAGAGGTTCACCACCTGGACTTGAGTGGCTGCAGGTTGTCAGAGATCAGCTGTGCTGCTCTGGCCTCAGCTCTGAAGTCCAACCCCTCCCATCTGAGAGAGCTGCAGCTGAGTGAAAACAACCTGAAGGGTTCAGGAGTGAAGGTGCTGTGTGATCTTGTGAAGAGTCCAAACTGTAGACTGGAGACTATGAG
>novel_circ_0003775_junction_seq |chr Chr7:11277208-11301067|+
AGTCCAAACTGTAGACTGGAGACTATGAGTTGGAAGGAGGGAGCTCTGTCACAGTGAG
>novel_circ_0003776_full_seq |chr Chr7:11289215-11290611|+
AGTTCAGTACAGACCGAGAGCAGAGTCTCCAGTACCCAGCTGTCTGTCTATGAAGAGTGACCGGTCCAAAGACGAACTTCTAGACTTCAGTAATGAACCTGGACCGTCAGAGTCAAAGTTCAGTACAGACCGAGAGCAGAGTCTCCAGTACCCAGCTGTCTGTCTATGAAGAGTGACCGGTCCAAAGACGAACTTCTAGACTTCAGTAATGAACCTGGACCCTCAGAGTCAAA
>novel_circ_0003776_junction_seq |chr Chr7:11289215-11290611|+
AGTAATGAACCTGGACCCTCAGAGTCAAAAGTTCAGTACAGACCGAGAGCAGAGTCTC
>novel_circ_0003777_full_seq |chr Chr7:11572917-11573686|+
GTGACTGGAGCAGCTCGGCCTGACTGTGATTATGGTTTGGATCAGGAGGACCAGACGTTTTATTGAGTGATGCCAATCATCATAATCTGCTCTTCACAGACGAAAGCCCCTTTGGCTCCCTGCAGCTTCTCAGCGCTAATAAAACGTGTCATTTGAGTATATCTTGACTTGACAAGCATCTTTTCTGGAAAGTGTCTGGGAATTCTCGTCAAAGACTTCCTTTGGTGACTTTTGAATATTGGATTGGAGTTTTTGCTTTGCGAATATTTGACTGAGGACTGGTCTGACAGCTTCACAGCTTTAGCTGTCAGTCATTGTCTATCTAGTCCCTTTCTTTTTCAGCTTTCCACTACTACCACTGAACTTCAATTTGAGGAACCTCCCTGGCCGCATTGGCTCCATCAAACCCAAGTTTACTCCTTCCAGTGATTTTATCGAATATTTTTGCCAAAGAGATACAATATTTCTTGAGCTCCATTTTTGGTTATTTTTGACCATATCACAGTTTCTAAAGGCAACAGACTGACTCTTTGGGGTGTGAGGTCAGCAACGATCTTAAAAATCTGACAACACTGTGTGTGATCCCCGGGACTTGTCCGTCATCCATCAGCAGTCATGGATCCTGTGGCAGCTAGAATGGCCATGGTGACTGACTCCCCCAACCTGTCGCTGAGGTCGAGGACTACGGTGACAACAGATGGCGACTCTTTCGTGAGCACTGCCAGCCTTCCCTGCAGCCACTTCCTCTCCGCCAATGTCATCAATGTTG
>novel_circ_0003777_junction_seq |chr Chr7:11572917-11573686|+
CTTCCTCTCCGCCAATGTCATCAATGTTGGTGACTGGAGCAGCTCGGCCTGACTGTGA
>novel_circ_0003778_full_seq |chr Chr7:11716190-11722475|+
TGGAGAAATGTATGAGCTCCATGCAGATGGGGACCCAGATGGTGAAGCTCCGCGGCGGCTCCAAGGGACTAGTGCGGTTCTTCTATCTGGACGAACACAAGTCCTGCATCCGCTGGAGGCCCTCGCGCAAGAATGAAAAGGCCAAGATAAGAACGGCGACGGTAGCTTAAGCATCAGCGAGGTGCTGCAGCTCCTGCACAAACTCAACGTCAACCTGCCCCGACAGAAGGTCAAACAGATGTTCAAG
>novel_circ_0003778_junction_seq |chr Chr7:11716190-11722475|+
CCCGACAGAAGGTCAAACAGATGTTCAAGTGGAGAAATGTATGAGCTCCATGCAGATG
>novel_circ_0003779_full_seq |chr Chr7:11716190-11737481|+
TGGAGAAATGTATGAGCTCCATGCAGATGGGGACCCAGATGGTGAAGCTCCGCGGCGGCTCCAAGGGACTAGTGCGGTTCTTCTATCTGGACGAACACAAGGACTGTTGGGACGGTCAGGACGGTGAGCCCATCGTCCACCACGGCTATACACTCACCTCCAAGATCCTCTTCAAAGACGTCATCGAGACCATCAACAAGTACGCCTTCATCAAGAATGA
>novel_circ_0003779_junction_seq |chr Chr7:11716190-11737481|+
ATCAACAAGTACGCCTTCATCAAGAATGATGGAGAAATGTATGAGCTCCATGCAGATG
>novel_circ_0003781_full_seq |chr Chr7:11981366-11984105|-
GCGTCTGATCCCATCCCGATGAAAAAGCCCAAACATGAAGACTTCCCATCGCAATCCCTGCTGGCGGACAAAGAGAAGCAGCACGACTGGCTCCAGTCCCTGTCCGCCTCCAATAAAGAGTCGAAGGAGAAGTTTCTGCACGAGATCGTGAAGATGAGGGTGAAGCAGGAGGAGAAATTGGGATCGGCCTTGCAGGCCAAACGCAGCCTCCAGCAG
>novel_circ_0003781_junction_seq |chr Chr7:11981366-11984105|-
CCTTGCAGGCCAAACGCAGCCTCCAGCAGGCGTCTGATCCCATCCCGATGAAAAAGCC
>novel_circ_0003782_full_seq |chr Chr7:12120817-12126176|-
AAAGCCTACTGTGGCCACTGTAGTGAAAGGATATGGGGGCTGGGCAGGCAGGGCTACAAGTGTATCAACTGCAAACTGCTGGTCCATAAGCGCTGTCACAGACTCATCCCTCAGACCTGCCAAAGGCTTATGATCCAGTTATGCCATCACAGGAGCCCCCTTCGGATGCCAAGAGTGAAGAAGTGGACCTTCCACCAGATGACACAGAGGACACAGACGGATATCTTTTTTACCACACAACTGTTCAGTGGATAAAACAGAAGATGCAGATACAGAGCGTGGCAGCTACGCGAAGGTCCTGCTGGTTCGGCTAAAGAAGAACAAGCAGGCGTATGCCATGAAGGTGGTGAAGAAGGAGCTGGTCCACGACGATGAG
>novel_circ_0003782_junction_seq |chr Chr7:12120817-12126176|-
TGAAGAAGGAGCTGGTCCACGACGATGAGAAAGCCTACTGTGGCCACTGTAGTGAAAG
>novel_circ_0003783_full_seq |chr Chr7:12260840-12261340|+
ACGCAGACGAGCGAGAGAAAGTGAGAGAGAGAGAGAGAGAGAGAAAGAGGGAGCGGCCAGGCAAAAGTTGAGCAGACTCCACCCAGAGGAAAAACAGCCAGCGAACCAAGAGACAGCCGAGGCCATAAAAATGAGTGGTTCACACCCCCGGCTCCACCAGAGCGCCGCGCCCGCTCCCAACGCTCTCTCCCCGGACAAGGACGCAGAAATGCCCGCCACGGAGAAGGACCTGGCCGAGGATGCGCCGTGGAAGAAGATCCAGCAGAACACCTTTACGCGATGGTGCAACGAGCACCTGAAATGCGTCAACAAGAGGCTCGGCAACTTGCAGACGGACCTCGGAGACGGGCTGCGGCTCATCGGGCTCCTGGAGGTCCTGTCCCAGAAGAAGATGTTCAGAAAGTACAACCAGAGGCCCACCTTCCGCCAGATGCAGCTGGAGAACGTGTCGGTGGCTCTGGAGTTCTTGGACAAGGAGAACATCAAGCTGGTGTCCATAG
>novel_circ_0003783_junction_seq |chr Chr7:12260840-12261340|+
CAAGGAGAACATCAAGCTGGTGTCCATAGACGCAGACGAGCGAGAGAAAGTGAGAGAG
>novel_circ_0003784_full_seq |chr Chr7:12273970-12276443|+
ACTCTAAAGCCATCGTGGATGGGAACCTGAAGCTGATCCTGGGTCTGATATGGACCTTGATTCTGCACTACTCCATCTCCATGCCCATGTGGGATGAGGACGAGGAGGGAGATGACGGCAAGCAGCAGAAGACGCCCAAGCAGAGACTGCTGGGATGGATCCAGAACAAACTGCCCGAGCTTCCCATCACCAACTTCCACAGAGACTGGCAGACCGGCCGGGCCCTGGGTGCCCTGGTCGACAGCTGTGCTCCAGTCTGTGTCCTGACTGGGATCAGTGGGATCAAACCAAACCAGTGGACAACGCCCGTGAGGCCATGCAGCAAGCCGACGACTGGCTGGGCATCCCACAG
>novel_circ_0003784_junction_seq |chr Chr7:12273970-12276443|+
AAGCCGACGACTGGCTGGGCATCCCACAGACTCTAAAGCCATCGTGGATGGGAACCTG
>novel_circ_0003792_full_seq |chr Chr7:12358949-12429656|+
GAACCAGCAGAACTGATACAGTGTGTGAACTTTGTCAGCCAGGTCATTTTTCCCAGGATGGCCTGTATTGCACGGTTTGGACTAGTAAGGGTCTCTTTGTCCAACAGGAGTGCACAACCACAACTGACACAATTTGTGATGTTTTAAGTGGCTATTTCTGCAAAGATTGGATGGATGATGCAGGATGTAGTTCAGCAAAAAAACACACTCCATGTCCACCTGGTCACAGGGTTAAAGTACCTGTTCAGTTGTTCGAAGAGACTGCACACAGCAGCCAGGAACACGGTGCAGCAACTGTGGCAATGGGACTTATATGAACCAACCCAATGGCCTGAGGAACTGTTTCCTCTGCACCTCCTGTGACCAAGTAAGGGTCTCTTTGTCCAACAGGAGTGCACAACCACAACTGACACAATTTGTGATGTTTTAAGTGGCTATTTCTGCAAAGATTGGAATGATGATGCAGGATGTAGTTCAGCAAAAAAACATACTCCATGTCCACCTGGTCACAGGGTTAAAGTACCTG
>novel_circ_0003792_junction_seq |chr Chr7:12358949-12429656|+
TCCACCTGGTCACAGGGTTAAAGTACCTGGAACCAGCAGAACTGATACAGTGTGTGAA
>novel_circ_0003796_full_seq |chr Chr7:12375589-12426085|+
GTTCAGTTGTTCGAAGGGACTGCACACAGCAGTCAGGCACACAGCAGCCAGGAACACGGTGCAGCAACTGTGGCAATGGGACTTATATGAACCAACCCAATGGCCTGAGGAACTGTTTCCTCTGCACCTCCTGTGACCAAGTTAATAGGGTATTTTGCCGCCTTCATGGCACCAGTGATGTGCTGTCTTCCTAAGGAATATGAAACAAGTGACGGGGAATGCTGTCCAATGTGCCACGAAG
>novel_circ_0003796_junction_seq |chr Chr7:12375589-12426085|+
CGGGGAATGCTGTCCAATGTGCCACGAAGGTTCAGTTGTTCGAAGGGACTGCACACAG
>novel_circ_0003797_full_seq |chr Chr7:12376653-12428579|+
GTAAGGGTCTCTTTGTCCAACAGGAGTGCACAACCACAACTGACACAATTTGTGATGTTTTAAGTGGCTATTTCTGCAAAGATTGGATGGATGATGCAGGATGTAGTTCAGCAAAAAAACACACTCCATGTCCACCTGGTCACAGGGTTAAAGTACCTGGTATTTTGCCGCCTTCATGGCACCAGTGATGTGCTGTCTTCCTAAGGAATATGAAACAAGTGACGGGGAATGCTGTCCAATGTGCCACGAAGTTCAGTTGTTCGAAGAGACTGCACACAGCAGCCAGGAACACGGTGCAGCAACTGTGGCAATGGGACTTATATGAACCAACCCAATGGCCTGAGGAACTGTTTCCTCTGCACCTCCTGTGACCAAG
>novel_circ_0003797_junction_seq |chr Chr7:12376653-12428579|+
CTGTTTCCTCTGCACCTCCTGTGACCAAGGTAAGGGTCTCTTTGTCCAACAGGAGTGC
>novel_circ_0003801_full_seq |chr Chr7:12594539-12600544|-
CCTCTAGAAGGTGCAAATGAGTTCCTCCAGTTGCTGAAGAGTCACAAAGATAAACTGGAGGAAGGGATGAGAGAGCTGAGGAGGAAGAATGAAGAGATGGAGAGGGAGAGGGACGAGGCTGAGAAAGAGAGAGGGCGAATGCGGCGCTGCATTGACCAGCTGCAAGCCAAACTGGCACAGCGAGCAGTGTTACCGAGGAGGTTGTTCAACATCGCTCTGAGGCACAGCACTCCTCTGACAAAGCGAGAGAGAAGCTGAACCAGAAGAAAGAGGAGCTGCAGGATCAGCTGACTCAGGCCCTGACTGAGATTGACAGGCTCAAACAGGAAGCCGCATCACG
>novel_circ_0003801_junction_seq |chr Chr7:12594539-12600544|-
GACAGGCTCAAACAGGAAGCCGCATCACGCCTCTAGAAGGTGCAAATGAGTTCCTCCA
>novel_circ_0003802_full_seq |chr Chr7:12759218-12759810|+
GCCCATGTGCTTTGTGAAGCAGCTGGAGGTGCCCCAATACGGCAGCTACAGGCCCAACATGGCACCCGCCACGCCTCGCGCCAACCTGGCCAGGGAGCTGGAGAAGTACTCCAAGGTGTCCTTCGATTATGCAAGCTTCGACGCGCAAGTGTTTGGGAAGCGCATGCTTGCTCCAAAGATGCTCACCAGCGAAATGTCACCCAAAGCCTTCAAAATAAGCCCTCATTCGCCAAGTCGCCGTCACCCAGCCTCAGTCTCCACGGCTACGGGAAGAGCTGCTCCTCCTTGGCCTACGACTACTCCCAAGATGCCGAGGCCGCTCACATGGCTGCCACTGCCATCCTGAACCTGTCTACACGCTGCTGGGAGAAACCCGAGAACCTCAGCACCAAACCCCCAAATAAG
>novel_circ_0003802_junction_seq |chr Chr7:12759218-12759810|+
AGAACCTCAGCACCAAACCCCCAAATAAGGCCCATGTGCTTTGTGAAGCAGCTGGAGG
>novel_circ_0003803_full_seq |chr Chr7:14102906-14105499|+
GTTTGCCACCACCCAGACTGCCAAGACCTGAATAACAAAAGCCCCCTTCACCTGTGTGAGTCATGTGACTCACACAGCCATTCGGAGAACACGGACAACATGCACTTTGACCGGCACCCCCGATTTGACTTACAGCCTCAAGCTCCATCCTGGCTCGGAACGTGTCCACACGCTCCTGTCCCCCGCGCACCAGCCCCCCCTCCGACCTAGAGGAAGAGGATGAGGGGAGCAGTGACCGCGGGAGGTTCTAGGTCCAGTGTTTGAGAGGAACGGCATCGAGCTGTCCCGGGTCGACTTGTTCCTGGATCAGTCCAACACGCCGCTGTCCCTCAACTTCGAGGCCTACCGTTTTGGAGGACACTACCTCAAAGTCAAAG
>novel_circ_0003803_junction_seq |chr Chr7:14102906-14105499|+
TTTTGGAGGACACTACCTCAAAGTCAAAGGTTTGCCACCACCCAGACTGCCAAGACCT
>novel_circ_0003804_full_seq |chr Chr7:14102906-14109802|+
GTTTGCCACCACCCAGACTGCCAAGACCTGAATAACAAAAGCCCCCTTCACCTGTGTGAGTCATGTGACTCACACAGCCATTCGGAGAACACGGACAACATGCACTTTGACCGGCACCCCCGATTTGACTTACAGCCTCAAGCTCCATCCTGGCTCGGAACGTGTCCACACGCTCCTGTCCCCCGCGCACCAGCCCCCCCTCCGACCTAGAGGAAGAGGATGAGGGGAGCAGTGACCGCGGGAGGTTCTAGGTCCAGTGTTTGAGAGGAACGGCATCGAGCTGTCCCGGGTCGACTTGTTCCTGGATCAGTCCAACACGCCGCTGTCCCTCAACTTCGAGGCCTACCGTTTTGGAGGACACTACCTCAAAGTCAAAGACGAGTAGGGGATGAGCTGAAGGTGGAGCAGGGTGTGAAGGACCTGCGGTCGCTCAGTCTGCCCAACATGAAGCCTTCTGGAGGTCAGAGCCCCTACATCCTCACCCCAGGCAACGAGAGGGTGGAGCATGGATCTCTGGGACGCAAAGAAAGCGTGGATCTGTTG
>novel_circ_0003804_junction_seq |chr Chr7:14102906-14109802|+
TGGGACGCAAAGAAAGCGTGGATCTGTTGGTTTGCCACCACCCAGACTGCCAAGACCT
>novel_circ_0003805_full_seq |chr Chr7:14186101-14188617|-
GCGATGACCGCTGCTCAGCCCCGCTGTGACCCGCTGACTCAGTATGAGAAGCATGGCGAGTGCTGCAAAATGTGTGGTCCAGGACCAGAATGTCGTCCTCCAGCTCTTGTCTGGATCCTCAGTGCACAGAATGTGGGAGTAATGAATATCAGGATAAATACACAAGTGAACCGATGTGTAAACGTCAGCCATATTGTGACCCAATTCAAACTTTGAGGTTGTTGTCCATATGAGCAAGACGAAACGAAGCACCTGCATGTGCAAAGAGGGATTCCACTGCTCCAGTGGAGAATGTATCACCTGTGTACCACACACAATCTGTAAACTGGGACAAGAGGCTAGGAGAAAAGCAACCATAATCGCGACACAGAGTGTCAGAACTGCACTGAAGGAACATTTTCCAATGACGAGTCATGGGATGGGGTCTGTAAGAAATGGACAGA
>novel_circ_0003805_junction_seq |chr Chr7:14186101-14188617|-
TGGGATGGGGTCTGTAAGAAATGGACAGAGCGATGACCGCTGCTCAGCCCCGCTGTGA
>novel_circ_0003808_full_seq |chr Chr7:16591562-16601130|+
GGCAACAGGATGGATGAGCAGCGATGCACTTTTCCTCCCCCTCTCAAGCAGAGGAGGACTACATTCCATACCCAAGTGTCCATGAGAGCGAACGAGGTGCGCCTTGTTAGAGACCCTTTATGAGGAGCTCCATGTGAACAGCCAGGCCATGATGGGTATTGGAGGAGACGACGACAAGCTGGAAAACGGGAGTGCGGGAGGAGGGGGCTTCTTTGAGTCCTTCAAG
>novel_circ_0003808_junction_seq |chr Chr7:16591562-16601130|+
GAGGAGGGGGCTTCTTTGAGTCCTTCAAGGGCAACAGGATGGATGAGCAGCGATGCAC
>novel_circ_0003812_full_seq |chr Chr7:174952-180652|-
GAACCACTTGGGTCTCCTACATCCTTGACTTGCTGTATTTTGGTCAGACAGAGCGTCAGACATCCATCCCAATCTATGATAGAGTGCCTTTCTTGGAGCTAAACCAACTCGACCAGAACTGTTTGACTTCCATGGAGTCTCAATGACTCACTATTTCACAGACAACTGGGAAAACGTTCAAAACTTTCAGGCCAGGCCAGATGATATACTTATTGCAACATACCCAAAAGCAG
>novel_circ_0003812_junction_seq |chr Chr7:174952-180652|-
TATACTTATTGCAACATACCCAAAAGCAGGAACCACTTGGGTCTCCTACATCCTTGAC
>novel_circ_0003813_full_seq |chr Chr7:17508673-17509418|+
CTCAACCCGTTCTCCTAAAACAACAAAGAGTCATTAAGGAAGCTTTCGAGGGAGACAGCATCATCCTGTCCTGCAACCCTCCACACAGCTCAACTCCTCCACACATCCACTGGATGGACAAGAGATGGTGCACATCAAGGAGAACGAAAGAGTGATGGTCGGCCTGGATGGGAAGTTGTACTTTTCTAATCTTCTGAAGACCGACAGCAGAGACGACTACATCTGCAACGCCCAGTATACAGCAGCCAGGACTGTTCTCCCTAGTACTGCTGTCAGCCTCACCGTCAAGCCCA
>novel_circ_0003813_junction_seq |chr Chr7:17508673-17509418|+
TACTGCTGTCAGCCTCACCGTCAAGCCCACTCAACCCGTTCTCCTAAAACAACAAAGA
>novel_circ_0003814_full_seq |chr Chr7:17623466-17623853|-
ACGAGCGACATCGGGATGACCCACAACTCAAGTGTGAGCGGCTTGTGTTTTGAGATCTGGTTCCGCAGGAGAAAAAGTGAGGACACCTACACCCTGAGAGCCTCCAGCATGGAGGTGAAGAAAGCCTGGACCACCGACCTGGAGAGGATCCTGTGGGATCAGGCCACTCACAGTAGAAGCTGCGTATGCAGGAGAGGGTTTTCATGGGAATGGGCCGCAAACCTTTCATGGACATTCAACCCAGTGATGCTGCCATCTGTGACCGAGCCGTCAGCTGCGCCCTGCCGGGGAAAA
>novel_circ_0003814_junction_seq |chr Chr7:17623466-17623853|-
AGCCGTCAGCTGCGCCCTGCCGGGGAAAAACGAGCGACATCGGGATGACCCACAACTC
>novel_circ_0003820_full_seq |chr Chr7:18429586-18431226|-
AGTTGCAGCAGTTCCATGGAGTGCGGCGGTTCGAGCTGGAGCGTTCCTGCTGCTTCAGCGCTTTGCTGTTGGACGAAGAACGAGGACGCCTCTTCGTCGGGGCTAAGAACTTCCTGCTGTCGCTATCATTAGACAACATCGCCAAGCAGGAACACAAATCTACTGGCCGGCTCCTGTCGACTGGAGGGAGGAGTGTAACTGGGCTGGCAAGGACATCACT
>novel_circ_0003820_junction_seq |chr Chr7:18429586-18431226|-
AGTGTAACTGGGCTGGCAAGGACATCACTAGTTGCAGCAGTTCCATGGAGTGCGGCGG
>novel_circ_0003821_full_seq |chr Chr7:18429586-18434764|-
GTGTCCATGCCCATGTGTGACTCAAGGTCTGCTAAAGCGACACAGCAAGAGGGAGAATCTGATCCTCGCCAAACAGGACTAAGCCCACACCAGTCCAAAGAGTTGCAGCAGTTCCATGGAGTGCGGCGGTTCGAGCTGGAGCGTTCCTGCTGCTTCAGCGCTTTGCTGTTGGACGAAGAACGAGGACGCCTCTTCGTCGGGGCTAAGAACTTCCTGCTGTCGCTATCATTAGACAACATCGCCAAGCAGGAACACAAATCTACTGGCCGGCTCCTGTCGACTGGAGGGAGGAGTGTAACTGGGCTGGCAAGGACATCACT
>novel_circ_0003821_junction_seq |chr Chr7:18429586-18434764|-
AGTGTAACTGGGCTGGCAAGGACATCACTGTGTCCATGCCCATGTGTGACTCAAGGTC
>novel_circ_0003822_full_seq |chr Chr7:18624454-18634382|-
TGTGTGCGGAGGCGTTCAACCCAGACGAGGACGATGAAGACTCGGAGCCCAGGATTGTTCACCCAAAAACAGATGAGCAGCGCCTCAGACTGCAGGAGTCCTGCCGAGACATCCTACTCTTCAAAACATTAGATCAGCAAATGAGAGGATGAAGATAGTGGATGTATTAGGATCAAAGCAGTTCCCAGAGGGTGAGCGCATCATCACACAACGCGCTGTAGCAGGGGTCACTACTTTGGGGAGCTGGCCTTGGTCACTAACAAGCCCCGGGCCGCCTCAGCCTACGCAGTGGGCAATGTCAAGTGTGTGG
>novel_circ_0003822_junction_seq |chr Chr7:18624454-18634382|-
CTACGCAGTGGGCAATGTCAAGTGTGTGGTGTGTGCGGAGGCGTTCAACCCAGACGAG
>novel_circ_0003823_full_seq |chr Chr7:18624454-18637147|-
CTCCACCACCCAGCAGATTCAACAGGAGAGTGTCAGGAGACAAGGCTGACTGCTTCTATATAGTAGAATCTGGGGAGGTCAAGATCATGATGAAGAGTAAACGAAGGCAGACCACGCAGACAATGCGGAGGTGGAGTTAACGCGCTGTAGCAGGGGTCACTACTTTGGGGAGCTGGCCTTGGTCACTAACAAGCCCCGGGCCGCCTCAGCCTACGCAGTGGGCAATGTCAAGTGTGTGG
>novel_circ_0003823_junction_seq |chr Chr7:18624454-18637147|-
CTACGCAGTGGGCAATGTCAAGTGTGTGGCTCCACCACCCAGCAGATTCAACAGGAGA
>novel_circ_0003824_full_seq |chr Chr7:18625613-18634382|-
TGTGTGCGGAGGCGTTCAACCCAGACGAGGACGATGAAGACTCGGAGCCCAGGATTGTTCACCCAAAAACAGATGAGCAGCGCCTCAGACTGCAGGAGTCCTGCCGAGACATCCTACTCTTCAAAACATTAGATCAGAGCAGTTCTCGGAGGTGCTGGACGCCATGTTTGAGTTACGGGTTCAGCCCAAGGAGCACGTCATTGACCAGGGAGACGATGGAGACAACTTCTACGTCATAGAGAGCAAATGAGAGGATGAAGATAGTGGATGTATTAGGATCAAAGCAGTTCCCAGAGGGTGAGCGCATCATCACACAGGAGACAAGGCTGACTGCTTCTATATAGTAGAATCTGGGGAGGTCAAGATCATGATGAAGAGTAAA
>novel_circ_0003824_junction_seq |chr Chr7:18625613-18634382|-
GGGAGGTCAAGATCATGATGAAGAGTAAATGTGTGCGGAGGCGTTCAACCCAGACGAG
>novel_circ_0003826_full_seq |chr Chr7:2020984-2022903|+
GTGCTGATATGTGTACACGATGAGCGGATTGGGGGAGAACTCCATGGAGCCTCTGAGCTCAGAAAATCGGAAACGCAAGCTCTCCACTTGCGACACGCCTGGTCTGGGTGTGACAGGAAGCGACGGGAGCAGGAGAGCAAATACATAGAGGAGCTGGCGGAGCTGATCTCTGCCAACCTTGGCGACATCGACAGCTTCAACGTCAAACCAGACAAATGTGCCATCCTCAAAGAGACGGTGCGCCAGATCCGCCAGATCAAAGAGCAGG
>novel_circ_0003826_junction_seq |chr Chr7:2020984-2022903|+
GCGCCAGATCCGCCAGATCAAAGAGCAGGGTGCTGATATGTGTACACGATGAGCGGAT
>novel_circ_0003827_full_seq |chr Chr7:2024760-2025121|+
GAAAAGCTTCATCCAACGACGACGACGTCCAGAAGTCAGACGTGTCCTCGACGGGTCAGGGGGTCATCGACAAGGACCACCTGGGGCCGCTCCTGCTGCAGCTCTGGACGGCTTCCTGTTTGTGGTGAACCGGGAGGGCAGCATCGTGTTCGTGTCGGACAACGTGACGCAGTACCTGCAGTACAAACAGGAGGAGCTCATCAACACCAGCGTGTACAATATTCTCCATGAGGACGACAGAGAGGAGTTCCACAAGAACCTGCCCAAGACCAACA
>novel_circ_0003827_junction_seq |chr Chr7:2024760-2025121|+
GTTCCACAAGAACCTGCCCAAGACCAACAGAAAAGCTTCATCCAACGACGACGACGTC
>novel_circ_0003828_full_seq |chr Chr7:20530169-20531307|+
ATCAGCAAGAGTCTAGGCGGCGGAGCGAAGCACACCATTAGCAGAGGAAAATGAGTGAACTGGATCAGCTACGCCAGGAGGCTGAGCAGCTCAAGAACCAGATCAGAATGCCAGGAAAGCGTGTGCGGATGCTACCCTGTCTCAGTCACAGCTAACATCGACCCTGTTGGCCGAATTCAGATGCGCACTAGACGGACACTGAGGGGTCATCTGGCTAAAATCTACGCCATGCACTGGGGCACTGACTCAAG
>novel_circ_0003828_junction_seq |chr Chr7:20530169-20531307|+
TACGCCATGCACTGGGGCACTGACTCAAGATCAGCAAGAGTCTAGGCGGCGGAGCGAA
>novel_circ_0003829_full_seq |chr Chr7:20552526-20557331|+
ATTACTTGCAGCCTGGCTGTCTGAGATGGACGGTGGAGAGGAGGTGCGAGTGGAAGCAGGACCATACTGCTGCTCCACCTGGGAGGGAGGGGAGGTCGCCGGTCGCAGCCTGGCTCGACGCAACAGGAAGACCCGCAGCCTGAGCACCTCCTCAGCCGGCAGCTCCTCTGACTACAGTCCTCTTCTCTTTCAGGAGGCCCCAGTCGCTTCATGGACCAAGCCCTGTGACTACATTCGGCCCAAAGGCATGCATGCTCCAGAATCCACACACAGTAAT
>novel_circ_0003829_junction_seq |chr Chr7:20552526-20557331|+
TGCATGCTCCAGAATCCACACACAGTAATATTACTTGCAGCCTGGCTGTCTGAGATGG
>novel_circ_0003830_full_seq |chr Chr7:20581993-20594801|-
TTGTGTCTGTGTATCCTGATCACAGCGTTGGACTTGACCATGTCGACTGTCAACACCATTATCCTGGGAATCGGATTGGTTTGGGCCTGCCTGACCGCCGGTTCGTTTTGTGTGCATCATGTGTTTTGGCGTGATCAACGTCTTCTGCACCATGCTGCTCATCCAGAGGCCCAACATGATGGCGTTCCGTGTGGGCGGGGCCTTGGAGAGCGACCAGGAGCAATACTTCCTCCTCAACCTGTGTTTCTCCATGGTGACCTTTGACCTTCAGGCTCAG
>novel_circ_0003830_junction_seq |chr Chr7:20581993-20594801|-
CCATGGTGACCTTTGACCTTCAGGCTCAGTTGTGTCTGTGTATCCTGATCACAGCGTT
>novel_circ_0003832_full_seq |chr Chr7:20620719-20622694|-
GTGTTTGTTTGCGCACCCATTGACCTGGTGAAGGTGCGTCTGCAGGGTCAAACAACAGCTGGCCGATATCGTGGACCCTTTCATTGTGTTAGGGTCATCCTGAAGGAGGAGGGACCCAAGGGTCTGTTCAGAGGAGGGCTGGCCCTGGCTCTGAGGGACGTACCCTGCTATGGACTCTACTTTTTGCCCTACGAGGTCACTCGAAAGGCTCTGACCAAGAACGGCAAAGAGCCAACAGCGTGAGGGCGTTCCCTGTCAACGCCATAACCTTCCTCAGCTACGAGAGTCTGATGAGGATTTTATGTCCACCGACGAGATGACCTCACTCTTGACG
>novel_circ_0003832_junction_seq |chr Chr7:20620719-20622694|-
CCACCGACGAGATGACCTCACTCTTGACGGTGTTTGTTTGCGCACCCATTGACCTGGT
>novel_circ_0003833_full_seq |chr Chr7:20620871-20622694|-
GTGTTTGTTTGCGCACCCATTGACCTGGTGAAGGTGCGTCTGCAGGGTCAAACAACAGCTGGCCGATATCGTGGACCCTTTCATTGTGTTAGGGTCATCCTGAAGGAGGAGGGACCCAAGGGTCTGTTCAGAGGAGGGCTGGCCCTGGCTCTGAGGGACGTACCCTGCTATGGACTCTACTTTTTGCCCTACGAGGTCACTCGAAAGGCTCTGACCAAGAACGGCAAAGAGCCAGTACGTTTGCAATACTGATGGCAGGTGGCGTGGCGGGCGTGGTGACCTGGGCCTTTGCCACGCCCATGGACGTGGTGAAAGCCCGGCTCCAGATGTCAGGGGCCGGCGGCCGGGAGTACACAGGGGTCCTCCACTGCATGAGA
>novel_circ_0003833_junction_seq |chr Chr7:20620871-20622694|-
AGTACACAGGGGTCCTCCACTGCATGAGAGTGTTTGTTTGCGCACCCATTGACCTGGT
>novel_circ_0003834_full_seq |chr Chr7:20723854-20724466|+
ACCCACCCAAGATTACCATGATGCGAATGGTTGAGAGGACCACGACCAGCTTGTCCCTCTCCTGGGACGTCTCCCCTCGACCGCGGGGCCAACCCCGGCCCATCCGATGTGAACTTACCTACCGCAAGAAGATGATAACCTGGACGTGACAACCTACATCGTGCTCATTCTGGAGAAGAACTCGGTGCAGATCAACGACCTGACCCCGGGCACGGCCTACCTGTTCAGGGTTCAGGCCCTCAGCAGCGACGGCAGCCCTGGAGGCTCCAGCATGGAGGAACAATTTGAGACCTCGCCTGAAGACCCCTCACTCCAAACAACACGGCGGTCATCTTCGGCGCAGCAATCGGAGGAGCGGCCATGTTGTTCATCGTGTTCGTGGTCCTGTGCCTCCGCAGACG
>novel_circ_0003834_junction_seq |chr Chr7:20723854-20724466|+
GTGTTCGTGGTCCTGTGCCTCCGCAGACGACCCACCCAAGATTACCATGATGCGAATG
>novel_circ_0003835_full_seq |chr Chr7:21000750-21002329|-
TCACCCCTGATCTGTTCCCGGAAACACCCCTGGTGCCGTCCCTGACCGCAATATCGTCGGCACGAGCCAGCTCCGTCCCTCAAAAGCCCCGGAGGCGCAGCAGCGGGAGTAACAGCGCTGCCACGCCCCGGGCTTTGAGCTCAGCCTCCAGGCCAGCCCCCAGCAGAGGCAGCATGGAGGTGGGCATGCGCGTGGTGCGTGGCCTTGACTGGAAATGGGGAAACCAGGATGACGGCGAGGGCCACGTGGGCACTGTGGTGGAAATCGGGCGGCAGGGCAGCACTACCACACCAGACAAGACGGTGGTGGTGCAGTGGGACAGCGGCACACGAACCAACTACCGCACTGGCTACCAGGGTTCCTATGATCTGCTGCTTTTTGATAACGCTCAAATCGCGTGCGTCACTCCAACATCATCTGTGACAGCTGCAAGAAGCATGGCATCATGGGAATGCGATGGAAGTGCAAGGTGTGCTTCGACTATGACTTGTGCACCCAATGTTACATGAACAACAAGCACGACCTGAACCACGCTTTCGAGCGCTACGAGACGGCACACTCCCAGCC
>novel_circ_0003835_junction_seq |chr Chr7:21000750-21002329|-
GAGCGCTACGAGACGGCACACTCCCAGCCTCACCCCTGATCTGTTCCCGGAAACACCC
>novel_circ_0003836_full_seq |chr Chr7:21209977-21210750|-
ATGATGGCAAGATCTTTCACGGCAGCGGGGTTGGAGACGCTTTCGGTCCTCGCTGCTTCAAAGGTGACATCATGGGCTGCGGCATCATGTTCCCACGAGACTACATCCTGGATGGAGAAGTGACGTGGACGACTGGGATCGGCTGGAGGTCCGTCCGGGTCACGCTGGCGTCCAGAACGTCCTGTACCTCAACGACGACGAAGAGGAGGAAGAGGAAGATGGGGAAGAGGTAGAGCAGGGACAGGAAGGCAGGAAAGTCACG
>novel_circ_0003836_junction_seq |chr Chr7:21209977-21210750|-
AGCAGGGACAGGAAGGCAGGAAAGTCACGATGATGGCAAGATCTTTCACGGCAGCGGG
>novel_circ_0003837_full_seq |chr Chr7:21252997-21254974|-
GTGACAATAGTGGACACAGGGGTGAGGGGGACCATTGCTGTGGGCCTGGTGCCTAAATTCTACAGGCTGGACCACCAGCCTGGCTGGCTGCCATACTCTGTAGCTTACCACGCTGACAACGGCAGTTATACAATGGTAACCCTGTGGGACAGCAGTTTGGGCCAAAGTGTGCTCGCGGTGACCGCATTGGCTGTGGAATACACTCAGAAAATATTGAAGCAGGTTTTATTATAGTCTTTTTCACCAAAAATGGCAAAGAGTCGGTTCAGTGGAGGTTCCCGTTTCTGCGGAGGGGCTGTTCCCTGCCGTAGGGATGCACTCCATGGGGGAGGAGGTGAAGGTCGACCTGCAGGCGGAGTGGTTCCTGGAGGAAGATGATAGTATGATGATGGTGGACAGCCATGAAGATGACTGGGGGCGGCTTTACGACGTCAGGGTCAGCGGCACG
>novel_circ_0003837_junction_seq |chr Chr7:21252997-21254974|-
GGCTTTACGACGTCAGGGTCAGCGGCACGGTGACAATAGTGGACACAGGGGTGAGGGG
>novel_circ_0003838_full_seq |chr Chr7:21884191-21885461|-
GAAAAAGTGGGAGAGTTTGCCAAGATGTCCAAAATTGAGTTGCTGGAGGCAACAGAGAAGTCGGTGGGACCACCAGAGATGTACGAGTACCACTGTGAGCTCAAAAACTTCCGCAACAGAGAACGAGAACTGGAACTGCCACCATCAAAGAAGCCTCTCTGAAGTGCAAACAGAAACAAGAACAGTTGGACCGAAAACACAAAGAG
>novel_circ_0003838_junction_seq |chr Chr7:21884191-21885461|-
AAGAACAGTTGGACCGAAAACACAAAGAGGAAAAAGTGGGAGAGTTTGCCAAGATGTC
>novel_circ_0003840_full_seq |chr Chr7:2215955-2217243|+
ACCCAGCAGAAGCTGCGGAGATAGGCCTGGCAGCAGAGACTGGTCTTCTCATTAACCTCGGTCTCTGATCACCTCTTGACCCCATCCAGTCAGTCCCACCCCGTGGCCCTGCAGTGTGGCCTCTACAAACCCCTCCTCACTACTTCAATATTGTGTCCACGGGGATAAATGAGTGAACCGGCTGCAAGGGAAAGGGCTGGGACATGTACCAGAACCCCAACAGCAGGATGAGAGCGGCGGTGCTGAGTGGAGCAGTGCTGTCCATCATACACGTGGTCACCAGCTGGCAGATCAACCAGGAAGACCAGTTCCTCTGGAAACAG
>novel_circ_0003840_junction_seq |chr Chr7:2215955-2217243|+
ACCAGGAAGACCAGTTCCTCTGGAAACAGACCCAGCAGAAGCTGCGGAGATAGGCCTG
>novel_circ_0003841_full_seq |chr Chr7:22233657-22235180|+
ACCATGTTTCAGCAGCAGCCTCTACAGTTTGGGGTGATGGTCAGGGACATCCTCACAAAGGAGAGGGTTCTGCTCAGCCAGCCACTCAGATGCCCAACTCTCCACAATACCAACCGTACCCGAATAGAGAGTCCTCGTTCCCCAACATGCAGGATGTAGACCACCTGGTTCTGAAGGTCCTGGAGGTCCAGGACATCCGACAAAAGATGCACCAACTGCAAGAAGAGCTCAACTGGGAGAGGCAGAACTATGAGGGTTTACAAG
>novel_circ_0003841_junction_seq |chr Chr7:22233657-22235180|+
GGAGAGGCAGAACTATGAGGGTTTACAAGACCATGTTTCAGCAGCAGCCTCTACAGTT
>novel_circ_0003842_full_seq |chr Chr7:22470020-22470822|+
TGTGTCTCAGTACAGTGACGAGAACATGATGCAGCCGTACAACCTGGCAGTGTGTTTTGGCCCCAGCCTGGTGAGAGGGGCTGACGATGACGACATGGTCGTCCTGACGCCTCAGATCAACGCCCTGGTGAAGAGCATCATCCTCCAGAACGAAAGCATCTTCCCCAGCCAGAGCGAAGTTAAAGGACCGGTGTATGAGAAATGCATGACACTAGAACAGGATGACTGGTTGGAAACAGGATCCTCAGCTGACAGCACCAGCTCGTGTGCAGCAGCGACACAGAAAAAAACAGAGCGTCCTAGAGCCAACAGCAGCAGCTCAGCTGACCAAAGTAGGCTGACAGCTGGACTCGTTGCAGGTGGAAAGCTAAAGCTCCAGATTCCCATCGGGCCACAGTACAAGGCACGGCGAGGCCAATCTCCTGGCTATCTGCGCAGAGATTGCAGGAACACTCATCTTCTGAGGATATTGACATTAAAGTTGACAAG
>novel_circ_0003842_junction_seq |chr Chr7:22470020-22470822|+
CTGAGGATATTGACATTAAAGTTGACAAGTGTGTCTCAGTACAGTGACGAGAACATGA
>novel_circ_0003844_full_seq |chr Chr7:22818230-22819962|-
AGTTTAAGGAGGCGTTCCTGCTGTTCGACAGGACAGGAGATGGCAAGATCAGCTTCAGCCAGTGTGGGGACGTCATGCGGGCCCTGGGACAGAATCCTGTCAACGCTGAGGTGCTCAAGGTCTTGGGCAACCCCAAGGCTGAGCATTTGTCCGCCACATCATGTCAGGCTGAGGGCCG
>novel_circ_0003844_junction_seq |chr Chr7:22818230-22819962|-
TCCGCCACATCATGTCAGGCTGAGGGCCGAGTTTAAGGAGGCGTTCCTGCTGTTCGAC
>novel_circ_0003845_full_seq |chr Chr7:22819072-22819962|-
AGTTTAAGGAGGCGTTCCTGCTGTTCGACAGGACAGGAGATGGCAAGATCAGCTTCAGCCAGTGTGGGGACGTCATGCGGGCCCTGGGACAGAATCCTGTCAACGCTGAGGTGCTCAAGGTCTTGGGCAACCCCAAGGCTGAGACATTTTATGTTTCTTTTTCAGGTGAGAAAATGTCAGAGGAGGAAGTTGAGACGCTCTTGGCGGGACACGAAGACGCAAATGGCTGCATCAATTATGAAG
>novel_circ_0003845_junction_seq |chr Chr7:22819072-22819962|-
AGACGCAAATGGCTGCATCAATTATGAAGAGTTTAAGGAGGCGTTCCTGCTGTTCGAC
>novel_circ_0003846_full_seq |chr Chr7:22970420-22970903|+
ATGCGTGCCAGCTGTAAGAAGTGTCTTGGACTGCTGTTGCTCAGTGGACTACTACTAGCCCTGTTTCATGTTTGGAGGCCTGGGACCAGCTCAGTAGTTGACATACGGCCAAGACAGGGGGATCTAATGAAGAAACTCTTTGCGGCGAAAATTCAAGACACCGTCAGTGGCTATCATGACATTGCCTACCATATAAAGGAGGATGTGGCATGCGTTTGCCTCAAAATACGTGTGTGTGTCTGGCTGATGAGGAGACCTTTCGCCTGCCGTTCGCCAACCAGCTGTTCCCACGCGTGTGGGCCCACAGCATTGATCTCGCCTTCTTAGAGTCCCATCCAGACTCCGAGGGCCTGAAGCGTCACAGAGCTCAGGAGTACAGCAACTTTCAGAAGAG
>novel_circ_0003846_junction_seq |chr Chr7:22970420-22970903|+
GCTCAGGAGTACAGCAACTTTCAGAAGAGATGCGTGCCAGCTGTAAGAAGTGTCTTGG
>novel_circ_0003847_full_seq |chr Chr7:22973264-22974774|+
GTCCTACAATCCTGCAGATGTGCTTATTGTAGCTGAGGCCAACAGTCCTCTTCAGTATCCTACCCAGGGCGTGGAGGTGCGACCACTCAAAACAATCATCGTTGGTTTGCAGGACGGAACCTGGCAGTGTCTCAAGTGACCACCAAGTATGTGCTCTGGGTGGATGATGATTTCATCTTCACTGCAAACACCAAGGTGGAGAAGATGGTGGACATCTTAGAAAAGACCACTCTGGATCTG
>novel_circ_0003847_junction_seq |chr Chr7:22973264-22974774|+
ACATCTTAGAAAAGACCACTCTGGATCTGGTCCTACAATCCTGCAGATGTGCTTATTG
>novel_circ_0003848_full_seq |chr Chr7:23030713-23033284|-
GACACTCAGTCCACCAGTGTTTTGCCAGATGACAGCTGCTCTGTCTTGATGGACGACACCTCCAGCCAATGGTCAACCGCGGCCGACACTGAGGAGGAGAGAAGGAGTGCCTTAGAGAAAAGCACTACTTCCTGGGAGAGCTGGAGAAGTGTATAGCAGAGCCAGAGAGGCTGGCTCAGCTCTTCATTAAACAT
>novel_circ_0003848_junction_seq |chr Chr7:23030713-23033284|-
AGAGGCTGGCTCAGCTCTTCATTAAACATGACACTCAGTCCACCAGTGTTTTGCCAGA
>novel_circ_0003849_full_seq |chr Chr7:23037331-23038241|-
ACTCATACTCGGCAGCAGGCAGCGATGGCAGCATCTCCACCTCCGTGGCGTCGCTTCCTCCGCTGGCTTCAGGCAGCTCGGCCCCCAGCTCCCCGGGTTCGAGTGGAAAGATGGCCTGGCAAGCCCTGAGGACCTGTCACCGGCTACACTACAGTCTCCCAGCTACATAACTGAATCGCTGATTGGCTGCACGTCACTGCCAGACACCCAG
>novel_circ_0003849_junction_seq |chr Chr7:23037331-23038241|-
TTGGCTGCACGTCACTGCCAGACACCCAGACTCATACTCGGCAGCAGGCAGCGATGGC
>novel_circ_0003850_full_seq |chr Chr7:23423287-23424711|-
AGCAAGCACCAACCTGTGAATCCCATGGGTGCCAGTTTAACTGTGCTAAGACTCACGATGGGATTCTGTGCTACTGTAGCAACGGCTACGAGGTCGCTGCAGATGGGAAGACTTGTAAAGGTGACACCCCCGCCGCCACCCAGCTGAAGTGCGCCAACATCCCTGACCTCAAGACTGTCATTAACGTCCGCACCATCAACATCTCCCTCAGCCTGCACC
>novel_circ_0003850_junction_seq |chr Chr7:23423287-23424711|-
CACCATCAACATCTCCCTCAGCCTGCACCAGCAAGCACCAACCTGTGAATCCCATGGG
>novel_circ_0003852_full_seq |chr Chr7:24376686-24377013|-
CTGCGTGGACGGGACCATGTGCTACGACAGCGATGAAGCTGCTGCGTTCTCAATTTCCAGTTTATCAAATCGCTCCTCTCCGTTGTCGTGGCGCCAGGGTCAAGCGAGCCCCCGTCTGCAGGCTGGCGAAGCTCCGTCCACCGGTAACACCCATTTAGACGTCCCACTCCGGATCAGCCACAACGCTCGTATCCAACTCATCGAAGCGCTGGACGCCTCGGACCCGTCCCTTCTGAAGGGAGATTACCTCAGCAACAGCGACCTCGGCAGGAAGAGCTCAAACGAGGATGATGAAGATGATGATGATATTGATGATCTGGGGAATGG
>novel_circ_0003852_junction_seq |chr Chr7:24376686-24377013|-
GATGATGATATTGATGATCTGGGGAATGGCTGCGTGGACGGGACCATGTGCTACGACA
>novel_circ_0003853_full_seq |chr Chr7:24376686-24380174|-
ACCCAGAGTCCCAAAGGAAGAGGACCGTGCAAAATGTTCTGGACCTTCGACAGAACCTGGAGGAAACCATGACCAGCCTGAGAGGCGTGCAGCTCAGCCACACTGCGTGGACGGGACCATGTGCTACGACAGCGATGAAGCTGCTGCGTTCTCAATTTCCAGTTTATCAAATCGCTCCTCTCCGTTGTCGTGGCGCCAGGGTCAAGCGAGCCCCCGTCTGCAGGCTGGCGAAGCTCCGTCCACCGGTAACACCCATTTAGACGTCCCACTCCGGATCAGCCACAACGCTCGTATCCAACTCATCGAAGCGCTGGACGCCTCGGACCCGTCCCTTCTGAAGGGAGATTACCTCAGCAACAGCGACCTCGGCAGGAAGAGCTCAAACGAGGATGATGAAGATGATGATGATATTGATGATCTGGGGAATGG
>novel_circ_0003853_junction_seq |chr Chr7:24376686-24380174|-
GATGATGATATTGATGATCTGGGGAATGGACCCAGAGTCCCAAAGGAAGAGGACCGTG
>novel_circ_0003855_full_seq |chr Chr7:24958675-24960480|+
ATGGCAACAAGGAAGGCATACGGCGTTGCACTGGCCAAGCTGGGCCAGGCCAGCAAGAGAGTGGTGGCCCTCGACGGAGACACCAAAAACTCCACATTCTGAAGAACATCCGTGTGATCGACCCGTTCACCATCAAGCCCTTGGATGCCACGACCATTCTGGCCAGTGCCAAAGCCACAAAGGGACAGATCATCACCGTGGAGGACCACTACAAGGAGG
>novel_circ_0003855_junction_seq |chr Chr7:24958675-24960480|+
CATCACCGTGGAGGACCACTACAAGGAGGATGGCAACAAGGAAGGCATACGGCGTTGC
>novel_circ_0003860_full_seq |chr Chr7:2569146-2570518|+
TCTCAGCCGGGACAGCAGCATGGCCTCCAGACAAAATACAGAGACTGAGCCTCAGGAGCCCCAGGATGCCGCACCCACAGAGAACAACACAGCCAACGGCTTTGGGGACGATCCGCAGTGCAGTAGGCAGCGCTCAGCTCCTCATAACAAAGAAGTTCGAGCAGTTCAGAGGGCTCTGCAATGAGAACTTG
>novel_circ_0003860_junction_seq |chr Chr7:2569146-2570518|+
AGTTCAGAGGGCTCTGCAATGAGAACTTGTCTCAGCCGGGACAGCAGCATGGCCTCCA
>novel_circ_0003861_full_seq |chr Chr7:25750179-25755180|-
GTATCGTCCATGAGAACGTGAAGATGGGTTCAGATGGGGAGAGCGACCAGGCATCTGGGACGTCTTCTGATGAGGTCCAGAGTCCAGTCAGGGTCCGGATGAGGAACAACCACCATCGGCGCATCTCTAATGAGACATAAACAAGCGTTTGTCCCTCCCGGCTGATATCAGGCTACCGGAGGGCTACTTGGAGAAGTTTGCCATGAACAGCCCGCCCTTTGACAAACCCATGAGCCGCAGGCTACGGCGCGCTTCATTG
>novel_circ_0003861_junction_seq |chr Chr7:25750179-25755180|-
TGAGCCGCAGGCTACGGCGCGCTTCATTGGTATCGTCCATGAGAACGTGAAGATGGGT
>novel_circ_0003865_full_seq |chr Chr7:25979234-26002313|+
GTGTTTAATGATCCCATCCACGGCTCGGTGGAGTTACACCCACTTCTCATCAAAATTATTGACACACCTCAGTTCCAGAGACTACGAAACATCAAGCAGCTTGGAGGGGCCTACTTTGTGTACCCTGGAGCATCCCACAACCGCTTTGAACACTCAATTGGGTGGCACACTTAGCAGGAGAACTTGCAAAAGCCCTGCAAACAAGGCAAGAGGAAGACTACAAAATCACTAAAGCCCCGAGGCAGCCGGAACGCGACATCACTGACAGGGACATCCTTTGTGTGCAAATTGCTGGTCTTTGCCATGACTTGGATCCGTGTAACTATAGACGCAGATACAAGCTCTGACTGCATCAAAACGTTAAAGAAGTTAAATGATGTCAATGGAGTGGGACAGTGAGGACGAATGCAAG
>novel_circ_0003865_junction_seq |chr Chr7:25979234-26002313|+
TGGAGTGGGACAGTGAGGACGAATGCAAGGTGTTTAATGATCCCATCCACGGCTCGGT
>novel_circ_0003866_full_seq |chr Chr7:26032004-26046417|+
GAGGTGGGCAATCTGTATGACATGTTCCACACGAGGAACTGTCTACACAGAAGAGCCTACCAGCACAAAGTGGGCAGCATCATAGAGACTATATCACAGAGGCCTTTTTAAAAGCAGACAAGCACATCCGGATTGAAGGCTCAGGAGGGAAGATGTTCACTCTCTCCACAGCCATAGATGACATGGAGGCCTACACCAAGCTGACAGCCACCTGGGCATCCAGAACAACTTTGACTATCGCCGCTTCCTAAAGTTTGCCAGGGTGTGTGAGGTGGACGGCCAGAAGCACATCTGCACTAGAGACAAG
>novel_circ_0003866_junction_seq |chr Chr7:26032004-26046417|+
GCCAGAAGCACATCTGCACTAGAGACAAGGAGGTGGGCAATCTGTATGACATGTTCCA
>novel_circ_0003867_full_seq |chr Chr7:26034869-26047001|+
ATCATGTGTTTGAACAAATACTCAACTCCTCTTCCCCGGAGCTGGCGGAGTCGAGGCAGATTCTACACAACATCACCTGTCGACGCCTCTATAAGTGTCTGGGCCAAACCCAGGCAAAGAAAACCCTGAGTGTCACCAAGTTAAAAGCAGACAAGCACATCCAGATTGAAGGCCCAGGAGGGAAGATGTTCACTCTCTCCACAGCCATAGATGACATGGAGGCCTACACCAAGCTGACAG
>novel_circ_0003867_junction_seq |chr Chr7:26034869-26047001|+
TGACATGGAGGCCTACACCAAGCTGACAGATCATGTGTTTGAACAAATACTCAACTCC
>novel_circ_0003868_full_seq |chr Chr7:26097120-26097489|+
GCCTTTGCTCCAAACCAAGTGAAACCTTACATTTGCACTACAGAAGCCTGTCCACGCCTGTTTGTCAAAACCGAGATCCAGCAAAGGGCTTCAAGCGAAAAAAAAAAAAGAGACAAAGAATTGCTTAAAACAGCAACAAGCGATACCTAAACACAAATAAGAAAAAAAAAGAAAAAAAAGGCAGCTACAGCTTTTTCTTTGTGGACGACAAAAAGCATCATCAACACTTGACAACACAAGCAGTCATGTTTCAGCGTCTGAGCAACCTTTTGTTTGGGGAGGTAGAAGAGGTGGCAGCTGAGCTGAAGGGACCCAACCCCTGTGTGACGGAGGCCGACGAGGAGGGATGGATGCTGGTCAACCTGCCTG
>novel_circ_0003868_junction_seq |chr Chr7:26097120-26097489|+
GGAGGGATGGATGCTGGTCAACCTGCCTGGCCTTTGCTCCAAACCAAGTGAAACCTTA
>novel_circ_0003869_full_seq |chr Chr7:26166498-26168164|+
TTGACATTCGAGAGATCAAGGAGATCCGTCCTGGACAGAAGTCGCGGGACTTTGAGCGTTATGTGGAGGACTCGGCAACGAGGCTGGAGCAGGCTCACTGCTTTGTCATCCTGTATGGCACCGAGTTTCGCCTTAAATCACTCAGCCTGGCAGAACGTCAGATGAGGAGATGACCATGTGGGTGAAGGGGTTAAACTGGCTTGTGGCCGACACACTGAAGTCTCCGACGCCGCTTCAGATAGAGAGTGGTTACGTAAGCAGTTCTATGCCGTTGATCGCAACAGAGAAGACAG
>novel_circ_0003869_junction_seq |chr Chr7:26166498-26168164|+
TATGCCGTTGATCGCAACAGAGAAGACAGTTGACATTCGAGAGATCAAGGAGATCCGT
>novel_circ_0003870_full_seq |chr Chr7:2639935-2642058|-
CGCAACCAGAAGGTACAAAGGAGGGACCCACCTGCATGGACAAGAATCACGGCTGTGCACACATCTGTAGGGAATCGCAGAAGGGTGGCATCTCCTGTGAGTGTCGACCTGGATTCCAGCTCACGCGTAACATGAAGGACTGCAAATGACATGTAACTACGGTAATGGGGGTTGCCAGCACATCTGCGAGGAGACGGACCACGGCCCCAAGTGTTCGTGCCACATGAAGTTTGTCCTGCACAGCGATGGAAAGACTTGTGTAG
>novel_circ_0003870_junction_seq |chr Chr7:2639935-2642058|-
CCTGCACAGCGATGGAAAGACTTGTGTAGCGCAACCAGAAGGTACAAAGGAGGGACCC
>novel_circ_0003871_full_seq |chr Chr7:2656446-2671638|-
ATGTGGACGAGTGTGCAGAGGCGCTTGACAACTGCAGCATCGATGCCATCTGCCAGAACACCCTGAAGTCATACAAATGTATCTGCAAGTCAGGCTATAAAGGGGATGGCAAACATTGTGAAATGTCGACGAGTGTGCGACTGAATACAACGGCGGCTGCGTCCACGAGTGCATCAACATCCCAGGAAATTACAGGTGCACATGCTATGATGGCTTCCGCTTGGCACATGATGGGCACAATTGTCTAATGTGGACGAGTGCTCAGAAGGTAACGGAGGATGCCAGCAGATTTGTGTCAACATGATGGGCAGCTACGAGTGCCGCTGCAGAGAAGGATTCCTCCTGAGTGACAACCAGCATACCTGCATCCAAAGACCTAAAG
>novel_circ_0003871_junction_seq |chr Chr7:2656446-2671638|-
CCAGCATACCTGCATCCAAAGACCTAAAGATGTGGACGAGTGTGCAGAGGCGCTTGAC
>novel_circ_0003872_full_seq |chr Chr7:26707922-26708887|-
CACGGCGGAGGGGTTCTTTTCCCGCTCAGACAACTCCATGGTTACAGGCTGGGAGACTTTTTTGCAAGCGTTGGGTTATTTCCTTAAAATGTTTTTTGGTTCTGCTGCCCTGGGAACCCTCACTGGACTCATCTCGGCTCTGTCCTGGTTCTTCTCGGCCGAGCAGTGAACATCTTCCCTCTGTCATTCCTGCTGAACTTTTTCAGAGACCACAAGATCACACCCAAAATGATGTTCATCATGTGGTTTAGTG
>novel_circ_0003872_junction_seq |chr Chr7:26707922-26708887|-
CAAAATGATGTTCATCATGTGGTTTAGTGCACGGCGGAGGGGTTCTTTTCCCGCTCAG
>novel_circ_0003874_full_seq |chr Chr7:26766118-26767872|+
GTGGCAATCCTAGTCCCGTTCAGGAACCGACATGAACACTTGCCCATTCTCCTGAGACACCTGGTGCCAGTGCTGAGAAAACAGAGACTCCAGTTTGCCTTTTATTTCATAGAGCAGGTGCGGTACGCCAATCACACAGTAAGCAGACCACACGGAGAGCAGGGACGCTACAAGTCAATTCCACATCACCATCGCGGGGAAGTCCAGTTCCTAGGAAG
>novel_circ_0003874_junction_seq |chr Chr7:26766118-26767872|+
CATCGCGGGGAAGTCCAGTTCCTAGGAAGGTGGCAATCCTAGTCCCGTTCAGGAACCG
>novel_circ_0003875_full_seq |chr Chr7:27011049-27012784|+
TGGAGGCGGCGATGGATCACTGGACCGGCTTCTCCCCTCGGTAAGCACAGGCCTTTCACCCAGGAAGAGGACCACCAGTCAGTGCAAGTCCGAGCCTCCTCTCCTACGCACCAACAAAAGAACCATCTACACCGCTGGCCGACCGCCCTGGTACAACGAGCACGGGGCCCAGTCCAAAGAGGCCTTCGTCATCGTCTGTGTGGCGGCAGCGCTTCAGGAAAGACGACCGTAGCCAGGAAGATCATTGAAGCTCTAGATGTTCCATGGGTTGTGCTCCTCTCAATGGACTCTTTTTACAAG
>novel_circ_0003875_junction_seq |chr Chr7:27011049-27012784|+
TGCTCCTCTCAATGGACTCTTTTTACAAGTGGAGGCGGCGATGGATCACTGGACCGGC
>novel_circ_0003877_full_seq |chr Chr7:27074361-27075714|+
ATGTTTGGAGGAGAGGCTTTTGCTCAGCTACACAGATGAACAACAGGAAGGAGGACATGGAGATCTCCTCTCACTACCGTCAGCTCCTCAGAGAGCTCAACGAGCAGAGGCAGCACGGCATCCTCTGCGACGCCTGTGTCATCGTGGACGGAAAGATCTTCAAGGCCCATAAGAATGTCCTCCTGGGCTCCTCGCGCTACTTTAAGACTCTTTACTGCCAGGAGCGGGACAGGGAGAGAGACCGGGACAGTAGGCCTGGATCTCCTCTGCCCTCCATGCTGGCTGTGGCTGGATGGAGCTACAACGGACAGGAAATCCCAG
>novel_circ_0003877_junction_seq |chr Chr7:27074361-27075714|+
ATGGAGCTACAACGGACAGGAAATCCCAGATGTTTGGAGGAGAGGCTTTTGCTCAGCT
>novel_circ_0003878_full_seq |chr Chr7:27130175-27137940|-
GAAGCCCTCAGGTCATGCTGATAAGGAGGTGATGGCTGCCACCGTCCTGACCTCACTGTCCACATCCCCATTGGTGCTCAACCCTTCCTCTGCTCCCACAGCGAAACAGCGACTCGGACTACAGCGATGGAGAGGAGGACTTTTACTACTCAGAGATCGAGGTCAACATGGACAGCCTAACGGAGGGCTTGTCCAGCCTCACACCCACCTCCCCCACCACGTGCGGCCCTCCGCCCATCTTCCCTCCGCCGCTCACCGCTGTCCCTCACTCCGAACACATCGACATGAACGGTTCGCAGAGCCACGCCCCGACACTGCTCAGTCAGTCAGCTCCCTCCACGCTCTGCCACATCCGCACTGACCACGCCTATCAG
>novel_circ_0003878_junction_seq |chr Chr7:27130175-27137940|-
GCCACATCCGCACTGACCACGCCTATCAGGAAGCCCTCAGGTCATGCTGATAAGGAGG
>novel_circ_0003879_full_seq |chr Chr7:27135552-27137940|-
GAAGCCCTCAGGTCATGCTGATAAGGAGGTGATGGCTGCCACCGTCCTGACCTCACTGTCCACATCCCCATTGGTGCTCAACCCTTCCTCTGCTCCCACACTCCAGTCCCAGAGCCAGTCAGCAGGGCTTGGAAAGACGTGCTGTCGGCTAGCTACAGCAGCTCGACCAGCGGCAACTGGAGCTGGGACGCCAGCGACCAATCGGTGCCCTCCACACCGTCCCCGCCTCTTTCCAACGATACCAACAAGAGCTTCCTGCTCTCGTCCCAGGGCGATGATGTCATTGAGGATGTCATAGAGAACTCGCACTTCATGTTTGAGGACCCCATACCTCGGAAGCGAAAG
>novel_circ_0003879_junction_seq |chr Chr7:27135552-27137940|-
TTGAGGACCCCATACCTCGGAAGCGAAAGGAAGCCCTCAGGTCATGCTGATAAGGAGG
>novel_circ_0003880_full_seq |chr Chr7:2768694-2768991|-
AACAATGACAACGAGACGCCGCTACACTGTGCTGCCCAGTACGGCCACACCCGGGTGGTGCGTCTGCTGTTGGAGGAGCTGACGGACCCCACCATGAGGAACAACAAGTTTGAGACTCCGCTGGACCTGGCTGCGCTGTACGGCCGCCTGGAGGTGGTCAAGCTGCTGCTCAGCGCCCACCCCAACCTGCTCAGCTGCAACACCAAGAAACACACGCCGCTGCACCTGGCCTCTCGGAACGGACACCTGCCCGTGGTGGAGGTGCTGCTGGACGCCGGCATGGACATCAACTACGAG
>novel_circ_0003880_junction_seq |chr Chr7:2768694-2768991|-
TGGACGCCGGCATGGACATCAACTACGAGAACAATGACAACGAGACGCCGCTACACTG
>novel_circ_0003882_full_seq |chr Chr7:27826187-27827480|-
GTCCCGGCTTGGCCTTCATCGCCTACCCTAAAGCTGTGTCCATGATGCCGATGCCAACCCTCTGGGCAATCCTCTTCTTTATCATGCTGCTGCTTCTGGGCCTCGACAGCCATTTGTTGAAGTGGAAGGACAGATCACCTCCATCGTGGATCTATATCCGGCCTATCTCAGGAAGGGTTACCGACGGGAGATCTTTATAGCCATTATGTGTTTCATGAGCTATCTCCTGGGACTCGCCATGGTAACGAAA
>novel_circ_0003882_junction_seq |chr Chr7:27826187-27827480|-
ATCTCCTGGGACTCGCCATGGTAACGAAAGTCCCGGCTTGGCCTTCATCGCCTACCCT
>novel_circ_0003883_full_seq |chr Chr7:27834042-27834498|-
CATGGCACAAAAAGAAAAACTCCAATGCTTGAAGGACTTCCACAAGGACACCCTGAAACCTTCACCGGGGAAGAGCCCAGGCACGCGGCCCGAGGACGAGGCCGAAGGCAAGGCTCCTCAGAGGGAGAAGTGGGCTAGTAAGCTCGACTTTGTCCTGTCCGTGGCCGGAGGCTTCGTTGGATTAGGAAACGTCTGGCGTTTCCCTTACCTTTGTTATAAAAATGGTGGAGTGCGTTTCTCATCCCTTACTTCATCTTCCTGTTCGGGGGTGGCCTGCCTGTGTTCTTCCTGGAGGTTGCGCTGGGCCAGTACACCTCTGAAGGAGGGATCACCTGCTGGGCCAAGATCTGCCCCATCTTCACTG
>novel_circ_0003883_junction_seq |chr Chr7:27834042-27834498|-
CTGGGCCAAGATCTGCCCCATCTTCACTGCATGGCACAAAAAGAAAAACTCCAATGCT
>novel_circ_0003885_full_seq |chr Chr7:28836981-28838987|+
GTCTACCACAACCTGAAGAACGTCATCAAGGAGAAGTACGGAAAGGACGCCACTAATGTAGGAGACGAGGGAGGCTTCGCCCCCAACATCCTTGGAGAACAAAGAAGCACCAGCATCCAGGTGGTGGGCGATGACCTCACCGTCACCAACCCCAAACGCATCTCCAAGGGCGTCGCTGAGAAGTCCTGCAACTGCCTGCTGCTGAAG
>novel_circ_0003885_junction_seq |chr Chr7:28836981-28838987|+
AGAAGTCCTGCAACTGCCTGCTGCTGAAGGTCTACCACAACCTGAAGAACGTCATCAA
>novel_circ_0003887_full_seq |chr Chr7:29112304-29123922|+
AACCGCGGGCGCTTGGCTGAGAAACGCACAATCCCCCTTCCCCCAAACCGGGTGCCCAAGAAGGAGCTGGCCTCCATCTTCAGCAGTGACGACAGTGAAGGCAGCGAGCGCGCCAGTGGGGACCATGCCCACATCAAACAGGAGGACGAGTTGCATTACAGTATCATGAGAAAGAGCGTGACAGTGACCTCTCTACAATCATCTCCAACCTGCACCACACCAGACAGCACGGCATGCCCGAGGGCCAGTCAGCCTCTGACCACGGCAGCAGTACTGGACACACAG
>novel_circ_0003887_junction_seq |chr Chr7:29112304-29123922|+
TGACCACGGCAGCAGTACTGGACACACAGAACCGCGGGCGCTTGGCTGAGAAACGCAC
>novel_circ_0003889_full_seq |chr Chr7:29433792-29437899|+
GTCTGCATGAGTTCGAGGCCCAGAAGAACCACGAGGTGAACGAGTTTCGGACGAAGATGCGAACGTTTTGCGAAGAGAAGGCTCAGGAGAGGCACATGTTACATATTCTCGTGTTTGAGAAACGGCCAGAACCCCCACCTGACCATGGTGCACCACGCCACCATCAGAAAATACCAGGAGGAGCAGGGCCGCATGTGCAGCCAGGCCTACAAGAGTCGCTCCCTGTCCAGACCTCCTCCTCTGCCCCTGAAGAAGAGAACACCTCGTCTCTGTGGTCCATCAATGAGCCGTTCTACATCCACCTGCTGCAGGGCAGCCGAGTCAACGCAGACGAAGGGATGAAG
>novel_circ_0003889_junction_seq |chr Chr7:29433792-29437899|+
GCCGAGTCAACGCAGACGAAGGGATGAAGGTCTGCATGAGTTCGAGGCCCAGAAGAAC
>novel_circ_0003890_full_seq |chr Chr7:29526044-29529139|+
GTGAGATTTGCGGCTTCAGGATCCACGGGCAGAATGTCCCCTTCGAGGCCGTGGTCCTGGACAAGTCCACTGGCGAGGGGGTCATCCGGGCCAAGGACAAGCTGGACTGCTGAGCTGCAGAAGGAGCACACCTTTACCATCCAAGCCTACGACTGTGGAGAGGGTCCCGACGGCGCCAACATGAAGAAATCCCACAAATCACGTCCATCCGAGCCACCATTGACCTGGAAACCAACCATATTGGGAAGGGCTGCGACCGTGATACCTACTCTGAGAAGTCTCTGCACAAGCTGTGCG
>novel_circ_0003890_junction_seq |chr Chr7:29526044-29529139|+
CTCTGAGAAGTCTCTGCACAAGCTGTGCGGTGAGATTTGCGGCTTCAGGATCCACGGG
>novel_circ_0003891_full_seq |chr Chr7:29629958-29631881|+
AGCAAGAAGAAGAAGAAGACTGACTTCATCCCGTACAGAGACTCTGTTCTGACATGGCTGCTGAGGGAGAACCTCGTGGAAACTCAAGAACAGCCATGGTTGCTGCCCTCAGTCCTGCAGATATCAACTATGATGAAACTCTCAGCACGCTCCGTATGCTGACCGAGCTAAGAACATCAAATGCAATGCTATCATCAATGAGGATCCCAACAACAAGCTGGTGCGTGACCTGAAGGATGAAGTGGCTCGACTGAAGGAGCTGCTCCGTGCCCAGGGCCTGGGAGACATCCTCGACA
>novel_circ_0003891_junction_seq |chr Chr7:29629958-29631881|+
TGCCCAGGGCCTGGGAGACATCCTCGACAAGCAAGAAGAAGAAGAAGACTGACTTCAT
>novel_circ_0003893_full_seq |chr Chr7:29635082-29637587|+
CCCCTATTGGTTCCCTGACAGCTTCTCCATCCTCTGGCACGCTGTGCAGCCAGGGGGGCCTCCAGTCGGTCACCAGCATCCAGGAGCGCATCATGTCCACCCCTGGAGGAGAGGAGGCTATCGAAAGACTCAAGCGTTTTTTCTTTCCTTCACTACAGGGAGGCCTTGCTTGCAGAGATGGGAGTGGCAATCCGTGAAGATGGAGGCACTTTGGGGGTCTTCTCTCCTAAAAAG
>novel_circ_0003893_junction_seq |chr Chr7:29635082-29637587|+
GCACTTTGGGGGTCTTCTCTCCTAAAAAGCCCCTATTGGTTCCCTGACAGCTTCTCCA
>novel_circ_0003894_full_seq |chr Chr7:29635082-29642264|+
CCCCTATTGGTTCCCTGACAGCTTCTCCATCCTCTGGCACGCTGTGCAGCCAGGGGGGCCTCCAGTCGGTCACCAGCATCCAGGAGCGCATCATGTCCACCCCTGGAGGAGAGGAGGCTATCGAAAGACTCAAGAATATATATTCTACTCCTTTTATGTAGGCTCACTGAGATGGAAATCTTGTACAAGAAGGAGAAGGAGGAAGCAGACCAACTTCTGGAGCAACAGCGACTG
>novel_circ_0003894_junction_seq |chr Chr7:29635082-29642264|+
CAGACCAACTTCTGGAGCAACAGCGACTGCCCCTATTGGTTCCCTGACAGCTTCTCCA
>novel_circ_0003895_full_seq |chr Chr7:29651793-29655415|+
GTGTACGAGAGCAAATTGCAGGAACTCCAGAAACAGGTGGAGACTATTTCTCTGGTGGCCGAGACGCCTGATGAAGAAGAGTTGGAGGAGGAGGAGGAAGAGGAAGCAGCGGCTGGACCAGATGAGAGAGATGTACGACCGAGCTGGAGAAATGGCCTCTGCAAACCAGGAGGACGGCGAGGGCACTCTGACAGGCAACGACCCCTTCTATGACCGCTTCCATTGGTTTAAACTTGTGGGGAG
>novel_circ_0003895_junction_seq |chr Chr7:29651793-29655415|+
CGCTTCCATTGGTTTAAACTTGTGGGGAGGTGTACGAGAGCAAATTGCAGGAACTCCA
>novel_circ_0003896_full_seq |chr Chr7:296967-298530|+
GTAATCCACAAGAGTGAGTCACGCAAGGCTGACAGTTGGGCTGATGTGGCCAGGGCTCGGGCGCTGCGGGCACGATGAGGCGCGGGACCAGCCTGCAGAGCCGCCGCAGCAAAGGATCCGGGTCGGGATCTGGCAGCGGAGACCGGGATCCTCTCCTGAGAGGTAGCCCCCAGGCCCCGCACCGCCGCAACACCCACGATCCACAGCAGCACACCAGTCGCCCGCGCTCCTCTTCCACCACCGACACCACGCCCAGCAGCCCCACACCTGGATACACTGGAGGCGATGTGGTGCTGTCTTCAGGGTACCACTCCACGGAGGAGACAGACAGG
>novel_circ_0003896_junction_seq |chr Chr7:296967-298530|+
GGTACCACTCCACGGAGGAGACAGACAGGGTAATCCACAAGAGTGAGTCACGCAAGGC
>novel_circ_0003897_full_seq |chr Chr7:29954834-29955395|+
CTGAAAGGAGTTTATGCACTGAAACGACCTCAGGAAAACCCAAGATGGCCGCCAAAAGGAAAGGTGGCCTAAAACTCAACGCTATCTGTGACAAGCTGAGCCGCCAGGTGGTGTTCGAAAGTAGCTCCCAGAATGCCGAGGGAGACCAGAGTGTAGCGGAGAACAGCGAACGTGGCAGTTCCCACTACGATGACAACGAGACCAACTTCCCCGAGAGCCTGAACCTCACTCAGAGCCTGGAGGAGGACCAGAAGAGACGCGAGGCCATCGAGAAGTGGGTCAATGGCGAGTATGGCGACGAGCCGCCGGCTCACGACGACGAGCGAGAGCACGAACTGAAAGTCAGCAATGACGAAGACTGCCCTCCCGAGGGCGTGTACATGGTGCAGCCCATGGGCTGCAGCGACGACGATGACAACGTGGAGGAGGCCGAGCCCGCGGCAGACTCTCGTGATGGCAGTTACCATGACGACAAAGAAGTTCAAGACAGGCCTACGAAAGAGAAAGCCTACATGCCGCCAAGCGAGGCCCAGAGTCGTCAACCACCTTTCTCCTCTACAG
>novel_circ_0003897_junction_seq |chr Chr7:29954834-29955395|+
GAGTCGTCAACCACCTTTCTCCTCTACAGCTGAAAGGAGTTTATGCACTGAAACGACC
>novel_circ_0003900_full_seq |chr Chr7:29980311-29983964|+
GGAACGGGCAGCCGGCTTCAGCCAGCCAGTTTAATCTGGTTCAAGTGAAGCAGGAGCCGATGGACGTCAACTCTGGGGCCTCCCAGGACTCCACGCAGGAGCACAGCCTGGACCTAAGCAAGAAAGACCACAGTTCCACATCCGGGCCGCCTTGAAGGTGAAGTCGGAGCCTCAGTTCGGCGAGGGCAAGGACTCCGGCGAAGGAGCGTCGCTGCAGCCGGCCGCCCCCGTCTCTATGGCCAACAATCCCTCCATGGATGTGGCACACCTCACCTCCTCCGGTGGCTACAGCTCCCCTACTCCCTCCCTGCTGGCCTGGAAGCAGCTGACCGGCAGCATCCCTCAGATGTCGGCCTCGATGCCCAACCTGCCGGCCAACTCCCCTCTGGCCACCACCTCTCTGGAGAACGCTAAACCACAAGTCAAACCTGGCTTCCTGCAGTTCCAGGAAAA
>novel_circ_0003900_junction_seq |chr Chr7:29980311-29983964|+
AAACCTGGCTTCCTGCAGTTCCAGGAAAAGGAACGGGCAGCCGGCTTCAGCCAGCCAG
>novel_circ_0003901_full_seq |chr Chr7:29982964-29992527|+
ATGTCGCAGGTGAACCCTGCCCTGTTCAACGCCATGAACCTGAAGACGGAGCTGGAGGCGGGCCAGGGCGGCAACAGTTCGGAGGCAGCGCACTATCTGAACAGGGTGCTGAAGAGGCCACTGCCGGAAAAACACACTGAGATCTGGAGGACATACCTCCGCAGTTTGACACAGATGACTTCTGCGAGGCTCAGTGCGACTTCCTCCAGAAAGTGCACTTTCACTGCGTGGTAGAGGACTGTGGTGCACTCTTCAGCACTGTGGATGGGGCCATAAAGCATGCTAAACGGGAGGAGGGGGCAGCCCTTTGGGCCTCTCCTCCGAGTCCTCCAATCAGGACCGGAGCTGCTCCAGCACACCTGTAGGCAACGATGGTTCTCCAGCAG
>novel_circ_0003901_junction_seq |chr Chr7:29982964-29992527|+
ACCTGTAGGCAACGATGGTTCTCCAGCAGATGTCGCAGGTGAACCCTGCCCTGTTCAA
>novel_circ_0003903_full_seq |chr Chr7:31423520-31424185|+
CCATGAAGTCGGACCGTAAGCGTCTGAAGGCAGAGAAAGCCGACCTGGTGAACCAGATGCAGCAGCTTTATGCCACACTGGAGAGCCGGGAGGAGCAGCTCCGCGACTTCATACGCAACTATGAGCAGCACAGAAAAAGAGCGAGGAGGCGGTGAAGGCGCTGGCCAAAGAGAAGGACCTGCTGGAGAGAGAGAAGTGGGACCTGCGGCGGCAGACCAAGGAAGCCACGGAGCACGCGGGGATGCTGCGCTCCCAGCTCGACCTCAAGGAGAACCGCATCAAGGAGCTGGAGGCTGAACTGGCCATG
>novel_circ_0003903_junction_seq |chr Chr7:31423520-31424185|+
TCAAGGAGCTGGAGGCTGAACTGGCCATGCCATGAAGTCGGACCGTAAGCGTCTGAAG
>novel_circ_0003904_full_seq |chr Chr7:31463459-31468567|-
TAACGACATCGCCCTGATCAAGCTGGAGTCCCCCGTCACCTTCTCTGACAGCATCATGGCTGCTTGTCTCCCTGCTGCTGGCTTCATCCTCCCCCACAACATCTCCCTGCAGTCACACAGCAGTGGGCGCTGGAGGCACGTCTGTGGAGGCACCCTCATCTCCTCTGACTGGGTCCTCACTGCTGCTCACTGCATCATGACCACTACGACTACAGAGTGGAGCTGGGTAAACACAGCCTGAAGACGATCGAGGAGGGCTCGATAGCTCTGAGGGCGGCCACAATCATCACTCATGAGGACTACAACACCTTACTCAGCCG
>novel_circ_0003904_junction_seq |chr Chr7:31463459-31468567|-
CATGAGGACTACAACACCTTACTCAGCCGTAACGACATCGCCCTGATCAAGCTGGAGT
>novel_circ_0003907_full_seq |chr Chr7:31810452-31810828|+
ATGTCAGCTATGGAGAACATGACAGAGAAGCTCGAGAGCTTTGGCGCTCTAAAACTGGACGCGCCGCCCAATTCACTGCAACACGCTCATCCACTGTTCAACTTCCGCTCACCGCCACCCTCCCTCTCAGACGCCATCCTCCGTAAGGGCAAGGAGCGTTACTCCTGCAGTACTGTGGGAAAATCTTCCCTCGTTCGGCAAACCTCACCAGACACCTGCGGACACACACAGGGGAACAACCCTACAG
>novel_circ_0003907_junction_seq |chr Chr7:31810452-31810828|+
CGGACACACACAGGGGAACAACCCTACAGATGTCAGCTATGGAGAACATGACAGAGAA
>novel_circ_0003909_full_seq |chr Chr7:31832292-31856214|-
CACAGGCAGCAGAGCTGATCTCCGTGAAAGCCAGGACAAATGTCACAGAAAACCAGGTGGAGGCTCTGAAGAGAGATGGAGAACTTCAGACAGAGTCTGACAATGACATTATTCCACAAGGAAAGCAAACTGAATCTCAGGGAAGAGAACCAACAAATGCCTCTCAACACCAACAGACCTGCACACAAGACATCAATGCTGTGCTGAGAGAGATGAGCGCTGCGTTGGCTGAACAGAGGGTGGAGACGAGGCACTTACAGACAGAAAATGAAGGTACAGTAGGATGTACGGTAGTGAGGGAAGTCATAGCAGTAAGAGCCACTGCTTTGTTACAGGAGCTTTTATAATAACATGTCATAGACGTTCATACACAGAGGACAGAAAGGTTTGCAGAGAACGTGTCAATAATGTATCATTGAATCTTTTTGTTTTAGCACAAGCAGCTAAACTGAGAGAACTGGAGATGCAAAAGACTGAGGTGGACAAGCTGAAGCAACAACTACAAG
>novel_circ_0003909_junction_seq |chr Chr7:31832292-31856214|-
GGTGGACAAGCTGAAGCAACAACTACAAGCACAGGCAGCAGAGCTGATCTCCGTGAAA
>novel_circ_0003910_full_seq |chr Chr7:31850798-31851223|-
CACAGGCAGCAGAGCTGATCTCCGTGAAAGCCAGGACAAATGTCACAGAAAACCATGTGGAGGCTCTGAAGATAGACGGAGAATCAAACAGGTGGCTTTCTCAGCCTCTCTGTTGGCTTCAGGCGAAGGATTTGTCGGACCATTTAACACACACACTACTCTGGTCTTCAGATACGTCGTCACAAACATCGGAAATGCCTACAACCCAAACACAG
>novel_circ_0003910_junction_seq |chr Chr7:31850798-31851223|-
CATCGGAAATGCCTACAACCCAAACACAGCACAGGCAGCAGAGCTGATCTCCGTGAAA
>novel_circ_0003911_full_seq |chr Chr7:31851139-31855921|-
TCAAACAGGTGGCTTTCTCAGCCTCTCTGTTGGCTTCAGGCGAAGGATATGTCGGACCATTTAACACACACACTCCTCTGGTCTTCAGATACGTCGTCACGACAGGCAGCTAAACTGAGAGAACTGGAGATGCAAAAGACTGAGGTGGACAAGCTGAAGCAACAACTACAACACAGGCAGCAGAGCTGATCTCCGTGAAAGCCAGGACAAATGTCACAGAAAACCATGTGGAGGCTCTGAAGATAGACGGAGAAG
>novel_circ_0003911_junction_seq |chr Chr7:31851139-31855921|-
TGTGGAGGCTCTGAAGATAGACGGAGAAGTCAAACAGGTGGCTTTCTCAGCCTCTCTG
>novel_circ_0003913_full_seq |chr Chr7:31858162-31862489|+
CATGCTGCAGCTGAACGACACGGTGGAGCCGGAGAGTCCGGGCGCAGCGATCCTCCACCCGGCAGACACCGAGGAGGGGGTCGAGGTCGCCTTCACGCCGCCGGAGGCCGCACGGAGCCTCGGACACGGAGCCTGCTGCCCTCCGCTGCAGACGCTGACGCCTTTCCATGTGCACAACCCCACCATGCAAGCGAAAGTGAAGGACTATTTCGTGTTCAGGAGAGAAGGCTACGGGATTCGCGTCCAGTGGGACAAACGTCCTCGGGCCTCGTTCATAAACCGCTGGAACCCCTGGTCGACAGACATGCCCTACTCCACCCTCACAGAGCACCCCATGGCCCACGCTGATGAGAAGGTGGCCTCTCTCTGCCAG
>novel_circ_0003913_junction_seq |chr Chr7:31858162-31862489|+
CTGATGAGAAGGTGGCCTCTCTCTGCCAGCATGCTGCAGCTGAACGACACGGTGGAGC
>novel_circ_0003914_full_seq |chr Chr7:31858915-31859163|-
GTGCGCATCCTCAATCATGTCACGTGGAAGAAAATCACACAGTTTGAGCACCTATCAACCATCAACAACACAAAAGCGTTGTGTAGAAGGAAGTGGAGAAAAGGCCAGCTGTTGGCAGTGATGACCTGTTGCTACACAACATCACAGCTGGCACCACCCTCTTCAACACCCAGAGCAAAT
>novel_circ_0003914_junction_seq |chr Chr7:31858915-31859163|-
CACCACCCTCTTCAACACCCAGAGCAAATGTGCGCATCCTCAATCATGTCACGTGGAA
>novel_circ_0003915_full_seq |chr Chr7:31872491-31873290|-
GTATAGATTTCAGCAGAGATGGCTGCTACATGGCCTTGGCTGAACGCCGTGACTGCAAAGACTACGTCAGTGTATTTGTGTGTGAAGACTGGCACTTACTCCGCATTTTGAGACTGAGACACAGGACCTGGCAGGGTTGGAGTGGTCTCCCAATGGCTGTGTGCTGGCAGTGTGGGATAGCTGTCTGGATACAAGGTGTTGCTGTATTCTTTGGACGGCCGGTTGCTGTCGACCTACAGCGCCTACGAGTGGTCGCTGGGTGTCAAGTCTGTGACCTGGAGCCCCAGCAGCCAGTTGCTGGCCATCGGCAGCTATGATGAAAAG
>novel_circ_0003915_junction_seq |chr Chr7:31872491-31873290|-
TGCTGGCCATCGGCAGCTATGATGAAAAGGTATAGATTTCAGCAGAGATGGCTGCTAC
>novel_circ_0003917_full_seq |chr Chr7:32357972-32358158|-
TAGAGGTTTTATCTCTTTGTTTTTTAACTTATTTTGCAAGCACAAGGAATTATTTCATAGTAGAATAACTGTTGTCATTTTGATTCAATGTTTAACACATAACTAATTACAAATGAATGAATTGTGGAGAAATTCCCACACGTGAAAGTTCAATAATGTTAGTTTAGTTTTTTTTTCCAAGATTAG
>novel_circ_0003917_junction_seq |chr Chr7:32357972-32358158|-
GTTAGTTTAGTTTTTTTTTCCAAGATTAGTAGAGGTTTTATCTCTTTGTTTTTTAACT
>novel_circ_0003918_full_seq |chr Chr7:32808291-32808854|+
TCCCCTCAGTACAGCTCGGGCGGCAGCTACGACAGCGTGAAGATGGACCTGGGTGCCGAGGACCTGACCACGGGGCGGCAGGTCGCCGCCGACGATGACGACGACGACCACGACGACCACGACGACAACGACAAGATCAACGACACGGAGGGAGTCGATCCCGAGAGACTAAAGGCCTTCAATTGTTTGTGCGTCTGTTTGTGGACGAGAACTTGGATCGGATGGTTCCCATCTCCAAGCAGCCCAAGGAGAAGATCCAGGCCATCATCGAGTCCTGCAGCAGACAGTTCCCAGAGTTCCAGGAACGCGCCCGCAAGCGCATCCGCACCTACCTCAAATCCTGCCGACGCATGAAGAAGAGCGGCATGGAG
>novel_circ_0003918_junction_seq |chr Chr7:32808291-32808854|+
GCCGACGCATGAAGAAGAGCGGCATGGAGTCCCCTCAGTACAGCTCGGGCGGCAGCTA
>novel_circ_0003919_full_seq |chr Chr7:33144557-33145190|+
GTGCAGAGTGGAGCGACGCCTGAAGTCAGTGAGATCCTGGCGGTTCGGCGCCTTTTTTCTGGACCTCCTCTGGGTATACACAGGATGAGCGTGAATCAGAAGCTTGTTATCTCCGCGGGCTCAATTCGTCCGGTCTCAGCGTGGGTCAGCACCGTGAGTGGTTGTCTCGCTGGCTCCAGTTGTCCTCCTCTCTCAAAG
>novel_circ_0003919_junction_seq |chr Chr7:33144557-33145190|+
CTGGCTCCAGTTGTCCTCCTCTCTCAAAGGTGCAGAGTGGAGCGACGCCTGAAGTCAG
>novel_circ_0003920_full_seq |chr Chr7:33179124-33183252|-
ATGAATGTGGGCGTAGCTCACAGCGAGGTGAACCCCAACACCAGGGTGATGAACAGCAGAGGAATATGGCTCACCTACCTGCTGCTGACCGTCGTGCTGCACATCGTCCTGCTCAGCATCCCGTTCTTCACCGTGCCGCTCGTCTGGACCCTCACCAACGTCATCCACAACCTGTACATTCTCGCCAGTTTCTACACAAAATACGATGCCACGCATTTTCTAATCAACACCAGCTCCCTCCTCAGCGTCATCCTCCCAAAGCTGCCTCAGTTTCACGGAGTACGGATATTTGGGATCAACAAATACTGACAGAAGAGACTGAACGCTGGATTTTAACCACCAACACTGGACTTTGTAGTTTCTGCTGAACTATTTTATGTTTCGAGGTCGAGGAGGAGAGAACCAGTTGGACTCGTCTTACCTGTACAGACTGTGTGGAGTAATATATAAAGAAG
>novel_circ_0003920_junction_seq |chr Chr7:33179124-33183252|-
CAGACTGTGTGGAGTAATATATAAAGAAGATGAATGTGGGCGTAGCTCACAGCGAGGT
>novel_circ_0003921_full_seq |chr Chr7:33260076-33261263|+
GTTTCTCCTCCAGTGTTTGGAGGATCTGGACGCCAACCTTCGGAAACTCAACTCTCGCCTTTTTGTCATCAGGGGTCAACCGGCCAACGTGTTCCCGCGGCTCTTTAAGAGTGGAAGATCTCTCGCCTGACCTTCGAGTATGATTCGGAGCCTTTTGGGAAGGAGCGAGATGCCGCCATCAAGAAGCTGGCCATGGAGGCGGGAGTGGAGGTCAACGTCAAGACATCGCACACCCTCTACGACCTGGACAA
>novel_circ_0003921_junction_seq |chr Chr7:33260076-33261263|+
ACATCGCACACCCTCTACGACCTGGACAAGTTTCTCCTCCAGTGTTTGGAGGATCTGG
>novel_circ_0003922_full_seq |chr Chr7:33260076-33261337|+
GTTTCTCCTCCAGTGTTTGGAGGATCTGGACGCCAACCTTCGGAAACTCAACTCTCGCCTTTTTGTCATCAGGGGTCAACCGGCCAACGTGTTCCCGCGGAGTGGAAGATCTCTCGCCTGACCTTCGAGTATGATTCGGAGCCTTTTGGGAAGGAGCGAGATGCCGCCATCAAGAAGCTGGCCATGGAGGCGGGAGTGGAGGTCAACGTCAAGACATCGCACACCCTCTACGACCTGGACAAGTGAGGAAAACACACACAAACACACAGTTGTTTGAGTGAGTAGCCAGACAGACGATGGCTCATCCTATCTGAAG
>novel_circ_0003922_junction_seq |chr Chr7:33260076-33261337|+
AGACAGACGATGGCTCATCCTATCTGAAGGTTTCTCCTCCAGTGTTTGGAGGATCTGG
>novel_circ_0003923_full_seq |chr Chr7:33364754-33369000|+
CTCTTCCATGTGGCCTACGTGTTGATTAAGTTCGCCAACTCTCCCCGTCCGGACCTTTGGGTTCTGGAGAGATCCACCGACCACGGGCAGACCTACCTCCCCTGGCAGTACTTCGCCTCTCCAAGAGAGACTGCATTGAGCGTTTTGGCCAGAGCACCATCGAGAGGATCAACAACGATGACGACATCGTCTGCACCACCGAATACTCTCGTATCGTCCCGCTGGAGAACGGAGAGTCGTGGTGTCCTTGGTGAACGGTCGGCCCGGTGCCATGAACTTCTCCTACTCCCCGGTACTGAGGGACTTCACCAAGGCCACCAACATCCGTCTCCGCTTCCTGAGGACCAACACGCTGCTGGGACACCTGATGGGCAAGGCGCTGCGTGACCCCACCGTCACCCGCAGGATTACTACAGTATCAAAGACATCAGCATCGGAGGACGCTGTGTGTGTAACGGACACGCTGAGGCCTGCACCGCCCAGGAGCCCAATGACCCCTACAA
>novel_circ_0003923_junction_seq |chr Chr7:33364754-33369000|+
ACCGCCCAGGAGCCCAATGACCCCTACAACTCTTCCATGTGGCCTACGTGTTGATTAA
>novel_circ_0003924_full_seq |chr Chr7:33367352-33369000|+
CCTCCAAGAGAGACTGCATTGAGCGTTTTGGCCAGAGCACCATCGAGAGGATCAACAACGATGACGACATCGTCTGCACCACCGAATACTCTCGTATCGTCCCGCTGGAGAACGGAGAGTCGTGGTGTCCTTGGTGAACGGTCGGCCCGGTGCCATGAACTTCTCCTACTCCCCGGTACTGAGGGACTTCACCAAGGCCACCAACATCCGTCTCCGCTTCCTGAGGACCAACACGCTGCTGGGACACCTGATGGGCAAGGCGCTGCGTGACCCCACCGTCACCCGCAGGATTACTACAGTATCAAAGACATCAGCATCGGAGGACGCTGTGTGTGTAACGGACACGCTGAGGCCTGCACCGCCCAGGAGCCCAATGACCCCTACAA
>novel_circ_0003924_junction_seq |chr Chr7:33367352-33369000|+
ACCGCCCAGGAGCCCAATGACCCCTACAACCTCCAAGAGAGACTGCATTGAGCGTTTT
>novel_circ_0003925_full_seq |chr Chr7:33391125-33391488|+
TGTGCACCTGTGATCCTCGCACCTCATTGGACACCAGCTGCACCGCGTCGGGTCACTGCCACTGCCAGCCTAATTACAGCGGAGCGTCATGTGACCAGTGCGCTCCTGGTTACTACGGTTACCCAAGCTGCACACCTGCCAGTGTTCTTCAGAAGGTTCCCGTTACACCAGCTGTGACCAGGGGACGGGACAGTGTGTGTGTCTGCCCAACGTGGCGGGGCTGAGGTGTGACAGCTGTTCACACGGCGCCTACGGCTTCCCCAACTGCCAAG
>novel_circ_0003925_junction_seq |chr Chr7:33391125-33391488|+
CGGCGCCTACGGCTTCCCCAACTGCCAAGTGTGCACCTGTGATCCTCGCACCTCATTG
>novel_circ_0003928_full_seq |chr Chr7:33992089-33997072|+
GTGGATCAGAGATGCAGTCTGGATCAGACTCTTCAGGATCTGGACTGAAATCAGTCAGAAGATCTCCTCGTCTGTCTCCTCAGGCAGCAGTAAAGGGAAGGAGGAGATGAGAGGAGGAGACAGCCTGCAGGAGGCGAAGAGGAGAGGAAAGATGGAGAAGAGCAGAGACCAGGATGAGGGGCTAGGGGACAGACTGCAGACGCTGATCTGTCCAGCAGACCAGTAGCCAGAGGAACAGGTCTGGTTTACTCTGAGATCTTCACACATCATAAGAACCTGTGGGACTCCAGAGTCCTTCCAGGTTAGTTTGTCGGCAGTGGGTTCAGTCCTCAAGCTGGTCGATCAGGTGATGACTTCTGAGCTCAGGAACGGGTTCGCTGTCATCAGCCTCCAGGTCATCACGCTCAGTCTAACCTGTCAAACGGTTACAGTATTTTCAACAACGTGGCGATCGCAGCTCGATACGCCCAGACCAGACACTCAGTCAGCAGGTGTTGATAGTGGACTGGGATGTTCATCATGGTCAAGGAATCCAGTACCTGTTCCAGGAAGACCCGAG
>novel_circ_0003928_junction_seq |chr Chr7:33992089-33997072|+
ATCCAGTACCTGTTCCAGGAAGACCCGAGGTGGATCAGAGATGCAGTCTGGATCAGAC
>novel_circ_0003929_full_seq |chr Chr7:33992089-33997133|+
GTGGATCAGAGATGCAGTCTGGATCAGACTCTTCAGGATCTGGACTGAAATCAGTCAGAAGATCTCCTCGTCTGTCTCCTCAGGCAGCAGTAAAGGGAAGGAGGAGATGAGAGGAGGAGACAGCCTGCAGGAGGCGAAGAGGAGAGGAAAGATGGAGAAGAGCAGAGACCAGGATGAGGGGCTAGGGGACAGACTGCAGACGCTGGTGTTGATAGTGGACTGGGATGTTCATCATGGTCAAGGAATCCAGTACCTGTTCCAGGAAGACCCGAGGTAAACTCCTGACCCTCCATCCTGGTTATATCTTCTCAAGATGAAATCCACCAAGTTAAAA
>novel_circ_0003929_junction_seq |chr Chr7:33992089-33997133|+
TTCTCAAGATGAAATCCACCAAGTTAAAAGTGGATCAGAGATGCAGTCTGGATCAGAC
>novel_circ_0003931_full_seq |chr Chr7:34093863-34094306|+
ACGTACTACCGTGTCAGCAACATGGACGGCCGTCTGTCCAATCCTGATCAGTCTCTCACAGAGGACATCGTCATGTTTTCAGCCTCCGTCGCTCATCTCTACTCCAACCTGACCAAACCCATCCTGGACGTGGTGGTGACCTGCTACACCCTTCTGCGCACCGCCCAGTCCAAAGGCTGGTGGCCGAGGAGGCGAAGAGGAAAGGAGACCTGAGGTACATGCACTCTCGCATCATCGCCAACTCTGAGGAGATCGCCTTCTATGGGGGACACAAG
>novel_circ_0003931_junction_seq |chr Chr7:34093863-34094306|+
AGGAGATCGCCTTCTATGGGGGACACAAGACGTACTACCGTGTCAGCAACATGGACGG
>novel_circ_0003932_full_seq |chr Chr7:34312295-34318432|+
GCGTCTTCCTCATCCCCTACCTGCTGATCGTGTTCGTCGGAGGAATACCGATCTTCTTCCTGGAGATCGCTCTGGGTCAGTTCATGAAGGCCGGCAGCATAACAAGGTGCTGAACATCTCTTCCGGTCTGGGTGACACCGGAGAGTTTAACTGGGAGCTCATGTTGTGTCTGATGGCCGTCTGGGTGATGGTTTACTTCTGCGTCTGGAAGGGAGTCAAATCCACTGGGAAG
>novel_circ_0003932_junction_seq |chr Chr7:34312295-34318432|+
TCTGGAAGGGAGTCAAATCCACTGGGAAGGCGTCTTCCTCATCCCCTACCTGCTGATC
>novel_circ_0003933_full_seq |chr Chr7:34353943-34361260|-
GTTGCTGCGTCGTCTCGCCACTCTGCTCTCCCAGCAGGCCACGCTTATGGCCACCAACGAAGCCGTCCAGAAGCAGGCGGAGGGCGCCGCCAACGCCGCCAAGAAATACATTGATGAAAACGAGGAGCTGCAAGACTCTGCAGAAGTCAGACAGTGACGTTCGTGCGATGAAGAAACAGTCCGAGAATCTGACGGTGGAGTACGACAGACTGCTGGAGGAACACAGCAAACTGCTG
>novel_circ_0003933_junction_seq |chr Chr7:34353943-34361260|-
GACTGCTGGAGGAACACAGCAAACTGCTGGTTGCTGCGTCGTCTCGCCACTCTGCTCT
>novel_circ_0003936_full_seq |chr Chr7:34591745-34592285|-
GCGGGGCTCCAACCTCTCGCTGCTATTGGACGTGAGCACCCTGGGGGCGGAGCCTGTGTGTTCTGTCTCCACCCCGAAGGAGGTGTGGCTCCAGCTGCTTCACACCTCATCTCGACCTCTCATGCACATGATGCTGCAGCAGGCCGCCATGGACGCACACACGCTGAATGTAGAGTATCAAAGATCCCTCCGAACTTTGTGAGCGCCGCAGAGCTCGATGTTCCCGGACACATGATCAAAGACCGATACAAGACCATCCTGCCCAGTCAGTAACGCCGCTGTCCTCCCAGTAGAAACACAGTAGACGCTGTTTTCACTCTGTCGTTGTGGTTTCCTGTTTAGACCCTGAGAGCCGGGTGGTCCTGAAGAGCCCAGAGGAAGAGGCGGGGCCAGACCGCTACATCAACGCCAACTACATCAAG
>novel_circ_0003936_junction_seq |chr Chr7:34591745-34592285|-
ACCGCTACATCAACGCCAACTACATCAAGGCGGGGCTCCAACCTCTCGCTGCTATTGG
>novel_circ_0003937_full_seq |chr Chr7:34739422-34740261|-
ACTGTGTGGCAGTAAACCAAAAAGCACCGTGATCACCAGCCAAAGCAACAAGATGACCATCAAATTTATCTCGGACTCGTCCTTCGTTTACCAGGGCTTCACCGCCGAGTACGAAGCCTTTGTCCCGACTAATCGTGTCCTGGAAGGTACCAGTGCACCAACAACCTGTGCATCAACAAGACTCTGCAGTGTGACGGCTGGAACGACTGTGGAGACGGCAGCGACGAGGACCACTGCAGTGCGAGGCGTCTCAGATGAAGTGTAAAAACGGCCGCTGTAAACCGAAGTTCTGGGAGTGCGACGGGTTTGACGACTGTGGAGACAACACGGATGAGGAAAGCTGTG
>novel_circ_0003937_junction_seq |chr Chr7:34739422-34740261|-
TGGAGACAACACGGATGAGGAAAGCTGTGACTGTGTGGCAGTAAACCAAAAAGCACCG
>novel_circ_0003938_full_seq |chr Chr7:34763299-34764895|-
GTACGGTGATATGGTTCCCAACACCATCGCGGGGAAGATCTTCGGTTCCATCTGCTCTCTCAGCGGCGTGCTGGTGATCGCCCTGCCGGTGCCCGTCATCGTGTCTAACTTCAGCCGGATCTACCACCAGAACCAGAGAGCGGACAAGATGAGAGCGCAGCAAAAGTGCGTATGGCTCGGATCCGCATGGCGAAGAAAGGAACAGCCAACGCCTTCCTCCAGTACAAAGAAGACCGAGCCATCGGG
>novel_circ_0003938_junction_seq |chr Chr7:34763299-34764895|-
TCCAGTACAAAGAAGACCGAGCCATCGGGGTACGGTGATATGGTTCCCAACACCATCG
>novel_circ_0003939_full_seq |chr Chr7:34853546-34861890|-
GAGTCGAGTTTCGCCAACAGGAAGTTGTTGGAGCAGTTAACAGAAGAAGGACAAGAGAAGGAGAAACTGCTGAGAGATCTGGACGAGGCCAAGAAACAGCAGAGAAGAGGAAGGCCATGTTGGATGACATGGCGATGCAGCTGAACCAGGAGAAGTCCGACCACAAGGAGGCGCTGTCGGACCTCAAACTGCAGCACGAGAAGGAGAGATAAAGGACACCGTGGACGGTCAGAGGATTCTAGAAAAGAAGGGAAGTGCAGCCTGAAGGACTTGAAGCGGCAGCTGCATCTGGAGAGGAAGAGAGCCGACAAACTGCAGGAGAGACTCCAGGAGATACTGACCAACAGCAAGACCAGGACAG
>novel_circ_0003939_junction_seq |chr Chr7:34853546-34861890|-
GATACTGACCAACAGCAAGACCAGGACAGGAGTCGAGTTTCGCCAACAGGAAGTTGTT
>novel_circ_0003942_full_seq |chr Chr7:34933368-34935011|+
GGAAGAACGTGAAGCGCTCCATACATGGGATGGGTCAGATAATGTCCACCATGGTCCTCAACAGGAAGCAGTCCATATTTGGAGGTGGAGCAGCCAGAGGGGCGGGGGCGGGACTTGCGATTGACGGACAGAGAGGCAGTAAAGATAGTATTGACAAGATGGACCTGACCGTGATGGACACCAAGCTGAAGATACTGGAGATATTACAGTCATCCTAAACGTTCGTCTGGACTACCGCATCTCCTTCCTGCTGTCTGTGTTTAAGAAGGAGTTTGTGGATGTTTATCCCATGGCTGATGCTGACGCCACCACTAATTTGGAGCATGCAGCACCATCAACCTGCAACACATTGGAGAGCAGGCAGAGGCTATGTTTGGAGTCGG
>novel_circ_0003942_junction_seq |chr Chr7:34933368-34935011|+
GAGCAGGCAGAGGCTATGTTTGGAGTCGGGGAAGAACGTGAAGCGCTCCATACATGGG
>novel_circ_0003943_full_seq |chr Chr7:34936418-34937356|+
TAAGGGGAACAGTATCCTGGAGGTGGATGATGAAGGCGGTCGTATGTTCCTGCGGGTGTTGACCCACCTCACCATGCACGACTACCCTCCTTTGGTGTCTGGAGCACTGCAGCTCCTCTTCAGGCACTTCAGCCAAAGACAGGAAGTGCTGCACACCTTCAAACAGTCCAGTTGTTGATCTCGGCTCAAGATGTGGAGAACTACAAGCTGATCAAGGCGGATCTGGATCGTCTCCGAACACTGGTGGAGAAATCTGAACTGTGGGTGGAGAAGAAAAACTCAGGTGGAAGCGACGGGAAGAAAGAGAAGAAGGAGAAAGGAGAG
>novel_circ_0003943_junction_seq |chr Chr7:34936418-34937356|+
GGAAGAAAGAGAAGAAGGAGAAAGGAGAGTAAGGGGAACAGTATCCTGGAGGTGGATG
>novel_circ_0003944_full_seq |chr Chr7:35015328-35017722|-
AAGTTGAGTCTCCACAGCTGATTGGTTGACCTTTTGGGGAGGTCAGGGGTCGAAGGCCATGGCGGGCCGACTCCTCCTCTTCCTGTTCATCTCGGTGACTCTCAGTCATGCTCATTTCCCGTCCGGCCAGCGTCTGAAGCCCCGCCTCCAGAGAGACCGCCGCAACATCCGGCCGAACATCATCCTCATCCTAACCGATGACCAGGACCAGGAGCTGACCGCCCGGTGATGATGGTTCTGAGCCACGCGGCGCCGCACGGACCCGAAGACTCGGCGCCGCAGTACAGCACGGCCTTCCCCAACGCATCGCAGCACAT
>novel_circ_0003944_junction_seq |chr Chr7:35015328-35017722|-
ACGGCCTTCCCCAACGCATCGCAGCACATAAGTTGAGTCTCCACAGCTGATTGGTTGA
>novel_circ_0003945_full_seq |chr Chr7:35323473-35324391|+
ACACCCTGTTGGAGCGTCAGGCCCACCTGCCCACCACACACAAATACAGCAGAGAGCCACGTACAGGGTGATAAAGAACCAGCCCCCTCCCATTCTCTCCATTGAGTTGGACCACAACACTTTCAAGTGTCCCGCAGCCGGCTGCACCAAGTCCTTCAGGAAGTCAAGTCTGCTGAACTACCACATCAAGTACTATCACTCCGACCAGCAGCTGGACGAGCATCTGGAGGCACCGAGAGGAGGCGGTCATCTTCTAAGGGGAGCGACTTCATGTCAGACAGCAAGAGTGAGGACCAGAACAGCACCTGTCACCGTGACGACAGAGAGCACAGCGCCATGGCAACAG
>novel_circ_0003945_junction_seq |chr Chr7:35323473-35324391|+
CGACAGAGAGCACAGCGCCATGGCAACAGACACCCTGTTGGAGCGTCAGGCCCACCTG
>novel_circ_0003946_full_seq |chr Chr7:35327474-35328929|+
GTTGGAGGCGGGCTCAGCGTTTCCTATCAGAACCCGATTTGCTGATATCCGGTCACATGTTTGGCTTGTCCTGCGTGAAGGAGAACTACTCGGAGGTCAACGCCTCCAAGATCTCACACACCAGCAGTCTGCTGGCGCACACACATGGCCTCAATCAGGTCCTCAGTGGGCTGCAGCTCAAGATCAGCCTGTTGCAAAATAACACCTGAAGATGTCGACGAGAAGCCAGCTGAGGCCACTACAGATACAAACACTGTGACGCACACAGACACACCCAGCATAAAGAGAGAGAACCACACACACACCGACAGCTGGGAACACACACACTCTCAGACGCACACAGTGGAGCCTCGTCCGGCGTCTGAGGCCGAGTGTCAGCTGAACCTGCTGGAGCACGTCGAGTCTCTTCACCATCAGATCAGCACCAGGATGGACCTGATAGAGCGAGAGCTGGACG
>novel_circ_0003946_junction_seq |chr Chr7:35327474-35328929|+
GATGGACCTGATAGAGCGAGAGCTGGACGGTTGGAGGCGGGCTCAGCGTTTCCTATCA
>novel_circ_0003947_full_seq |chr Chr7:35525004-35528384|-
AGTGACCTACCTTTCCTGAAGATGCCAGGTAGGCAAACATCTTCTAGAAGAATAATGTGCACGACTCTTAGATTCAGCTGATTATACACTAATGAAACACAGTTATTAATGTTAGATTCCATTTCTGCTATTAGATCCTCTGAAATGTTGCACACTGTTCCTTTAATATGTGTTCTGTCTTTTCAGTAACGGCTGAGTGCAGGGCAGAAATCCTCAAGACAGAAGGTCATGCTTTTGTAAAAGGATCAAACGCTGAAAATAATATGACTTTTGCTATAACATTTCACTTTCTTTTGCAGGATGATATTTAAACGCTCCCGTCGGGGTTAGTCCAGCAGTCCAGCAGTCAACACATTCATCTCCTGTGAGCAACCTCCTTCAG
>novel_circ_0003947_junction_seq |chr Chr7:35525004-35528384|-
ATTCATCTCCTGTGAGCAACCTCCTTCAGAGTGACCTACCTTTCCTGAAGATGCCAGG
>novel_circ_0003949_full_seq |chr Chr7:362623-367518|+
ATGTGTGAGCTGTCTGAGCACCAGATGGAAGTGCTACTGGGACCCTGAGAACCACCTTTGTGTCTCCAGTAAAGACGAGTCAAAGCACAACCTGCTAGAGGGAGGTGTACAACTGTGGAGTGGGTAGTTCAGACTGCTCCCAGTGCTGGGGCAGGGAGGATCAGGGACACCTCTGTGGCTGGTGTGAGAACAGCTGCAGGTCGAGGGATGACTGCCAGCCAATCATGGATCAATGTCCGGCTCCTGAGATCCACAAG
>novel_circ_0003949_junction_seq |chr Chr7:362623-367518|+
ATCAATGTCCGGCTCCTGAGATCCACAAGATGTGTGAGCTGTCTGAGCACCAGATGGA
>novel_circ_0003950_full_seq |chr Chr7:3689275-3689614|+
AAACCCCCGGCTGAAGACTCTGCTGGCTGTTGGTGGGTGGAACTTTGGAACTACACATTTACCATCATGGCTGCGTCCCCTGACAACCGCCAGACATTCATCCAGTCTTCTATCAGATTCTTGAGACTGCATGGCTTTGATGGGCTGGACCTGGACTGGGAGTATCCTGGAGCACGGGGAAGCCCACCAGAGGACAAGAAGAGGTTCACAGTCCTCTGCCAG
>novel_circ_0003950_junction_seq |chr Chr7:3689275-3689614|+
ACAAGAAGAGGTTCACAGTCCTCTGCCAGAAACCCCCGGCTGAAGACTCTGCTGGCTG
>novel_circ_0003952_full_seq |chr Chr7:3753693-3755673|-
GCTTTGTCTGTCAGTTTAACCCGAGACCAGAAGTACATTGTGGACAGGATGGTGGAGGCCCATCGACTGTACAGAGCACAGGACAGCAGCCACTCCAGACCGTGCGTCACTGCAAGCTGCCAGCTGTGTTGAGAAAATGCAAGAACTGATCCTGGACCTGCTGTCCAGGGTGTGTGGGGCCCAGGCTGGAGCTGCACGAGGAGGGCCGCAACGGTTTGGCCGCTTGCTGGGCAGACTGACGGAGCTACGAACCCTCCGTCACAATTACCTCCTTCTGACTAGACAGCAGCCCAGACACTGACAGAGAGGACACACCGGAAATG
>novel_circ_0003952_junction_seq |chr Chr7:3753693-3755673|-
ACACTGACAGAGAGGACACACCGGAAATGGCTTTGTCTGTCAGTTTAACCCGAGACCA
>novel_circ_0003953_full_seq |chr Chr7:3765166-3766077|-
ACATGCTGGCTGACCCTCTGGGCTACCCCCTACAGGACCCTGACCTCCAGCTGCTCCCTTACAGCCAACAACAGTACAGCCCTGCCAACCTGCCCTTCTCGCCTTCTGACGGAGGTGCAGTGCCAGTCCAAACGACTGAGGAAAGGAGGGAAAGGCAGAGGACAGGAGGAACAGGAGAACACAGACAGCATGAGGGTCAGCTCTACCAGCAGGCTACCTGGACAG
>novel_circ_0003953_junction_seq |chr Chr7:3765166-3766077|-
TCAGCTCTACCAGCAGGCTACCTGGACAGACATGCTGGCTGACCCTCTGGGCTACCCC
>novel_circ_0003954_full_seq |chr Chr7:3907483-3907871|-
GCCACACCCCAGCCCTGGCCTGTGCTCCCAACAAGGACGTGGCAGACTGCCTGGCTCTGATCCTCTCTACCATGAAGCCTTTCCCCCAGCGGGACCCTTCCTCTTGCTCCTGCTCCCCTCCCACCGTCTCCCCTTCCCCGGGTCTCAACTTGCTGAAGCACTGCGGCATCACCGCCGCCTGCGCCCCCCTGCCCAGCAACGGCCTCCACAATGGCTACGTCAAAGACCGTCACGGTGCAACGGTTGGCCTGGACGGCTGTCTGTCTGAGTGAGGTCACGCGCCCCCCTCAGTCAGCTGCTATCACCATCATCACCACCAAGGGGGGGGACTCCCTTTAACATGGCCCAGAGGACCAGGAGAGCACCCACCCACATGTCTGTTCTCTGT
>novel_circ_0003954_junction_seq |chr Chr7:3907483-3907871|-
GAGCACCCACCCACATGTCTGTTCTCTGTGCCACACCCCAGCCCTGGCCTGTGCTCCC
>novel_circ_0003955_full_seq |chr Chr7:3954593-3955140|-
GTGAACTGGGTGTCCAAAGAGTGGGCGAAGAGAGCAGCACTTCCCTCTCACGTTGTCACCATGCTGGATAATTTCCCTACAAACCTACACCCCATGTCTCAGTTCAGCGCCGCCATCACAGCTCTGAATAGCGAGAGCGGTTTTGCACGGGCATACTCCGAGGGTGTCCACAAATCCAAGTACTGGGATTTGTCTATGAAGACTCCATGGACTTGATTGCTAAGCTGCCCTGCATTGCAGCCAAGATCTACCGCAACCTGTACCGTGAAGGCAGCAGCATCGGAGCCATCGACTCAAACCTGGACTGGTCCCACAACTTCACCAACATGCTGGGCTACAGTGATGCCCAGTTCACCGAGCTAATGAGGCTCTACCTCACCATCCACAG
>novel_circ_0003955_junction_seq |chr Chr7:3954593-3955140|-
CTAATGAGGCTCTACCTCACCATCCACAGGTGAACTGGGTGTCCAAAGAGTGGGCGAA
>novel_circ_0003957_full_seq |chr Chr7:417550-419063|-
TAACACCTTGTATGCGTTGGCCAAGGAGAGTCAGAGACTGGGTGCATACAAGCTTGCCAGGTATTCCTACGAGAAACTCCAGGATTTGCACATTCCCTCTCGCTTCCAGGAGTCCATAGAATTGGGCAGCCTCACCATTCGCTCCAAACCGTTTCAAGACAGCGAAGGTGTTGCCTCTGGTGCAGTTCTACCTGGAGGAAGGCATCAGTGATGAAGAGGCTGTGTCTCTGATTGACCTAGAAGTTCCTCACACGGATCAGAGGGATGCACGCTGGCAGGATATGGACAACGGTG
>novel_circ_0003957_junction_seq |chr Chr7:417550-419063|-
TGCACGCTGGCAGGATATGGACAACGGTGTAACACCTTGTATGCGTTGGCCAAGGAGA
>novel_circ_0003960_full_seq |chr Chr7:4214986-4217565|-
GTACACAGTTATGTCAGGAACACCTGAGAAAATCCTGGAGCACCTATTGGAGACAGTAAAGTTGGACTCTAATGGAAATGACACAATAAAAGAGCTCAGTTAAAGCTGGATGCGACTGCGGTCTACACGGCCCTGGGACTCAACGAGAGACTGTTCATCTGCACAAGCAGCCAAGTGGAACAACTG
>novel_circ_0003960_junction_seq |chr Chr7:4214986-4217565|-
TCTGCACAAGCAGCCAAGTGGAACAACTGGTACACAGTTATGTCAGGAACACCTGAGA
>novel_circ_0003963_full_seq |chr Chr7:4991918-4992362|-
TCATACCTCACAAGATTGGCCGTATTATTGAGGGCAGCCCTACAGACCGCATAGGTCAGATGAAGGTGGGAGACCGTATCTCTGCTGTCAACGGCCTGTCCATCATGGAGCTGTCTCACAACGATATCGTCCAGCTCATCAAGGACGCCGGCAATGCTGTCACCCTCACTGTTGTGCCTGAAGATACAGCGCTCCTCCATCTGGAACAAATTCAGCCAAGCAGAGCCCTTCGGCGCAACACAGAGCTATGGGCCAACAGCCTCCCAGCTATCCAGACAG
>novel_circ_0003963_junction_seq |chr Chr7:4991918-4992362|-
GGCCAACAGCCTCCCAGCTATCCAGACAGTCATACCTCACAAGATTGGCCGTATTATT
>novel_circ_0003966_full_seq |chr Chr7:5018204-5024828|-
AGCACAAGGACAAGGCGGAGTGGAGGAAGACGGTGCCCAGCTACAACCAGTCGGCCGGGGCCATGGACCTGCGTGTGTGGAACACGCAGGATGAAAGTCAGGAGTCCTTGCCTAAAAACTGGGAGATGGCCTACACAGAGACCGGCATGGTCTATTTCATAGTCACAACAGCAAAACCACTACCTGGCTGGACCCCCGCCTCGCCAAGAAGGCAAAGCCTCCTGAGAAATGCGAGGAAGGAAGCTGCCCTACGGCTGGGAGAAGATTGAGGACCCACAGTACGGAACCTACTACGTGGCCACATCAACCAGAAGACCCAGTTTGAGAATCCAGTACAGGAAGCTAAGAGAAAGTTGAGCGGTGACACGCCCACTGCACTACTGCCGCCAGCAGCCACACCCTCAG
>novel_circ_0003966_junction_seq |chr Chr7:5018204-5024828|-
ACTACTGCCGCCAGCAGCCACACCCTCAGAGCACAAGGACAAGGCGGAGTGGAGGAAG
>novel_circ_0003967_full_seq |chr Chr7:5045181-5056559|-
GTAAAGTGTTGAACACTGATCTGCGTCACTACCTCAGCCTGCAGTTCCAGAAGGGCTCCCTGGACCATAAGCTCCAGCAGGTGATCAGGGACAACCTGTATCTGCGCACCATTCCCGTACCACTCGGCAGCCCAGAGAGGGGGAGGTTCCTGGAGTGGACTACAATTTCATCAGCGTGGGGGAGTTCCGTGACCTGGAAGAAAGTGGACTGCTGCTGGAGAGCGGCACCTATGATG
>novel_circ_0003967_junction_seq |chr Chr7:5045181-5056559|-
ACTGCTGCTGGAGAGCGGCACCTATGATGGTAAAGTGTTGAACACTGATCTGCGTCAC
>novel_circ_0003968_full_seq |chr Chr7:5273822-5276250|-
GTGTCCCATCGAAAGCCATTGAGGTGACAGTTGAGGAGCCCAAAGCCCAGACTGTCAGGGTGGGGTCTACCGTCAGCTTCATCTGCACTGCGAAGAGCAATCGCCAGCCTACACCCTTGTGTGGACACGGATGGGCAACGGGAAGCTGCCCAACCGGGCCATGGACTTCAACGGCATCCTGAGAATTCAGAACGTCCAGCCTGAGGACGCGGGCGTCTACATCTGCACGGGCTCCAACATGTTCGCCATGGACGAGGGCAACGCCATCCTCTATGTGCCAG
>novel_circ_0003968_junction_seq |chr Chr7:5273822-5276250|-
CGAGGGCAACGCCATCCTCTATGTGCCAGGTGTCCCATCGAAAGCCATTGAGGTGACA
>novel_circ_0003971_full_seq |chr Chr7:6544294-6546658|-
AACAAATGTGTCCGTTACTGGCCCGACCTCAACGGCACCAAGGAGTTCGGGAAGGTGCTGGTGAGGAACGTGGACGAGCGGCCGGCACAAGACTACATCCTGAGGAAGCTGGAGGTGACCCGACTGGACCGAAGGAGCCTCTGAGGTACATCTGGCACTACCAGTACCTGAGCTGGCCGGACCACGGGGTGCCCAATGAGCCCGGCGGTGTCCTCTGGTTCCTTGAGGAGGTCAACCGCACCCAGAGTACCATTCCAGACACTGGACCCATTGTCGTCCACTGCAG
>novel_circ_0003971_junction_seq |chr Chr7:6544294-6546658|-
GACACTGGACCCATTGTCGTCCACTGCAGAACAAATGTGTCCGTTACTGGCCCGACCT
>novel_circ_0003972_full_seq |chr Chr7:6627977-6629017|-
TGGCTGAGAGGAGAGGGGCTTACATGCCGCTGTTCAACGGAGACTCTTACCTGGAGCTGAAGGGGCTCCATCTCTACGGGCACGATCTGCTCAAAAAGTCAGCATGACGGTGATTCTCATGGCCACCGACTCCAACGGTTTGATCTTCTACAACGGCCAGAAATCGGACGGGAAAGGAGACTTCATCTCTCTGTCCCTCAATGAAGGCATCCTGGAGTTCCGCTACGACCTGGGGAAGGGACCCGCTACCATCAG
>novel_circ_0003972_junction_seq |chr Chr7:6627977-6629017|-
GACCTGGGGAAGGGACCCGCTACCATCAGTGGCTGAGAGGAGAGGGGCTTACATGCCG
>novel_circ_0003973_full_seq |chr Chr7:7022591-7025952|+
GGACCTGTTCAATGCCGCCTTCCTGTCTTGTTGGTCTGAGCTGAGTGAGGACCAGCAGGATGAGCTCATCCGCAGCATCGAGCTAGCTCTCACCTCCCAGGACATCGCAGAGGTCACACAGACTCTGCTCAACCTGGCAGAGTTCATGGAGCACAGTGACAAGGCCCTCTGCCCCTCAGAGATGATAACGGCATCGTGCTGCTTGGCGAGAGAGCTGCAAAGTGTCGTGCCTACGCCAAGGCTCTGCACTACAAAGAGCTGGAGTTTCAGAAAGGGCCTTCTCCTCTCATCCTGGAGGCTCTTATCAG
>novel_circ_0003973_junction_seq |chr Chr7:7022591-7025952|+
TCTCCTCTCATCCTGGAGGCTCTTATCAGGGACCTGTTCAATGCCGCCTTCCTGTCTT
>novel_circ_0003975_full_seq |chr Chr7:7106320-7108218|+
ATGGCCCCGGACTACGACCACCTGACGCTGATGGAGAAGGTGGAGGTGTTCGAGCATGCCGTCAACAACACGGCCGGAGACGACCTGGCCAAGCTCTTGTGGCTGAAGAGCCCCAGCTCTGAGTGTGGTTCGATAGGAGGACCAATTACACCCGCTCCCTGGCTGTGATGTCCATGGTGGGCTACATCCTCGGACTGGGTGACAGCATCCATCCAACCTGATGTTAGACCGGTTAAGCGGCAAGATCCTCCACATTGACTTTGGAGACTGTTTTGAGTCGCCATGACCAGAGAGAAGTTCCCTGAGAAGATCCCGTTCAGACTGACGAGGATGCTGACCAACGCCATGGAG
>novel_circ_0003975_junction_seq |chr Chr7:7106320-7108218|+
TGACGAGGATGCTGACCAACGCCATGGAGATGGCCCCGGACTACGACCACCTGACGCT
>novel_circ_0003976_full_seq |chr Chr7:7802637-7809728|-
TTGTTCCCTGAGACGGGGCCTCGCCAAGGGGGAACCAGGGTGACCATCCTGGGGGAGAACCTGGGTCTGCAGTTCAGAGACATCCAGATGGGCGTCCGACTGGGCAAGGTACCCTGCGTGCCTATCGAGGAGGAGTACGTGAGCGCAGAGAGAGGAATGCCCGTGAGATAGTGTGCGTTACACCAGCTGGGTTAGCGGCGGGCAGCGCGTCGGTCTTGGTGGACATCGACGACGCCGAGCTCCGGAACCCCGAGGTCAAGTTTAACTACACTGAAGACCCCACTGTCCTGAGGATCGAGCCTGACTGGAGCATCGCCAG
>novel_circ_0003976_junction_seq |chr Chr7:7802637-7809728|-
AGGATCGAGCCTGACTGGAGCATCGCCAGTTGTTCCCTGAGACGGGGCCTCGCCAAGG
>novel_circ_0003977_full_seq |chr Chr7:7804891-7809728|-
TTGTTCCCTGAGACGGGGCCTCGCCAAGGGGGAACCAGGGTGACCATCCTGGGGGAGAACCTGGGTCTGCAGTTCAGAGACATCCAGATGGGCGTCCGACTGGGCAAGGTACCCTGCGTGCCTATCGAGGAGGAGTACGTGAGCGCAGAGAAATAGTGTGTCTGCTGAACGACGCTACTGGCTACAGGGTCCAAGAAGCTCAGGTGGAGGTGTGTGTGAGAGACTGCGTCAACGACTACCGAGCCCTGTCGCCCAGGCCGTTCACCTTTGTACTCCATTCTTCACCCGTATCCAGCCGTCTCAGGGGCCCATTTCCGGGGGCACCCGGGTCACCATCGAGGGAAGCTACCTCAACGCAGGCAGCTACGTGTCTGTCAGCATAGGACCACAGCCCTGCTACTTCAAAAA
>novel_circ_0003977_junction_seq |chr Chr7:7804891-7809728|-
ATAGGACCACAGCCCTGCTACTTCAAAAATTGTTCCCTGAGACGGGGCCTCGCCAAGG
>novel_circ_0003979_full_seq |chr Chr7:8585885-8587475|-
TGATGGAGCCCATGACGGTGACGACGTCGGTGGTCGGACCGGATGAGTTTGACCGCAACGCCCCGCGGATCTGTGGCGTTTGCGGTGACAAGGCCACCGGCTTCCACTTCAACGCCATGACCTGCGAGGGCTGCAAGGGATTCTTCAGCGCAGTATGAAGCGTAAAGCCGCCTTCACCTGTCCATTCAACGGGAGCTGCACCATCACCAAGGACAACCGGCGTCACTGCCAGGCCTGTCGTCTCAAACGCTGCATTGACATCGGCATGATGAAAGAGT
>novel_circ_0003979_junction_seq |chr Chr7:8585885-8587475|-
CTGCATTGACATCGGCATGATGAAAGAGTTGATGGAGCCCATGACGGTGACGACGTCG
>novel_circ_0003982_full_seq |chr Chr7:8790017-8791172|-
TGTGTTGTCTCGGTGTAGCCATGCAGTGCTGGCGCTGCTGTACCCCTTCACCTGGCAGCATACCTTTATACCTGTGCTACCGGCCAGCATGCTGGACATCAGCTGCTCCCCCACCCCATTCCTCATTGGGGTGCTGTCACCGTGCCTGCCACCGCTGCTGGAACTGCCCATCGAGGAGTGCTCATAGTGGATCTGTGTGCAGACAAGTTTGTCGTTCAG
>novel_circ_0003982_junction_seq |chr Chr7:8790017-8791172|-
ATCTGTGTGCAGACAAGTTTGTCGTTCAGTGTGTTGTCTCGGTGTAGCCATGCAGTGC
>novel_circ_0003984_full_seq |chr Chr7:8945647-8947004|+
GTATTTCACGTCCCAGAGCTGACAGTGCTCCGCCCACACCAGTCAACAGAATGAGCATGTCTCCGCCCCCCTCCATCACCAACACCACGCCCCCTCACAGCCGCAAGCAACGGCACACAGTGGTCACCAAAACCACAAGCAAGAGTTCAACTGCAGTGGCAGTCAACCAACCAAAGCATCCCAGCAGCAACAGCAGCAGCAGCAAACTTCGTCCTCGCCGACCCTGCTTTCCAGCCCCAACCAGAGCAGCTGGGAGACTCGGCCCTTGCCGGCCCCAGCGCGGCCGAAGGTCAACAGCATCCTCAATCTGTTCGGCCAGTGGCTTTTCGACGCCGCACTGGTCCACTGTAAGCTCCACAGCGGCCTCAGCCGAGACCCCAGCATGACCG
>novel_circ_0003984_junction_seq |chr Chr7:8945647-8947004|+
CGGCCTCAGCCGAGACCCCAGCATGACCGGTATTTCACGTCCCAGAGCTGACAGTGCT
>novel_circ_0003985_full_seq |chr Chr7:9011304-9017856|+
CACTGTATGCTACTCGGAGGGAAGAAAAGCACAGATATTCCCCTGGAGGGCTACCTTCTCACCCCCATTCAGAGGATCTGCAAGTACCCTCTGCTGCTGAAGGTTTCTGGAAAGAAGTCCACCAAGAGGACCAAGTCTATCAACGGGCCCCTCTATGTGTTCAGAGGCCGAATCAACACTGAGGTTATGGAGGTGGAAAATGTGGAAGATGGAACAG
>novel_circ_0003985_junction_seq |chr Chr7:9011304-9017856|+
GGAGGTGGAAAATGTGGAAGATGGAACAGCACTGTATGCTACTCGGAGGGAAGAAAAG
>novel_circ_0003987_full_seq |chr Chr7:9046239-9049668|+
ATCCACCCCGAGGAAGAAGACTACGGCTTTGAGATTGAGGAGAAAAACAAGGCCATTGTGGTGAAATCTGTCACCAGGGGCTCACATGCTGAGATTGTGAAGATCCCTGACAACCCAAACAGCTTGTCCTTTAGACTCTGTGGCTCTGCCCCTCCTCACGTCCACGCTGTCAGGAAAG
>novel_circ_0003987_junction_seq |chr Chr7:9046239-9049668|+
CCCTCCTCACGTCCACGCTGTCAGGAAAGATCCACCCCGAGGAAGAAGACTACGGCTT
>novel_circ_0003988_full_seq |chr Chr7:935933-937458|+
GCAAGCGGGGGCGTCGCAGCAGTGCAGGATCACTAGACAGCAATATGGAAGGTCCATCATTAGCAGTCCACACACGCGCCGGAGAGCCACCACGCCACGTGAGGGCGCACCCCCCCGCGGCCAACCCTCCATCCCTAACTCGGCGTCGACTTCCATCCTTGGGTCGCTCTTTGGCAGCAAGCGAGGCAAACCGTCCTCCCAGAGCCACACCCCTTTCCCCGCGCCCG
>novel_circ_0003988_junction_seq |chr Chr7:935933-937458|+
CCAGAGCCACACCCCTTTCCCCGCGCCCGGCAAGCGGGGGCGTCGCAGCAGTGCAGGA
>novel_circ_0003989_full_seq |chr Chr7:935933-937517|+
GCAAGCGGGGGCGTCGCAGCAGTGCAGGATCACTAGACAGCAATATGGAAGGTCCATCATTAGCAGTCCACACACGCGCCGGAGAGCCACCACGCCACGTGAGGGCGCACCCCCCCGCGGCCAACCCTCCATCCCTAACTCGGCGTCGACTTCCATCCTTGGGTCGCTCTTTGGCAGCAAGCGAGGCAAACCGTCCTCCCAGAGCCACACCCCTTTCCCCGCGCCCGGTCAGCCCACTCTCATATCCCACAAGATCCACCCGACCAACCTGCACCACACAGCACAG
>novel_circ_0003989_junction_seq |chr Chr7:935933-937517|+
ACCCGACCAACCTGCACCACACAGCACAGGCAAGCGGGGGCGTCGCAGCAGTGCAGGA
>novel_circ_0003990_full_seq |chr Chr7:948363-949398|-
CCACAGCCAAGCTTTGGGCTGTTGTTTGACATTGATGGTGTGCTTGTCCGGGGAAGGATGCCAATCCCCGCTGCAAAAAAGGCGTTCGAGAAGTTGCTCGACTCTCAGGGACAATTTGTGGTGCCAGTTGTTTTTGTCACAAATGCAGGGAATTGCCTCCGACAAACAAAAGCGGACCAACTCTCTCACATCCTGGGAGTACCCGTGGGCTTTAAGAACGTCATCAGTGTTGATATGCTGAGGGAATCCTTCCCATTGCTGGACATGGTGGATCACAATAGGAGACCCAAACTGCCTCCAGTTCTGTTGGCAACCTTCCTAAGATTGAAGAAACCTCAGCAGTGTTCACCAAACCCAGAAGATGCCTCACCTCCCCCTGCTGGCCTGCAACATGGACCTCATGTGGATGGCTGAGGCACATTCTCCACG
>novel_circ_0003990_junction_seq |chr Chr7:948363-949398|-
ATGTGGATGGCTGAGGCACATTCTCCACGCCACAGCCAAGCTTTGGGCTGTTGTTTGA
>novel_circ_0003991_full_seq |chr Chr7:9688140-9688896|-
CCCAGGTATCGATGTTACCACAGAACTGGACAGCTGGATCGACAAGTTCTGCCTGGATGCTGATGTATTTGTTCTGGTGGCAAACTCTGAGTCCACACTAATGCAGACGAGAAGTCCTTCTTTCACAAGGTCAATGAGCGACTCTCCAGTCCCAACATTTTCATCCTCAACAACCGCTGGGACGCCTCAGCCTCAGAACCTGAATACATGGAGGAG
>novel_circ_0003991_junction_seq |chr Chr7:9688140-9688896|-
CAGCCTCAGAACCTGAATACATGGAGGAGCCCAGGTATCGATGTTACCACAGAACTGG
>novel_circ_0003572_full_seq |chr Chr6:10692925-10697583|-
GCTCCAGCAATAAGGGTAAACATAAGTGGGAGGAAGCAGAGGTTCTTGCTGTTGAAAGACACATGATGCGTTTAATTGAAGGACACAAGGTGCCTCAGAAGACAGCAGCATGCAGCTGGATGACGTCGAAATGGATCCTGACAGAGAGCTGCATCATGGGATCACGATGAGCTTTCCGGTGCACGCTATGGACCAGCAGATCCTCATCATGGAGCAACAACAGGCACCAACATGACCGTACCTCCCAAATCGGGCAAAAAAG
>novel_circ_0003572_junction_seq |chr Chr6:10692925-10697583|-
GACCGTACCTCCCAAATCGGGCAAAAAAGGCTCCAGCAATAAGGGTAAACATAAGTGG
>novel_circ_0003573_full_seq |chr Chr6:10916533-10921188|-
GAAAATCTCACCTGGCCATCGTCCAGAAGGTGAACAACGAGGGAGAGGGAGATCCCTTCTACGAGGTGCTGGGGTTGGTCACCCTCGAAGACGTCATCGAAGGTGACCTTATTCAGCCCGTCTCAGATCTCAGACAAGGTGCTGCTGCGAATCCTGCGCCACCCCGACGTGATTCAGGAGATCAAGTTCAACGACAGTGACAAGCGCTCGCTCCATCACTACGTCTACCAGAGGGGCAAGCCCGTCGACTACTTCGTTCTCATCCTGCAG
>novel_circ_0003573_junction_seq |chr Chr6:10916533-10921188|-
CCGTCGACTACTTCGTTCTCATCCTGCAGGAAAATCTCACCTGGCCATCGTCCAGAAG
>novel_circ_0003575_full_seq |chr Chr6:11042623-11047486|+
CCGGAGAATATCATGCTGCTGAACCGCTCAGTGCCTCACCCGCGCATCAAGCTAATTGACTTCGGCCTGGCACACAAGATCGATTTTGGCAATGATTTTAAAAACATTTTTGGAACTCCAGAATTTGTAGTCCAGAAGTAGTCAACTATGAACCTTTGGGCCTGGAGGCAGACATGTGAGTGTTGGTGTGATAACCTACATCCTCTGAGTGGTGCGTCTCCCTTCCTGGGCGACAACAAGCAGGAGACTCTGGCCAACGTGTCGGCCGTCGACTACACGTTCGACGAGGAGTTCTTCAACAGTACCAGCATCCTGGCCAAAGACTTCATAGCAAGGCTCCTTGTCAAAGACCCCAA
>novel_circ_0003575_junction_seq |chr Chr6:11042623-11047486|+
ATAGCAAGGCTCCTTGTCAAAGACCCCAACCGGAGAATATCATGCTGCTGAACCGCTC
>novel_circ_0003576_full_seq |chr Chr6:11073198-11075116|+
TGTCGGCGAGCATTTCCAACCTGTACCCGGGCTGTGAGAATGTGAGCGTGCGGAGTCGCAGCATGATGTTTGAGCCCAGCCTGACTAAAGGAGTCCTGGAGGTCTTCTCCCCCGTCACCAACGCTCTGTCCACGGCTGACGACCAGGCCACGAAGGCCATCGACATCCAGCACGGTAACATCCACGGTGGCAGCAGTTTGTGAGCGACGTCCAGGAGCACATCAACCCTCTGGTCAGCCAGGATCACCTCCGCACGCTGGCCCTGCAGCTGCACAGCATGGGGGAG
>novel_circ_0003576_junction_seq |chr Chr6:11073198-11075116|+
TGGCCCTGCAGCTGCACAGCATGGGGGAGTGTCGGCGAGCATTTCCAACCTGTACCCG
>novel_circ_0003577_full_seq |chr Chr6:11180205-11182177|+
GGCAGTTGTGCAGTCAGAACACCCTAAAATCCATCATGAAGAAGAAAGATGGCCGACCCGACTCAAACGGCACCAAGAAGAACCTGCAGTTTGTCGGTGTGAACGGAGGGAGCCTGTCTGAACACGGTGCAGCACGAGTGGTTTCGCGTGTCCAGCCAGAAGGCGGCGGTGGCAGGCATGGTGGAGGACTACCTGGGCTCCTTCGGTACCATCTCGCCGGCCGTGCTGCGCCACATCGTCAACATGGCCGATGGAAACGGCAACACGGCGCTGCACTACAGCGTGTCGCACTCCAACTTCCAGGTGGTGAAGAAGCTGCTGGATGCAG
>novel_circ_0003577_junction_seq |chr Chr6:11180205-11182177|+
CCAGGTGGTGAAGAAGCTGCTGGATGCAGGGCAGTTGTGCAGTCAGAACACCCTAAAA
>novel_circ_0003578_full_seq |chr Chr6:11351858-11357860|+
GAGGAAGAGGTGTTGACAGCCAAGGCAGAAGTGGAGGACAAGACGATAATCGATTCCATTGAAGAGCACATTATCAAGCACCCCCGTGTTACGCCGTGGGCTTGTGCCTCAGCTCCGCAGCGGGAAGTTCAACGTCTTGCTGACCACCTATGAATACATCATCAAGGACAAAAACATACTGGCCAAG
>novel_circ_0003578_junction_seq |chr Chr6:11351858-11357860|+
TCATCAAGGACAAAAACATACTGGCCAAGGAGGAAGAGGTGTTGACAGCCAAGGCAGA
>novel_circ_0003582_full_seq |chr Chr6:11771472-11771646|-
GTCACCACACCGTTTACATCGGCGTGCATGTGCCCAAGAGCTATCGGCGTCGCAGGCGTCACCGTCGGAAACCTGGCCACAAGGACAGAAAGGAGAGGTTGACGGAGAACGCCTCTGACAAGTCGGACGCAGAAAACAACGATGAGGCCAGCAACAGCATCCTCAAACCTCTCA
>novel_circ_0003582_junction_seq |chr Chr6:11771472-11771646|-
GGCCAGCAACAGCATCCTCAAACCTCTCAGTCACCACACCGTTTACATCGGCGTGCAT
>novel_circ_0003583_full_seq |chr Chr6:11771472-11778959|-
GATGGAGGATGAGGCGGTGCTGGACCGGGGTGCGTCCTTACTCAAGCACATCTGCGACGAGGAGGAGGTCGAGGTCACCACACCGTTTACATCGGCGTGCATGTGCCCAAGAGCTATCGGCGTCGCAGGCGTCACCGTCGGAAACCTGGCCACAAGGACAGAAAGGAGAGGTTGACGGAGAACGCCTCTGACAAGTCGGACGCAGAAAACAACGATGAGGCCAGCAACAGCATCCTCAAACCTCTCA
>novel_circ_0003583_junction_seq |chr Chr6:11771472-11778959|-
GGCCAGCAACAGCATCCTCAAACCTCTCAGATGGAGGATGAGGCGGTGCTGGACCGGG
>novel_circ_0003584_full_seq |chr Chr6:12027950-12028548|+
GTGTAGTTATTTCTTCCTCTATGATGGATCCAGAGTCAGAGGAGAGGGGGACCCTACAAGAGAGGGAATCTGCTACTTCTACCCTGAAGAGCCCCTTTAGATAAGCAGGAGCTGCTCTGTGGTCAGCTTGCCGGCGCCTGTCGCTGCGTCTCTGAACTCTCCTCCTCCCCTGTGCGCATACTGAGGCTGCGCCGCAACACGTTCGCCATCCGTATGAAAGATGACTTCTTCTGGCTGCTCAGTCGAAGTCCCCACCGTCAGTGTCTGTGAGCTCCTGGATCAGCTCATAAACCTCTTTTGTTTCTACAATGGCTCTGTCCGAAAGAGCTACCAG
>novel_circ_0003584_junction_seq |chr Chr6:12027950-12028548|+
ACAATGGCTCTGTCCGAAAGAGCTACCAGGTGTAGTTATTTCTTCCTCTATGATGGAT
>novel_circ_0003585_full_seq |chr Chr6:12029637-12030470|+
CTCAACAGTCGGGAAACTCTGGCTGCTCGTTGGGCGCTGTACCTCTCACACCTACAGTTAGGATCCTCAGATCTTCATCACGTCTTCAGCTGCTTGAGAACCATCGACTCAACTAATTTGACCCACTTCTCCTTCTCAAAGCTGCCCTCATTCTTCAGGCCTGTCAGCGCTGCCCTCTAGTGTCAGCAGGCTGTATTCTTTTCAGAGGACGGTTGTGAGCACACAGATGTCTCCAGACCTCACAATGAAGGTGATGGTTCATGAGAGTGAAACATACACCAAG
>novel_circ_0003585_junction_seq |chr Chr6:12029637-12030470|+
TGGTTCATGAGAGTGAAACATACACCAAGCTCAACAGTCGGGAAACTCTGGCTGCTCG
>novel_circ_0003586_full_seq |chr Chr6:12310522-12312257|-
GGCTGTTTGTGACCCTGAAGCTCCTCCCGGGGGACCTCGGCCAAGTCAGGAAGGACTACCCCCACTTTGTCGACCGCAGCACGGCTATCGTCAGGAAAATGGGCTTTCCAGAAATCATCCTCCCACTCGGGACAAATCGGAGAAGCCATTTGGTATGGCCTTTGTCCGGCTCATGAGAGGAGACGGGACCACGCTAAGAGATGGCAGGCATGAACTTATCGTCTATAAG
>novel_circ_0003586_junction_seq |chr Chr6:12310522-12312257|-
ATGGCAGGCATGAACTTATCGTCTATAAGGGCTGTTTGTGACCCTGAAGCTCCTCCCG
>novel_circ_0003587_full_seq |chr Chr6:12355008-12356492|+
GTCCAAGTTTTGAAAAAAGAGGTCGCAGCCTCGGCCAACAACGACTCTCATCCCTACAAAGAGGAGTTGGAGATGGCCCTGGAACAGTGCTTTTTCTGCTTATATGCCTACCCCAGTAAGAAGAGCAAGGCCCGCTACCTTGAGGACCACTCATCTCCACAGCAATCTGCTGCGGAGGTTTGCAGGCATCGCCCCCACGAGTGACACCCCCGTCCTCACCATGGATGAAGTGGCAGCCTACATTGAGGGCATGACAGAAAAG
>novel_circ_0003587_junction_seq |chr Chr6:12355008-12356492|+
CAGCCTACATTGAGGGCATGACAGAAAAGGTCCAAGTTTTGAAAAAAGAGGTCGCAGC
>novel_circ_0003590_full_seq |chr Chr6:12662387-12667861|-
GCCTTCTCCAGTATGGTAGGAATTGGTCCGCCATCGCCAAGATGGTGGGATCAAAAACCGTGTCGCAGTGCAAGAACTTCTACTTCAACTACAAGAAGAGGCAGAAACTGGATGAGATTCTGCAGCAGCATAAAATGAAATCCAGCAGCCGTACACCTTGCAGGCAGACAGAGACAGGGAGGCTCTTCACAGCAGCAGTCCTCGTATTCGCCCGCGGAGCCCCTCCACCAGCGACAAGGATG
>novel_circ_0003590_junction_seq |chr Chr6:12662387-12667861|-
GCGGAGCCCCTCCACCAGCGACAAGGATGGCCTTCTCCAGTATGGTAGGAATTGGTCC
>novel_circ_0003591_full_seq |chr Chr6:12665173-12667861|-
GCCTTCTCCAGTATGGTAGGAATTGGTCCGCCATCGCCAAGATGGTGGGATCAAAAACCGTGTCGCAGTGCAAGAACTTCTACTTCAACTACAAGAAGAGGCAGAAACTGGATGAGATTCTGCAGCAGCATAAAATGAAATCGAGAAGGAGCGAAAGGCCCGCCGTAGGGGCAAAGCACTGCAGAATGAGGAGACCAGTGCCCCGTATGCAGCAGAGGAGGAGGAGATGGAGGGTTCAGGAGCCAGCGGCAATGAAGAGGAGGCCCCTGAAGATGGAGAAAGGACCACGGGCCCAAAACCGGTTCCCATGGGGACAGTGACTCTAGTGCCACTTGCAGCGCTGATGAAATGGAGGAGACGGACAACGCAGACAAGCACAG
>novel_circ_0003591_junction_seq |chr Chr6:12665173-12667861|-
GAGGAGACGGACAACGCAGACAAGCACAGGCCTTCTCCAGTATGGTAGGAATTGGTCC
>novel_circ_0003596_full_seq |chr Chr6:12717881-12719011|-
GTTGCTGGCTAAGGGAAACAGCCAATAATGCACGGCACCTGCTCTGCAGCCACACCCACTTCCTGCCTGTAGAGGAAGCGGCTGTGCCAGCATGTCCTCTCACCCCCAGTCTGTGCCGCCGGGCCGGAGGACTGTGGACACACGGCACCTGCCAAACCCTGCCAGTCTACCGCTGCAGCTGCAACGGGCACACACGAAGTGGGACTGGTTGACTACCACTCTCATCATGCCAGGGACTACAGCTCCCACTTGGCCCAACCCCATCGCCGTCGGCCCTCCTTACTTTCAGAGTTCCAGCCCGGAAATGAGAG
>novel_circ_0003596_junction_seq |chr Chr6:12717881-12719011|-
CTTTCAGAGTTCCAGCCCGGAAATGAGAGGTTGCTGGCTAAGGGAAACAGCCAATAAT
>novel_circ_0003598_full_seq |chr Chr6:13688542-13693394|-
GTTGCACAAACAACAGATGGCTCTGACGCCGACCTGTGGAAGGACGGCTTATTCAAATCCAAGGTCACCCGCTACCTCTGTTTCACCAGAAAAACGAGGCTGACGTTGTTGTGGACATGAAGCTGATTGACATTAAGGACGCGTTGCCAGAGGGCTTCACACCTGTGGAAGAAACATTGGACACAAGGAAACCGCCATGAGGAAGAGGAGGCTCTGCGTGAAAATCAGCCCTCGCGAGGCCGCCGTGACGGCTGTGTATGACATCCAGGTTGTTGCGAAGTCCAAGTACCATCTTGTTAACTACACCTGCATAGTGAGATGAACAGTATGGGGATATGGTACCGAATGGGAGATGTCTCTCAGCCTCAGTCATCCCAGGAAATGTCCAGTACACCTAGTGACGCTCCAGCCAACACAGCAGCAAG
>novel_circ_0003598_junction_seq |chr Chr6:13688542-13693394|-
AGTGACGCTCCAGCCAACACAGCAGCAAGGTTGCACAAACAACAGATGGCTCTGACGC
>novel_circ_0003599_full_seq |chr Chr6:14115867-14116615|+
GCACCATGAGACCAGTGCAGAGGAACTTCTACGAGCCGTCGTCCGCCCCGGGGAAAGGCGTGGTGTGGGAGTGGGAGAACGACAACGGCTCGTGGACACCGTACGACATGGAGATCTGCGTGACCATCCAGAACGCCTACGAGAAGCAGCACCCCTGGCTTGACCTGACCTCTCTGGGCTTCTGCTACCTCATCGACTTCAACAGCATGTGTCAGACCAATCGGCAGAGCCAGCGCAAGCGACGCCTGCGGAGACGCATGGACCTGGCCTACCCGCTCATCATGGGTTCCATCCCCAAGTCGCAGTCGTGGCCCGTGGGCGCCAGCTCCGGGCAGCCCTGCTCCTGCCAGCAGTGCATCCTTGTCAACAGCACGAGAGCCGCCTCTAATGCTATCCTGGCCTCTCAGCGGCGCAAACATTACGGAGGGACAGCGGGCAACCCAGGCGCTGCAGGAACCCTCGCTGTAGTGCGGCAGAGCAACACCTTCGCTGGAACCTCCCTCTGGTCGCCAACATCCTCTTCCTCCGGCCCCAACAACATCAACATAAGTATGGGCGCCGGGCAAGCCAAAGCTGAACAGGTGCAGTTGCCGCTGTCCTCTGCCAACTTCCCCTGTTCCCCCGTGATGCCATCTCTTTCATCCGTCCACGGCCACCACGCTCTCACCATCAACGGACAGAACAACCTGAACCGGCCGGGCACCCAGCGCATTTCCATGGGCACTGCCAGAGGAGCCATCCCACCAGG
>novel_circ_0003599_junction_seq |chr Chr6:14115867-14116615|+
GGCACTGCCAGAGGAGCCATCCCACCAGGGCACCATGAGACCAGTGCAGAGGAACTTC
>novel_circ_0003600_full_seq |chr Chr6:14130688-14132255|+
GCAAAAACCCAGAGGATGTGGTGCGAAGATACACAGAGAAGATTAAAGTGGTGCCAGATGAGATGGCAGTCTTCAGTGTCCAACATGCAAAACCATCTATGGGGAGAAAACAGGCACCCAGCCTCCTGGGAAGATGGAGTACCACGTCATCCCCCACTGCCTGCCCGGCTACCCAGACTCCAAGACCATCCGCATCGTCTACGACATTCCTGCCGGGATCCAG
>novel_circ_0003600_junction_seq |chr Chr6:14130688-14132255|+
TCGTCTACGACATTCCTGCCGGGATCCAGGCAAAAACCCAGAGGATGTGGTGCGAAGA
>novel_circ_0003601_full_seq |chr Chr6:14301929-14304437|+
CAGCGGGCGGCCAACCGGCCGAAGCCCAAGGTGGGGACGTCGTCGGCCGTCAAGCTGCCGTCCAACCGCAGCTCGTCCGGAGCCAGGCGCAGGAGGACGCCGGTTCTTCCTCACACGGCGGTGTGCGTGGTGTGCAAAGAAGCGGGGAAAGAGGACACACTGGAGGAAGAGGAGGAAAAGTTCAACTTCATGCTCATGGAGTGCTCCATCTGCAACGAGATTGTGCATCCCAACTGTCTCAAGTGAGCGACGCCTCGGGAGTGGTGAACGATGAACTCCCCAACTGCTGGGAATGTCCTAAATGCAACCACGCTGGGAAAAGTGGAAAA
>novel_circ_0003601_junction_seq |chr Chr6:14301929-14304437|+
AATGCAACCACGCTGGGAAAAGTGGAAAACAGCGGGCGGCCAACCGGCCGAAGCCCAA
>novel_circ_0003603_full_seq |chr Chr6:15237995-15239356|-
TGAAGGCAGAGGTGTGTGTGGATTCACTGATTCCCGGTCTGGAAGCCCCCCAAGCCCAGCGACACTCAGGCCAGCCAGAGCTCATCCCCGCCAGCGTGCCAACTCTGCTTTCCTCATGTCGTGTGGGAAGAAGGGCAATGACGACGAGTTTGACCCTATTCCTGTGCTCATCTCCAAAAACTCAAATCAAG
>novel_circ_0003603_junction_seq |chr Chr6:15237995-15239356|-
TGTGCTCATCTCCAAAAACTCAAATCAAGTGAAGGCAGAGGTGTGTGTGGATTCACTG
>novel_circ_0003604_full_seq |chr Chr6:15238434-15239356|-
TGAAGGCAGAGGTGTGTGTGGATTCACTGATTCCCGGTCTGGAAGCCCCCCAAGCCCAGCGACACTCAGGCCAGCCAGAGCTCATCCCCGCCAGCGTGCCAACTCTCTCACTGGGGAGGACTCTCTGCTGGGTTGTGATCTGTTATCTCATACTTCACCTCACGGAAAGCAGTCTGTTTCTGCTCTCCCTTCCTCCTCCTCCTCCTCCTCCTGCTCCTCTGCTCCTCCTGGCTCCGGATCCTGTCTGGAGGAGCTGCCGTCTGGTCAGACAGCTTCTG
>novel_circ_0003604_junction_seq |chr Chr6:15238434-15239356|-
GGAGCTGCCGTCTGGTCAGACAGCTTCTGTGAAGGCAGAGGTGTGTGTGGATTCACTG
>novel_circ_0003605_full_seq |chr Chr6:15241768-15242632|-
ACGGCTGGCCGAGTTATTCACAAAGTCGGCTCATTGACGCCACCTTCGTCGCCAAAGATGGCCCCTAAGAGCGGCCACAGACGCATATTGAGCGATGTCACTGCTGCTCCTGGAGAGAAGATCACAGGCTCCAGTGAAAATCTCATTCCAGGGCTTAATGCTTTTCCAG
>novel_circ_0003605_junction_seq |chr Chr6:15241768-15242632|-
TCTCATTCCAGGGCTTAATGCTTTTCCAGACGGCTGGCCGAGTTATTCACAAAGTCGG
>novel_circ_0003608_full_seq |chr Chr6:15422742-15426543|-
GTCAACGGGGGCAGCAAGGCAGGGCAGGCAGACCTGCAACCTGGCGACATTATCTTGGAGATCAACGGGGAAAATACGTCCGACATGCTGAACGTGGAGGCTCAGAACAAGATCAAGAACTCAAAGACTGAGCTGCAGATGATGGTGGAGAGAGGCAGTAATAGTGAGCAGAGATGAGAATCAGAACTACAAAGAGTACACCATCTCCAGCCCGGCGTCGCTGTCCCCCGGACCTTATTCACCAGATCCTTTTCCCAGCCCAGATGGGAGGAGGGAGAGGCTGACACCGACCCCCAACAAGAG
>novel_circ_0003608_junction_seq |chr Chr6:15422742-15426543|-
GAGAGGCTGACACCGACCCCCAACAAGAGGTCAACGGGGGCAGCAAGGCAGGGCAGGC
>novel_circ_0003609_full_seq |chr Chr6:15441486-15441788|-
GGTGCGATACCAAACCAGGCTCCTCGGTTCAACCCACACGTCAATTCCCTGCCGCAAACGCAAGTGCCAAACAACCCTGACTCAACAGCGGCGCAATGCCATCATATAAAGCTGTTTACAACTACAAACCACAGAATTCAGATGAGTTGGAGCTCAGAGAAGGAGACCTTGTACAAGTGATGGAGAAATGTGATGATGGCTGGTTTGTAG
>novel_circ_0003609_junction_seq |chr Chr6:15441486-15441788|-
GGAGAAATGTGATGATGGCTGGTTTGTAGGGTGCGATACCAAACCAGGCTCCTCGGTT
>novel_circ_0003612_full_seq |chr Chr6:15444166-15445877|-
GAGGCCAGAGGTGGGGAGCCGGTAACCGCTCCAAAGACTGGGACTACAAACTACACAATTCATCAGCAGCAAAGCAGCCAGTCCATCGCTCTGTTGGCACATCATTGACCCCTGCTCACACATATG
>novel_circ_0003612_junction_seq |chr Chr6:15444166-15445877|-
CACATCATTGACCCCTGCTCACACATATGGAGGCCAGAGGTGGGGAGCCGGTAACCGC
>novel_circ_0003613_full_seq |chr Chr6:15956251-15956748|-
AGAGACCTGGCTAGCAAGACTGACTGCCCGAGGATGTGTGCCTACAAACTGGTCACTGTGAAGTTCAAGTGGTGGGGCCTGCAGAGCAAAGTGGAGAACTTCATCCACGACAAGAGAAGAGGATCTTCACTAATTTCCACCGCCAGCTCTTCTGTTGGATTGATAAGTGGGTGGATCTGACTATGGATGATATCCGGCGGATGGAGGCAGAGACACAGAAGGAGCTGGACGAG
>novel_circ_0003613_junction_seq |chr Chr6:15956251-15956748|-
AGGCAGAGACACAGAAGGAGCTGGACGAGAGAGACCTGGCTAGCAAGACTGACTGCCC
>novel_circ_0003614_full_seq |chr Chr6:16321037-16323216|+
GTCGGGAGATGTGTGGAGGAGTGTGACGGACGGCCATGGGACTGGAGAGACGGTGGCTTCAGGCTGTCACCACTGCTGTAGCCATCTGTCTGCTAATGTGTCTCAAGGCGTTGCATCACTGGTTCATGCCAGAGAGGGAGGCTCTGCAGAACTGAGCTGCAATCTCACTCCAACATCCAAAGAAGCCACCTCCTCAAACCTCTTTCCTCTGCATGTGGTGGAGTGGGTGCGCCTCGGTTACAACGTTCCCATCCTCATCAAATTTGGAGTGTACGCTCCTCGGGTTCACCCAAACTACAAGG
>novel_circ_0003614_junction_seq |chr Chr6:16321037-16323216|+
CGCTCCTCGGGTTCACCCAAACTACAAGGGTCGGGAGATGTGTGGAGGAGTGTGACGG
>novel_circ_0003616_full_seq |chr Chr6:1664895-1665268|-
AAAGCTTCAAACTGGGGAACAACCTTGCCGAGACCGTACTTGTTCTTCCCAACGTAGATGCCAACACCTGGGCAGGTCCTGACTGAATATTGTGGCACTGAACCGTAGGAGCCCTCCTTCCACTCCAGGAACTCAAAGTTGTCTTTGTTGGCCAGGATCTCGAACTCGGGGGCGTAGTACTCTCGGTCTCCGTAGGGGTAGCGGCAGTAGGGGCCCAGGCTGGGGTTATAGAAGCCGGCCTCGCACTTGAACTTGCAGACGTAGTCGGTGCGCTCGGTGTAGCCGTTGTAGATTGCGGCAGCTCCGTTGGGCAAAGAGCCGTTCCAGGTCAGCCACTCCAGGTTAACGTTGTCATTGAACATGAAGGAGGAAG
>novel_circ_0003616_junction_seq |chr Chr6:1664895-1665268|-
AACGTTGTCATTGAACATGAAGGAGGAAGAAAGCTTCAAACTGGGGAACAACCTTGCC
>novel_circ_0003617_full_seq |chr Chr6:16752994-16754215|+
GTCCAGGCTGGCTGATTACATGGTGAACTGCTGGGTGACTCCGCACACTGGGAGCACCTGCCCCAACCAAGACAATCACCAAGCCTGCTTGGCCTCCTACGCAAGGCTCATCGGACAGACATGACTCCCAACTACGTCGACAGCAGCTTCTCCGACTGGACCATCTCCCCGTGGTGCACCTGCAAGGGCAGCGGGAACCAAGAGGAGGAATGTATGAACTTCTTGCGGTACTTCACCGATAACACATGCCTAA
>novel_circ_0003617_junction_seq |chr Chr6:16752994-16754215|+
GCGGTACTTCACCGATAACACATGCCTAAGTCCAGGCTGGCTGATTACATGGTGAACT
>novel_circ_0003618_full_seq |chr Chr6:16752994-16757414|+
GTCCAGGCTGGCTGATTACATGGTGAACTGCTGGGTGACTCCGCACACTGGGAGCACCTGCCCCAACCAAGACAATCACCAAGCCTGCTTGGCCTCCTACGCAAGGCTCATCGGAACAAAAATGCGTCGGTCCCCAGTCCCACACCGACGACGAAGACGGGGTGGGAGTATTCGACGGGCGCCTCAGAATCTCCCTTTGTCACCATCCCAAAG
>novel_circ_0003618_junction_seq |chr Chr6:16752994-16757414|+
CAGAATCTCCCTTTGTCACCATCCCAAAGGTCCAGGCTGGCTGATTACATGGTGAACT
>novel_circ_0003620_full_seq |chr Chr6:17221961-17223333|+
GACTCGGAGAGAAAGGGCTTCATGAACAAGCTTTATGCCATTCAGGACGTGTGCATCAGTGTGCAGAATGCACTGGATGAAGTGGCCTCCTATGGCGAGAGGATAAAGAAACATTTAACTGGACTGTGCCTTTCTTAAGCTGGCTGACCATCGTGGCTTTCGGAACGGCCACCATCGTCATCTATTTCATCCCTCTACGATACATAGTGCTAGCCTGGGGGTGAATAAATTCACCAAGAAGCTGCGAGACCCTTACACTATTGATAACAACGAGCTGCTAGACTTTCTGTCCAGAGTGCCCTCAGATGTACAAGTG
>novel_circ_0003620_junction_seq |chr Chr6:17221961-17223333|+
TGTCCAGAGTGCCCTCAGATGTACAAGTGGACTCGGAGAGAAAGGGCTTCATGAACAA
>novel_circ_0003621_full_seq |chr Chr6:17430170-17431999|+
ATCATCACTCAGTATGTTTACGAGCTGTTGGAGAAAAAGTGCAACATGACTAAAGCAATCCTGCCATGGATGCTACAGAAGATGAACCCACCAGTTTTATGTACCTGAGCCCAGATGCCTTGTCCAACCCTTCCAAGCTGCTGGTGCTGATCCAGGGCAGCGGCGTGGTGCGGGCCGGTCAGTGGGCCCGTAGACTCATCATCAACCAGGACCTGGACTCAGGGACACAAATTCCCTTCATCACCAGAGCCATGGAG
>novel_circ_0003621_junction_seq |chr Chr6:17430170-17431999|+
AAATTCCCTTCATCACCAGAGCCATGGAGATCATCACTCAGTATGTTTACGAGCTGTT
>novel_circ_0003622_full_seq |chr Chr6:18070830-18071422|+
GGCCCTCTCCATGGATATAGACACAGACTATGAGCGGCCCAATGTGGAAACCATTAAATGTGTGGTGGTAGGGGATAATGCAGTAGGCAAGACCAGGCTAATCTGTGCCCGGGCCTGCAACGCCACCCTCACACAGTATCAGCTGCTCGCCACCCACGTGCCAACCGTCTGGGCCATCGACCAGTACCGTGTATGCCAGGAGTGTTAGAGAGATCTCGTGATGTAGTGGATGAGGTCAGCGTGTCCCTGAGGCTGTGGGACACATTCGGGGATCATCACAAAGACAGACGATTTGCCTATGGCAG
>novel_circ_0003622_junction_seq |chr Chr6:18070830-18071422|+
CACAAAGACAGACGATTTGCCTATGGCAGGGCCCTCTCCATGGATATAGACACAGACT
>novel_circ_0003623_full_seq |chr Chr6:18070830-18078560|+
GGCCCTCTCCATGGATATAGACACAGACTATGAGCGGCCCAATGTGGAAACCATTAAATGTGTGGTGGTAGGGGATAATGCAGTAGGCAAGACCAGGCTATGTGGTGTTCCGACTGGACGATGGCTGCCTCCCGGCCCACAAGCCCCTGCTCATCTCCAGCTGCAACTGGATGGCCGCCATGTTCCGGGGCTCTTTCATGGAAAGCTACATCGAGGAG
>novel_circ_0003623_junction_seq |chr Chr6:18070830-18078560|+
GCTCTTTCATGGAAAGCTACATCGAGGAGGGCCCTCTCCATGGATATAGACACAGACT
>novel_circ_0003625_full_seq |chr Chr6:18568399-18571096|-
GTCGCACATCAGACAACAACGTTGTACAGAAGAAAGCAGACTGTAATCATGCTGGGACAAGCTGTGAGGCGGTTCACCACGTCCGCTGTTCGTTCTTCACACTATGCTGAAGGACCAGGGAAAACCTGCCATTTTCCGTGGAGAACAAGTGGCGTCTCCTCGGCATGATGGTGCTGTTCTTCGGCAGTGGCTTTGCATTCCCCTTCATCGTCGTCAGACATCAGATCCTGAAGAAGTAAAATGGACCAGTGCTATTACTCAGCCTTGAAG
>novel_circ_0003625_junction_seq |chr Chr6:18568399-18571096|-
TGGACCAGTGCTATTACTCAGCCTTGAAGGTCGCACATCAGACAACAACGTTGTACAG
>novel_circ_0003626_full_seq |chr Chr6:19327673-19333524|-
ACTGTTTGCGAAGTCACTTCAGTGGATGGCCCCAGAAGTGGAGGCCAGATGGAAATTGGGTCACATGACCGCCTCCAGGAAGGCGCGCCGAGCCTGGAACAACAAATCCTGGAGAAAGATGAAGGGCCCTACTACAATCACCTGGGATCTGGACCTACTGTGGCCTCCATACGACACCTGATGGAGACGAG
>novel_circ_0003626_junction_seq |chr Chr6:19327673-19333524|-
GCCTCCATACGACACCTGATGGAGACGAGACTGTTTGCGAAGTCACTTCAGTGGATGG
>novel_circ_0003627_full_seq |chr Chr6:1936409-1936922|-
TGGCAAAGCTTCAGGAGCTGGAGGAGTCGGAGGAGCGGCTGATACTGCAGAGGCCATCGATGTCCGATATTGAGCTTCTTATGAAGGAGCTGGACTGTCATGAGGAAAAGCATCTAGCTGCCATTGACAGCATGAAGAAGGAAACAGAGTTGGAGAAGGAAAGATGCTGATTTGGAAGCAGTACATGGTGGACAGAGTCATTGAGCAGAAGACCTCACAGATTCTCAGGGTGGAGAGAGCTCATCACAGAGAGCGGCTGGAGCTGCTCCCGTTCCTGCTGGACAAAAACTTGACTCTGTTGAGGGAGAAAGACGTCATGCGAGACAAAGTCAGGGATCTTTGCTGTGAGAGGGACAACCTCAAGAAAGAGCTCAAAGACAATATCCGGGAGAGCGCCACCTGCAAGGAG
>novel_circ_0003627_junction_seq |chr Chr6:1936409-1936922|-
ATATCCGGGAGAGCGCCACCTGCAAGGAGTGGCAAAGCTTCAGGAGCTGGAGGAGTCG
>novel_circ_0003628_full_seq |chr Chr6:20612592-20612995|+
GAGAGACCCAGCTGCTCTGACTAATGGGAAGAAGACTCCAGCTCCAGCTACTGAAGACCCCAGCTCCGAGCAGGACAACGGCAAACCAAAAGCTACACGCAACATCCTCCTCATCAGACACTCCCAGTACAACCTGAGTGGGATCAGCGACAAGGAGAGGATCCTCACTCCATTAGTCGTGAGCAGGCTGAGTTCACGGGCCAGCGGTTGGCAGCTTTGGGGCTCAAGTATGATGTTCTGGTCCACTCCAGCATGGCCAGGGCCACAGAGACGGCAAATATCATCAGCAAACACCTCTCAG
>novel_circ_0003628_junction_seq |chr Chr6:20612592-20612995|+
GGCAAATATCATCAGCAAACACCTCTCAGGAGAGACCCAGCTGCTCTGACTAATGGGA
>novel_circ_0003629_full_seq |chr Chr6:20945213-20945444|-
AAGAAGGCCGGAGTTGTGAAGACACAGGAGAAGAAGGAGCGGTGGAAGGAGAAAAAGGTGGCGAAGCGGCAGAAGAAGGAAGACGAGGAGGTGGTGGAGGAAGAAGAGGAGAATGTTCAGCCGGTGGTGGTGGATGCCCTGGAGAACGGCTTCCTTCATCACGCCCAGCGGGAGCAGGAGAGGATGACTGAGAGGCTGCTGAAGAAGACATACTCCAAGAAGAACAAAATG
>novel_circ_0003629_junction_seq |chr Chr6:20945213-20945444|-
AGAAGACATACTCCAAGAAGAACAAAATGAAGAAGGCCGGAGTTGTGAAGACACAGGA
>novel_circ_0003630_full_seq |chr Chr6:21723067-21724463|+
GCGGCCCCTGGGGATGCCCCCAAAGCTGCTCCTGCCCCCCCACAGCAGAACACGCAGCCTGCCATCATGAAGCCCACAGAAGAGCCGCCGGCTTACTCACAGCAACAGACTCAGACCAAGCACGTGTTCAGGCTGAGTTGTTGAGAAGGCAGGAGGAGTTGGAGAAGAAAGCGGCAGAGCTCGATCGTCGGGAGAGAGAGTTACAGTCCCACGGAGCCGCGGGAGCCGTAAGAACAACTGGCCTCCTCTGCCAGAGAAGCTCCCCGTTGGCCCATGTTTCTACCACGACATTGCAGTGGACATTCCTGTAGAGTTCCAAAAGACCGTCAAGATCATGTATAACCTTTGGATGT
>novel_circ_0003630_junction_seq |chr Chr6:21723067-21724463|+
CGTCAAGATCATGTATAACCTTTGGATGTGCGGCCCCTGGGGATGCCCCCAAAGCTGC
>novel_circ_0003631_full_seq |chr Chr6:22074622-22075715|-
GCTGAGGTAAATCTGCAGCAGAGGACCACCAGCAGCAGCAGCAGCAGCAGCAGCCGTGTTGGTGCGACCATGAGGTCAGAGGCCTTGTTACTCTACTTCACGCTACTGCAAATAGCCGGGGCGGGCTTCCCCGAAGACAGCGAGCCTATTAGCATCTCACACGGCAACACACAAAACAGTACCCGGCGTTCGTAGGCCACAAACCTGGCAGGAACAACACGCAGCGGCACAAACTGGACATCCAGCTCATCATGATCATGAACAGGACGTTATACATCGCTGCCAG
>novel_circ_0003631_junction_seq |chr Chr6:22074622-22075715|-
ATGAACAGGACGTTATACATCGCTGCCAGGCTGAGGTAAATCTGCAGCAGAGGACCAC
>novel_circ_0003637_full_seq |chr Chr6:2306218-2311253|+
TATGGAGCTTTCATCTTTACTTCATGACCTTCATCTCTCCTCCTCCTCCTCCTCCTCAGAGAAGCCCCTCCCCTCTGCCTCCCTTCCTCCAATCACAGAGGACTCGTGGCAGCGTTGTGAAGCGGTGAAGTTGGTGTTTGCGTGGACGCTCCTGCAGTGACTCGCCCCTCTCTCTCCCCTCACCTGTCCCACCTCCTCCCCCCCTCCCTCCTCCTCAACGACCACTACAGACCAGAGAACTGCATGCTGGGAATTCGCTGTCTGCACCACATCGTCCTCCACACG
>novel_circ_0003637_junction_seq |chr Chr6:2306218-2311253|+
GCTGTCTGCACCACATCGTCCTCCACACGTATGGAGCTTTCATCTTTACTTCATGACC
>novel_circ_0003640_full_seq |chr Chr6:25455404-25456639|+
TTCCAACCAAAATGCTGCCCAGCCGGTGTCTGCCCTGCTGCACTGTCATCCTTTTAGTGCTGTTCGAGCTGGCTCTTGCCCAGTACGAACACCTTGGCTAACCCGTCTGGTTCGACAATCTCCACTGCACCGGCAAAGAAAAGACCTTGGCGCTTTGTCCTTCCAATGGGATCGGAGTTTCGGACTGCAAACACAGTGAAGACGTGGGCGTGGTGTGCAGCGACAAGAGAATCCCGGGATTTAAATTTGTCAACACGCTGCCCAACCACGTGGAG
>novel_circ_0003640_junction_seq |chr Chr6:25455404-25456639|+
TTGTCAACACGCTGCCCAACCACGTGGAGTTCCAACCAAAATGCTGCCCAGCCGGTGT
>novel_circ_0003643_full_seq |chr Chr6:25876595-25907778|+
AGACGTGTTTTGTGGGAAGCTCTTCTGCCAAGGCGGTAATGACAACCCAAACTACGGTGGCAGGGTCAGAGTAGGCACCTGCAAGGCCGCCTTCTTTGGAGACTATACCAAAGACTACGGCCAGGTGGACACCGGCACTAAATGTGGGGATGGAAAGCAGAGGCCACTCCGTCCTGCTACAACCAGAACACCAGAGGAACCTACTACGCCTTCTGCAGACGCCCCGATGAAAACACGCACATCCCCTGTCAGAAAGA
>novel_circ_0003643_junction_seq |chr Chr6:25876595-25907778|+
GAAAACACGCACATCCCCTGTCAGAAAGAAGACGTGTTTTGTGGGAAGCTCTTCTGCC
>novel_circ_0003646_full_seq |chr Chr6:26426012-26426384|-
CTGTTAGATGTGCTGGAGAGCTACTGCATGGCCGAGGGGCTGGACTACAGCAGGTTGGACGGAACCACCAAAGCCAAAGAGAGAGTTCAGATTGTCAAAAAGTTCAACAGCTCCTCTCACATCAACCTCTGCCTGGTTTCCACCAGGCGGGCGGTCTCGGTCTTAACTTCGTAGGGGCCAATGTGGTAGTGCTCTTTGACCCCACATGGAACCCAGCCAATGACCTCCAAGCTATTGACAG
>novel_circ_0003646_junction_seq |chr Chr6:26426012-26426384|-
CCAGCCAATGACCTCCAAGCTATTGACAGCTGTTAGATGTGCTGGAGAGCTACTGCAT
>novel_circ_0003647_full_seq |chr Chr6:26490390-26491679|+
TTGGTGGGCGTGTGAACCGGGAACTGATTTACACGCGGCAGAATATAGGCGAGGAGGCCATGTTTAACCCTCAGCTGATGATCCAGACGCCGCGGGAGGACGGAGCCAACGTTCTAACGGTGGATGCGCTCCTGCAGCACCTGGAGTCAGCGATCCGAGCCAGCAGAGTTCATGTTTACCTTTATAACAGCAATGGAAATTAGAAAACTTATGCTACAAATCAGGAGAACTAGTCACAGAAACTCATTATATGGATCAGGTAAGATATCAGTCATAGAAAAGCTACATCCCTGCCTCATTATCACCCCTTTGGACTGTTTCTGGGAGGGAGCCAAGCTCCAGTCTGGAATGGTCTATCTCCC
>novel_circ_0003647_junction_seq |chr Chr6:26490390-26491679|+
AAGCTCCAGTCTGGAATGGTCTATCTCCCTTGGTGGGCGTGTGAACCGGGAACTGATT
>novel_circ_0003648_full_seq |chr Chr6:26497899-26500649|+
GCGGTGCTGCAGAGCGTGGCAGCTAACTCGTCTCAGAAGGTTTTGTCTTTCACCTCCACCACTTTGGAAGATATTCTCAAGTCTTTCTCTGACATCAGTGTCATCCGTGTGGCCAGTGGATATCTGCTGATGACCGTACGGGGGAGTGTCTCAAGAGGACCGGGGCCAGCGTTGCTCTCACCTCCATCAGTAACGTCACAGCGTTCTTCATGGCAGCCCTCATCCCCATCCCAGCACTCAGAGCCTTTTCTCTACAG
>novel_circ_0003648_junction_seq |chr Chr6:26497899-26500649|+
TCCCAGCACTCAGAGCCTTTTCTCTACAGGCGGTGCTGCAGAGCGTGGCAGCTAACTC
>novel_circ_0003650_full_seq |chr Chr6:26598499-26605728|-
GTGACGTCGGAGCAGCTAGTGATGCTTTTGGAGCTTCTGCACGAGGAAGAGGAGTTAAGCGTGGCAACAATGCGCGCTCTGCAGAGAACGTACAACCTACAGAATCGAGACGCTGAGTCCAACATAGCTGGTGTGTGTTGGTGGTCAAACACGCGTATACTCGCGCTTACGGAGACGTGGAACACTTTCTAGTTCATGGCCAGCTATGGGTGTGTATCTGTACGGGGAGCTGATGATTCAGGAGGACCCGGAACAGCAGGCTCTGGCCCGCCGCTGCCTCTCATTGGTCCAGGAAGAAATGGACCAATCGGCACGCAGAGTGGTGGAGAAGATGGTCCTGTGACATTGGAG
>novel_circ_0003650_junction_seq |chr Chr6:26598499-26605728|-
GTGGAGAAGATGGTCCTGTGACATTGGAGGTGACGTCGGAGCAGCTAGTGATGCTTTT
>novel_circ_0003652_full_seq |chr Chr6:26693952-26695083|-
GGTTGTCTCTTCGAGGCAGTGAATGAGGTCTACAAGATCATCATACCAATCCTAGAGGCTCACAGAGACTTCAGAAGACTGGCATCCACTCATGACAAACTACAGAGAGCCTTTGATAACATCATTCAGAAGGCCATAAGAGGATGTTTGGGACCTATTTCCGGGTGGGTTTTTATGGGGCCAAATTTGGCGACTTGGACGAACGGGAATTCGTTTACAAGGAGCCAAGGATCACACATCTGCCTGAGATATCACACAGGCTTGAAACTTCTACAGTCAGTGCTTTGGAGAGGACGCGTTGGTGATGATCAAGGACTCCAAAGCAGTGGACAGAGAACAACTCAACCCCAGCAAG
>novel_circ_0003652_junction_seq |chr Chr6:26693952-26695083|-
TGGACAGAGAACAACTCAACCCCAGCAAGGGTTGTCTCTTCGAGGCAGTGAATGAGGT
>novel_circ_0003653_full_seq |chr Chr6:26729514-26731813|-
GTCAAGTCTCCATCACTAGCAGGGCTGAGTGATGACTCTGGCCGCACACTGACCTCCAACGACTTTAACTTGCGCAGTTTGACCCCGGACCAGAGAGTGGAGGGGCTGCTGGCCTTCAGCAGCCACGAGGAGCTGGACCGCTTCAACCAGGAGTCCCGGCATGCGAACAGACACCCCGAGCTGTTTGCTCTTTACCCACCGGCCGACGAGAAGATGCAGTGGAGATCCGGCCCATCCCTGACTGCCCCAAAGAGCACACTGGAGACCGCATCTTGATCCGATGCCAGACCATCAGTTTGAGATTGACATTGAGCCCATATTTGCCACTATGGCCTTGTATGACCTGAAAGAGAAGAAAAAG
>novel_circ_0003653_junction_seq |chr Chr6:26729514-26731813|-
CCTTGTATGACCTGAAAGAGAAGAAAAAGGTCAAGTCTCCATCACTAGCAGGGCTGAG
>novel_circ_0003654_full_seq |chr Chr6:26735943-26738539|-
CCTCAGTCGTATGAAGCGGTGGAGCCGTTGGACCTTGAGGAATTCCTGACGTCACAGTTAAGAAGTGGAGATTCGGCCCTGATGCAGGAACTTGGAGACTTCCCCGACGATGACCTGCAGGTGCGGCAGGTGGAGAAGGAGTGTCGCACTGTTAGACACTCTGTGCCTGAACATGACCGGAGTTGGATCCACATGTGAGAGACTGCGTAAAGAGTTACACTCAGCCGTGGCTTTTGGTCTCGAGAAGTGCCAGGGCGATGGCTGGAGTACGTATTCGGAGCGAGTCGGTCTACACAAACTCCTTCGGAAACAAATCTTTGAATCCGACGTTGAGCCAGACAACCAGCAGAAGACA
>novel_circ_0003654_junction_seq |chr Chr6:26735943-26738539|-
ACGTTGAGCCAGACAACCAGCAGAAGACACCTCAGTCGTATGAAGCGGTGGAGCCGTT
>novel_circ_0003657_full_seq |chr Chr6:27162579-27172887|+
TTTTGATGTGGACAATGGCACGTCATCAGGTCGCAGTCCCCTGGACCCCATGGCCAGCCCGGGCTCAGGCCTCATCCTGCAGGCCAATTTTGTCCACAGCCAACGGAGAGAGTCGTTCCTCTACCGATCCGACAGTGACTACGACCTCTCGCCCAAGTCCATGTCCCGAAACTCCTCCATTGCCAGTGACATTTCTTGCCAGCTTGAGAACTGTACGGAACAACTTTGGTGCATTAACTAATCTACAGATCGACAGAGCATCCAATAAAGATCACCCATGTGTAACCCAACGCCAATCACCAAGCCCAACTTCACAGGGAGGCCTACCAGAAACTGGCCACTGAGACCCTGGAGGAGCTGGACTGGTGTCTGGACCAGCTGGAGACGCTGCAGACGAGACACTCTGTCAGCGAGATGGCTTCCAACAAG
>novel_circ_0003657_junction_seq |chr Chr6:27162579-27172887|+
ACTCTGTCAGCGAGATGGCTTCCAACAAGTTTTGATGTGGACAATGGCACGTCATCAG
>novel_circ_0003658_full_seq |chr Chr6:2753256-2756820|+
GATCAGTTCGATAACTTGGAGAAACACACCAGCTGGGGAATCGACTTCCTGGAGAGATACAGCAAGTTCGTTAAAGAGAGAGCCGACATCGAGCTGAGCTACGCCAAACAGATCAGAGTCTGTCTAAGAAGTATCATCCTAAGAGAAGCAGAGAGGACGACAGCAGTACAGCTGGTGTTTGGCGTTTGCAGCAACTCTCCGTCAGCTGAATGAACTTGCCGTTCAAAGAGAAGAACTCGCCGAAAACCTAAACACGCACATCGTGTGTGAGCTGACACGATACACACAGGAAGTGAAGACGGAGAGGAAGACT
>novel_circ_0003658_junction_seq |chr Chr6:2753256-2756820|+
CACAGGAAGTGAAGACGGAGAGGAAGACTGATCAGTTCGATAACTTGGAGAAACACAC
>novel_circ_0003659_full_seq |chr Chr6:28211920-28225657|-
CCTCTCTGTGTAGCAGTGTCAGCCCCTATCATGAGGTGATGCGGATGGAAAGGCGTCTTCGCTCCTCGTCTGAGGGGGCTGGTGGGCCTCGTATCCATGGAAACCACAGAGATGCCCCGGGCATGGAGGGATGTGGTCTGCTCAAACACAGAAACAACTCCTCATCATCCAAACTAGGAAGTCTGATGTTTTAAACAATCTGGGTTCGTCAGAATTGGATGAAGATGATCTTATGTTAGACCTGGACCTTTCTGATGATCAGCGACATCGACATTGTCCAGAGAAGACTCCAGCCAGTCCCTGGCCTCCTGTCTCAACCTGCTCCCCTCCCCCATGGACCCATCAGGAGATCGCATCCCAGGGAGGGAAAACAATCAGAG
>novel_circ_0003659_junction_seq |chr Chr6:28211920-28225657|-
CGCATCCCAGGGAGGGAAAACAATCAGAGCCTCTCTGTGTAGCAGTGTCAGCCCCTAT
>novel_circ_0003660_full_seq |chr Chr6:28428130-28428708|+
CAGCACCTATCCCATAACCACGGTGGTGCCCCTGTGCCCCTCACCCCTCACCCTGCCGGCCTCCACCCCTCTCAGCTGGGTGGTTCAGCTGGTCTCCTGGCTCTATCAGGAGCACTTGGTGGTGTTCCTCCCCACATGTTGGGAAAAGATGTTGGTGATAAAAAGCCCCACATGTCCGGACCAGACTCACACTCTTCAGGACCTGAGCACCTGAGAGTTCTTATTTTTTTTCGTTTTCTGCTCTGCTGAACACCCAACCCTATGACCTCAACCGCATGTACGCATTTCCAATGGCAATAGAGCGAGAGCCCGGCACA
>novel_circ_0003660_junction_seq |chr Chr6:28428130-28428708|+
CAATGGCAATAGAGCGAGAGCCCGGCACACAGCACCTATCCCATAACCACGGTGGTGC
>novel_circ_0003661_full_seq |chr Chr6:28656532-28659291|+
GTTGACTCAGTATTGGACATCAGTCAGCCTGTGTATGCTCAGATGCAGAAGTGGAAGGGCTCAGATTGTGCCAACGATGAGGTCTCTGATGTCACACAGGCCACCCAGAGGCCCTGGGAAACCAGACCAACCCGTATGCTACTATTGCAGAGGGCAGATGGTATGCAGGCTTGGGATGCTTCTGTTGGGGCCGTCCAACATCAAGGTCCTGGGTGGTGAAGTGGAGGACCTGGTGGAGAGGAATAACCAG
>novel_circ_0003661_junction_seq |chr Chr6:28656532-28659291|+
TGGAGGACCTGGTGGAGAGGAATAACCAGGTTGACTCAGTATTGGACATCAGTCAGCC
>novel_circ_0003662_full_seq |chr Chr6:29852621-29855787|-
CTCTCAGAAGGAGGCGGAGCAGGAGGAGCTGGAGGCTGGGAAAGCTGTGCACTACACCTGGAGCGAACCCACTGGGTCCAGAGAGCTTTACTGGAAATGTGGTACTTACAGTGGGAAGCTGAAGAGCGAGAAGACTTGCGTGTGGACATGAACAATGAGGGGAAACTGTTTGTGATCTCCTTTTATGAAAGCCCAAACCTCTCACTGATATCAGCATTGTCACCAGAACAGCAGGACACTCGGATATCTCTCGCATCAA
>novel_circ_0003662_junction_seq |chr Chr6:29852621-29855787|-
GCAGGACACTCGGATATCTCTCGCATCAACTCTCAGAAGGAGGCGGAGCAGGAGGAGC
>novel_circ_0003663_full_seq |chr Chr6:29995163-30002572|-
GAGAGTACATGAGTCGACATGGACAGTGCCACCTGTGTGATGCTACCTGTCTGCAGTGCACGGGTCCAGAGAGAGAGGACTGCACCAGCTGCTCCACAACACGCTCTTTGATGATGGACGCTGCGACATCCGCTGCCAGACGGGGCGTTATGCCATGGGGAGGCAGTGTCATCTCTGTCACCACACCTGCCACGAGTGTACCGATGAGGGACCGGACAACTGCACCAGCTGTGACAGAAATCCACTATTTTATCTGCTGTTTTCATCAGGTGAGATTGCAGATTCAGAGAAAGAGGACTGTGTCTCCTGTGACGAGGGCTGCAAACAATGTGAACGCA
>novel_circ_0003663_junction_seq |chr Chr6:29995163-30002572|-
TGACGAGGGCTGCAAACAATGTGAACGCAGAGAGTACATGAGTCGACATGGACAGTGC
>novel_circ_0003664_full_seq |chr Chr6:30010754-30016582|-
ATTCCAACATTTGCAGGAGATGTCCAGAGAACTGCAAGAAGTGCACCACCTCCAATATCTGCACAGAATGTAAACCTGGGATGATCTTCAAGGAAACAAGTGTCAAATGACCTGTGACCCCGGGACTTATTATAATGGCCACAGAAGGACTTGTGAGCCCTGTCATCGAGCATGTGCCACCTGCGCAGTGTGACCATAGCTGCTACGAGTGCTTGGGGCCCGGTGAAAGGAACTGCAGCAGCTGCGTCAGTGGTTACAATCTGGAGGCAGGAGCCTGTGTGGTCAGCACCATCTGCAAAGATG
>novel_circ_0003664_junction_seq |chr Chr6:30010754-30016582|-
CTGTGTGGTCAGCACCATCTGCAAAGATGATTCCAACATTTGCAGGAGATGTCCAGAG
>novel_circ_0003666_full_seq |chr Chr6:30018943-30027634|-
AACTATCCGTCCAGAGCATGTGGTTCGGTCGGTGTACAAGGCAACAGGATGCACTGACAACCCCAACCACCATGTGATCTACCTGGAGCACGTGGTCGTAGCAAGCTGAAGGAGTGGTCACTGGTGCTGTACGGCACCTCTGTGCACCCGTACTCGTCTCTGCGCAGCGATAAGCCCCGCTCCACAGACATGCTGACGCCCACCGATGAGGAGTTCACAGAGGAGTACAACGATGTGTGTGTCGGAGTGCCCCAGTGGCTTTTTCCGCGATGACAGGAAGCGCTGCAAGAAGTGCTCCTCGTTGTGCGAGACCTGCGTCGGTAGCCGTAGCGACCAGTGCACCACATGCAGGACTGGTTTCCACCTCAACGAGGGCTCCAACACGTGTGTCGCCAACTGTGGCGACGGCTTCTACCTCGACACCG
>novel_circ_0003666_junction_seq |chr Chr6:30018943-30027634|-
CTGTGGCGACGGCTTCTACCTCGACACCGAACTATCCGTCCAGAGCATGTGGTTCGGT
>novel_circ_0003667_full_seq |chr Chr6:30025333-30027634|-
AACTATCCGTCCAGAGCATGTGGTTCGGTCGGTGTACAAGGCAACAGGATGCACTGACAACCCCAACCACCATGTGATCTACCTGGAGCACGTGGTCGTACGTATAACAATCACACACCCTCGACGGGGGGACCTGTCAATCAATCTGACCTCACCCTCAGGGACCAAGTCTCAGCTGCTTGCCAACAGCAAGCTGAAGGAGTGGTCACTGGTGCTGTACGGCACCTCTGTGCACCCGTACTCGTCTCTGCGCAGCGATAAGCCCCGCTCCACAGACATGCTGACGCCCACCGATGAGGAGTTCACAGAGGAGTACAACGCCCCTGTGACTCTGAATGCAATGAGAACGGCTGTGAAGGTCCTGGACCCCATCACTGCATCAACTGCCTCCACTACTTCCTCAAGTTCAAGAACAACACCAG
>novel_circ_0003667_junction_seq |chr Chr6:30025333-30027634|-
TACTTCCTCAAGTTCAAGAACAACACCAGAACTATCCGTCCAGAGCATGTGGTTCGGT
>novel_circ_0003668_full_seq |chr Chr6:30032837-30042745|-
GGGAGGAAGGGCCGTGGCTCCATCTTCGTGTGGGCTTCAGGCAACGGCGGGCGCAGCAGAGACCATTGCTCCTGTGACGGCTACACCAACTCCATCTACATCAGCCACCTGTACGGCTTTGGTCTGATGGACGCTGAGGCGATGGTGAAGGAGGCGGAGCGATGGAAGCAAGTCCCAACTCAGCACGTCTGTGTGGAGAGCGCAGACCGACAAATAAG
>novel_circ_0003668_junction_seq |chr Chr6:30032837-30042745|-
TGTGTGGAGAGCGCAGACCGACAAATAAGGGGAGGAAGGGCCGTGGCTCCATCTTCGT
>novel_circ_0003670_full_seq |chr Chr6:30040651-30042745|-
GGGAGGAAGGGCCGTGGCTCCATCTTCGTGTGGGCTTCAGGCAACGGCGGGCGCAGCAGAGACCATTGCTCCTGTGACGGCTACACCAACTCCATCTACACCATCTCCATCTCCAGCACAGCTGAGAGCGGACGCAAGCCGTGGTACCTGGAGGAATGCTCGTCCACACTGACCACCACATACAGCAGCGGGGAGAACTACGACCGAAAGATATCACAACAGACCTGAGACATCGATGTACAGACAGTCACACGGGGACATCGGCCTCGGCTCCCATGGCTGCTGCCATTATTGCTCTGGCCCTGGAGGCAAA
>novel_circ_0003670_junction_seq |chr Chr6:30040651-30042745|-
GCCATTATTGCTCTGGCCCTGGAGGCAAAGGGAGGAAGGGCCGTGGCTCCATCTTCGT
>novel_circ_0003671_full_seq |chr Chr6:30046550-30047488|-
ACACGGGACACGGTGTGCGGGCGAAGTTGCTGCAGCCGCAAACAACTCCCACTGCATTGTGGGAATTGCCTACAATGCCAGAATAGGAGTGTGCGAATGCTGGATGGCGATGTAACTGATATGGTGGAGGCCAAGTCTCTGAGCCTGCAGCCGCAGCACATCGACATCTACAGCGCCAGCTGGGGACCTGATGATGATGGAAAGACCGTGGATGGACCAGCGTCTCTGGCCAGGCAGGCATTCGAGAATGGCATCCGCATG
>novel_circ_0003671_junction_seq |chr Chr6:30046550-30047488|-
GGCAGGCATTCGAGAATGGCATCCGCATGACACGGGACACGGTGTGCGGGCGAAGTTG
>novel_circ_0003674_full_seq |chr Chr6:30046550-30055045|-
GTGGAGTGGATACAGCAGCAGGTGGTGAAGAGGAGGATCAAGAGGGATTACAAGCCAGCCCCGCCCCTTTCTCTGACTAGCCCCGCCCACAGCAGCCCGGCCCAGAACAACATATTCTATAATGACGCCAAGTGGAGCAGTATGTGGTACATCGACATCTACAGCGCCAGCTGGGGACCTGATGATGATGGAAAGACCGTGGATGGACCAGCGTCTCTGGCCAGGCAGGCATTCGAGAATGGCATCCGCATG
>novel_circ_0003674_junction_seq |chr Chr6:30046550-30055045|-
GGCAGGCATTCGAGAATGGCATCCGCATGGTGGAGTGGATACAGCAGCAGGTGGTGAA
>novel_circ_0003675_full_seq |chr Chr6:30050712-30052501|-
CACTGTAACGACGACGTCCATAACTGCCAGTCGGACATGAACATCATGGGGGCATGGAAGAGGGGCTACACGGGGAAAGACGTGGTGGTGACCATACTAGATGACGGCATTGAGAGGAACCACCCAGACCTCTTTCAGAACTAGACCCTCAAGCCAGCTTTGATGTCAACGGCAACGATATGGATCCCATGCCTCGATATGACGCAACCAACGAGAACAA
>novel_circ_0003675_junction_seq |chr Chr6:30050712-30052501|-
CCTCGATATGACGCAACCAACGAGAACAACACTGTAACGACGACGTCCATAACTGCCA
>novel_circ_0003676_full_seq |chr Chr6:30050712-30055045|-
GTGGAGTGGATACAGCAGCAGGTGGTGAAGAGGAGGATCAAGAGGGATTACAAGCCAGCCCCGCCCCTTTCTCTGACTAGCCCCGCCCACAGCAGCCCGGCCCAGAACAACATATTCTATAATGACGCCAAGTGGAGCAGTATGTGGTACATCACTGTAACGACGACGTCCATAACTGCCAGTCGGACATGAACATCATGGGGGCATGGAAGAGGGGCTACACGGGGAAAGACGTGGTGGTGACCATACTAGATGACGGCATTGAGAGGAACCACCCAGACCTCTTTCAGAACTATTTGACCTCTGTGTCTCTTCCAGGACCCTCAAGCCAGCTTTGATGTCAACGGCAACGATATGGATCCCATGCCTCGATATGACGCAACCAACGAGAACAA
>novel_circ_0003676_junction_seq |chr Chr6:30050712-30055045|-
CCTCGATATGACGCAACCAACGAGAACAAGTGGAGTGGATACAGCAGCAGGTGGTGAA
>novel_circ_0003677_full_seq |chr Chr6:30052357-30055045|-
GTGGAGTGGATACAGCAGCAGGTGGTGAAGAGGAGGATCAAGAGGGATTACAAGCCAGCCCCGCCCCTTTCTCTGACTAGCCCCGCCCACAGCAGCCCGGCCCAGAACAACATATTCTATAATGACGCCAAGTGGAGCAGTATGTGGTACATCACTGTAACGACGACGTCCATAACTGCCAGTCGGACATGAACATCATGGGGGCATGGAAGAGGGGCTACACGGGGAAAGACGTGGTGGTGACCATACTAGATGACGGCATTGAGAGGAACCACCCAGACCTCTTTCAGAACTAC
>novel_circ_0003677_junction_seq |chr Chr6:30052357-30055045|-
GGAACCACCCAGACCTCTTTCAGAACTACGTGGAGTGGATACAGCAGCAGGTGGTGAA
>novel_circ_0003678_full_seq |chr Chr6:30054892-30068323|-
ATTGGGGATCTCAAAGACCACTATCACTTCTTCCATAGCCGGACCATCAAGAGGTCGACTTTGTCCAGCCGCGGTCGACATAGTTTCATCTCCATGGAGCCCAAGTGGAGTGGATACAGCAGCAGGTGGTGAAGAGGAGGATCAAGAGGGATTACAAGCCAGCCCCGCCCCTTTCTCTGACTAGCCCCGCCCACAGCAGCCCGGCCCAGAACAACATATTCTATAATGACGCCAAGTGGAGCAGTATGTGGTACATT
>novel_circ_0003678_junction_seq |chr Chr6:30054892-30068323|-
ACGCCAAGTGGAGCAGTATGTGGTACATTATTGGGGATCTCAAAGACCACTATCACTT
>novel_circ_0003679_full_seq |chr Chr6:30085700-30085930|-
CCTTTGATGACCTGTCTCAAGCCCACGGTGGGGAGTACAGTAAGGGAGGGTACGGAGGCTCTGCCCAGTCACAGGCCAAGTCAGCGGGCAGCGGCCCTGGGAAAGGTACACACACAACACGTGCGCACACTTTAACAACACAGTCAAAGTCAGCGGGCATTTCCCTGTGGGAAAAACGGATGTACTCACAATTGCAGATGATTCTACAGTCAAGAGTGTTCTGGAGGAAG
>novel_circ_0003679_junction_seq |chr Chr6:30085700-30085930|-
TTCTACAGTCAAGAGTGTTCTGGAGGAAGCCTTTGATGACCTGTCTCAAGCCCACGGT
>novel_circ_0003682_full_seq |chr Chr6:30449729-30453441|+
CTGGATGGAACCGTGGATCTGGACGAGAGACGCCTCATCCGTTCAGCTATCCGGGAGTTGAGGAGGAGGGAGATCGAGGACATGGAGGCCGCTCTGGCCAGCAAGAGATTTCGACCCACACGCCTCAAACAGCAGGAGGACAAGGAGAACCAGCACAGTCAGAATCCAGCGACAACTTGGACGTCCTGTCACGTAAACTGCAATCAATCCAGGACATTGATGAGCTCACGAAAATGTCCGTGCCGCCAGCGAGTATGAGGAGAGGAAGATGATCAGAGCAGCCATCCGACAAATCCGCGATGAACAGCAGCAAGGACTGTGGAACGGAGTAAAGCTCCGGGTTGCTGCCAGGAGCCTGAGAGTGTGGAGCCCCAGAGCAGCATGGGAACTGGG
>novel_circ_0003682_junction_seq |chr Chr6:30449729-30453441|+
TGGAGCCCCAGAGCAGCATGGGAACTGGGCTGGATGGAACCGTGGATCTGGACGAGAG
>novel_circ_0003683_full_seq |chr Chr6:30479823-30481296|+
ACCAGAGAGAAAAGGAGCGCGACACCCGTCTGCAGGAGCTCCGGACGCAGAGAGAAGAACGAGCACAGAAAGGCCGTGCTGGGGTCGGAACAGGAGAGTTCCTGGAAATCAGGCGGTCGCCAAGGTAAACAAGGTCCAGCGTTCCACCAGCTTTGGTGTACCCAACGCGAACTCCATCAAGCAGATGCTGCTCGACTGGTGCCGCGCCAAGACCCGCTCCTATGAGATGTGGACATTCAGAATTTTTCATCCAGCTGGAGTAACGGCATGGCATTTTGTGCCCTGGTGCACAATTTTTTCCCCGAATCCTTTGAATACGAGTCCCTGAGCCCCAGCAACCGCAGGCAAAACTTTGAGGTGGCCTTCAGCACTGCAGA
>novel_circ_0003683_junction_seq |chr Chr6:30479823-30481296|+
AACTTTGAGGTGGCCTTCAGCACTGCAGAACCAGAGAGAAAAGGAGCGCGACACCCGT
>novel_circ_0003684_full_seq |chr Chr6:30507382-30510326|+
GCTGCACATCATCACTTGGAACGTGGGTTCGGCCACGCCACCCGATGACATCACCGCCTTGCTGGGGCTAAACGTGGGTGATGGAAACACAGACATGTACATTATCGGGCAAGGTTTGCTGCTGCTGGTCTTCGCCAAATACTTCCATCTGCCCTTCCTCCGCGGAGTACAGACTGAGACCACCCGCACCGGCCTGGGGGGTTACTGG
>novel_circ_0003684_junction_seq |chr Chr6:30507382-30510326|+
CCACCCGCACCGGCCTGGGGGGTTACTGGGCTGCACATCATCACTTGGAACGTGGGTT
>novel_circ_0003685_full_seq |chr Chr6:30910121-30911516|-
GTGGCTGTTAAGAACAACATTGATGTATTCTACTTCAGCTGCCAGTACCCCATCAGCATGCTGTTTGTGGAGGACGGGAAGATGAGCGACAGGTGTTCCTCGCCACATGGAAAGACATTCCTAATGACAACGAGTCCCAGTTTCAGATCAAAGACTGCCATCTCAACTCAATGCAGCCTCCAACAAACTGCAAGGTAGCAACATCTTTACCATAGCCAAGCGTACAGTGGAGGGTCAGGACATGCTGTATCAGTCCATGAAACTCACCAACGGCATCTGGGTGCTGGCTGAGCTGAGGGTGCAGGCAGGAAACCCAAACTACACG
>novel_circ_0003685_junction_seq |chr Chr6:30910121-30911516|-
GGGTGCAGGCAGGAAACCCAAACTACACGGTGGCTGTTAAGAACAACATTGATGTATT
>novel_circ_0003686_full_seq |chr Chr6:30917863-30922476|-
CAATCAGCGGAGCGCTGTGTCAGCACGCTGCTGGACCTCATCCAAACCAAGGTCAACTATGTGGTGCAAGAGGCCATTGTGGTCATCAAGGACATCTTTCGCAAGTACCCCAACAACATTGGTACTCTGGCCTCTGTCTACCACAAGCCTCCCAGTGCCTTTGTTGAGGGAAGCCGTGGCGTTCAGCACAAGAGACTCCCCGGCAGTGCTGGATC
>novel_circ_0003686_junction_seq |chr Chr6:30917863-30922476|-
CACAAGAGACTCCCCGGCAGTGCTGGATCCAATCAGCGGAGCGCTGTGTCAGCACGCT
>novel_circ_0003687_full_seq |chr Chr6:3114886-3119635|+
TCCAGTGCCATGCAGACTGCCTGTCCTGCTCGGGGACTCCTGACCATTGTGAGAGCTGCAGGGATCCAAAGGCCTTCCTCCATCTTGGCCGCTGCCTGTCCGTCTGTCCAGCTGGCTTCTACGCCGAAGGACGAGTATGTGCAGCTGCCAGTCATCCTGTGCCACCTGTTCCAGCAGGTGGGACTGCCAGTCCTGTGGCTCCCGGCAGCCCCTGCTGAGCGCTGATAGCGGCGAGTGCCTGGCTTCCTGTCCTCCTGGTTCCTACCAGCACGACAACACACACTGTCGCA
>novel_circ_0003687_junction_seq |chr Chr6:3114886-3119635|+
CTACCAGCACGACAACACACACTGTCGCATCCAGTGCCATGCAGACTGCCTGTCCTGC
>novel_circ_0003688_full_seq |chr Chr6:31428192-31428362|-
CCTGCCCAAATCCCAGCTGACCTGGTGGACAAACTGGAGCGACTGGCCTTGGTTGATTTCCACACCAAAGAAGGACTGGCCTGTTTGGAGAAAGAAATACGATTTGCAGATCAGCTTCATGTTGTTGACACGTCAGGGGTTGAACCAATGGATTCAGTTCTGGAGGACAG
>novel_circ_0003688_junction_seq |chr Chr6:31428192-31428362|-
GAACCAATGGATTCAGTTCTGGAGGACAGCCTGCCCAAATCCCAGCTGACCTGGTGGA
>novel_circ_0003689_full_seq |chr Chr6:32043327-32044203|-
GTATCCATTGATTACCCACAGCTGGCTTTCCACCCTCAAACATTTTTTGCTTTTGGCTCTCCTATTGGAATGTTCCTGACCGTCCGTGGGCTCAAACACAAACTAAAGGACAGCTTTACCCGTATGAGCATGGATTTGAAGAACAACGTTTTGGGATCGTTACGGACGGCATGGCAGTCCTTTGCCAGAGTGCCAGTTGCTGCACTGCCCCCGGTGGATGCAAGAGACACTACAATAGAGAGAGACCTTCAAGAGCCACAGG
>novel_circ_0003689_junction_seq |chr Chr6:32043327-32044203|-
AATAGAGAGAGACCTTCAAGAGCCACAGGGTATCCATTGATTACCCACAGCTGGCTTT
>novel_circ_0003690_full_seq |chr Chr6:32323279-32323866|-
ACTGTCCCTGGCTTCGCTGTGTTCCTGTGGGACACCCAACCCAACCCCAGTAGCTGATTGACGACAACCAATCGGCCCGACAGACTACTGTTCTCTATCTTCCTATTGGCTGGCGGCCACAGCTTCCCCCATCCTGACTGGCTCTGGCGGGAGCGTGGATGGAGCCAAGGGATCTGGTTGGCTCGGCCCGACCCAAAGAGGCGGAGTTACAGGGAGGCAGGGTGGGGCCAAATGAAGAGGACCAGGAAAGAGCAGGGGCCGTCGGTTTGGCGCGCAGTGACGATGTGATTACCGGTGGCATCAGCGAAGGGGAGGGTCTAGAGGAGCAGGGGGAGGGGCTTCTGGAGGAGCAGGAGTTCTCCATCAAGGAAGCAAGTTTCCAGGAAGGAAGTCTAAAGCTGAAGATTCAGACCACCAAGCGCACCAAGAAGCCCCCCAAGAACCTTGAGAACTACATTTGCCCACCGGAGATCAGGATGACCATCAGACCTCCGGTTGGAGAGGGCAAAGGGGGGCGGCAGGGGCGAGCAGGAGGCGGGGCAGGGCGGGGCCAGAAGGACGAAGAACGAGGACCCCCCAGAAAAAGG
>novel_circ_0003690_junction_seq |chr Chr6:32323279-32323866|-
ACGAAGAACGAGGACCCCCCAGAAAAAGGACTGTCCCTGGCTTCGCTGTGTTCCTGTG
>novel_circ_0003691_full_seq |chr Chr6:32384785-32386462|+
GCATACGCCAAGTTTTCTGGGGCAAAAGTCACAGTTTCTCCTATAGACTGGACATGGAAAACTCTAACAGGACAGTCCCAGAGTTGCTGTGTGGAGACTCCGCAGTTCAAGAACCGGCACACATTCTCAACTTCCTGAGGAAACAGTCTACAGTGATGCTAAAGAGTGCCTGAATCTCCTCTCCTACAGACTGGGAACCGCAAACTACTTTTTTGGAGACTCCCGACCAGTCTGGACGCCTTTGTGTTTGGTTTTGTGGCTCCAATTTACAAAGCCAGTCTCCCCAGTAGCCCTCTGCAGAGCCACCTCAGACAGCTGGATAACCTCACAAGCTTCTGTGACGGCATCCTCGCGATCTACTTCAGCACGGACCACCCTT
>novel_circ_0003691_junction_seq |chr Chr6:32384785-32386462|+
CGCGATCTACTTCAGCACGGACCACCCTTGCATACGCCAAGTTTTCTGGGGCAAAAGT
>novel_circ_0003692_full_seq |chr Chr6:32422634-32431043|+
GGAGCAGCCCATCTACAGCACGAGGGCCCACGTCTTCCAGATTGACCCCAACACCAAGAAGAACTGGCTGCCCACCAGCAAGCACGCCGTGACTGTCTCCTACTTCTACGACAGCACGCGCAACGTCTACCGCATCATCAGCCTGGATGGCACCAAGAGTCTCCAGGAGGCGAGCTCTCGTCACCTTTGACCCCTGTGACTCCGCCCATGGAAAACATCAACGGCACAGATGACATCTGTGACACAACTCCCAACTCAGACACACGTCCAGAGCCAACTCAGAACGCACTGGCCTTCGCACACAG
>novel_circ_0003692_junction_seq |chr Chr6:32422634-32431043|+
ACTCAGAACGCACTGGCCTTCGCACACAGGGAGCAGCCCATCTACAGCACGAGGGCCC
>novel_circ_0003694_full_seq |chr Chr6:3339354-3344838|+
GTTGAAAACATCCTGCTGAACGACCAGGGAAACTATGTGCTGTGTGACTTCGGCAGCTCCACTCACAAGATTCTGCTGCCACATAAAGACGGAGTGACCGCCGTGGAGGACGAGATTAAGAATACACGACCCTTTCATATCGGGCGCCGGAGATGATTAACTTGTACGCAGGGAAACCCATCACCACTAAGGCTGATATCTGGCACTTGGATGCTTGTTGTACAAGCTGTGTTTCTTCGCACTTCCATTTGGGGAGAGTCAAGTTGCCATATGTGACGGAACCTTTATCGTTCCAGATAACTCCAAATTCTCCTTCAAGTTGCACTGTTTAATCA
>novel_circ_0003694_junction_seq |chr Chr6:3339354-3344838|+
ATTCTCCTTCAAGTTGCACTGTTTAATCAGTTGAAAACATCCTGCTGAACGACCAGGG
>novel_circ_0003695_full_seq |chr Chr6:33664062-33665753|-
GTTTTCCAGGAGGCTCCACAAGATGGTACGGCGACTTGCGCCGGACTGTGATGTGCGTTTTTTGCAGTCGCAGTGTGGCAGCGGGAAGGGCGCTGCCATGGTAACGGCAGTAGCCTACCGTCTCGCCTGCTCAACACGCCGAGCGTGAGCGCATCCTCGACGCCTTGCGTTTGAGCCGCGAACAGCTGCTGGAGGTGAAGAGGCGAATCTGTGAGGAGATGGTGCGAGGCCTGTCGAAGCAAACCCACGAGCAAGCGAGCGTCAAGATGCTTCCCACCTACTGCATCGCCGACTTTCTGGAATACATGGGCATCAGTGGAGCATCCTTACCTCTGGGATTTACATTCTCTTTCCCCTGTCATCAAAGCAAACTGGATCAG
>novel_circ_0003695_junction_seq |chr Chr6:33664062-33665753|-
TCCCCTGTCATCAAAGCAAACTGGATCAGGTTTTCCAGGAGGCTCCACAAGATGGTAC
>novel_circ_0003696_full_seq |chr Chr6:33665175-33665753|-
GTTTTCCAGGAGGCTCCACAAGATGGTACGGCGACTTGCGCCGGACTGTGATGTGCGTTTTTTGCAGTCGCAGTGTGGCAGCGGGAAGGGCGCTGCCATGGTAACGGCAGTAGCCTACCGTCTCGCCTGCTCAACACGCCGAGCGTGAGCGCATCCTCGACGCCTTGCGTTTGAGCCGCGAACAGCTGCTGGAGGTGAAGAGGCGAATCTGTGAGGAGATGGTGCGAGGCCTGTCGAAGCAAACCCACGAGCAAGCGAGCGTCAAGATGCTTCCCACCTATGTTAGAGACACACCAGATGGAACCAGCATGGAGACTTCTTGGTTTTGGACCTTGGGGGCACCAGCTTTCGGGTGCTGCTGGTGCGAGTGCGAAGTGGAAAGAGACACAACGTGGACATGCACCACAAGATCTACAATATCCCACAGGAGACTATGCAGGGCACAGGGGAAGAG
>novel_circ_0003696_junction_seq |chr Chr6:33665175-33665753|-
AGGAGACTATGCAGGGCACAGGGGAAGAGGTTTTCCAGGAGGCTCCACAAGATGGTAC
>novel_circ_0003697_full_seq |chr Chr6:33673525-33679133|-
GACTTTGACGTTGACATTTTGGCCGTGATCAATGACACCGTGGGAACCATGATGACCTGCGGCTACGATGATCATCACTGTGAAATTGGCCTCATTGTGGAACGGGGACCAATGCCTGCTACATGGAGCAGATGAGGAACCTTGATATGCTGGACGGTGACGAGGGACGGATGTGTGTTAACACAGAGTGGGGCGCTTTTGGAGACGACGGCGCCCTGGAGGACCTGCGCACCGACATTGACCGGGACATAGACGCAGGCTCTCTGAACCCTGGCAAGCAGCT
>novel_circ_0003697_junction_seq |chr Chr6:33673525-33679133|-
GCAGGCTCTCTGAACCCTGGCAAGCAGCTGACTTTGACGTTGACATTTTGGCCGTGAT
>novel_circ_0003698_full_seq |chr Chr6:33858116-33858460|+
ACCTCAGTGCGTCTCTATCCGTTCCAGATCCACAGCATCGCTCTCTCCTCATTCGCCTCCATCATGGGACCTTTCGGTGGCTTCTTTGCCAGCGGCTTCAAAAGAGCCTTCAAGATCAAGATTTTGCCAACACTATCCCGGGTCACGGTGGCATCATGGACAGATTCGACTGCCAGTACCTCATGGCGACATTTGTTAACGTCTACATCGCTAGCTTCATCAG
>novel_circ_0003698_junction_seq |chr Chr6:33858116-33858460|+
GTTAACGTCTACATCGCTAGCTTCATCAGACCTCAGTGCGTCTCTATCCGTTCCAGAT
>novel_circ_0003699_full_seq |chr Chr6:34193834-34197087|+
TGCTGCCTCCTGTTCTTGTGCCAAGACACTCAGAAATCCTGCCAGAGCTGCCACCTCTGGATGACTACACTCATTCCATACCTGAGAACACAAACTTCCCCGCAGGAATCGAACCTCCAAACAACTATATACCAGCCTGCAGCCGGTGACTTACTCTGAGCCAGCCTTCTGGTGCTCTATAGCCTATTACGAGCTGAACCAGCGCGTGGGGGAGACGTTCCACGCCTCTCAGCCCTCGCTGACGGTGGACGGCTTCACAGATCCATCAAACTCTGAGCGTTTCTGCCTGGGCCTGCTGTCTAACGTCAACAGGAACGCCACTGTGGAGATGACCCGGAGGCACATAG
>novel_circ_0003699_junction_seq |chr Chr6:34193834-34197087|+
CACTGTGGAGATGACCCGGAGGCACATAGTGCTGCCTCCTGTTCTTGTGCCAAGACAC
>novel_circ_0003701_full_seq |chr Chr6:34274189-34277888|-
TGAGCCCATGTGGTCTATCGAGGCCAGGAATGCAGCAATAGCTAACCACTGTTTCACTTGTGCAATCAACCGTGTTGGGACGAACATTTCAAAAGTGAATTCACATCAGGTGATGGAAAGGAACTCACCATGACTTTGGACACTTCTATGGATCCAGTTATGTGGCTGCTCCTGACGCCAGCCGCAGCCCGGGGCTCTCCAGGACCAGTGATGGACTACTGGTGGTAGAAATGGATCTCAACCTGAACAGACAAATCAGCGACAAATGGAGTTTTAAGGGCGGTATTCCGAGTACGCAGAGGAACTTACCAAGACTGTCAGACGTGACTTCAAACCCAACATAGTGAAGGAGTAGATGATATTCCACTATAGTAGAT
>novel_circ_0003701_junction_seq |chr Chr6:34274189-34277888|-
GGAGTAGATGATATTCCACTATAGTAGATTGAGCCCATGTGGTCTATCGAGGCCAGGA
>novel_circ_0003703_full_seq |chr Chr6:34382057-34383103|+
GTCTTCAGGTGGTATTGAAGTCCATTATGAAAGCCATGGTACCTCTGCTGCAGATTGGCTTGCTGCTCTTCTTTGCCATCCTCATGTTCGCCATCATCGGCCTCGACTTCTACATGGGCAAGTTCCATCGCACCTGCTTCAGAACAGACACAGTGAGCGAGTAGCAGATTTCCCCTGTGGCTGGGAGGCTACGGCGAGGACCTGCAGCAACGGCACCACCTGCAAGAAGTACTGGACCGGACCCAACTTTGGCATCACCAACTTTGACAATATCCTCTTCGCTGTTCTCACTGTTTTCCAGTGCATCACCATGGAGGGATGGGTGGACATTCTCTACAAT
>novel_circ_0003703_junction_seq |chr Chr6:34382057-34383103|+
TGGAGGGATGGGTGGACATTCTCTACAATGTCTTCAGGTGGTATTGAAGTCCATTATG
>novel_circ_0003706_full_seq |chr Chr6:34681076-34686104|+
GCTTTAGACCTCGCCATTGCCAAGGATGAACGTCTGGCTGTTGGCTTCTTCCAGAGAGCAGCAGTGATGCTGCAGATTGGCAGTTGGAAGAGGCTCTGTCAGACTGTATCTGGGCACAGAAGCATATGAGAGGAAACATGGTCATTGACTACAGACAGCTGGGACTGCGATTCAAACTCTACAGCTGGCAGTATTATATAATGCAGCAGCTGCGTACTGCCGGATGGGCCAGTGGGAGCAGGCCAGGGAGGTCCTGCTGTCAGCCTCCCAGGAGAGAGGAGCAGGTCGAGGAGGAAACATAGAGGCGGCTATGGAAAGCGTCCTG
>novel_circ_0003706_junction_seq |chr Chr6:34681076-34686104|+
ACATAGAGGCGGCTATGGAAAGCGTCCTGGCTTTAGACCTCGCCATTGCCAAGGATGA
>novel_circ_0003708_full_seq |chr Chr6:34683219-34686104|+
TTTGGAAGAGGCTCTGTCAGACTGTATCTGGGCACAGAAGCATATGAGAGGAAACATGGTCATTGACTACAGACAGCTGGGACTGCGATTCAAACTCTACAGCTGGCAGTATTATATAATGCAGCAGCTGCGTACTGCCGGATGGGCCAGTGGGAGCAGGCCAGGGAGGTCCTGCTGTCAGCCTCCCAGGAGAGAGGAGCAGGTCGAGGAGGAAACATAGAGGCGGCTATGGAAAGCGTCCTG
>novel_circ_0003708_junction_seq |chr Chr6:34683219-34686104|+
ACATAGAGGCGGCTATGGAAAGCGTCCTGTTTGGAAGAGGCTCTGTCAGACTGTATCT
>novel_circ_0003709_full_seq |chr Chr6:34687882-34689518|+
AGGGAAGAGGTCCTGGCTCCTCTCCTTGTGCCTACGGAGGTGGTGTTTCGTCCCAGGAAACAGGATGTGGAGCAGCTGCAGCAAAGAGACTTCCTGGGCAAAGCAAAGGAGGACTTCTGCCAATGTCCCTGCTCGATCCTGCAGATGTCAAGACGTCCAAAGGAAAAAAGAACTTCCCAGTGGGATCCCACTCCCACCGGGACTCAAGCCACCCACTCGCCCACAGGCCCAGCCCAGCCCTGTAGTTGCTCCTCGAG
>novel_circ_0003709_junction_seq |chr Chr6:34687882-34689518|+
CCAGCCCAGCCCTGTAGTTGCTCCTCGAGAGGGAAGAGGTCCTGGCTCCTCTCCTTGT
>novel_circ_0003711_full_seq |chr Chr6:34803655-34806460|+
CCAGCAGTATACAGAGGCGTAGGCCCGCCAGGAGCTCAGGTGTCTCTGGAGCAGCAGGCCTACATGCTGCTGACGGAGCCAGAGAGGCAGACCATGGCCTACTACCTGCAGGAGTACCAGGACGGACACATAGGAGTGGAGCCACTGACCATGGCTCTGTTTGAGCTCTTTAACACACATGCAAAGTGTCCATGTTGTCTGATGTGAGGAGTCTGGTGGCTCACCAGGACCTGGAGTTCTACGACAGGCTAGTGTTGCACCATGAGAGGGGGGCCCACCAGGTCTGGCATGGAGGCCTGGGGGTGCTGCATCCACAGGGCCACTGCAACCACTCGGCGCCCATGATCCATGATGTAGGACACACCATCCCTGCTATG
>novel_circ_0003711_junction_seq |chr Chr6:34803655-34806460|+
ATGATGTAGGACACACCATCCCTGCTATGCCAGCAGTATACAGAGGCGTAGGCCCGCC
>novel_circ_0003712_full_seq |chr Chr6:34913756-34915934|+
CTCGGACCAGGGAGGTGATGGGGGAGTTTGGGCGTCTGTATGAGCAGCAGTATGCAGTGGCTCTCTTCAACAAAGTTCGCTTTGACATAGAAGGAGGAGGTGGCCCACAATCCCAGCTACTACAGCGCAAGTCCCTCTGGAGAACAAATCCATCTTTTCCGGCTCGCTCTTTCAGTATCTAGAGGAGAACAAGAAATGGAGGAACCGCTTCGTCTTTGTTCCGGACTCCTACAACATCAACTATTACGACAGTAAAGCGCACCCTTACGCCCATCACTACTACTTCTGTGTGGTGACGGAGAAAGAGCAGCAGAAGTGGCACGCCGTCCTCCAGGACTGTGTCAGACACACCAATGACG
>novel_circ_0003712_junction_seq |chr Chr6:34913756-34915934|+
CCAGGACTGTGTCAGACACACCAATGACGCTCGGACCAGGGAGGTGATGGGGGAGTTT
>novel_circ_0003713_full_seq |chr Chr6:34928273-34936125|+
AGGTGGTTCTCCCGAAGTCTGAGAAGCTGCTGAAGGTGAGCATCGAGCCCTACATCAGCTCCATCCTTGAAGCCCTGATGGAGCCGACCAGCCGAGGTTTAATTTGACTATGACAGCAGCACGGTGAGGAAGCGTTTCTTCCGTGAGGCTCTCCTCCAGATCTTCATCCCCTACATGCTGAAGCAGCTCAACCCTTCCTGTGCCTCGAGCTGCCGCGCTTCCAGGAGCTGATCTTTGAGGACTTCTCCCGTTTCATTCTGGTGGAGAACATCTTTGAAGAGGTGGTGCTGCATTCGGTCATGAAGGACATCATGATGG
>novel_circ_0003713_junction_seq |chr Chr6:34928273-34936125|+
GCATTCGGTCATGAAGGACATCATGATGGAGGTGGTTCTCCCGAAGTCTGAGAAGCTG
>novel_circ_0003714_full_seq |chr Chr6:35337856-35339290|+
AGCGCCCCCTGCAGGAGCACACCACCTGGCACCAGACTTCAACTCAGCTCTCAGGCTGGTCGACACACAGCTAGCAGAAGAGGTTGACCAGGTCTGGGTTATTGGGGGCAGCTCTCTCTACAAGAGTTGATGGAGAGCCTGGGGACCAGGAGACTGTTCGTCACGCGAATCCTGAAGCAGTTTGAGTGCGACACGTTCCTCCCTGAAATCAGTCCAGACAAATATCGTCTACTGCCAGA
>novel_circ_0003714_junction_seq |chr Chr6:35337856-35339290|+
AGTCCAGACAAATATCGTCTACTGCCAGAAGCGCCCCCTGCAGGAGCACACCACCTGG
>novel_circ_0003716_full_seq |chr Chr6:36170842-36171304|+
GCTCTGCAGTACGGCTGGCTCGATTTCTCCAACTTTGATGTGGAAGAATATGAGCACTATGAGAGAGCAGAAAACGGAGACTTGAACTGGATCATTCCAGGTACCCTTTGCACGCTCCTGAGGCCTACATCCCATACTTCAGGAATCATAACATCACCACTATCATCAGACTCAACAAGAAGATGTACGATGCCAGGCGTTTCACGGAATCTGGCTTTGAGCACCACGATCTGTTCTTTGTGGACGGGAGTACACCGAACGATGCCATTGTCAGGAAGTTCCTCAACATCTGCGAGAATGCAGAAGGAGCCATTGCTGTCCACTGCAAAG
>novel_circ_0003716_junction_seq |chr Chr6:36170842-36171304|+
AGAAGGAGCCATTGCTGTCCACTGCAAAGGCTCTGCAGTACGGCTGGCTCGATTTCTC
>novel_circ_0003718_full_seq |chr Chr6:36247797-36248773|+
GGAACCTGTTCATCTGCAGTGACCCAGCAGTTCACCTACATGCTGGTGAAAACGGGCACGATGGTCATGAAGGCCCAGTCCAACATGAAGGGTTACACACCAGGCCAGATCATCCAGGTGTTGGCCACCATTCACAACCAGTCTGGGAAGACCACAGGCAACATGGCGGCCAGCCTGATGCAGGAGTGACCTATGAGACAAAGAGGCCCACCCACGATGTGAGGACGATAGCAGAGGTGGAGGGTGGTGTGGTGAAGGCTGGCAAGGAGGTGGAGTGGAAGGAACAGATCATCGTTCCTCCTCTTCCTCAGTCCTCCCTCGTTGGATGTGATCTTATAAAGATTGAATACTATGTCAAA
>novel_circ_0003718_junction_seq |chr Chr6:36247797-36248773|+
ATCTTATAAAGATTGAATACTATGTCAAAGGAACCTGTTCATCTGCAGTGACCCAGCA
>novel_circ_0003719_full_seq |chr Chr6:36258450-36259394|-
ATCAACATGATGCTAGCTAACCTGTACAGGAAAGCTGGTCAGGAGCGTTCTGCCGTGACGAGCTACAAAGAGGTCCTCAGACAGTGTCCCCTCGCCCTGGATGCCATCATTCTCTCTGGAGAAGAAGTCTCTGTTGCGGGACAACGTGGACCTCCTGGTGAGCCTGGCAGATGTATATTTCAGGGCAGGTGACACCAAGAACGCCATCCTCAAATTTGAACAAGCCCAGATGCTGGACCCGTACCTCATCAAAG
>novel_circ_0003719_junction_seq |chr Chr6:36258450-36259394|-
CCAGATGCTGGACCCGTACCTCATCAAAGATCAACATGATGCTAGCTAACCTGTACAG
>novel_circ_0003721_full_seq |chr Chr6:36408292-36408736|-
GTGATCAAGCAGCTGATGAGGAAGGAGTTCACCCTGGAGTTCTCCAGAGACAGGAAGTCTATGTCTGTCTACTGCACCCCCAACAAGTCTCGTTCTTCTATGGGCAAGATGTTTGTCAAGGGGCCCCGGAGGGAGTTATTGACAGGTGCACTCACGTCAGAGTTGGCAACAGCAAAGTTCCCCTCAGCAAAGGTATCAAGGAAAAGATCATGTCTGTGATCCGGGAGTATGGGACAGGTCGTGATACCCTTAGGTGTCTGGCTCTGGCCACACGAGACAGCCCACCCAAAATGGAGGACATGATACTGTCCGACACTGCCAAATTCTCAGAGTACGAG
>novel_circ_0003721_junction_seq |chr Chr6:36408292-36408736|-
CCGACACTGCCAAATTCTCAGAGTACGAGGTGATCAAGCAGCTGATGAGGAAGGAGTT
>novel_circ_0003723_full_seq |chr Chr6:37021726-37021878|+
ACTTCACTACTCCTGACTTAGTTTCTACTGATAGCTTTCATTGTATCACATATCTATTTATCTATTTAAGGAGCTGGAACCGAACAAACCTTTAAAAAATCCTTCCAGACATTTGATCAATTAGTGAGAATTAAAACAGAAGTGAGTGGAAG
>novel_circ_0003723_junction_seq |chr Chr6:37021726-37021878|+
GTGAGAATTAAAACAGAAGTGAGTGGAAGACTTCACTACTCCTGACTTAGTTTCTACT
>novel_circ_0003725_full_seq |chr Chr6:388628-389286|+
GTCTGGAAAGTCCCAGTCTGTACCGCGGTCTGAGCGGAGGAGGTCTGGACACCCGGCAGCTGACCGACGCTGCCTGGAGCAGCTGGAGGTGTCGTCGCTGTGTGACGGGGTGTTCCGGTTCCTACAGGATCTGCCCGGTCCCGTCCTCCCCTCCTCGCTGCAGGCCGACATGATCCACGCAGTTCAAGGGTCCGGGACCTGGAGGAATGTGCCCAGGTGCTACGGGGTGTGGCCAGCTCACCGACCTGCCCGGCCCAGTACGGCCTCACGCTGCTCAGCGTGGTCCGACACCTGGCCCGGCTCTGCCTGCACAGCGCCAAGAACCAGCTGAGCCCCCGAAGCCTGGCGGAGAGCTTCAGCCCACCGTTGTTCAGACAGGCTGCAGG
>novel_circ_0003725_junction_seq |chr Chr6:388628-389286|+
AGCCCACCGTTGTTCAGACAGGCTGCAGGGTCTGGAAAGTCCCAGTCTGTACCGCGGT
>novel_circ_0003726_full_seq |chr Chr6:395409-399411|+
CGTTGCCTCCGAAACCGGTCAAGCCTGCGACTCCAGCACCTTCCTGTAGCTTCAACAACAGTATTTCCCTGACGGACGCCGAGTGGTACTGGGGAGACATCTCCAGGAGGAGGTGAACGAGAAGCTGAGAGACACGGCTGACGGTACGTTCCTGGTTCGAGACGCCTCCACTAAGATGCACGGAGATTACACTCTGACTCTGAGATCATGGAGAACTACGACAAGCTGAAGTCTCGGATCAGTGAGATCGTGGACAGTAAGCGTCACCTGGAGGTGGACCTGAAGACACAGGCCGCCGACTACAGAGAGATCGACAAGAAGATGAACAGCATCAAACCGGACCTGATCCAGCTCCGCAAGACCCGGGACCAGTACCTCATTGGTTGACTCAGAAGGGAGTCCGTCAGAGGAAACTCAACGAGTGGCTCGGCCTGAAGAACGAAACCACGGAGGA
>novel_circ_0003726_junction_seq |chr Chr6:395409-399411|+
CTCGGCCTGAAGAACGAAACCACGGAGGACGTTGCCTCCGAAACCGGTCAAGCCTGCG
>novel_circ_0003727_full_seq |chr Chr6:4162563-4164793|-
GGCGGCAGCTGCTGCTGAAGGCGGTGAACCGGGTGTGGACGGAGCTGATGCACAGCAAGCGTCAGATGCTTGAGGACATTTTCAAAGTGTCTCTGCCCTGCGGCAGCAGAACGCCCTCAAGTACGTGACGGATGAGTGGGCGTCCATCGAATACGAACTGCTGCGTGAGCGGGGCCTCTGGGGCCCGCCCATCGGTTCTCACCTGGACAAGTTTGTGCTGGAGATGACGGAGGGGCCGTGCCGGATGAGGAAGAAGATGGTCCGCAATGACATGTTCTACATCCACTACCCATACATCCCTGAGATGGAGCCAAACACCAACTGTGCAACG
>novel_circ_0003727_junction_seq |chr Chr6:4162563-4164793|-
AGATGGAGCCAAACACCAACTGTGCAACGGGCGGCAGCTGCTGCTGAAGGCGGTGAAC
>novel_circ_0003728_full_seq |chr Chr6:437516-437929|-
ACGTCGGCGCGAAGATAAAGCTGGATCACATCCTGTACAAGGTCGGCGTGGGGACGAGGTGCGGCGAGGGAAAACGCTACCCAGACGACGGACCAGACAACTACTGCTCCTTCCCCTACGCTGAGATGGTGGTGGAGGACCCTGTGCCAACAAGAGGTCCTGTGAGGTCCCCGTCACTGAGCCGGTGTTTGGTGAATATCCCTGTAAGGAGCAGACCAGGTACCTGGAGGTGTCCTACACCTGCGCCACACCACCACCTCCTCCACCTCCACCGCCACCTCCAACCAAACCTGACT
>novel_circ_0003728_junction_seq |chr Chr6:437516-437929|-
TCCACCGCCACCTCCAACCAAACCTGACTACGTCGGCGCGAAGATAAAGCTGGATCAC
>novel_circ_0003730_full_seq |chr Chr6:4741860-4742145|-
GTTTGATTTTCTCCCGTGGCGTCTGTGTGGAGTGTGCCACACACCCACTCCACAACAACGACGGCTTTTGCTTGCATCTTCCAGTGTTTCTTCTGTCAGCAAGTCCAACAGAGCTGCAACTCTTCCAGTGCCAGCCCTGACACCAGCGAAGAGCCCTGCCAAACTGACATGGTGAAGATGACCAAGTCAAAGACCTTCCAGGCTTACTTGCCGAGCTGCCACCGCACCTACAGCTGCATCCACTGCCGGGCGCACCTGGCCAACCACGACGAGCTCATCTCAAAG
>novel_circ_0003730_junction_seq |chr Chr6:4741860-4742145|-
TGGCCAACCACGACGAGCTCATCTCAAAGGTTTGATTTTCTCCCGTGGCGTCTGTGTG
>novel_circ_0003731_full_seq |chr Chr6:4806677-4809360|-
CTGTGCTGGAGTCGGTGTCGCTGGAGAAAATCATCCCGGAGTCTCCTCAGAGCAGTGAAGCAGGAGATATATCTCCATGTCGCTCCCCTTCCACACCTCGACACCTCCGCTTCAGACAGCCTGGATCCAGGCAGGGGAGAACTCACGCTGCCCAGTCTCTCCAGCTTCCGCCTTCGCTATCGCCACAGCAGCAGCAGGACATGGTTCACCACCATGTTTACTAACTCTGAGAGAACTTGTGATAAAGAGTTCATCATCCGCCGAGCTGCAACTAACAGAGTTCTCAACGTGCTGCGGCACTGGGTTTCCAAACACTCCCAG
>novel_circ_0003731_junction_seq |chr Chr6:4806677-4809360|-
TGCGGCACTGGGTTTCCAAACACTCCCAGCTGTGCTGGAGTCGGTGTCGCTGGAGAAA
>novel_circ_0003732_full_seq |chr Chr6:4891623-4895908|-
GTCAGGAAATAAGACGGAGCTGTTCTCAGATCTGTCCGGCTTCCCGGTGCTACAGGAAAGGAGAGAGCAGATCCAGAGCGTCGTCGACGAGATTCAAGACCACCGCAAAGAAGTCCGACTGGCGCTGAAGTCGCCGGCGCTGGACTACACGACCGTCTCTGGACTGGATTTCTGATTGAGGTGAAGAACTCGCTGTCGTCCACCGTTCCACCTGACTGGGCCAAGATCAGCATCAGTTTGGGGAGCACTATCACACCATGAAAAGGGCTATTAGTCACCTAGCAACCATCGACTGTCTCTTTTCATTGGCTGAGGTGGCTAAACAAGGGGACTATTGCAG
>novel_circ_0003732_junction_seq |chr Chr6:4891623-4895908|-
GAGGTGGCTAAACAAGGGGACTATTGCAGGTCAGGAAATAAGACGGAGCTGTTCTCAG
>novel_circ_0003743_full_seq |chr Chr6:4992902-4997694|+
CATGTGCATTGAAATGCTACTCATGTCAAGGGGCAACCTGCACAGACGAGATAACTTGTCCGACCGTGCCCCTTAACCCCCTTGACCGTTGTGCCACCACTGACGTGCGCGATCTTCTCTCTCCAGTTCTCCTCTCACACAGTTGTCATTTTCCATCCGTTCACGATGCAGTTTTATGGAGCTCTGATCCTGCTTATGACTCTGTCTGCAG
>novel_circ_0003743_junction_seq |chr Chr6:4992902-4997694|+
TCTGATCCTGCTTATGACTCTGTCTGCAGCATGTGCATTGAAATGCTACTCATGTCAA
>novel_circ_0003744_full_seq |chr Chr6:4992902-5005142|+
CATGTGCATTGAAATGCTACTCATGTCAAGGGGCAACCTGCACAGACGAGATAACTTGTCCGACCGTGCCCCTTAACCCCCTTGACCGTTGTGCCACCACTGACGTGCGCGATCTTCTCTCTCCAGTTCTCCTCTCACACAGTCGTCATTTTCCATCCGTTCACGATGCAGTTTTATGGAGCTCTGATCCTGCTTATGACTCTGTCTGCAG
>novel_circ_0003744_junction_seq |chr Chr6:4992902-5005142|+
TCTGATCCTGCTTATGACTCTGTCTGCAGCATGTGCATTGAAATGCTACTCATGTCAA
>novel_circ_0003750_full_seq |chr Chr6:5715429-5717308|+
CTAACTGAAGACCACTTGAGAAGCCATGACCAGAACACTTGGACTATTAATGCTCCTGTCTGCTCTCTGCTGCGCCCTAGCGGACAATACTTTGTAAGGATAGTAAGACGTCAGCAGTGCGTAGTTTTGGGGACACTTGGCTGCGATGGAGGAGACAGCGTGTGGAATATTGCCGTTGTGCATTAGGAGGACGGGAGCGTTGTCATGTTGTGCCCGTCATCA
>novel_circ_0003750_junction_seq |chr Chr6:5715429-5717308|+
GGAGCGTTGTCATGTTGTGCCCGTCATCACTAACTGAAGACCACTTGAGAAGCCATGA
>novel_circ_0003751_full_seq |chr Chr6:6143725-6144120|-
GTCTCATACAGAGGGAAGACGGCTCTATGGAGAAAGATTTTGAGGAGCTCAGACGCAGTCGTCCCAAACCACCAGTGGGCGGTGATTTTACACTTAGTGACAGCTTCTATTTCACCCGGAGAGGCATTGAAAGCATTGTAGAGGATGAGTGACCCAGCGGTTCTCTTCAGAGGAGCTGGTGTCGTGGAACTTGCTGACTCGCACCAACATTGATTTCCAGTACATCAGTCTGAAGCTAACGCTGGTCTACGGCCTCGGCATCTTTGTGAGATACTGCATCCTCGCCCCACTCAG
>novel_circ_0003751_junction_seq |chr Chr6:6143725-6144120|-
GTGAGATACTGCATCCTCGCCCCACTCAGGTCTCATACAGAGGGAAGACGGCTCTATG
>novel_circ_0003752_full_seq |chr Chr6:6220893-6224602|+
CTGACAGAAGCTGGCGCTCACACTCCTTCAACGTTGGCACTGCAGGTGCCAAGATCTTCAGCGGGCCAGCTGCGGAAGAATTTGGCTACACGGTCCAACAAGCAAAAAACCATGAAGGCAAATGCTCCTGGTTAGTGCCCCATGGAGTGGGTTCAATACAAACAGGAAGGGAGATGTTTACAAGTGTCCAGTCTCGGGGTCCAGAAACAGCTGTGACAAGCTCAATCTTCAAG
>novel_circ_0003752_junction_seq |chr Chr6:6220893-6224602|+
AAACAGCTGTGACAAGCTCAATCTTCAAGCTGACAGAAGCTGGCGCTCACACTCCTTC
>novel_circ_0003753_full_seq |chr Chr6:6225447-6228415|+
ATTCTGTTAGTATTCCAGATGTTAAAAACGTCATCGACAACATGTGCCTGGGTATGACTCTTACCCGGATGCCCGCTGCCGACGGTTTGATGCAGCAGGCTTTCCAAAAAAGTAACGGCGGTCGACCTGACGCTGCCAAGGTGATGGTGGTCGTCACGGATGGAGAGTCTCACGACAAGGATATCAGAGATTCAGTCATTGCCGAATGTGAGAGACAAGGCATCACCCGCTTCGGCATCGCT
>novel_circ_0003753_junction_seq |chr Chr6:6225447-6228415|+
GACAAGGCATCACCCGCTTCGGCATCGCTATTCTGTTAGTATTCCAGATGTTAAAAAC
>novel_circ_0003754_full_seq |chr Chr6:64550-68108|-
TCGTGGGACGTGTTCTTCAGGAACGCTAACGCCGGTGCTCCTCCAGGAGCAGCGTACCAGTCTCCTCTGGGTCTGATAGCAGGTGCTCCTCTCTCCTCTCTGGCGGGAGCTCAGCCCAACGTGGAGAAGCTGGTGGAGGATCACCTGGCGGTGCAGTCGCTCATCAGGGCCTACCAATCCGAGGGCACCATGTGGCCCAGTTGGACCCCCTCGGCATCATGGACGCCGATCTGGACTCGCATGTCCCCACTGACATTATCACGTCCTCCGACAAGCTGG
>novel_circ_0003754_junction_seq |chr Chr6:64550-68108|-
TGACATTATCACGTCCTCCGACAAGCTGGTCGTGGGACGTGTTCTTCAGGAACGCTAA
>novel_circ_0003755_full_seq |chr Chr6:6665734-6666762|+
GTGTTCCCAAGCTGATCACAGCTGATATGGTGAAAGAGGGCGCAGCCGTCATCGACGTTGGCATAAACCGTATCCAGGACCCCAACACGGGGAAACTCCGGCTCATCGGTGATGTGGACTTTGAGGTTTTGTCTTATTTTGTCATTTTGCAAGAGAGAGAGAGAGAGGTATGACATGCAACAAAGGTCATCAGCTGGAGTCAAACCATGGACACTGAGATCATGAG
>novel_circ_0003755_junction_seq |chr Chr6:6665734-6666762|+
AGTCAAACCATGGACACTGAGATCATGAGGTGTTCCCAAGCTGATCACAGCTGATATG
>novel_circ_0003756_full_seq |chr Chr6:6691626-6694140|+
ATTTACATCCCAGTAGAGATGAGAAGAAGAAGAGGAAAGGCAAAGGCAAGAAGAGGAACAAGAGCAAGAGCAAAAACACGACTCCTCTCAACCCCGAGCACACTATCACTAACGGATACACGTCGACTCTCAGCACCACGGAGGATCCCTGCACCTCCACCCACCAGGACTACTGCATCCACGGCTACTGCAAGTACATAGAGGGCCTGCAGGAGCCAGTCTTCACATAAAAACTTCCTGGCATCCTACCTAGGAACTGGGACGGAGCAGGAGAAGCTACAGAAACCAGTCGGGGACGTTGTGGTGTGAGGGCGTCAAGTTACGTTGAG
>novel_circ_0003756_junction_seq |chr Chr6:6691626-6694140|+
GTGGTGTGAGGGCGTCAAGTTACGTTGAGATTTACATCCCAGTAGAGATGAGAAGAAG
>novel_circ_0003757_full_seq |chr Chr6:7286024-7286201|+
GAGGAAGGAAGCAAAGAGAGACAACAACCCGGAGAGTCGACAGAGAGAGAGAGAGCAGCTTGATCCTGTGGAAATAGAAACACAGCAGAGCAGAGTTACCCATCCAGCCACCAAACTAAACAGAAGGAAGAGAGACAGAGAGTGAGGAAGCGAGATAGACCCCATCTTTCTAAGAGG
>novel_circ_0003757_junction_seq |chr Chr6:7286024-7286201|+
AGCGAGATAGACCCCATCTTTCTAAGAGGGAGGAAGGAAGCAAAGAGAGACAACAACC
>novel_circ_0003758_full_seq |chr Chr6:7312682-7313383|-
GCCATCAATGCAGCACCCTACGGAGTCATCGGTGTGCTGGTCTACACAGACCCTTTGGACATCAACGACGGTCTCATGTCAGACATCAATGAGACGTATCCTCACTCCTGGTACATGCCGCCTTCTGGTGTGGAGAGAGGTTCCTTTGGCACTAACTATGGAGACATGCTCACACCCTACCTGGCTGCCAACATGAAACCTACAGAATTCCAGTCGAGAACATCACGGGGATCCCTCCCATTCCAATGCAACCAATCGGATTTGAGGATGCCTACAGGCTAATCTTGAACTAGGTGGAGAAGCAGCTCCAGCTCTATGGCAGGGAGCGTTCAACTGTACCTACAACTATGGCGGTCCGGGGTTCAAACCCACATCTCTTTTCAACGACAG
>novel_circ_0003758_junction_seq |chr Chr6:7312682-7313383|-
TTCAAACCCACATCTCTTTTCAACGACAGGCCATCAATGCAGCACCCTACGGAGTCAT
>novel_circ_0003759_full_seq |chr Chr6:7409691-7410248|+
GTAAACCCGAGCTGCCTCGTCAGCCAGGTTCCTCAGCGTTTTATGACTCTGAGTCGCCCCAGCCGGCTCAGACCCCAGAAGGCCCCAATGCAACAGAAGCTGTGGGTGGCCATCAGGATGCCTCGGACAGTCAAGGAGGGGGATCCATAAATGACCAGGAGGACCTGAGTGATCAGTCAGAAGGAGAGTCCTACTCTTATTCTGCTCCCGGTGGGGAGCCGCTGTCACGTGACCCCAGCGAACCGCTGTTCGATGCTGACTTCCAG
>novel_circ_0003759_junction_seq |chr Chr6:7409691-7410248|+
GCGAACCGCTGTTCGATGCTGACTTCCAGGTAAACCCGAGCTGCCTCGTCAGCCAGGT
>novel_circ_0003760_full_seq |chr Chr6:8538460-8539072|-
CCGACGTCACCACAAGATTCGACCAGGTCTTCTGGTTTGGAGATTTTAACTTCCGGCTGAGTAAAGACCGGGTCGACGTGGAGGCCATCATGAAACGCACAGCAGGCAGCAACATGGGCCCTCTGCTGGAGCACGACCAGCTCTCCAAGGAAATGAAGGATGTTCAATCTTTAAAGGTTTCCAAGAGGCACCGATACACTTCCTCCCCACATACAAGTTTGACATCGGCTGTAATGTCTACGACACGACTTCTAAACAGAGAACGCCTTCATACACGATAGGATCTTGTTCAGGAGCCGGCAGGCTGACGACATAAAAGTGTTCAAGTACACAAGCTGCTCCAGCATCAAGACCTCCGACCATCGGCCCGTCATCAGTGTCTTCCAGGTCAAACTCCGGCCAGGCCGAGACAA
>novel_circ_0003760_junction_seq |chr Chr6:8538460-8539072|-
CAGGTCAAACTCCGGCCAGGCCGAGACAACCGACGTCACCACAAGATTCGACCAGGTC
>novel_circ_0003762_full_seq |chr Chr6:8782160-8783874|-
AGGTAGCCATGAGCCCTCCACGCCGATCTTCAAGCCCCCCACGCCGATCTTCAAGCCCCCCACGCCGATCTTCAAGCCCCCCACACCGATCATCGAGTATTGTAGACCGAAAAGCTTAGGAGTTCGGCTAGAGAGTCTTCAGCCCTCCACCGAGACCCTGCAGAGGAACAACAGCAGCAACTCTGGCGTTATTCTGGACATCTCGGCTCTCAAGATGGCTGAAGTGGACTCTGAGGTGCCTCCTCTTCCACCTCGCTATCGCTTCAGGGATTTGCTGCTGGGGGACCAGACATTTCAGAATGATGACAG
>novel_circ_0003762_junction_seq |chr Chr6:8782160-8783874|-
GGGGACCAGACATTTCAGAATGATGACAGAGGTAGCCATGAGCCCTCCACGCCGATCT
>novel_circ_0003763_full_seq |chr Chr6:8908159-8909478|+
GGCAGGCCTGGGAGGCAGGGGTTCCCTGGACTGACAGGCCCAGATGGACTCAAGGCGAGACCGGGATAACTGGCGAGGTTGGAAAGCTTGGCGAGAGGGACTGCCTGGTTTTGTCGGGCCTGTTGGAGAGAGCGGCATCGCGGGAGAAAAGGGGATCGAGGCAAAACAGGCGCCCCCGGGCCGCCAGGTGAAACGGGGCCGATGGTCACACTGGAATACCTGGAGCAACGGGGCCACCTGGACTGCAAGGGATCCCA
>novel_circ_0003763_junction_seq |chr Chr6:8908159-8909478|+
CGGGGCCACCTGGACTGCAAGGGATCCCAGGCAGGCCTGGGAGGCAGGGGTTCCCTGG
>novel_circ_0003364_full_seq |chr Chr5:10135830-10143765|-
AATGACCAAGTGTGACGTAAAGAACTACCTGGAGAAGGTCTATAACGTCCCTGTAGGAGCAGTCCGCACCAGGATACAGTTCAACAAATACTGTTCTCTGTTTCTCAGGCTCCAACAAGAAGAGGAATCATCTAAACCAGAAGGTCAAGCAGCCTGACTTTAAAGTAGCCTACGTTCAGCTG
>novel_circ_0003364_junction_seq |chr Chr5:10135830-10143765|-
CTGACTTTAAAGTAGCCTACGTTCAGCTGAATGACCAAGTGTGACGTAAAGAACTACC
>novel_circ_0003366_full_seq |chr Chr5:10516595-10520744|+
GTGTTTTGTCTCTCCCGGCCCATTTCAGTCCCTACACAGAGAACCAGCAGACGTCAGTGGACAGCAGGGAGGATGCCTATGCCCAGCTGGAGCTGAGGACGCTGGAACAGTCACTGCTGGCTACCTGTGTGGGCAGCATTTCTGAACTCATGACTTGGTGTCACGTGCAATGCACCACATGCAGCGCCTGAGCTCAGTGCGCCCCGGACTGAGCCCAGCCCGCCACACCCGTCCCCAGCAGCCCGTGTCCTGGTCGCCGGACGCCCTCCACACCCTTTACTACTTCCTGCGCTGCCCACAAATGGAGTCCATGGAGAATCCCAACTTAGACCCCCCACGCATGGCACTCAGCAAGGAGAG
>novel_circ_0003366_junction_seq |chr Chr5:10516595-10520744|+
CCCCCACGCATGGCACTCAGCAAGGAGAGGTGTTTTGTCTCTCCCGGCCCATTTCAGT
>novel_circ_0003367_full_seq |chr Chr5:1086096-1090186|-
AGGATGTGCTGGTTGAGGAAAACCAAAGTGGTTCTGTCTCTTTGCCCAGCCTGATGACTCCGTCCTCAGCTGCTGGCATGTCCTTGAACATGGAGATGCCCCGGAAGCGCAAGGGCAGCGTGGACATCCGGATACAAAAGCTGCTTCCATGGATATGGACATGGAAGATATGGAAGATGACCAAAACGGTCAGATGGAGAGGACCAACATGTCAAAATTAAATGCTTCAGCTGCAGATGGGTTCCTGTTTGTAGTTGGCTGTGATCGTGGGAAAATAGTTTTTGTCTCAGAGTCCGTCACGAAGATATTAAATTATAGTCGGCGGAGCTAATTGGACAGAGCCTGTTTGATTACATACACCCAAAGGACATGGGAAAAGTGAAGGAGCAGCTGTCGGCTTCTGAATTATACCCACGTGAACGACTCATAGATGCTAAAA
>novel_circ_0003367_junction_seq |chr Chr5:1086096-1090186|-
CCCACGTGAACGACTCATAGATGCTAAAAAGGATGTGCTGGTTGAGGAAAACCAAAGT
>novel_circ_0003368_full_seq |chr Chr5:10866432-10870903|+
AGTCAGTGCCATGCGGTGTTGAGTTGAGTTAAGCCAAGCTGAAGTGATCCGTTTTGAAGACCATATTACCCTTCACCCCGTCCCGTCCGGTCCCAGATGGAGCTCAAAGTGTGGGTGGACGGAGTGGTGCGGGTCGTGTGCGGCCTGTCTGAGGAGACGTCCTGCCAGGATGTGGTCATCGCTCTGGCCCAGGCCATTGGTAACTCAAATGGAATCGCCGCCTCGCCCCACTGCCAAACAGTTCCTGGGACATCCACGCAACCTGCAAAACCCTCTAGTGTCCAGTCTCAACCCTGAGG
>novel_circ_0003368_junction_seq |chr Chr5:10866432-10870903|+
CCCTCTAGTGTCCAGTCTCAACCCTGAGGAGTCAGTGCCATGCGGTGTTGAGTTGAGT
>novel_circ_0003369_full_seq |chr Chr5:11319414-11325130|-
AGATGCATTGAATCTGTTGAAGACATCTCCTGCCCCCAAAGCAACCCCAGCCATGGCTGCCCCGGCTGCTCCGAGTCCCGTCCCCACCCCGGCAGCTCCCCCTCCGCCCCCAGGCAGCAGACCCAACATACCTCCTCTCTCTGTACCAGGGAAACCAGGAGCACCGAAATGCCAGAAGTGAATGTGACCTGGTCTGGCGATGGACCCTGTGCACTCGATTCAGTCCACATTTCAATCGCAGTGGCGACCGACAGAGGCCTCATTACCCCCATCATCAAGGATGCTGCGGACAAGGGAGTCCAGGAGATCTCGGCTAACATAAAG
>novel_circ_0003369_junction_seq |chr Chr5:11319414-11325130|-
GAGTCCAGGAGATCTCGGCTAACATAAAGAGATGCATTGAATCTGTTGAAGACATCTC
>novel_circ_0003371_full_seq |chr Chr5:12340784-12352720|-
ATGCAGGTGCCCCTGTATACCTGTATGAGTACCAGCATCCTCCTAAATTCCTGCAGTCAAAAAGGCCAAGCTTTGTTGGGAGTGACCATGGAGATGAACTCTTTACAGTATTAGGATTCTGCTTCACAACTACCCATATCAAATTAGCCCCCGAAGATGCGTTGTTCAGAGATTTGGTGGCTGATGAATATATTGGAACCGGTGAAGATCGTGTGAAGAATAGAGATGGGTTCACTGAGCTGCTTGGAGATATGACGTTTACCATTCCAGCCATTAAGACTGCTAATGTCCACAGAG
>novel_circ_0003371_junction_seq |chr Chr5:12340784-12352720|-
AGCCATTAAGACTGCTAATGTCCACAGAGATGCAGGTGCCCCTGTATACCTGTATGAG
>novel_circ_0003372_full_seq |chr Chr5:12340784-12371607|-
ATGCAGGTGCCCCTGTATACCTGTATGAGTACCAGCATACTCTCAAATTCCTGAAGGCAAAAAGGCCAAGCTTTGTTGGGAGTGACCATGGAGATGAGATCCTTACAGTATTAGGATTCTGCTTCACAACTACCCATGTCAAATTAGCCGTGCATGTGATGAAGATGAGGAGCAGTTGAGCAGAACCATGATGAGCTACTGGGCCAACTTTGCTCGCACAGATGCATGTGATGAAGATGAGGAGCAGTTGAGCAGAACCATGATGAGCTACTGGGCCAACTTTGCTCGCACAGATGCATGTGATGAAGATGAGGAGCAGTTGAGCAGAACCATGATGAGCTACTGGGCCAACTTTGCTCGCACAGCTTCTCTCACCATTGTCTGATGGCCTGTTCCACCGTGCCATTGCTGAGAGCGGACACTTCCTGACAAAACCTGTGGGTGAGCTGTTCCACAAACATGAACTTCTCACTGTACCATTCATGACCGGCGTTAATAATGATGAAGGGGGCTGGATACTTGCTCATACTTTGCTCCTCCAAACTGGAAAGAGGGATTAGATCGAGAGCTGGCCATGAACATGATGTTCATGTTCTACCCTAACCCGAAGATGCGTTGTTCAGAGATTTGGTGGCTGATGAATATATTGGAACCGGTGAAGATCGTGTGAAGAATAGAGATGGGTTCACTGAGCTGCTTGGAGATATGACGTTTACCATTCCAGCCATTAAGACTGCTAATGTCCACAGAG
>novel_circ_0003372_junction_seq |chr Chr5:12340784-12371607|-
AGCCATTAAGACTGCTAATGTCCACAGAGATGCAGGTGCCCCTGTATACCTGTATGAG
>novel_circ_0003376_full_seq |chr Chr5:12348247-12355911|-
GTCATGGTCTGGATCCATGGTGGAGGGTTTACTATGGGGTCAGCTTCAACATATGATGGCTCTGCCCTGGCTGCTTACCAGGATGTGGTTGTGGTTCTGAGTGTGTTCAAAACAAACAGTTTTCTATAGATATGTTTGATAAACTCGGTGTGAAGTTGGCAGAGCTCCCAGACATCTCAGAGGACTGCCTTTACCTCAATGTTTACACCCCTGCAAACAGAGCTCACAATGCCAAGCTCCCA
>novel_circ_0003376_junction_seq |chr Chr5:12348247-12355911|-
CAAACAGAGCTCACAATGCCAAGCTCCCAGTCATGGTCTGGATCCATGGTGGAGGGTT
>novel_circ_0003377_full_seq |chr Chr5:12348247-12373300|-
GTCATGGTCTGGATCCATGGTGGAGGGTTTACTATGGGGTCAGCTTCAACATATGATGGCTCTGCTCTGGGTGCTTACCAGGATGTGGTTGTGGTTCTGAGTGTGTTCAAAACAAACAGTTTTCTATAGATATGTTTGATAAACTCGGTGTGAAGTTGGCAGAGCTCCCAGACATCTCAGAGGACTGCCTTTACCTCAATGTTTACACCCCTGCAAACAGAGCTCACAATGCCAAGCTCCCA
>novel_circ_0003377_junction_seq |chr Chr5:12348247-12373300|-
CAAACAGAGCTCACAATGCCAAGCTCCCAGTCATGGTCTGGATCCATGGTGGAGGGTT
>novel_circ_0003378_full_seq |chr Chr5:1286414-1300710|+
GGAGACGAGTTAAGAAAGATCCTCCTCACACGCTACTTTGGAAATCAAAAGCTTCTCTCCAAGTCAGAGCTCGGGAGTGGAAACAGCTCATCTGGCGGCTGTTGGAGAGGGACAAGTTTGACAACAAGACGGTGTCCTTCGAGGAGCACATCAAATCCGAGCACAGCATGTGGCATTACCTTTACTTCCTGGTTCTGGTGAGGGTGAAGGATCCGACCGAGTACACCGGCCCCGAGAGCTACGTCGCCCAGATGATTGCG
>novel_circ_0003378_junction_seq |chr Chr5:1286414-1300710|+
CCGAGAGCTACGTCGCCCAGATGATTGCGGGAGACGAGTTAAGAAAGATCCTCCTCAC
>novel_circ_0003379_full_seq |chr Chr5:1289197-1290559|+
AACTTTCTGCGCAACCAGAGCAACAAGACGAACTACAATCTGGTGTGTGAGACTCTTCAGTTTCTGGACTGTATTTGTGGAAGCACCACCGGAGGCCTCGGGCTGCTAGGCCTTTACATCAATGAGAGTAATGTGGACCTGGTTCGCCAAACCCTGGAAACCATCACAGAGTACTGCCAGGGCCCCTGCCATGAGAACCAGACAATGCCTCCAAGCTCCTACTGGCTATCATGGAGAGCCGCCATGACAGCGAGAACGCCGAGAAGATTCTCTACAAGATGAGACCCACCGAACTGTGGATGTAATGAAGGAAGCCTACGCCCAGGGTCTGGAGAGCGAGGAGGACGAGGACAGCGTCGGAGACCAGATCAAGCCCAGAGACGTCGGGCACAACATTTACATCCTGGCCCACCAG
>novel_circ_0003379_junction_seq |chr Chr5:1289197-1290559|+
GGCACAACATTTACATCCTGGCCCACCAGAACTTTCTGCGCAACCAGAGCAACAAGAC
>novel_circ_0003380_full_seq |chr Chr5:1293530-1300710|+
CTGGCCCGACACAGTAAGATCCTGCAGCAGAGCCTGAGGCCGGGGTCGGGGTCGGGGTTGGGGTCGGGGGTGGACCCTGAGAACGATGATGCCCTCCATTAGCCTCTGTTTGCGGCCCGAGTGGTTTACGACCTTCTGTTCTTCTTCATCGTCATCATCATCGTTCTTAACCTCATCTTCGGTGTCATCATCGACACCTTCGCAGACTTGAGAAGCGAGAAACAAAGGAAGGAGGAGATCCTGAAAACCAGCTGTTTCATCTGTGGTTGGAGAGGGACAAGTTTGACAACAAGACGGTGTCCTTCGAGGAGCACATCAAATCCGAGCACAGCATGTGGCATTACCTTTACTTCCTGGTTCTGGTGAGGGTGAAGGATCCGACCGAGTACACCGGCCCCGAGAGCTACGTCGCCCAGATGATTGCG
>novel_circ_0003380_junction_seq |chr Chr5:1293530-1300710|+
CCGAGAGCTACGTCGCCCAGATGATTGCGCTGGCCCGACACAGTAAGATCCTGCAGCA
>novel_circ_0003381_full_seq |chr Chr5:1298751-1300710|+
GTGATTTATTGAGTAACAATGGAGCTGCTGACTCATGTATGAAAGATAGCTGCCCTGATTCAACACCTAAACCTGTTCCTGGTAAGTTTTCATTCAATTACGACGGGACGGAGCGGGTGTGCGACACTCTGCTCATGTGCATAATCACAGTGTTGAACCAGGGACTCCGTAACGGAGGAGGTGTGGGAGACATCCTCAGGAGACCCTCCAAAGAGGCACAGCATGTGGCATTACCTTTACTTCCTGGTTCTGGTGAGGGTGAAGGATCCGACCGAGTACACCGGCCCCGAGAGCTACGTCGCCCAGATGATTGCG
>novel_circ_0003381_junction_seq |chr Chr5:1298751-1300710|+
CCGAGAGCTACGTCGCCCAGATGATTGCGGTGATTTATTGAGTAACAATGGAGCTGCT
>novel_circ_0003386_full_seq |chr Chr5:12995999-12996644|-
GAGGAGATGGAGAAGAAGGCCGCAGCAACAGAAGAAGAGGTCGAGCAGCCTGATTTAGGAAAGGAAGATGTTCCTGATGTTGACAAGGAGGAAGAAGAGAGGAAGAGGAAAGAGGAAGAACAGGAGAGGCAGCAAAAGGAAATGGAAGAAAAGCTGAGGATAGAAGAGGAAGAAAGACAAAAAAGGGAAATGCTCAAGAAAGAGGAAGAAGAAAGGCAGCTAAAGGAGGAGGAGGCCAGGAAGAAGAGTGCAGCGGAGGAAAAACAACAAAAGGAAATGGAAGAGAGATTGAAAAAAGAGGAAAAAGAAAAACAGAAAAAGGAGGAGGAGGAAAAAATTAAAAAAGAAGAGGAAGAAAAACAGAAAAGGCAGATGGAAGAGAAACAGAGGAAAGAGGAGGAGGACAAACTAAAAAAGGAGACGGAGCAAAAGAAGAAGAAGGAAGAGGAAGAAAAACAACAGAAAGAGCTGAAAGAGAAGAAGAAAAAGGAGGAGGAAGAAAAGCTGAAGAAGAAAGACCTGGAAGAGAAGAAGAAGAAAGAAGAGGAGGAAAAGCGGAAAAAGGAGGCTGATGACAAGAAGAAAAAAGAGGAAGAGGACAAGCGCAAAAAGAAAGAGTTGGAAGAGAAGAAGAAGAAAGAGGAG
>novel_circ_0003386_junction_seq |chr Chr5:12995999-12996644|-
AGTTGGAAGAGAAGAAGAAGAAAGAGGAGGAGGAGATGGAGAAGAAGGCCGCAGCAAC
>novel_circ_0003387_full_seq |chr Chr5:12996847-12997946|-
GCTGGGATGCACCAACGAGGACGATGATGAGGAAGCTCGGGAGCAAAGGAGACGTGCGAGGGAGGAGAGGAAGAAGATGATGAAGGACTCAGAAGAGCCCGAAACCACTGATGTGATCGACACTAACATGTGACGGAGACGACTACCGTTACTGCTGAAGGTGCAGATGATGACCAGGCTTTGCTGGAGCGCCTGGCGAAGAGGGAGGAGCGCCGGCAGCAGAGAATGAAGGAAGCCATGGAGAGACAGAAGGAGTTAGGCACCACCAACGGCACAGAAGAAGGTTTGGAAGAGCGGTCCTCCATCAGCAGCGGCAGACAGCGACATACAGAGGAAGAGGAGAAGAAGGAGGAGGAGAAACCAGCCCAAGAGGACACCAACTCCTGGAGAAAAGAGGAAGAGGATAAGAAG
>novel_circ_0003387_junction_seq |chr Chr5:12996847-12997946|-
CCTGGAGAAAAGAGGAAGAGGATAAGAAGGCTGGGATGCACCAACGAGGACGATGATG
>novel_circ_0003388_full_seq |chr Chr5:13448082-13456758|+
GCCTCCCCTTCCCGAGAGCTCCATGGAGAAAATGAAGCGGTTCAAGCGGCGTCTCTCTCAGACGTTACGAGGCAGCCACACTATCGACGAGTCGCTGTCTGAGCTGGCAGAGCAGATGACCATCGAGGAGAACGGCCTGAAGGACAGCGCGGGGAGAGTGACCAGGCGTCGGGGACTTCCTCCGATGAGGTGCAGTCGCCCACGGGTGTTTGTCTGCGGAACCGAGGGAACAGACGCATCTCTGCAGAG
>novel_circ_0003388_junction_seq |chr Chr5:13448082-13456758|+
ACCGAGGGAACAGACGCATCTCTGCAGAGGCCTCCCCTTCCCGAGAGCTCCATGGAGA
>novel_circ_0003389_full_seq |chr Chr5:13522558-13523117|+
GTCCACGGCAAGTGTGTTTGCAGACACAGCACAGCCGGCGACCACTGCGAGCGCTGTGCACCTCTCCACAATGACCAGCCCTGGCAGGCCGCCAATGGCATCATAGGGACACCGCATGAGTGCCAAAGTGCAAGTGTAATGGTCATGCCAAGAGCTGTCACTTTAGTCGTGGATTGTGGCTGGCATCGGGACGGCAAAGCGGTGGCGTGTGTGACGACTGCCGCCATAACACGGAGGGCCGTCACTGCCAGAACTGTAAGAAGGGCTTCTTCAGAGACCCCAGCCGACCAAAAACCGCCACTGACTCCTGCAAAG
>novel_circ_0003389_junction_seq |chr Chr5:13522558-13523117|+
ACCAAAAACCGCCACTGACTCCTGCAAAGGTCCACGGCAAGTGTGTTTGCAGACACAG
>novel_circ_0003390_full_seq |chr Chr5:13829096-13830644|-
AGGTATTATTCATATGCTGTGATCAAATACGACGTAGCTAATGAAATGCCTTTGAGGGATTCTTCTGGTCTCTGCATAGAGGCTGCCAAAGTGAAACTGGACTTCTGGTATCTGAAATAACAATTGGGGCTCCGTTCGCTGGTTATGCGAGAGACCTGCAGCAAACTGAGAAGAAGAGGCTGCATGACGTCCTCAAGAAAGGAGACTTGTACCTCAACACTGGTGACCTGCTGTGCATTGGTGAAGATAATTTCTTCTACTTTCAGGATCGAGTTGGAGACACTTTCAG
>novel_circ_0003390_junction_seq |chr Chr5:13829096-13830644|-
TTTCAGGATCGAGTTGGAGACACTTTCAGAGGTATTATTCATATGCTGTGATCAAATA
>novel_circ_0003393_full_seq |chr Chr5:14139363-14139662|+
ATGTCATGGTGGGAGACTACAGAGGGACTAAAGTAGCTGTGAAGTGCATAAAACATGATGCTACAGCACAGGCCTTTATTGCAGAGGCTTCTGTCATGACCAACTACGGCACGATAACCTGGTGCAGCTGCTCGGAGTGATTGTAGAGGAGAAAGGGAGTCTGTATATAGTTACTGAGTACATGGCCAAG
>novel_circ_0003393_junction_seq |chr Chr5:14139363-14139662|+
TGTATATAGTTACTGAGTACATGGCCAAGATGTCATGGTGGGAGACTACAGAGGGACT
>novel_circ_0003394_full_seq |chr Chr5:14174549-14175717|-
ATGCCCTCAGCGATGAATGCAAATAGGACAGTGCAGTCTGCCAGCCCAGATGTGGGATCCGCTCCAGGGTCAATGGGCAATTTTGCACTCGGTGGACAGTCTGAAGTTATGAAGCAAGTGCTGTGTGTCCTCGACAAGAAGGTCCGCAACATGGAGAAGAAAAAAGTAAACTGGATGACTATCAAGTCAAGAAGGATAAAGGGGAGAGTCTCAATCAGGACCAGCTTATCTCTACACTTACAGGTTGGTTGACCAGTATGAAGAAGCATCTGTGCACCTCTGGGACCTGATGGAAGGGAAGGACAAGGCTGTGGTTGGAACAACAT
>novel_circ_0003394_junction_seq |chr Chr5:14174549-14175717|-
GAAGGACAAGGCTGTGGTTGGAACAACATATGCCCTCAGCGATGAATGCAAATAGGAC
>novel_circ_0003397_full_seq |chr Chr5:14824043-14829380|+
CACACTCTGGAGACAGCGCTGCTCTCAGCCAGCCAGGAGATAGAGATGGGCACTGATAACCCTGCTGACATGCAGAGTGTTATCCAGCAGAGAGACTTACTGCAGAGCGGCCTGCTGAGCACCTGCAGAGAGCTCTCCAGAATTACAGCTAGTTGGAACGGTCGTGGAGGGAGTACGACAAGCTGGAAGGAGTTGTGACTCTGGCTAAGAACAATCTCTTGGAACAGCTTGAAGCGCTGGGAAGCCCTCAGTGGCATTGTCCCACCCAGGACCAGATCTCCAGTGCCTGACTCTTCCTCCATATCTTCATACGTTACATTAAGGAAGACCAAAAGGCCTGACCCCAGGACG
>novel_circ_0003397_junction_seq |chr Chr5:14824043-14829380|+
GGAAGACCAAAAGGCCTGACCCCAGGACGCACACTCTGGAGACAGCGCTGCTCTCAGC
>novel_circ_0003398_full_seq |chr Chr5:14982686-14999598|+
ATGCTCCCCCGCTCCGAATGGGACCACAAGAGAGGCTCCCGAGGATCACAGGTCTGAGGCGGAGTCTCCACCCTGGTCTTCTGAGGAGGATCTCTTCCACGTGGACCACCACCACCTCTGCCACTGGCCTGCCCACCATCGAGCCCGGGCCCGTCCGAAGGGACCGCAGCGCCAGCATCAAACCCTACCATGAAGCACTCACCTGCAG
>novel_circ_0003398_junction_seq |chr Chr5:14982686-14999598|+
AAACCCTACCATGAAGCACTCACCTGCAGATGCTCCCCCGCTCCGAATGGGACCACAA
>novel_circ_0003399_full_seq |chr Chr5:14996803-14999598|+
TCATCAGGCACCACCGTCATGGTGGACATAGCAGTGATGGGAGAGGCCCACGGACTGATCTCAGACCTGCTGGCTGACCCTTCTCTGCCCCCCAACACCTGCACCTCACTGCGGGCCGTCAGCAACCTGCTGACCACCCAGCTCACCTTCCAGCCGCTGCACCGGCCGCGCCCTGCCCTCCTGCTTAGCCCCAGCGATGCCTACATCTTCTCCGACTCCGAGGAGGGACCGGAGAAAGGAGAGAAGACATCCATCCATAAGCCACCACCTCTGCCACTGGCCTGCCCACCATCGAGCCCGGGCCCGTCCGAAGGGACCGCAGCGCCAGCATCAAACCCTACCATGAAGCACTCACCTGCAG
>novel_circ_0003399_junction_seq |chr Chr5:14996803-14999598|+
AAACCCTACCATGAAGCACTCACCTGCAGTCATCAGGCACCACCGTCATGGTGGACAT
>novel_circ_0003400_full_seq |chr Chr5:15322775-15323578|+
GTGAGAAAGGCACCCTGACTCATGGCTCCATTGTGGATGGTAAGTTTGAGGGCTTCATTCAGAGCTACCAGGGCACCTACTACGTGGAGCCTATTGAGAGATACCTGGAGGGCAAAGACGTGCCCTTCCACTCGGTCATCTATCACGAAGACGACATACCTACCCGCACAAGTACGGCCCAGAGGGAGGCTGCGCTGATAGCTCCGTGTTTGAAAAGATGAAGAAGTTCCAAGCCTCGGCCGTGGTGGAGCCACCCAAG
>novel_circ_0003400_junction_seq |chr Chr5:15322775-15323578|+
AAGCCTCGGCCGTGGTGGAGCCACCCAAGGTGAGAAAGGCACCCTGACTCATGGCTCC
>novel_circ_0003405_full_seq |chr Chr5:15523091-15523849|+
AATCACCAACTCGACATCCAACTGACAACAACAGAGACGTTACTGACTCTGTGAAGCTTCTAGACACAAACATGGTGTCAGGATCATCTCATCAAGACAACAGACATTCAACAGCTTCACTTTCTGAGGACCAAAACAGTGATTCCTTCACTATCGGTGGAGCCATTATTGATGCACCCATGAAAAGTGATCATCAACTCCACATCCAACTGACAACAGTAGAGACGTTACTGATTCTGAGAAGCTTCGAGACCCAAACATGGTGTCAGCATCATCAGGCCTTGTGTTTGACACATGGGGTTTCTTGGTATCACTATTTGCATCAAGACAACAGACATTCAACAGCTCCACTTTCTGAGGACCAAAATAGCGATTCCTCCACTATCAGTGGAGCCATTATTGATGCACCCATGAAAAGTG
>novel_circ_0003405_junction_seq |chr Chr5:15523091-15523849|+
AGCCATTATTGATGCACCCATGAAAAGTGAATCACCAACTCGACATCCAACTGACAAC
>novel_circ_0003409_full_seq |chr Chr5:16045555-16049336|-
CTCATCTTATGGAAAGAGACTGGATGACCCCACCGCGACCTCAGCTAACACAGGAACAAGCTCTGCTGGACTCAGCCGCCTTAATAGTGTCTTGGCCCAGAACTTCCTCAGGAACAGACAGAGAAGAAGGATCAGACTGCCGTCCCCACCTCCAACTCTCGGAGCACGACCACGGGCGAACAGGAGGCCAAGCAGAGGCGCATACTGTTGTGGTGATGATGTTAATGTTATTGGTTTGTTGTATCCAACAGAGACAGGAGCGCTTCACTGACTGCTCAGCCTTGCTGGACCTGGAGAGAAAG
>novel_circ_0003409_junction_seq |chr Chr5:16045555-16049336|-
GCTCAGCCTTGCTGGACCTGGAGAGAAAGCTCATCTTATGGAAAGAGACTGGATGACC
>novel_circ_0003410_full_seq |chr Chr5:16052668-16053195|-
GGTGCTGTTACAGTGTGGGGTTGGGGTGGATGTGGACAGCAGGGACATCGACGGGTGGACGCCCCTGCATGCAGGAGCTCACTGGGGGCAGGAGGAGGTGTGCTCCCTGCTGGCTGACAACATGTGCGACATGGGTGCCGTCAACAATGTGGCCAAACACCTCTAGATGTCGCAGACGAGAAACTTGCGGACACTCTGGAGGAGCTGCAGAAGAAGCAGAACGCTTACGCAGCGAGAAGGAGAAACAGACTCCTGTTATTGAGACCAGCCCGCCGGTCTCCATGGTACCAGCTCGCACGCGCAG
>novel_circ_0003410_junction_seq |chr Chr5:16052668-16053195|-
GTCTCCATGGTACCAGCTCGCACGCGCAGGGTGCTGTTACAGTGTGGGGTTGGGGTGG
>novel_circ_0003411_full_seq |chr Chr5:16857887-16860111|+
ATGTGTCGTGGAGGTCGCATGTTTGCCCCCACCAAAACCTGGCGCCGCTGGCACCGCAGAATCAACACGACCCAGAAGCGCTATGCCATCTGCTCTGCCGCTGCCCATGCACAAGATGACCAACACAGATCTGAGCAGGATCCTGAAGAGTGAGGAGATCCAGAAAGCACTCCATACACCTAAAAGAAGATCAACCGCAGAGTGCTGAAGAAGAATCCTCTGAAGAACTTGAGGATAATGCTCAAACTGAACCCTTACGCCAAGACGGCAAGACGTCATGCCATTCTCAAGCATGATCCTGCGCCAAGATGCTGAAACCCAAGAAGAAGCCTGGAAAGAAGGGAGCACCTGCCAAACCCAAGGCGTAAATCTCTATACAAGCAGACAAGA
>novel_circ_0003411_junction_seq |chr Chr5:16857887-16860111|+
GGCGTAAATCTCTATACAAGCAGACAAGAATGTGTCGTGGAGGTCGCATGTTTGCCCC
>novel_circ_0003413_full_seq |chr Chr5:17212240-17214080|+
GATCCCAGTGTGGTGGCAACCCTCAGCTGAAATAGGGCCTTTGCAGGGTGGAGGCAGCACGCTGCAGCCAGGACCTGTCACATTACTCTCAGCTCCTCAGTGGGACGACGAGGGCACCTGAACACAGGCTGCGAGGGAGAGTAACAGAGTGAGACGAGACCAAACACAGGGGAGCAAGGACGCCTCAGCAGCAGCAACAGAGTCCAGCTTGGAACTTTGGGAGACACTTTTATCTCTTGAGTCGAGGGGATCGCAGCTGTGTGCCACCAAAGATTGTGGTTGAAAGTACTTCAGCCTCCTTTGAAAGACTTTGGACCTGTTTAAAAAAAGAGAAAGCACAATGGATAAGGATGCTCTACTGGACTACGAGTACCCAGACCTGGATCCTTTGCCGACCAAAATTGAGGCAGAATAATCCCTCCATGTGACCCCATCGCTGATGACAGGCTCTACCACATATGCATCACAGCGATATCT
>novel_circ_0003413_junction_seq |chr Chr5:17212240-17214080|+
TCTACCACATATGCATCACAGCGATATCTGATCCCAGTGTGGTGGCAACCCTCAGCTG
>novel_circ_0003416_full_seq |chr Chr5:18156075-18161182|+
AGAGATAAAGTGTTTGAGGAGCACCAAACTGCTGAGGAGAAGCTGCTGAGCGCTGAGGAGGTCGCCACCAAGCTGAGTCAGATGTCGCCTCCCTTAACAGACGTATCCAGCTGGTTGAGGAGGAGTTGGATCGTGCTCAGGAGCGTCTTGCCACTGCCCTGACCAAGCTGGAGGAGGCTGAGAAGGCTGCTGATGAGAGCGAGAG
>novel_circ_0003416_junction_seq |chr Chr5:18156075-18161182|+
GCTGAGAAGGCTGCTGATGAGAGCGAGAGAGAGATAAAGTGTTTGAGGAGCACCAAAC
>novel_circ_0003416_full_seq |chr Chr5:18156077-18161182|+
AGATAAAGTGTTTGAGGAGCACCAAACTGCTGAGGAGAAGCTGCTGAGCGCTGAGGAGGTCGCCACCAAGCTGAGTCAGATGTCGCCTCCCTTAACAGACGTATCCAGCTGGTTGAGGAGGAGTTGGATCGTGCTCAGGAGCGTCTTGCCACTGCCCTGACCAAGCTGGAGGAGGCTGAGAAGGCTGCTGATGAGAGCGAGAG
>novel_circ_0003416_junction_seq |chr Chr5:18156077-18161182|+
GCTGAGAAGGCTGCTGATGAGAGCGAGAGAGATAAAGTGTTTGAGGAGCACCAAACTG
>novel_circ_0003418_full_seq |chr Chr5:18161048-18164138|+
GCTGAGTCAGATGTCGCCTCCCTTAACAGACGTATCCAGCTGGTTGAGGAGGAGTTGGATCGTGCTCAGGAGCGTCTTGCCACTGCCCTGACCAAGCTGGAAATGCTCTGAGCTTGAGGAAGAGTTGAAAACTGTCACCAACAACCTGAAGTCACTGGAGGCCCAGGCCGAGAAGACTCACAGAAGGAGGACAAATACGAGGAGGAGATCAAGGTCCTGACCGACAAGCTGAAGGAGCTGAGACTCGTGCTGAGTTCGCTGAGAGATCAGTAGCCAAGCTTGAGAAGACCATTGATGACTTGGAAG
>novel_circ_0003418_junction_seq |chr Chr5:18161048-18164138|+
GCTTGAGAAGACCATTGATGACTTGGAAGGCTGAGTCAGATGTCGCCTCCCTTAACAG
>novel_circ_0003421_full_seq |chr Chr5:19031285-19033515|+
CAACTCAGCCTCAGAGGAATCCAACCGCTCTGCGTCGGAGTCCGGAAGTCAGTCAGAGAGCGAGCATGGCAGTGAGAGGAGGAGATCCCACAACTCCGAGTCAAACAGCTCCTCAGAGTCAGAGTCACACTCACACTCAGAGTCAGGGAGCGAGTCGGCAGAGTCCAAGTCACAGCAAACCTCAGCAGAAGTGAAAGACAAGCCAGTTAGAAAGAAGGAGCGTCTGGCCGATGTGAAGAAGTGTGGGATGAACATCCAGATGTGTATGGGGTCAGGAGGTCAAATCGCAGTAGACAGGAGCCGGCTCGTTTAAACATCGGCGCTGGGGTAGCAGTGGCTCTGAGAGTGAAAGTCCCAAGAGAAAAACCCGGGCCAAGAAAAAAGA
>novel_circ_0003421_junction_seq |chr Chr5:19031285-19033515|+
AAGAGAAAAACCCGGGCCAAGAAAAAAGACAACTCAGCCTCAGAGGAATCCAACCGCT
>novel_circ_0003423_full_seq |chr Chr5:19707234-19707449|-
ATTGTGGTGCGGTCTGTGTCGAACAGCGCATTGCGAAGACAGAAGAAAGAGCGTATACAAGAAGAGAGACTGTTGCACGATGTGCTAGGAGAGTGTGGGAAGAAATCGTGTTGTTTTTCTGATATTGTCGAGGTGTCAGAGAGACCGGAAAGGACACAGCCATGGGGCGGAAGAAGATACAGATCACCAGGATCATGGATGAGAGGAACAGGCAG
>novel_circ_0003423_junction_seq |chr Chr5:19707234-19707449|-
CCAGGATCATGGATGAGAGGAACAGGCAGATTGTGGTGCGGTCTGTGTCGAACAGCGC
>novel_circ_0003424_full_seq |chr Chr5:19819939-19821552|-
TATGTTATGCAATGCCTGCAATGGCCCGTGTGATAAGCCCTGCACATCCCCTATCATCGACTCGGTGGATGCGGCTCAGTCGCTGAAGGACTGCACCATCATTGAAGGCAACCTGGACATCAACATCCGCCGTGGAATAACATCGCGTCTGAGCTGGAGAGCTTCATGGGATTGATTCAGAGAGTGACGGGCTTTGTGAAGATCCGACACTCCCACGCACTTGGCTCGCTGTCCTTCCTCAAGAGCCTTCGTTACATCAATGGACAGGAACTCATCGAGAA
>novel_circ_0003424_junction_seq |chr Chr5:19819939-19821552|-
TACATCAATGGACAGGAACTCATCGAGAATATGTTATGCAATGCCTGCAATGGCCCGT
>novel_circ_0003425_full_seq |chr Chr5:19821415-19822814|-
TTTGCCCAGACCACTGCAAGCTTTCCTGCACAGACAAGGGGCAGTGCTGCCACAGCCAGTGCCTGGGCAGCTGCACTGAACCCAACAACGACATGGCCTGTATGTTATGCAATGCCTGCAATGGCCCGTGTGATAAGCCCTGCACATCCCCTATCATCGACTCGGTGGATGCGGCTCAGTCGCTGAAGGACTGCACCATCATTGAAGGCAACCTGGACATCAACATCCGCCGTGGAA
>novel_circ_0003425_junction_seq |chr Chr5:19821415-19822814|-
CAACCTGGACATCAACATCCGCCGTGGAATTTGCCCAGACCACTGCAAGCTTTCCTGC
>novel_circ_0003426_full_seq |chr Chr5:19873684-19874248|-
TCTGTGGTCCGAGTATCGACATCCGAAATGACATCAGCGAGTTCAAGCGGCTGGAGAACTGTACGGTGGTGGAGGGCTACCTGCAGATCCTCCTCATCAACGACAAGACCAACAACATCAACCAGGAGGTCTTCCGCTCCCTCAGCTTCCCAAAGCTGACCGTCATCACCGACTACCTGCTGCTGTTTCGCGTCTCGGGCCTGGACAGCCTCAGCATGCTCTTCCCCAACCTGAGTGTCATCCGCGGGCGCAATCTCTTCTACAACTACGCCCTGGTGATCTACGAGATGACCAGCCTGAAGGACATCGGCCTGTACAACCTGAGGAACATCACCCGGGGATCCATGCGGATTGAGAAGAACCCCGAGCTCTGCTACCTGGACTCGGTGGACTGGTCTCTTATTATGGATGCTGGGTCCAACAACATAATCAATGGGAATAAGAAGGCAAAGGAGTGTGACAACGTCTGCCCGGGCATCATGGAGGATAACCCTCTTTGTCAGAGGACGTCGTTCAATGACAACTACGACTACCGCTGTTGGACCTCCAACCAGTGCCAGAAAG
>novel_circ_0003426_junction_seq |chr Chr5:19873684-19874248|-
CTGTTGGACCTCCAACCAGTGCCAGAAAGTCTGTGGTCCGAGTATCGACATCCGAAAT
>novel_circ_0003427_full_seq |chr Chr5:20228888-20231756|+
TGTGTGTATTTCTGTCTCTCTCTCCCCGTATAGTACCGTTGTCTGGGTGTGCTTGGCGTATGCCCTCAGCCGTCTGGAAGGCGTGGAAGGAGTTGGGGAAGTCCACATCAGGATCGGACTCATCCACCAGCTGGTCTAGAGACATGACGGCGTCCATCATCGTCATCTGAGCGTGTTTGCAGCCTGTCCATAAAGAGTGCATACCACCAGTTTGACCAGTTTCTGAAGACGATCACTATCCCCTCTATCTGGATTGGTGTCCTCTCTCTAACCTGGGAGATGGTCACAGCCATGTTCAG
>novel_circ_0003427_junction_seq |chr Chr5:20228888-20231756|+
ACCTGGGAGATGGTCACAGCCATGTTCAGTGTGTGTATTTCTGTCTCTCTCTCCCCGT
>novel_circ_0003428_full_seq |chr Chr5:20228921-20231756|+
TACCGTTGTCTGGGTGTGCTTGGCGTATGCCCTCAGCCGTCTGGAAGGCGTGGAAGGAGTTGGGGAAGTCCACATCAGGATCGGACTCATCCACCAGCTGGTCTAGAGACATGACGGCGTCCATCATCGTCATCTGAGCGTGTTTGCAGCCTGTCCATAAAGAGTGCATACCACCAGTTTGACCAGTTTCTGAAGACGATCACTATCCCCTCTATCTGGATTGGTGTCCTCTCTCTAACCTGGGAGATGGTCACAGCCATGTTCAG
>novel_circ_0003428_junction_seq |chr Chr5:20228921-20231756|+
ACCTGGGAGATGGTCACAGCCATGTTCAGTACCGTTGTCTGGGTGTGCTTGGCGTATG
>novel_circ_0003429_full_seq |chr Chr5:20403375-20403582|+
ATATAAAGAAAAGGTCACTCTCATGCCTGGGAGTTCTACTATTGCTCAAAATTGCATTAGCTGAGGAAATGGCATGTTTCGGAATAAAAAAAAGAAAAGAAAATAAAGCAAACGTGAGTGTTTCACACAACCATACACTCCCTTTGTCCTGTTCTGGCTTCATAAACTATGCTGTAAAACAAACTAAAATACAGAACGACTAAAAGT
>novel_circ_0003429_junction_seq |chr Chr5:20403375-20403582|+
ACAAACTAAAATACAGAACGACTAAAAGTATATAAAGAAAAGGTCACTCTCATGCCTG
>novel_circ_0003432_full_seq |chr Chr5:21961830-21963230|+
ACATTGCGAGCAGCAGGTAAAGCCTACCTGACCTTCTTCGTGGTCATCGTCTTCCCCGGCTGTTTCTGCCTCCTCAGCCTCGCTGTGGCGGCGGTTGCCATGGCGTCTGGCGAGCGGGAGAAGGCTGGCGTTGCCGAGCTCAAAGAGAAAGAAGAAGAGTTTGGTCAGATCATGGAAGCGCTAAAGAGGAGAGAGGAAGAGGAGAAGCCAGCAGGGCGGCGCTGTCAACGGAGAGCATGAGAGGTTGGACGAGGACCGGAAGTTGTGTTCTCGGTGTTGGCTTGCCTTTGCCGGCTTCCTCCTGAAGTGGAACTGTTGTGGCTGTTGGCGGTGGCTCAAACAGCAGCTTTACGCCTTCATCACAAACCCGTTCTTCGACTTCTGGGTCGTCGTCTGCCTCATCCTCAACACCATCTTCATGGCCATGGAACACTATCCTATGACGCCACAGTTTGAATCGATGCTCGTTCACACAGAACTG
>novel_circ_0003432_junction_seq |chr Chr5:21961830-21963230|+
TTGAATCGATGCTCGTTCACACAGAACTGACATTGCGAGCAGCAGGTAAAGCCTACCT
>novel_circ_0003433_full_seq |chr Chr5:21961830-21964310|+
ACATTGCGAGCAGCAGGTAAAGCCTACCTGACCTTCTTCGTGGTCATCGTCTTCCCCGGCTGTTTCTGCCTCCTCAGCCTCGCTGTGGCGGCGGTTGCCATGGCGTCTGGCGAGCGGGAGAAGGCTGGCGTTGCCGAGCTCAAAGAGAAAGAAGAAGAGTTTGGTCAGATCATGGAAGCGCTAAAGAGGAGAGAGGAAGAGGAGTGGGATGGAACATCTTTGACAGTATCCTTGTCGTATCCAGTCTGCTGTGGCTGTCTCTCGACGTCTCAGGTCTCAGGTTTCTTATACTG
>novel_circ_0003433_junction_seq |chr Chr5:21961830-21964310|+
ACGTCTCAGGTCTCAGGTTTCTTATACTGACATTGCGAGCAGCAGGTAAAGCCTACCT
>novel_circ_0003434_full_seq |chr Chr5:21980426-21982991|+
GTATCTTGTGAACCAATCAGCAGCAGCCTGCAGAGGAAGCCGGAAGAAGTGGCAGTGACGGTGATCCAAAGAGCGTACAGGAGATATGTCCTGAAGCACGGCCCGTCGGGTTGGTGGGAGTCGCTGTGCAGATAAACAGGGGCTGACAGACAGACTGGAAACCAGTGGACTGGTCCACAGCCGCAGTCTGGACCTGCTTACTCGGGGTTCTCCGGTTTCCTCCCACAGTCCAAAGACATGCAG
>novel_circ_0003434_junction_seq |chr Chr5:21980426-21982991|+
GTTTCCTCCCACAGTCCAAAGACATGCAGGTATCTTGTGAACCAATCAGCAGCAGCCT
>novel_circ_0003435_full_seq |chr Chr5:22091610-22092905|-
GAGAAGAGCTCCAGCGGTCCTCCGTCTCCAAGCGGTCAGCCATCTGCAGGCCTTCAACAGCCAATCAGAGGGAACCTGAGCACCGTCAGTCTGAACACTGTCACTCAGTCACGAAGCAACAAATTTACCAGAGGCCACCACCCTGCCAGAGCTCCACTGGTCTGCCCCGACACAAATCAGTGGTGGTTTCTCTCTACGACTCTGACGACTCCGACGACAGCGAGTCCAACATGGACGCCTGCAGCTCCACACAGGGGCCGTTTGGAGGGCTGGAGTTCATGATCAAAGAGGCCCGGAGGACTGTGGAGGAGCTGCTGCAGAGAGACGAGACCATCCTGAGACATCTGCTCCAACAGGAGCTGAAGAAGACAGAGTCTCTGAAGGCTGCTGAGGCCAAAGTGTCCAGACTGAAGGAGCAGCTGCAGGCGTCGGAGAAGATCGTCACCGCCAACAGGACGTTGCTGAAGAAGCTACAGGAGCAG
>novel_circ_0003435_junction_seq |chr Chr5:22091610-22092905|-
GGACGTTGCTGAAGAAGCTACAGGAGCAGGAGAAGAGCTCCAGCGGTCCTCCGTCTCC
>novel_circ_0003436_full_seq |chr Chr5:22480109-22481276|-
AGCCATCCTGTACGAACTGGGTCTGCAGGGGAAGCTGACCACCGATCAGTTGGCAAAGAAGTGGGACAACCTGAAGAGGAGATACAAAGCTTTCTGTCTCTACCAGGAGCTGAAGTTTCCCGCTCGAGGCGTGGAGACCAACCCGAGCTCCTGGCCCTGGTTCTACCGAATGAACGACGCCATGGAGGGGCGCTTCGCCGGGGGGGCGCCCATCCTCACGCCTATCGTGGAGGATGAAGATGAGGACTGTGAGCCGTTGTCGCCGACGCCCAAGAAACGAGCCCGCCGCAGCCGAGGGGGGATGGCGGAGTTCCTGACGGAGTCGGAGATGGACCTGCTGGTTGATAATGAAGACAAGAACGGGTCCACGGCTCTGGGAGATCTGCAGCGGATGGCCGAGTTCACTTATAAAC
>novel_circ_0003436_junction_seq |chr Chr5:22480109-22481276|-
GCAGCGGATGGCCGAGTTCACTTATAAACAGCCATCCTGTACGAACTGGGTCTGCAGG
>novel_circ_0003439_full_seq |chr Chr5:2264221-2265302|-
GTGCGAGATAACGCCACATTGGTCTTGTCCAAAGTGATCTCCATTCAGCAGAACTATTACCAGAACCAGGAAAACCATGAAGAGCGTACGTGTCTCTAAAGGAACGCTCTGCTGGAAGATGACAAGGTGTTTCACTTGGTGAGGCCGGCGGACGAACTGGATGAGATCAAATCTAAACGAGGAAGCATAAAGGACAAGTCGATGACCAAAGCCATTACAGAGATCTATTTAACACGACTCCTTTCTGTCAAGGAACACTGCAGCAGTTTGTGGATGACTTCTTCCGCAGCGTGCTGTGCTCGGGGGCAGTGGTGCCACCGGCTGTCAAATATTTCTTTGACTTCCTGGATGAGCAGGCGCTGAAACACAACAATGTGGATGAAGAGACCATCCATATCTGGAAGACTAATAG
>novel_circ_0003439_junction_seq |chr Chr5:2264221-2265302|-
GAGACCATCCATATCTGGAAGACTAATAGGTGCGAGATAACGCCACATTGGTCTTGTC
>novel_circ_0003440_full_seq |chr Chr5:22700377-22701275|+
CCAGTTACACGTCATGGACGAAACTCATGTGATCAACCAGGTGAAAGAAGATGTCTGCTACGTTTCGCAGCAGTTTTACAAAGACATGGAGATGTTACAATGAAGGGGGAGGAAAACAATGTGGTGAGGGATTATGTTCTACCAGATTTCAGCTCCATCAAAAAAGGCTTCTGCAAGCACGAGAGGAGATGGTCTTCAGCGGGAAGTACAAGACAGGAGAGCAGATCTTGAGGTTGGCCAACGAGCGCTTTGCTGTTCCTGAGATGCTCTTCCACCCGTCAGACATCGGCATCCAGGAGATGGGCATCCCAGAGGCCATCGTGGACTCCATCCAGTCCCTGCCAGAAG
>novel_circ_0003440_junction_seq |chr Chr5:22700377-22701275|+
CGTGGACTCCATCCAGTCCCTGCCAGAAGCCAGTTACACGTCATGGACGAAACTCATG
>novel_circ_0003441_full_seq |chr Chr5:22700915-22701275|+
GATGAAGGGGGAGGAAAACAATGTGGTGAGGGATTATGTTCTACCAGATTTCAGCTCCATCAAAAAAGGCTTCTGCAAGCACGAGAGGAGATGGTCTTCAGCGGGAAGTACAAGACAGGAGAGCAGATCTTGAGGTTGGCCAACGAGCGCTTTGCTGTTCCTGAGATGCTCTTCCACCCGTCAGACATCGGCATCCAGGAGATGGGCATCCCAGAGGCCATCGTGGACTCCATCCAGTCCCTGCCAGAAG
>novel_circ_0003441_junction_seq |chr Chr5:22700915-22701275|+
CGTGGACTCCATCCAGTCCCTGCCAGAAGGATGAAGGGGGAGGAAAACAATGTGGTGA
>novel_circ_0003442_full_seq |chr Chr5:2302295-2303363|-
GTGAAGATCAACGTCCCATCCCTTCCTGCCATCGGGCTTTCTGACCGTCTGCGCTGCTCCATTGAGACCGTTCCTTTTTTCAAAAGCGAAGGCAGCATGACCGACTCTGGTCACGTCTCCTGCGATCTACCCGACCCTTCGCTTATACCACATACACTTGAGGACCAAACTTTGTAGCTGTGGCCATCAGGATCTTCGTCAACGAGTCGGTGGAGCTGGCGACGCGGGAGTTCAAGTTCTACAACTGCGCCGCCACAGTGAGGAAATCAGAAAACACGCC
>novel_circ_0003442_junction_seq |chr Chr5:2302295-2303363|-
GCCACAGTGAGGAAATCAGAAAACACGCCGTGAAGATCAACGTCCCATCCCTTCCTGC
>novel_circ_0003443_full_seq |chr Chr5:23055127-23055414|-
GTGCGCAATTTACGTACCTTTAACAGTATTTATATAGCACTTAAACCTTCTTTAAAATGTAAGAAAATCTCGTGTTGCTGGAGTTTTTACCTCTTTAAACGAAACACTACAGGTTCGTGATTTGGGCTCCTGTTCCGATTGTGCCAAATCCAATAATAAACCACTAAAGGACCGGACACCGCTATACGTGGCGTATTAGATACTTTTTTTTACTTTGCATCAAAGGGATTGTATATATTCTAATCAATATTTAAGGTGAAAAACATAAAAGGAGAGAAATAACAATC
>novel_circ_0003443_junction_seq |chr Chr5:23055127-23055414|-
AAAAACATAAAAGGAGAGAAATAACAATCGTGCGCAATTTACGTACCTTTAACAGTAT
>novel_circ_0003444_full_seq |chr Chr5:23505782-23508007|-
GACCTCGTCGCCCCCTCCTCTAGACTGGCCTCTGCCCAACCAGTTTGACCAGTGTGAGCTAAAGGTGGAGGTCCAGCCCAAGTCCTACCACAGGGCGCATTATGAGACGGAGGGCAGCAGAGGGTCCATTAAAGCAGCTACTGCAGGACATCCTGTCGTCAATTGATTGGATCCAACAAGCAGCCGCTCAGCCTGCTGTTGTTCATCGGCACCGCGGACGACCGCTACCTCCGCCCTCATTCCTTCTACCAGGTCCACCGGGTGACGGGGAAGACGGTCACCACTGCCTGCCAGGAGAAGATTATGGGTGGCACGAAAATCCTGGAGGTCCCTCTGCTTCCAGAAAACAGCATGTCCTGCACATTGACTGTGCCGGCATCATGAAGCTGCGTAACGCCGACATCGAGCTGAAGAAAGGCGAGATGGATATCGGGAGGAAGAACACGAGGGTGCGAGTTGTGTTCAGGGTCGCCGTCCCTCAGCCGGACGGCCGAATGCTGTGGCTGCAGACTACGTCTAATCCTGTGGAGTGCT
>novel_circ_0003444_junction_seq |chr Chr5:23505782-23508007|-
GCAGACTACGTCTAATCCTGTGGAGTGCTGACCTCGTCGCCCCCTCCTCTAGACTGGC
>novel_circ_0003447_full_seq |chr Chr5:24081430-24090198|-
CTGCTCTGGAACTACAAGCTGAACCTGACCACCGACCCAAAGTTTGAGTCTGTCGCTGTGGAGGTCTGCAAGACCACCATCACTGACTCCAGACTCTGATCCAGGAAGCCGACCCCGGAGCTGATTACCGCATCGACCGGGCGCTCAACGAGGCCTGCGAGTCAGTCATCCAGACCGCCTGCAAACACATCCGCAGCGGAGATCCCAT
>novel_circ_0003447_junction_seq |chr Chr5:24081430-24090198|-
TGCAAACACATCCGCAGCGGAGATCCCATCTGCTCTGGAACTACAAGCTGAACCTGAC
>novel_circ_0003451_full_seq |chr Chr5:24585870-24591671|-
GCCTTCTCGTGGTGGCCGGAGCTGATGGCCGAACACGCCGAGACATTTCTGTCTCTGTACAAAGCCGACATGGACGGCGCTCTGCAGGTCCAGCCTATCGACTCCTGGGACAGCTTCCCACTGTTCCAGCTCCTCAACAACTTCCTGCGAACTGACTTCACCTGTGCAACGGGACGTTCCACAAACATCTGCAGGACCTGTTCGTCCCCCTGGTGGTGCGCTACATCGACCTGATGGAGTCGTCGATCGCTCAGTCCATCCACCGCGGCTTCGAGCAGGAGACCTGGCAGTCCGTCAA
>novel_circ_0003451_junction_seq |chr Chr5:24585870-24591671|-
TTCGAGCAGGAGACCTGGCAGTCCGTCAAGCCTTCTCGTGGTGGCCGGAGCTGATGGC
>novel_circ_0003454_full_seq |chr Chr5:24831083-24832910|-
AGTCTGTGTTCGGCAGTGGTCCAGGTGTACGCCTCAGACCGGAGCTGCTGCTGGGTGAAGAGGTGCTGTGGAGTGGCCTGTCTGGTCAAAGACAACCCACAGAGGTCCTACTTCATCAGAGTGTTTGACATCAAGAAGGGAAAACCATGTTTGAACAGGAACTGTACCACAACTTCTCCATCAGCAGCTCCAGATCCTACTTCATCTCATTCACAGGAGAACTTGTCAGATCGGTCTGAATTTCGCCAGCGAAGAAGAGGCCAAAAGATTCAGAGCCGCCATCAACGACCTGCTCAACCGACGACAACGCAAAACTG
>novel_circ_0003454_junction_seq |chr Chr5:24831083-24832910|-
CCTGCTCAACCGACGACAACGCAAAACTGAGTCTGTGTTCGGCAGTGGTCCAGGTGTA
>novel_circ_0003458_full_seq |chr Chr5:26195278-26196488|+
ACATCCAACAGCTTGAGACCCATATGAAGAACAGAAAGCAGAGAGAGCAGGAGACACGAGACCCCGTGATCGCCCAGCTCCAGCAGTCGATCGAAAGCTTCCAAAGCTCCACCGATCAGCTGGCCAATAACATCACATCTAATGTCCGGGCAGACGTCCAGCACCAGATCCAGATGATGGTGGGAAATTGCAGGAGTCTATTCTTAGCCACGTGCAGCGAATTGTCAAAGGGGAGGTGAGCCTGGCGATGAAGGAGCAGCAGGCGGTGGTTACCTCCAGCATCATGCAGGCGATGAGGTCAGCGGCTGGCACGCCCGTCCCAACAGCACACCTAGACTACCAGACACAGCAGGCCAACATCCTGCAGCTCCTCCAGCAGGGCCAGCTCAACCAGGCTTTCCAGCAG
>novel_circ_0003458_junction_seq |chr Chr5:26195278-26196488|+
AGGGCCAGCTCAACCAGGCTTTCCAGCAGACATCCAACAGCTTGAGACCCATATGAAG
>novel_circ_0003459_full_seq |chr Chr5:27125818-27128640|-
GTCTATTTAAAGGCGCCCATGATCTTGAACGGGGTGTGTGTGATGTGGAGAGGCTGGATCGACCTACAGAGGCTGGATGGGATGGGATACCTGGAGTATGATGAAGAGAGGGCGCACAGGAGGACGCTTTGGCTCAAGCAGCGTTTGAAGAGGCTCGACGCAGAACCAGAGACTTTGAAGACAGAGACCGATCACACAGAGAGGATCTAGAGACCCTGTGGTTTCTAAAATCTGGGACTGATGACACACAGACAGACAGCCAGCAGAAAAGAACAGG
>novel_circ_0003459_junction_seq |chr Chr5:27125818-27128640|-
CAGACAGACAGCCAGCAGAAAAGAACAGGGTCTATTTAAAGGCGCCCATGATCTTGAA
>novel_circ_0003460_full_seq |chr Chr5:27128110-27128640|-
GTCTATTTAAAGGCGCCCATGATCTTGAACGGGGTGTGTGTGATGTGGAGAGGCTGGATCGACCTACAGAGGCTGGATGGGATGGGATACCTGGAGTATGATGAAGAGAGGGCGCACAGGAGGACGCTTTGGCTCAAGCAGCGTTTGAAGAGGCTCGACGCAGAACCAGAGACTTTGAAGACAGAGACCGATCACACAGAGAGGATCTAGAG
>novel_circ_0003460_junction_seq |chr Chr5:27128110-27128640|-
GAGACCGATCACACAGAGAGGATCTAGAGGTCTATTTAAAGGCGCCCATGATCTTGAA
>novel_circ_0003461_full_seq |chr Chr5:27204887-27207969|-
CTACCTAGACAGCCTAGACCGGATCGGTGCGCCAGACTACCAGCCCACAGAGCAGGACATCCTGAGGACCCGAGTGAAGACCACGGGCATCGTCGAGACACACTTTACCTTCAAAAACCTCCACTTCAGCTGTTTGATGTGGGAGGTCAGAGGTCGGAGAGGAAGAAGTGGATCCACTGTTTTGAGGATGTCACAGCTATCATTTTCTGTGTGGCGCTCAGCGGATACGACCAGGTGCTGCATGAGGACGAGACCACG
>novel_circ_0003461_junction_seq |chr Chr5:27204887-27207969|-
ACCAGGTGCTGCATGAGGACGAGACCACGCTACCTAGACAGCCTAGACCGGATCGGTG
>novel_circ_0003463_full_seq |chr Chr5:27657179-27657479|+
ACTGTCAGGAGCAGGGAGACAACAAAAGCACAAGAGCCATAAACACCAGGATCTGTCTCTGCTGGCATGTTCCAGAGATGCTCAACGATGCAATGAAGACCTGAACCCCGATAACCCATGTGTGTCCCACCGAACACACACACAGAAGAGTTGCAGACACCAGTGTTGTGTGAGTGGCCGGCCCTGTGTGTGTGTGTTTACACACTGTGCTGAGACTAAAGCACTGTGGAGTCGAGGACTTAAGCTCAAGAGTTATGGTCCAACTTTCCACCTCAGTCTACCTGTTGGGAGGCCTTTTGG
>novel_circ_0003463_junction_seq |chr Chr5:27657179-27657479|+
CTCAGTCTACCTGTTGGGAGGCCTTTTGGACTGTCAGGAGCAGGGAGACAACAAAAGC
>novel_circ_0003464_full_seq |chr Chr5:27678581-27684589|+
GCCTGTTTATGCTATCGCCTGTCCTGATGGCCCCAACACCAGCCAGCATGTGCACACCCTTGAAGACGCTCAACAACAGCCTCAGCCACAGGCGACGGTACATGAGCACAACTTCCCCATCAACTACACCATCAAGGTTCATAAGAAGGAAATCTTTAAACGGTCAAACATCAACAGAATGGGTTACAGGTGGAGGGGTTGGATGAGCTGGTTCTCCAGAGGTTGTGGTTCCAGGTCAACCAAGGCGTGTTAAAAAAGAGTTATGCCAGAGAGACATCCTTCACGTCCATACACCGCTGAGTTGGAAAGACGCTTCAAGGATGCGGAGGGCGTCTTTGTACAGTCACATCCCGCTGAG
>novel_circ_0003464_junction_seq |chr Chr5:27678581-27684589|+
GCGTCTTTGTACAGTCACATCCCGCTGAGGCCTGTTTATGCTATCGCCTGTCCTGATG
>novel_circ_0003465_full_seq |chr Chr5:27712729-27717824|+
ACGCACATACGTAGGGAGCATGCCCGGCCGCATCATCAACGGTTTGAAGACGGTGGCCGTCAATAATCCTGTGTTCCTCCTGGACGAGGTGGACAAGCTGGGGAAGAGCCTGCAAGGAGACCCGGCAGCTGCACTGCTAGAGTACACCCGTGAGGCGGGCGTGCGCTCCCTAGAGAGGAAGTTTGGGGCGATCTGCCGAGCCGTGGCTGTGAAGGTCGCCGAAGGTCACAGAGTCCTCAAGACACAGGCTTCGACCCCTGAGGGCCCAACACAGCAGGAGGAAG
>novel_circ_0003465_junction_seq |chr Chr5:27712729-27717824|+
CCCTGAGGGCCCAACACAGCAGGAGGAAGACGCACATACGTAGGGAGCATGCCCGGCC
>novel_circ_0003466_full_seq |chr Chr5:27779630-27780434|-
TCACGGCCTTCACCGGTTCTTCTCCTGTCGAGGAATAGCGCTGGCTGTGGAGACCTTTTGGAGGCGAGGCCACAGGGAGATCACAGTATTTGTCCCCCAGTGGCGTCAGAAGAGAGACCGACTCACAACAAGCAACATTTTCTAAACCAGCTAGAAGACCTGAGACTGCTCTCCTTCACTCCCTCCAGAGAGGTGTGTGGCCAGAGAATATCCTCACATGACGACAG
>novel_circ_0003466_junction_seq |chr Chr5:27779630-27780434|-
GGCCAGAGAATATCCTCACATGACGACAGTCACGGCCTTCACCGGTTCTTCTCCTGTC
>novel_circ_0003467_full_seq |chr Chr5:28480671-28486082|-
GTATCGGTCCAGTGCTTGGCCTCATATTCATCCCTCTGATTGGCTCTGCCAGTGACCACTGCAACAGCAGTTATGGCAGACGACGGCCTTTCATCTGGTTGCTGTCTTTAGGAGTCCTTCTGGCACTTTTCATCATCCCCCACGCTGACGTACTGGCTGCACGCCTGGCCTGGGGTGGGCGCACCTTCCAGGTCTTGGTCACTGTAATGGCGTCCCTTACTGGCTATGCGTACGCCACACTGCAGACTCTGCCCTACACACTCACCTGCCACTACCACAAGGAGAAAGAG
>novel_circ_0003467_junction_seq |chr Chr5:28480671-28486082|-
TCACCTGCCACTACCACAAGGAGAAAGAGGTATCGGTCCAGTGCTTGGCCTCATATTC
>novel_circ_0003468_full_seq |chr Chr5:28825005-28836699|-
GTTTGTGAGGAGCAGAAGTGCGAGGAAGAAGTTTTCCCCTTGGCCATGAACTACTTAGACAGATTTTTAGCCGTGGTACCCACCAAAAAGTGTAACCTGCAGCTGCTGGGAGCAGTGTGCATGTTTCTTGCATCCAAATTGAAAGAGACTCGTCCATTAACCGCAGAGAAGCTTTGCATCTACACAGATAACTCCATCAGACCACAAGAGCTGCTATTTCAGATTCGCCATGTACCCTCCCTCCATGATTGCCACAGGAAGTGTGGGGGCAGCGATCTGCGGCCTACAGCTGGATTCAGCTGACCAGTCACAGTGGGGTGACAGTCTGACAGACCTGCTGGCCAAAATCACAAACACAGAAGTG
>novel_circ_0003468_junction_seq |chr Chr5:28825005-28836699|-
TGCTGGCCAAAATCACAAACACAGAAGTGGTTTGTGAGGAGCAGAAGTGCGAGGAAGA
>novel_circ_0003469_full_seq |chr Chr5:28832593-28836699|-
GTTTGTGAGGAGCAGAAGTGCGAGGAAGAAGTTTTCCCCTTGGCCATGAACTACTTAGACAGATTTTTAGCCGTGGTACCCACCAAAAAGTGTAACCTGCAGCTGCTGGGAGCAGTGTGCATGTTTCTTGCATCCAAATTGAAAGAGACTCGTCCATTAACCGCAGAGAAGCTTTGCATCTACACAGATAACTCCATCAGACCACAAGAGCTGCTGAATGGGAACTGGTGGTGTTGGGGAAATTGAAGTGGAACTTGGCAGCAGTAACGCCAAACGACTTCATTGAGCACATTGTGAGGAGGCTGCCGCTGCCCGAGGATAAGCTGGCACTTATACGCAAACATGTCCAGACCTTCATTGCCCTATGTGCCACAG
>novel_circ_0003469_junction_seq |chr Chr5:28832593-28836699|-
CCAGACCTTCATTGCCCTATGTGCCACAGGTTTGTGAGGAGCAGAAGTGCGAGGAAGA
>novel_circ_0003470_full_seq |chr Chr5:29704057-29705673|+
GTGTAACCTCTAGACCGCCCGGACACCCCTGAGCTCCTCTCGGTGCGATGGATGAAGATGTGCTTCTGCAGGAGGAGGACTTGGAGGGCTCGTGGACGTTGCTGTCCTGGATGGCGTCCTTCGTCATGGTGTTTGGAGGAGCGCTGCCCTATGTGCCACAGTACCAGGATATCCAGGGGAGCAGCAACAGCGAGGGCTTCTCCACCAGAGTGTGCCTGGTGCTGCTCATAGCCAACATCCTGCGCATCTTCTTCTGATAGGGAAGCAGTTTGAGCTCACCCTGCTGCTCCAGAGCGTGGTGATGATCCTCGCCATGTTCGCCATGCTCCACCTCTGCTGCGTGGTCCAGAACACCAACCGAGTGAGCACCAAGCAGCACCGACTTTCAG
>novel_circ_0003470_junction_seq |chr Chr5:29704057-29705673|+
AGTGAGCACCAAGCAGCACCGACTTTCAGGTGTAACCTCTAGACCGCCCGGACACCCC
>novel_circ_0003471_full_seq |chr Chr5:29866804-29867074|+
ATATTTGAATGTGGCAGAAACCAGAACAGATCAACATGGACTCTCCAGTGAAGGCTCAGAAAGCGAGGGTAACCGTGGTACCAGCAGCAGCCCCTGATGGTGGCTACTCCTGGTTCATCCTGCTCTCCTGCTTCCTGGTCTTTGGCCTGACCTTTGGGGTCACTAAGGCTTTTGGTGTATACTACGTTGAGATACAACGATACTTTGAAACCACAGCAACAGAAACATCGTGGATTTCCTCTATTGCCGTGGCTGCCCTTCACTTTGGGG
>novel_circ_0003471_junction_seq |chr Chr5:29866804-29867074|+
TATTGCCGTGGCTGCCCTTCACTTTGGGGATATTTGAATGTGGCAGAAACCAGAACAG
>novel_circ_0003472_full_seq |chr Chr5:30012254-30019240|-
TGAGGTGGAAAGTGAAGTGACAGAAGTGAAGACCGAAAATGGACTGGAAGATGTCCGCCCTAGCACACAGGCCGTAAGCGAGGCACTTGGTCCCTCGTGTGTGATACAGAGGAACAATGGGTCGGTCTGGCTGAAAGCATCAAGGACAAAACCTCCCCACAGGACCGCCACCTCTACCGTGTCATCAGCCAGAACTTCCTACCTGAGATCAGCAGCATGATTGAGCACAAGAGCGGGAGCTGAAACAGAAGCTACTGGACCCAACCCCAGTTCGCATATCACAACGGTTCTCTGAAAAACACATTACCCTAGAGGAGGAG
>novel_circ_0003472_junction_seq |chr Chr5:30012254-30019240|-
CTGAAAAACACATTACCCTAGAGGAGGAGTGAGGTGGAAAGTGAAGTGACAGAAGTGA
>novel_circ_0003473_full_seq |chr Chr5:30949286-30964563|-
AATCCATAGCTCGATCCAGTAAGCTGCTGAACTGGTGCCAGAGACAAACAGAGGGATACAGGAATGTTAAAGTAACGGACCTTACGATGTCTTGGAAGAGCGGTCTGGCCCTGTGCGCCCTCATTGACCGATACAGACCGGACCTCATCGCAGGAGAACCAGGCGCCCCAAACTCCCACGGCGACCGTGGATGCCCCCGGAAGGGCGACGGCAGCGGCAGCCCCCTCGGCCGACCTCCAGCCCTCAG
>novel_circ_0003473_junction_seq |chr Chr5:30949286-30964563|-
AGCCCCCTCGGCCGACCTCCAGCCCTCAGAATCCATAGCTCGATCCAGTAAGCTGCTG
>novel_circ_0003474_full_seq |chr Chr5:31099007-31099905|-
GCCACCAACCTGGTTCCCTCCTCCACCAACAATGCCACCCTTTCCTTTGCAAGTCCCGATGTCTCCATACTAAACTACCAATCTGCACTCTACCAGCCCTCCGCTGCCTCTATGGCGGCCGTGGCCCAGAGGAGCATGCCCCTGCAGCCAGGACCTCCTCAGCTCTGCGCCGCCCGGCCCGACCCCTTCCAGCAGGCGCTCATCGTCTGCCCACCTGGCTTCCAAGGCTGCAGGCGTCCCCTTCGAAGCACACCAGTTACTCTGTGCGGATGGAGAACGCTGTTCCCATAGTGACGCAGGCCCCTGGTGCCCAGCCTCTGCAGATCCAACCTGGCCTGCTTACACAG
>novel_circ_0003474_junction_seq |chr Chr5:31099007-31099905|-
TGCAGATCCAACCTGGCCTGCTTACACAGGCCACCAACCTGGTTCCCTCCTCCACCAA
>novel_circ_0003475_full_seq |chr Chr5:31102712-31107247|-
ACTCCAGAGGACCACGAGGGCGAGACGGGGATCAAGTCCAAGGAGGCCCGCAAGTACATCTTCAACTGCTTGGATGATATGGCGCAGTGAACATGACGTCAGATCTGGAGGGGAGCGAAATGCTGGCGGAGAAGGCCGACAGGAGGGAGTTCATCGACTTGTTAACCAAGATGCTGACCATCGACGCAGACAAGAGGATCACCCCCATCGAAACGCTCAACCACCCCTTTGTTACTATGACACACCTCCTCGATTTCCCACACAGCACACCAACCAGAGCAAGACGCCCTTTATCACCCACGTGGCCCCCAGCACCTCCACCAACCTCACCATGACCTTCAACAACCAGCTGAACACTGTGCACAGCCAG
>novel_circ_0003475_junction_seq |chr Chr5:31102712-31107247|-
ACAACCAGCTGAACACTGTGCACAGCCAGACTCCAGAGGACCACGAGGGCGAGACGGG
>novel_circ_0003476_full_seq |chr Chr5:31107160-31109250|-
GGCTCCGGAGATCATCCTGGGCCTGCCGTTCTGCGAGGCCATAGACATGTGGTCCCTGGGCTGTGTGATAGCCGAGCTCTTCCTGGGATGGCCCCTCTACCCCGGAGCCTCAGAGTACGATCAATCCGGTACATCTCTCAGACACAGGGTCTACCTGCAGAGTATCTGTTGAGTGCGGGGACAAAGACCACCAGGTTCTTCAACAGAGACCCCGACTCCACCTATCCTCTCTGGAGACTCAAACTCCAGAGGACCACGAGGGCGAGACGGGGATCAAGTCCAAGGAGGCCCGCAAGTACATCTTCAACTGCTTGGATGATATGGCGCAG
>novel_circ_0003476_junction_seq |chr Chr5:31107160-31109250|-
TCTTCAACTGCTTGGATGATATGGCGCAGGGCTCCGGAGATCATCCTGGGCCTGCCGT
>novel_circ_0003477_full_seq |chr Chr5:3121406-3128437|-
GGTTTTTTCCGGCGGACCATCCGTCTGAAGCTGGAGTACGACAAGTGCGAGCGCCGCTGCAAGATCCAAAAAAAGAACCGCAACAAGTGCCAATACTGCCGCTTCCAGAAGTGCCTGTCGGTGGGCATGTCCCACAACCCATCCGGTTTGGTCGGATGCCCCAGTCGGAGAAGCTAAAGCTGAAGGCGGAGATGGTGACGGGAGACAGGGAGGTGGAAGACCCCCACGTGGCCGACCAGAAGACGCTGGCCCGGCAGATCTACGAGGCCTACCTCAAGAACTTCAACATGAACAAGGCCAAGGCTCGAACCATTCTCACCGGCAAGACCAGCACCCCT
>novel_circ_0003477_junction_seq |chr Chr5:3121406-3128437|-
CCATTCTCACCGGCAAGACCAGCACCCCTGGTTTTTTCCGGCGGACCATCCGTCTGAA
>novel_circ_0003479_full_seq |chr Chr5:3128298-3137358|-
TCTGATGAGTGAGAGTGCCGGCAGCCCGCTCCTCCACCGCGATGGTCGACATGGAGAGCCACTACCATCCCCCTTCGCCCCTGGAGGACTCGGTGCTGGCCAGCCCGCTGTGCGCCGATGACGACTTCATGGGCGGCATGGAGGAGCTCCAGGACATCTCCCAGTCCATCGACAACGACGCCCTCAGCTCCTTCGACGTCCCCGAATACCAGTCCTCCAGCAACGGCTCCGAAGGTTCCACCGTTCTAGGTTTTTTCCGGCGGACCATCCGTCTGAAGCTGGAGTACGACAAGTGCGAGCGCCGCTGCAAGATCCAAAAAAAGAACCGCAACAAGTGCCAATACTGCCGCTTCCAGAAGTGCCTGTCGGTGGGCATGTCCCACAACG
>novel_circ_0003479_junction_seq |chr Chr5:3128298-3137358|-
GTGCCTGTCGGTGGGCATGTCCCACAACGTCTGATGAGTGAGAGTGCCGGCAGCCCGC
>novel_circ_0003480_full_seq |chr Chr5:3131369-3137358|-
TCTGATGAGTGAGAGTGCCGGCAGCCCGCTCCTCCACCGCGATGGTCGACATGGAGAGCCACTACCATCCCCCTTCGCCCCTGGAGGACTCGGTGCTGGCCAGCCCGCTGTGCGCCGATGACGACTTCATGGGCGGCATGGAGGAGCTCCAGGACATCTCCCAGTCCATCGACAACGACGCCCTCAGCTCCTTCGACGTCCCCGAATACCAGTCCTCCAGCAACGGCTCCGAAGGTTCCACCGTTCTACTTCTCATCGGCCTCCTCATCGCTCAATCTGGAGTGTCGAGTTTGTGCCGACCGCGCCTCGGGCTACCACTACGGAGTCCACGCCTGCGAGGGCTGCAAG
>novel_circ_0003480_junction_seq |chr Chr5:3131369-3137358|-
ACGGAGTCCACGCCTGCGAGGGCTGCAAGTCTGATGAGTGAGAGTGCCGGCAGCCCGC
>novel_circ_0003481_full_seq |chr Chr5:3137109-3137358|-
TCTGATGAGTGAGAGTGCCGGCAGCCCGCTCCTCCACCGCGATGGTCGACATGGAGAGCCACTACCATCCCCCTTCGCCCCTGGAGGACTCGGTGCTGGCCAGCCCGCTGTGCGCCGATGACGACTTCATGGGCGGCATGGAGGAGCTCCAGGACATCTCCCAGTCCATCGACAACGACGCCCTCAGCTCCTTCGACGTCCCCGAATACCAGTCCTCCAGCAACGGCTCCGAAGGTTCCACCGTTCTAG
>novel_circ_0003481_junction_seq |chr Chr5:3137109-3137358|-
CAACGGCTCCGAAGGTTCCACCGTTCTAGTCTGATGAGTGAGAGTGCCGGCAGCCCGC
>novel_circ_0003482_full_seq |chr Chr5:31604913-31605308|-
AACTAGCTAAGCATGACAGCACACACCGCGCCATAGGAGTCCGGTACTGATGGTGTGGGAGGAGTGAACAGGGAAAGGAAGCAGAAGAGGAAGAAGAGAGAGCGTCTGGACACTTGTTACCATCAGAGCAGATGGGTGAGATGGAGGATGAGCGTACAGCGCAGGCCAGCGTGCTCTTTGAGAACTTTGTCAAGGCATCCACCTGTAAAGGGACTCTGCAGGCCTTCAGCATCCTCTGCAGGCAGCTGGAGCTGGATCCTCTGGACTACAGCAACTTCTACAGCTCACTGAAAGCTGCAATCAGCACCTGGAAGGTCAAGGCCCTGTGGACCAAACTGGACAAGAGGGCACAGCACAAGGTCTACAACCAGAATAAAGCCTGCCACGGCACCAGG
>novel_circ_0003482_junction_seq |chr Chr5:31604913-31605308|-
ACCAGAATAAAGCCTGCCACGGCACCAGGAACTAGCTAAGCATGACAGCACACACCGC
>novel_circ_0003483_full_seq |chr Chr5:31660473-31664653|+
GTCAATAGTAGAAGAGGCAATGCAGTGTAAGAAGAAAATCCTTCAGAATGACGGAGTAGTGACTAGTCCCTGTGCTCGACCGCGTAAAGCAGGACACACACTGCTGATACTGGGAGGCCAGACCTTCATGTGTGACAAGATATACCAGCTCCATCACCACTGTGCCTTATTCACTGATCCCCACCGCCTTCGTCAGCACATGGAAACACCTACCTGCCTAACTGGGAGACATCAGGAGCCAGTAACTG
>novel_circ_0003483_junction_seq |chr Chr5:31660473-31664653|+
AACTGGGAGACATCAGGAGCCAGTAACTGGTCAATAGTAGAAGAGGCAATGCAGTGTA
>novel_circ_0003484_full_seq |chr Chr5:31663898-31664653|+
GTCGAGAGGTATGACCCCCTCAGTAATAAATGGACTATGGTGGCTCCTCTAAGAGATGGAGTCAGTAATGCAGCCGTGGTTAGTGCCAAACTCAAACTCTTTGTTTTTGGAGGGACCACCATACATCGAGACAAGGCCTCCAAGCTCCATCACCACTGTGCCTTATTCACTGATCCCCACCGCCTTCGTCAGCACATGGAAACACCTACCTGCCTAACTGGGAGACATCAGGAGCCAGTAACTG
>novel_circ_0003484_junction_seq |chr Chr5:31663898-31664653|+
AACTGGGAGACATCAGGAGCCAGTAACTGGTCGAGAGGTATGACCCCCTCAGTAATAA
>novel_circ_0003485_full_seq |chr Chr5:31693537-31693861|-
AAAGCAAAGTTGCAGTGATGTCGGATCCTCAGAATGATGGAGACATCTTCTTCTGCTGAGAGGAACTGGACGACGCACATGTGAACTTCTAACCCTCCAGTCATCAGGGTCAGTCATCAGGGTCAGTCACCAGGGACAGTCAACAGACAATCGGCCAGTGCAGCAAACAGGACCCCAAGTGTCCCCTGACTCTCTATTTGGATATAATACATGCCCATGTAGCTTCTTTGCTGACTGTCTGGCCTCTGGACACGGTCCCTACCTTCCTGTCAGACAGAATGGAGCATCTGGGATGAAAGTCTGACTTACCTACATGTGCCCCAG
>novel_circ_0003485_junction_seq |chr Chr5:31693537-31693861|-
AAAGTCTGACTTACCTACATGTGCCCCAGAAAGCAAAGTTGCAGTGATGTCGGATCCT
>novel_circ_0003487_full_seq |chr Chr5:31699064-31699867|-
CAGGTGCAGCACAGTGTGACACATCTTCACGAGCTGCTGATTTCACTGCACAGGCTGCACATCAGGAAGAAAAGAGGAGGAGAGAGAAGGCATGGGAGGTGAAGGAGAATTGTCTGGCAGAGCGCGAGGAGATGCTGAGGGTGGAGGAGGAGCAGACCAGGAAGAGGTGTCGGGAGGTGATGGAGGAGAGAGAGATGCAGCAGAGGAAGAAAGAGGAGTACCAGGGAGAGCTGGAGAGGCTGAGGGAGGCACAGAGGAGGCTGGAGAGAGACAAGGAGGCTCTGAGGAGAGACACCGAGAGACTGGAGGCCATGAAGAGAGACCAG
>novel_circ_0003487_junction_seq |chr Chr5:31699064-31699867|-
AGAGACTGGAGGCCATGAAGAGAGACCAGCAGGTGCAGCACAGTGTGACACATCTTCA
>novel_circ_0003489_full_seq |chr Chr5:32446542-32448069|-
CACCCAGCAGCTGTGTGGTGACTGAGTGGGCTGAGTGGGACCCCTGCAGCGTCACTTGTGGTCTGGGTATGAGAAGACGTGAGCGCATGGTGAAGATGCCATACCATCCCCTGCATGCTGTCTCCCTGGTCTGACTGGACTGAGTGCAGTGTGACGTGCGGGCGGGGCCTACGAACACGTCAGCGGATGCTGAAGTCTGATCCTGCCGGGTGCACTGAGGAGCTGGAGCAGACAGAGAAGTGCATGCTGCCCGACTGCT
>novel_circ_0003489_junction_seq |chr Chr5:32446542-32448069|-
GACAGAGAAGTGCATGCTGCCCGACTGCTCACCCAGCAGCTGTGTGGTGACTGAGTGG
>novel_circ_0003490_full_seq |chr Chr5:32446542-32450926|-
AGCCGTCAACGTGTATGATGTCAGAGTGGATCAGCTGGTCGGCCTGCAGCGTGTCCTGTGGGATGGGGATGAGGTCCAGGGAGCGATATGTCAAACAGTATCCTGAGGACGGCTCGCTCTGCCAGCTCCAAACCGAGGAGACGGAGAAGTGTGTCGTCAACGATGAATGCATACCATCCCCTGCATGCTGTCTCCCTGGTCTGACTGGACTGAGTGCAGTGTGACGTGCGGGCGGGGCCTACGAACACGTCAGCGGATGCTGAAGTCTGATCCTGCCGGGTGCACTGAGGAGCTGGAGCAGACAGAGAAGTGCATGCTGCCCGACTGCT
>novel_circ_0003490_junction_seq |chr Chr5:32446542-32450926|-
GACAGAGAAGTGCATGCTGCCCGACTGCTAGCCGTCAACGTGTATGATGTCAGAGTGG
>novel_circ_0003491_full_seq |chr Chr5:32447901-32450926|-
AGCCGTCAACGTGTATGATGTCAGAGTGGATCAGCTGGTCGGCCTGCAGCGTGTCCTGTGGGATGGGGATGAGGTCCAGGGAGCGATATGTCAAACAGTATCCTGAGGACGGCTCGCTCTGCCAGCTCCAAACCGAGGAGACGGAGAAGTGTGTCGTCAACGATGAATGCCACCCAGCAGCTGTGTGGTGACTGAGTGGGCTGAGTGGGACCCCTGCAGCGTCACTTGTGGTCTGGGTATGAGAAGACGTGAGCGCATGGTGAAGATGCCTCCCATAGACGGATCAATGTGTAAGACCGAGGTGGCAGAAGTGGAGAAATGCATGATGCCAGAATGCC
>novel_circ_0003491_junction_seq |chr Chr5:32447901-32450926|-
AGTGGAGAAATGCATGATGCCAGAATGCCAGCCGTCAACGTGTATGATGTCAGAGTGG
>novel_circ_0003492_full_seq |chr Chr5:32536477-32539468|-
GGCCAGTATTGTCCAGAAGAGAATCATTTATTTCCAGGACGAAGGCTCTCTCACTATTCGACTGTGTGAGAAAAGCGTGTGTTCGGTGAAGCTACAGAGGCTCCTGCTATGGAGTGCTGCGCCTGCGGAACAGCCAAGTACAGACTCACCTTCTTCGGCAACTGGTCAGAGAAAGTACATCCCAAAGACTACCCAGACGAGCCAACCACTGGTCGGCTCTGATCGGTGCGTCTCACACCAGACGCTACGTGCTATGGGAGTACGGAGGCTACGCCAGTGAGGGCGTCCGTCAGGTTGCTGAGTTTGGCTCCCCCATCAAGATGGAAGAAGAGATTCGACAGAAG
>novel_circ_0003492_junction_seq |chr Chr5:32536477-32539468|-
TCAAGATGGAAGAAGAGATTCGACAGAAGGGCCAGTATTGTCCAGAAGAGAATCATTT
>novel_circ_0003494_full_seq |chr Chr5:32907533-32907903|+
GAAGATGATGGTGGTGATGGTGATGATGATGATGTGACACCGTGGCCAGCCAATGATCACGCAAGGAGGGAGTGGAAGGGGTGTGTTCAGAGGCTGAGCTTGGATGTCATCGATGCTGAGGAGACCGCGGAGGAAGAAGGGGAAGAGAGGGAGGTAGAGGAGGGTGGGGGAGGCCTTGTCCGAGCCGAGGAGCACCGACGCTGGCTTAACAAACGAGGAGAAGAAGAGGAGGAGGAGGAGGAAGAGGAGGAGGGAGGCGAAGCTGTCGCCTGTCAAAGGGGGATCAACCTGTGCTGTCATGGACAAGTATCGACCAAAGAGACCAACCACCCTGGCTCTGTTCCCACAGCTGCCACAAGCCGGCACCCAG
>novel_circ_0003494_junction_seq |chr Chr5:32907533-32907903|+
TCCCACAGCTGCCACAAGCCGGCACCCAGGAAGATGATGGTGGTGATGGTGATGATGA
>novel_circ_0003496_full_seq |chr Chr5:33175730-33178334|+
TGGTTTGGTAATCTGGTGACCCTGAGGTGGTGGAATGACTTGTGGCTGAATGAAGGCTTTGCATCCTATGTTGAGTACCTGGGAGCAGACGAGGCTGAACCCGACTGGAACGTGTATAAATGGATTGTTCCAATCAAGTGGATGAAGACTGGAGAGAGCCAGCCACCCGAGTGGCTGAAGGATGAATCAG
>novel_circ_0003496_junction_seq |chr Chr5:33175730-33178334|+
GCCACCCGAGTGGCTGAAGGATGAATCAGTGGTTTGGTAATCTGGTGACCCTGAGGTG
>novel_circ_0003498_full_seq |chr Chr5:33177885-33179696|+
GCTGTTAATGCTAATGGCACTCAACTTCCTGACACTGTCCATAACATCATGGACACCTGGGTGCTGCAGATGGGCTTTCCTGTGGTTACCATAGATACCAAGACTGGGGTCGTAATCCAGAAGCACTTTCTCTTGGATCTAGACATTTCTCCCTTCAATATAAATGGATTGTTCCAATCAAGTGGATGAAGACTGGAGAGAGCCAGCCACCCGAGTGGCTGAAGGATGAATCAGCACAATTGATGTGATGAAGGTATCAGCTGATCACTGGGTGCTGGCCAACCTTAATGTGGTGGGCTACTACAGAGTCAACTATGACGCGGACAACTGGGACAGACTCCTAAATGTCCTAAGGACCGATCATAAG
>novel_circ_0003498_junction_seq |chr Chr5:33177885-33179696|+
TCCTAAATGTCCTAAGGACCGATCATAAGGCTGTTAATGCTAATGGCACTCAACTTCC
>novel_circ_0003500_full_seq |chr Chr5:33190456-33199032|+
CTATCGTCTCTCCACTGCTTTGGTCCCTGACTACTACAACATCACCCTGTGGCCTCGTCTCAGCCCTGACCCAAACACTGGCCTCTACATTTTTACAGCCGGTCCACTGTGGAGTTTGAGTGTGTGAACGAAACAAATCTGATCCTGATCCACTCCAACAAACTCAACTACACCAAGCTGGACAGCACACACAAGGCCAGGCTTATCGCTTCAGATTGTTGCCACCTCTCAGATGCATCCGACTCATGCCAGAAAGACCTTCCCTTGTTTCGATGAGCCCGCTATGAAAGCTTTTTTCTATATAACTCTCATCCACCCCCGTGAAACTGTAGCCCTGTCCAATGGCATGGAACGAG
>novel_circ_0003500_junction_seq |chr Chr5:33190456-33199032|+
TGTAGCCCTGTCCAATGGCATGGAACGAGCTATCGTCTCTCCACTGCTTTGGTCCCTG
>novel_circ_0003501_full_seq |chr Chr5:33202375-33209236|+
ATATTGTTAACACCACTATTGATGGAGTAGCTGTGACACAGACCACGTTTGAGCCCACCTTAAAAATGTCCACCTATCTACTAGCCATTGTGATCTCTGACTACACATACCTCCAAGCCACACAAGGAGACACTCTGTTCGTATCTGGGCTCGCAGGACGGCTATTGAGCAGGGACAGGGAGACTATGCCCTCAATGTGACCGGACCCATACTGGACTTCTTCCAGATGTACTTTAACATCTCCTACCCTCTGAGCAAGTCAGTGACAGGATGATGACAATTTTCTTTTGTCTTCAGGGATACCTCAAACATTTTGCCTACAGTAACACAGTCGGGAATGACTTATGGCATCACTTACAAATG
>novel_circ_0003501_junction_seq |chr Chr5:33202375-33209236|+
GGAATGACTTATGGCATCACTTACAAATGATATTGTTAACACCACTATTGATGGAGTA
>novel_circ_0003503_full_seq |chr Chr5:33487692-33493673|-
GTGAGCGTTCTGACCGATCAGGTTGAGGCCCAGGGAGAGAAGATCAGAGACCTAGAGAGTTCTCTGGAGGAACACCGGCGGAAACTGGCCTCTACAGAGGAGATGCTGCAACAGAGCTGATGAGCAGGACCTCTCTGGAGACTCAGAAGCTGGACCTGATGGACGAGGTGTCCTACCTCAAACTGAAGCTGGTCGGCATGGAGGAGACACACACAAACTCACACCCACAGGACCCTGCGGAAACAAAGCAGAACAAAGCTGAG
>novel_circ_0003503_junction_seq |chr Chr5:33487692-33493673|-
CTGCGGAAACAAAGCAGAACAAAGCTGAGGTGAGCGTTCTGACCGATCAGGTTGAGGC
>novel_circ_0003504_full_seq |chr Chr5:33487692-33495972|-
GTGAACCCGTGTTCTCCAGCCAACAATGAAACCTATCAAGAACGACTGCTCCGCCTAGAGGGAGACAAGGAGTCTCTGGTGCTACAGTGAGCGTTCTGACCGATCAGGTTGAGGCCCAGGGAGAGAAGATCAGAGACCTAGAGAGTTCTCTGGAGGAACACCGGCGGAAACTGGCCTCTACAGAGGAGATGCTGCAACAGAGCTGATGAGCAGGACCTCTCTGGAGACTCAGAAGCTGGACCTGATGGACGAGGTGTCCTACCTCAAACTGAAGCTGGTCGGCATGGAGGAGACACACACAAACTCACACCCACAGGACCCTGCGGAAACAAAGCAGAACAAAGCTGAG
>novel_circ_0003504_junction_seq |chr Chr5:33487692-33495972|-
CTGCGGAAACAAAGCAGAACAAAGCTGAGGTGAACCCGTGTTCTCCAGCCAACAATGA
>novel_circ_0003506_full_seq |chr Chr5:3382556-3384474|-
AACGGCAAACCTTGAACGCTCTGACACCATCCGCTGTATGAAGTCCTGTCAGCCCAATGACGTCGCCTGTGTTCTGGACCCCATGCACTCACTGTCCCACAGATTGTTTTCCTGAGAACCACGGTGCCGGCTTACGGGTCCTATCACTTAGGCAGTTACGACGTCAAGTTTGACATCCTGGAGGGCAATGTGGAGAACGCCTTCGACATCATCAAGCGGGTAGAGAATGGAATGTATGTGG
>novel_circ_0003506_junction_seq |chr Chr5:3382556-3384474|-
CAAGCGGGTAGAGAATGGAATGTATGTGGAACGGCAAACCTTGAACGCTCTGACACCA
>novel_circ_0003507_full_seq |chr Chr5:3390542-3396520|-
ATGTGCTGCCACTGTTGTCTTCTGGGGAAGTCCAATCAGGAGCAGGGCCTACACTGTGACCACAACCTGTCGGTGGGCTACCAGTGTGGCCTGGTGTCCCATGTTGATGAATGCGTGACGGGAACACACACATGCACAGTGAATCAGAGCTGCTTCAATGTACAGGGAGGATTCAGATGCCTGTCCTTCGAGTGTCCAAACAACTACAGGCGTGTTGGAGAGAC
>novel_circ_0003507_junction_seq |chr Chr5:3390542-3396520|-
CCAAACAACTACAGGCGTGTTGGAGAGACATGTGCTGCCACTGTTGTCTTCTGGGGAA
>novel_circ_0003508_full_seq |chr Chr5:3429823-3434483|+
ACACCCAAAGACACAGCACTCAAGTGTGTCAAGCTGGCCATAGATGCGGGTTACCGGCACTTTGATGGGGCATTGGTGTATTTCAATGAGCACGAAGTTGCTTTAGAGGCTTGCAAAGACGCAGGATTGGTTAAATCTCTGGGAGTCTCCAACTTCAATCGCAGACAGCTGGAGCTGCTGCTGAACAAACCCGGCCTCAAACACAAACCTGTGTCCAACCAGTTGAATGCCATCCGTATTTCACCCAACCCAAGCTTCTGGAGTACTGTCGTCAGAATGACATTGTGATTGTTGGCTACTGCCCGATTGGCTCCTCCAGAGATGCATCCTG
>novel_circ_0003508_junction_seq |chr Chr5:3429823-3434483|+
CCGATTGGCTCCTCCAGAGATGCATCCTGACACCCAAAGACACAGCACTCAAGTGTGT
>novel_circ_0003509_full_seq |chr Chr5:34415384-34420136|-
TCATTTAGAGGATGTGGTGTTTGCCTGCGGCTGTGAGATTCGCTGGCTGCAGCTATGGCAACAGAGAGGGGAGGCGGGGCTAAGCAGCCAACAGTTATACTGTTCTGATGGCTTCAGTAAGATCCTGCTGAACGATATGAACATCAGCAATTGTAACTGCCAGATATCAGCGTCAGCCACAGCAACCTCACTGTAATCGAGGGTGATCGAGTATCGGCGATCTGTAACGGCTCTGGATCTCCGTTACCTGAGGTGGACTGGCCTGTCAACGGCCTGCACTCCATCAATGCACAAGAGCCAGCGTCTACGACAACCACACCATTCTTTCCATCAACATCACTTTGGTCAATGTGAGCAGAGACGACAACAACTTCCTGCTAACCTGCACCGCCACCAACATAGTGGGCATGACCAACGCTTCCGTCCAGCTAACGGTTCACT
>novel_circ_0003509_junction_seq |chr Chr5:34415384-34420136|-
CAACGCTTCCGTCCAGCTAACGGTTCACTTCATTTAGAGGATGTGGTGTTTGCCTGCG
>novel_circ_0003510_full_seq |chr Chr5:3446700-3469676|+
GTGCCGATCGTTTCTATGACAACATAGAGGACATGATTGGCTATCGGCCCAGCCCTGTCATGAAATACTGCTGGCTTTATTTCACCCCTGCAACGTGCCTTGCGGCATGTATGTCTTCCAGCTCTTTGACTACTACGCAGCCAGTGGGATGTGCCTGCTCTTCGTAGCTGTTTTTGAGACAGTTTGCATTGCTTGGATTTATG
>novel_circ_0003510_junction_seq |chr Chr5:3446700-3469676|+
TGAGACAGTTTGCATTGCTTGGATTTATGGTGCCGATCGTTTCTATGACAACATAGAG
>novel_circ_0003511_full_seq |chr Chr5:3447083-3470158|+
GGAACCTTTGCTTTCGTCTTGATCAAGTACTCACCTCTGAAGTACAACAATGAATACGTATACCCATGGTGGGGTGAGGGGATAGGCTGGATCCTGGCCCTGTCCTCCATGCTGTGCATCCCTGTCTGGGTAGCAGTGAAACTGTACAACACCCCTGGAACGCTGAGAGAGTGCCGACCGTTTCTATGACAACATAGAGGACATGATTGGCTATCGGCCCAGCCCTGTCATGAAATACTGCTGGCTTTACTTCACCCCTGCAACGTGCCTT
>novel_circ_0003511_junction_seq |chr Chr5:3447083-3470158|+
GGCTTTACTTCACCCCTGCAACGTGCCTTGGAACCTTTGCTTTCGTCTTGATCAAGTA
>novel_circ_0003512_full_seq |chr Chr5:3447110-3470158|+
TACTCACCTCTGAAGTACAACAATGAATACGTATACCCATGGTGGGGTGAGGGGATAGGCTGGATCCTGGCCCTGTCCTCCATGCTGTGCATCCCTGTCTGGGTAGCAGTGAAACTGTACAACACCCCTGGAACGCTGAGAGAGTGCCGACCGTTTCTATGACAACATAGAGGACATGATTGGCTATCGGCCCAGCCCTGTCATGAAATACTGCTGGCTTTACTTCACCCCTGCAACGTGCCTT
>novel_circ_0003512_junction_seq |chr Chr5:3447110-3470158|+
GGCTTTACTTCACCCCTGCAACGTGCCTTTACTCACCTCTGAAGTACAACAATGAATA
>novel_circ_0003514_full_seq |chr Chr5:35063247-35063746|-
TGAAACGGTGGTGGAGGGCACCCTGACCCATCCTTTTGCACTCACACTGTCCGAGGAGACCTTATACTGGACCGATTGGCAGACCCGCTCCATCCACGCCTGTAACAAACACAGTGGAGACAAAACCAGAGAGATTCTCAGTGGGATTTACTCTCCTATGGACATCCAGGTCCTGGAGCCCTATCGGCAGCCTTACTCCAGACTCCCTGTAGTGACAATAACGGAGGCTGTAGTCATCTCTGCCTACTCTCTCCAGTCCAGCCTTTCTACAGCTGTGCCTGTCCCACTGGAGTCCAGCTGAAACCAGATGGAAAGACGTGCAAACCAG
>novel_circ_0003514_junction_seq |chr Chr5:35063247-35063746|-
GAAACCAGATGGAAAGACGTGCAAACCAGTGAAACGGTGGTGGAGGGCACCCTGACCC
>novel_circ_0003515_full_seq |chr Chr5:35073960-35074494|-
GCTCACCTCTCCTCCTGTTTGCCAACCGGCGTGATGTACGATTGGTAGATGCTGAGGGCGTGCGGGGTGAGTCGGCCATCGTTGTTAGCGACCTAGAGGATGCAGCAGCGGTGGACTTCCTGTATTCTGAGGGCCTGATATTTTGGACAGATGTCAGTGAGGAGGCCATCAAACAGACGCACTGGAATCAGTCATCCAACCCCTTAAAGAGGCACTGGGAACTGGCCAGACTGTGGTAGTATCAGGGCTGGACAGTCCTGACGGGTTGGCCTGCGACTGGTTGGGCAGAAAGCTCTACTGGACAGACTCAGAGACCAATCGGATCGAAGTGGCCAACCTGGACGGCACCTCCAGGAAGGTCCTGTTTTGGATGGACTTGGACCAGCCCAGGGCTATTGCTCTCAACCCCGCTCAACG
>novel_circ_0003515_junction_seq |chr Chr5:35073960-35074494|-
AGGGCTATTGCTCTCAACCCCGCTCAACGGCTCACCTCTCCTCCTGTTTGCCAACCGG
>novel_circ_0003516_full_seq |chr Chr5:35187551-35188956|-
GTATCCCAACATATCATGTGAGCTGCTTACATCAGATGTGGGCCAGATCAACGACAGACTGGGAGAAGATGAGAAACTGCTGATGAAACTGTATGGCTTCCTCCAGAATGAGCCGCCTCTCAATCCGCTCCTGGCCAGCTTCTTCTCCAAGGTCCTATCCATTCTTATAGGACGCAAGCCTGAACAATAGTAGAGTTTCTGCGGAAGCGGGAGGACTTTGTAGACTTGATGATCAAACACATCGGGACATCTGCCATCATGGACCTGCTGCTCAGAATGCTAACCTGCATCGAACCACAACAGCTACGACAGGACGTTCTCAATGGCTGAATGAGGAGAAGGTGATTCAGAGACTGGTGGACATGGTACAACCTTCTCAAGATGAGGAT
>novel_circ_0003516_junction_seq |chr Chr5:35187551-35188956|-
ACATGGTACAACCTTCTCAAGATGAGGATGTATCCCAACATATCATGTGAGCTGCTTA
>novel_circ_0003517_full_seq |chr Chr5:35294100-35295611|-
GAGTGAAGAAGACGTTCCAGTGTGAGCTTTGTAGCTACACGTGCCCTCGACGCTCCAACCTGGACAGACACATGAAGAGCCACACAGACGAGAGACCTCACAAATGTCACCTGTGTGGAAGAGCCTTCAGGACGGTCACCCTGCTAAGAAACCATCTCAATACACACACTGTGAGCAAACTAAAGCGTCACATTCGTTCCCACACCGGAGAGCGTCCGTTCCAGTGCAGTCTTTGCAGCTACGCCAGCAGAGACACATACAAGCTGAAGAGACACATGAGGACACACTCAGAGAGAAACCTTACGAGTGCTACATCTGCCATGCCCGATTCACCCAGAGTGGAACCATGAAGATGCACATTCTGCAGAAACACACAGAGAATGTGGCCAAATTCCACTGTCCACACTGTGACACCGTCATCGCACGCAAGAGTGACTTGG
>novel_circ_0003517_junction_seq |chr Chr5:35294100-35295611|-
CACCGTCATCGCACGCAAGAGTGACTTGGGAGTGAAGAAGACGTTCCAGTGTGAGCTT
>novel_circ_0003518_full_seq |chr Chr5:35317577-35318282|-
TGATACCACAGCTGGGCCTGTGTCTGGGTGCTGTGTCACTATGGCAACAGTGCGTGGGGCAGGGCAGCGTGTACAGTGTCTCTGCTGAGAGCTTCCTGGTTACGCTGTCTGCAGCCTACTCCAGAATACTGCCAGAGAAGGCCAGCAACATGGCCGACACATGTTCTTGTGTCTGGTCGAGCGAGTGCTGGACCAGAGGTTACCACGGCGGGGCAGCAGCAGAGACGGAGTGATGGTGACGCTGTTCCAGCTGTGGAGTTACCTGGAGGCCAACAGCATCAGTGACATCGACACACTCATCACTGAGCTGGCAGAAGAATGTGGCTGGTGCAGAGCCTGGCGTCATGTGACCAGGATGTGATCGTCCACGCTCTGCGGCGTCCTGCAGAGTGCAGCCTGAGGAGAGAAGGACTTCACGCTGTGGCCAAATTACTGAAAGACCCACGAGGCAAGGTGTCAGCCTCTGCCAGCTCTGTGCTGAGGAGCCTGGCTGCCCAGCCCAAACAGAGAGAGCAG
>novel_circ_0003518_junction_seq |chr Chr5:35317577-35318282|-
TGGCTGCCCAGCCCAAACAGAGAGAGCAGTGATACCACAGCTGGGCCTGTGTCTGGGT
>novel_circ_0003519_full_seq |chr Chr5:35339662-35341105|-
GGAGTCCATCCCGAACTCTCTCCACCATGTCGCTGTCCGTTCGCCCTGCCAGACGCCTCACCTCCAGATCCATCACTAGGAGCCAGAGCTTCACTGGAGTCAACACCTACGACAAGCAATACAGAACCTCTCGGTGTTCAGCACTCCAGGTGTCAGCAGGAAGCCCAGCAGAGCCAGCAGAATGTTTACTATGTCCACCAAGTCCAACCCACCACCTAAGGTTCCTCAACCAGAGCGACTGGATCAGGTCTATGAGGCGTTGAAGAAAGGCCTTCA
>novel_circ_0003519_junction_seq |chr Chr5:35339662-35341105|-
GTCTATGAGGCGTTGAAGAAAGGCCTTCAGGAGTCCATCCCGAACTCTCTCCACCATG
>novel_circ_0003520_full_seq |chr Chr5:35554440-35555742|+
AAACTTGCCAAAGAATTGTGACCCTGGGAGGAAACCGAGAGAGGGCAATGAAAAACAGGAGTCTCCGTGGGAAATCGGGAGGGTTGGCAAGTATGGACATGAGGAGTTATCTATACGATACCTCCTCCTCTTATAAGGTGACAGCTGGCTGGAGGGAGATCACCTGAAAGTTTCCTTCCTGCTCTTGGCTATATTGAGTAAGGGAACAAGGAGCAACCATAGTGAGCTGCGGGCGACAGTCTGGACACCTCCAACTCCTTTCACCATGTCCTCTGCT
>novel_circ_0003520_junction_seq |chr Chr5:35554440-35555742|+
CTCCAACTCCTTTCACCATGTCCTCTGCTAAACTTGCCAAAGAATTGTGACCCTGGGA
>novel_circ_0003523_full_seq |chr Chr5:3609136-3609489|-
ATTCTGAGAACACAGCGGTGACTCTGTCTGCGCTCCTTGCCAGTCTCAACAGCTGCTGCAACCCGTGGATATACATGATCTTCAGCGGTCACCTCCTCCAGGATTTCGTGCACTGCTTCTCCTGCTGCCGCAAAATCAACGCTAACTTCAAGAAGGAAGACTCGGAGAGCAGCCTCCGCAGAACAACGCTGCTGACTAAGCTGACCAATCGGAGCCCCACGGGCAGCTCTAGCAACTGGAGAGAGCTGGAAAACTCTCCCAAGTTCTCCATTCAAGCGGAGTAAACACACGCAGCCAGGCAACAGCGGTTTACTTGGGTTGGGAATGAAAACATGTCTGGGAGTGGCATCAAG
>novel_circ_0003523_junction_seq |chr Chr5:3609136-3609489|-
ATGAAAACATGTCTGGGAGTGGCATCAAGATTCTGAGAACACAGCGGTGACTCTGTCT
>novel_circ_0003524_full_seq |chr Chr5:36150364-36156277|-
ATAACCCAGGGACAGACCTGACAGAGAAGCAGGTTTTGTAAGTATAACAACTTCAATAAATCAGCACTTCTCATCAGGAGGTCATCATGTCAGAGCTTGGCATCCAAGCAGGAGCGACGGTGATGATGATTTGGACTCAGCCCTCAGCACCAGCAGCCCTCAAACAGTATGCAGAGAAACTGGGGGACATCGTCGGTGCGAGCGGCAAAGTGTCAGTGGAGAACATGGAGAGAATATTGCTGCTCATGTGGTTTTGCTGAGGAGTTGGAGGAGGAAACTAAAGGAAAGGAGGGAACTAAAGGAAAACCGAAGACTATCGTAGCGAAATCTGCCTGTGGAAGT
>novel_circ_0003524_junction_seq |chr Chr5:36150364-36156277|-
CTATCGTAGCGAAATCTGCCTGTGGAAGTATAACCCAGGGACAGACCTGACAGAGAAG
>novel_circ_0003525_full_seq |chr Chr5:36229336-36232981|+
CCGTCCGGTGCTCCGGTGGAAAATGATCCTCTGGGCTCGCTGCCTCCTGGATGGGGAAACGTCAGGACAATGGCCGAATTTACTTTGTCAACCACAACACACGGACGACACAGTGGGACGATCCTCGGACCCAAGGGCTGGGAGATGAAGTACACCGCAGAGGGAGTCCGATATTTTGTGGACCACAACTCGCGCAGCACCACCTTTAAAGACCCCCGACCTGGGTTTGAGTCAGG
>novel_circ_0003525_junction_seq |chr Chr5:36229336-36232981|+
AAAGACCCCCGACCTGGGTTTGAGTCAGGCCGTCCGGTGCTCCGGTGGAAAATGATCC
>novel_circ_0003528_full_seq |chr Chr5:36234623-36239875|+
GTCACGGCAGGGCGGTTCACCCGGTGCTTACGACCGCAGCTTCAGGTGGAAGTACCACCAGTTCCGTTTCCTGTGCCATGAATGGTTCTTCCTGCTGTCGCACGAGGTGCTGAACCCCATGTACTGTTTGTTTGAGTACGCCGGCAAGAACAACTACTGTCTGCAGATCAACCCGGCCTCCTCCATCAACCCCGACCACCTCACGTACTTCCGCTTCATTGGACGCTTCATCGCCATG
>novel_circ_0003528_junction_seq |chr Chr5:36234623-36239875|+
TCCGCTTCATTGGACGCTTCATCGCCATGGTCACGGCAGGGCGGTTCACCCGGTGCTT
>novel_circ_0003529_full_seq |chr Chr5:36239715-36242943|+
GGAATGGTTCTTCCTGCTGTCGCACGAGGTGCTGAACCCCATGTACTGTTTGTTTGAGTACGCCGGCAAGAACAACTACTGTCTGCAGATCAACCCGGCCTCCTCCATCAACCCCGACCACCTCACGTACTTCCGCTTCATTGGACGCTTCATCGCCATGCTTTGTACCACGGAAAGTTCATCGACACCGGCTTCACGCTGCCCTTCTACAAGCGAATGCTGGACAAGAAACCCACGCTCAAAGACCTGGAGTCCATAGACCCTGAGTTTTATAACTCCATCATGTGGGTCAA
>novel_circ_0003529_junction_seq |chr Chr5:36239715-36242943|+
GAGTTTTATAACTCCATCATGTGGGTCAAGGAATGGTTCTTCCTGCTGTCGCACGAGG
>novel_circ_0003530_full_seq |chr Chr5:36493207-36493712|-
AGGAGCTGCCCAACATCTACAAGTGTCCGTATCAGGGCTGTACAGCCGTCTATAAAGCTCCTGATGGTTTGAAAAGCACATCAAGGAGCATCACGAGGAGGTGAAAGAGCGACCCTGCCCTCATCCTGGCTGCAACAAGGTTTTCATGATCGACCGCTACCTGCAGCGACATGTCAAGCTCATCCACACAG
>novel_circ_0003530_junction_seq |chr Chr5:36493207-36493712|-
GCAGCGACATGTCAAGCTCATCCACACAGAGGAGCTGCCCAACATCTACAAGTGTCCG
>novel_circ_0003531_full_seq |chr Chr5:36567546-36568648|-
GGTCTGAGGAGGGAGCAGAGCAGGCAAAGCAGGACCTGCTGAAGGCGGTGGGGAAGGTGACTGACATCGTCTCCTCTCTGGGCTTCAGTTGGTGGCAAGGAGGACCCCCACACACCCAGTCTCTCAAAGAACTACACTGGTAATTGAGACATTACTTTTCAGCACCTTTGTGTCATGGAAGGCCTTCTTCCCCCTGGTGAGGGACGACTCCAACTGTACTTACACCTTCATAACAG
>novel_circ_0003531_junction_seq |chr Chr5:36567546-36568648|-
CTCCAACTGTACTTACACCTTCATAACAGGGTCTGAGGAGGGAGCAGAGCAGGCAAAG
>novel_circ_0003532_full_seq |chr Chr5:36643792-36647552|-
ATGATGCCTGCCTGAGGGAATATAATGGATAACAGCAAACCAAGTCGTGTGTGTCGGCCCCAGCGGATCAGTGAATCGTCCAATCTGGGGTACCACGCCAGGCCCAGCGCCCAGCCGCTCCTGCAAACAAGACGCACCACGCTGAGGGGAGGTTCAGAGCGGCTGCTGCTGATTGGAGGAGAG
>novel_circ_0003532_junction_seq |chr Chr5:36643792-36647552|-
CAGAGCGGCTGCTGCTGATTGGAGGAGAGATGATGCCTGCCTGAGGGAATATAATGGA
>novel_circ_0003534_full_seq |chr Chr5:36667336-36667570|-
GTGCACCAACAGCATCTGTACTGGGCCAATACACTCAGTAACTACAGTAACACTGATGCTTTTTTATCTATTCTGAAGCTGATGCTGACAGTAAATGATTACGCTGTTAAACTAGTGGAAAAAAGAGACTCTACGATCTTCTAATAAGCCATAATTAGGCAGCATAAACAGTGTGTGGTTAGTATTTTAAAGACTGGTTGTACAAACTGCTCCTGGTGCACCTCTGCTTTGTTT
>novel_circ_0003534_junction_seq |chr Chr5:36667336-36667570|-
ACTGCTCCTGGTGCACCTCTGCTTTGTTTGTGCACCAACAGCATCTGTACTGGGCCAA
>novel_circ_0003536_full_seq |chr Chr5:36764498-36767549|-
AAAAAAATCTACAAGTACCGTAAGGTCCTGAACAACCCGAGTCGCTGGGACGTGGTGCTGAAGGAGATCAGAGCGCTGGTGGACATGGCTCTGACCTCACCGCTGCAGGATGAGTCCATCCACCAGTCTCCTCTGCACATCATCTCCACCCTGCTGGCTGAGCCATTGCTCCTCTTCTGGAAAACAACCACCCACCACCTGACCTGTGTGAGTTCTTCTGCAACACTGTCGGGAGCGGCCGCGGTCGATGGTCGTGATTGAAGTGTTCACTCCTGTGGTCCAGAGAATCCTCAAGCATAACATGATTTTGGAAAGTGCCCTCGACTGCGTCTCTTCACTCAGGAGTACATTCTGGCTCTCAACGAGCTGAACGCTGGGATGGAGGTCGTCAAGAAGTTCGTCCACAG
>novel_circ_0003536_junction_seq |chr Chr5:36764498-36767549|-
ATGGAGGTCGTCAAGAAGTTCGTCCACAGAAAAAAATCTACAAGTACCGTAAGGTCCT
>novel_circ_0003537_full_seq |chr Chr5:36766005-36767549|-
AAAAAAATCTACAAGTACCGTAAGGTCCTGAACAACCCGAGTCGCTGGGACGTGGTGCTGAAGGAGATCAGAGCGCTGGTGGACATGGCTCTGACCTCACCGCTGCAGGATGAGTCCATCCACCAGTCTCCTCTGCACATCATCTCCACCCTGCTGGCTGAAACTCTAATCTCAGCACTCAGGATCATGAGAACATCATTGTGCCATTGCTCCTCTTCTGGAAAACAACCACCCACCACCTGACCTGTGTGAGTTCTTCTGCAACACTGTCGGGAGCGGCCGCGGTCGATGGTCGTGATTGAAGTGTTCACTCCTGTGGTCCAGAGAATCCTCAAGCATAACATG
>novel_circ_0003537_junction_seq |chr Chr5:36766005-36767549|-
TGGTCCAGAGAATCCTCAAGCATAACATGAAAAAAATCTACAAGTACCGTAAGGTCCT
>novel_circ_0003538_full_seq |chr Chr5:37906806-37907766|+
GAATAGAGAACCTGTATGAGAGAGCGCTGTACATCCGTAAGATCCTCCTGACCATTCCCAGATCAGTCCTCATCGTCATGCGCTACCTCTTCGCCTTCCTCAACCACTGTCCCAGTACAGTGACGAGAACATGATGGACCCGTACAACCTGGCCATATGCTTCGGCCCCACGCTCATGCCCACACCAGACAGCCTGGACCAGGTCTCCTGCCAGGCCCACGTCAACGAGATCATCAAGACCATCATCATCCACCACGAGACCATCTTTCCTGACGCCAAAGAACTGGACGGGCCCAACTATGAGAAGTGTATGGCTGGAGGAGACTATTG
>novel_circ_0003538_junction_seq |chr Chr5:37906806-37907766|+
GAGAAGTGTATGGCTGGAGGAGACTATTGGAATAGAGAACCTGTATGAGAGAGCGCTG
>novel_circ_0003539_full_seq |chr Chr5:482906-483945|+
GTTCAACCCCAGATTCAAGGTGTGCAGCCTGAAGTTGTTCTTGTTGCTTCCAGCAGCCAGTCTGCTCCAGTGGCACCTCAACAGCCAGCAGGTGATGATACCTCCGTCCTCTCAGCAACAGCCAGAGAGCAGCACTACTCCTCAGAGCTCCACTCTACCACCGGCCCAGACCGGAGCTCTACAG
>novel_circ_0003539_junction_seq |chr Chr5:482906-483945|+
TACCACCGGCCCAGACCGGAGCTCTACAGGTTCAACCCCAGATTCAAGGTGTGCAGCC
>novel_circ_0003541_full_seq |chr Chr5:5536248-5537683|+
CAGGACTGCTTCACAGTGGAAGGAGAGGATCTGAAACATGACTTTGAGCGGCTGCAGCTGGCGATGGAGATGGTCGGCTTCTTACCCACCACACGCAAAATATCTTCTCCCTGCTGTCAGCAATCCTCCACCTGGGAAACATCCGCTACAAGAAGAAGACCTACAGGGACGATTCCATCGACATCTGCAACCCAGAGGTCCTGCCCATCGTCTCCGAGCTGCTAGAG
>novel_circ_0003541_junction_seq |chr Chr5:5536248-5537683|+
TCCTGCCCATCGTCTCCGAGCTGCTAGAGCAGGACTGCTTCACAGTGGAAGGAGAGGA
>novel_circ_0003542_full_seq |chr Chr5:5536248-5545420|+
CAGGACTGCTTCACAGTGGAAGGAGAGGATCTGAAACATGACTTTGAGCGGCTGCAGCTGGCGATGGAGATGGTCGGCTTCTTACCCACCACACGCAAAATATCTTCTCCCTGCTGTCAGCAATCCTCCACCTGGGAAACATCCGCTACAAGAAGAAGACCTACAGGGACGATTCCATCGACATCTGCAACCCAGAGGTCCTGCCCATCGTCTCCGAGCTGCTAGAGTCAAAGAGGAGATGCTGCTGGAAGCGCTGACGACGAGGAAGACGGTGACCGTCGGCGAGAGGCTCATCGTACCCTACAAACTCGCTGAG
>novel_circ_0003542_junction_seq |chr Chr5:5536248-5545420|+
GGCTCATCGTACCCTACAAACTCGCTGAGCAGGACTGCTTCACAGTGGAAGGAGAGGA
>novel_circ_0003543_full_seq |chr Chr5:5758222-5760497|-
GCTTTGAAGGCTGCTCCATGGTGCCCTCTATCTACCCGCTGGAGACGCTGCACAACTCGCTGTCACTGAAGCAGGTGGACGAGTTCCTCAACACGGTGTGTGAGAGCAGCAGCGAGGCCCACGCCAAGACCATGAAACGCTCTCCAGCCTGTTTGACTCTCAGAGCCAGACGTCTCTCTACAGCCCTCAGCAGCCGCTGTCCTCATCAGGATCGGAAACATCTCTTCGCCCGCCAAGCCAGCCTCTATGGC
>novel_circ_0003543_junction_seq |chr Chr5:5758222-5760497|-
TCTTCGCCCGCCAAGCCAGCCTCTATGGCGCTTTGAAGGCTGCTCCATGGTGCCCTCT
>novel_circ_0003544_full_seq |chr Chr5:5773525-5784137|-
GTGACTATGCCGGGTTCCCAGGCTGTGGCCTCCTGCGCCTGCACAGCACTTACCGCCATGACCTGAAGATCTACGCCTCTGACGAAGGCAGGGTGCAGATGACCGCTGCTGCATTCGCAAAGTCCTCTCTGAGACCTCTCCCACCCAGTCCTCCAAAGGCTGCACGTCCCACCGACTCTTCCCCTCGTGTTCGCGCCAGTCTCCTGAGATCAAAGCAGCCAGTGGCCTAAGCGCCCCCAACCTGCGGGACTACGTCCGCACGCACCACCACCTCCACCGAAAACCACCCCTGTCCCCGGGCAGTCTGCCGTGCCAGATTGGCATGTTTG
>novel_circ_0003544_junction_seq |chr Chr5:5773525-5784137|-
CAGTCTGCCGTGCCAGATTGGCATGTTTGGTGACTATGCCGGGTTCCCAGGCTGTGGC
>novel_circ_0003545_full_seq |chr Chr5:5862025-5863135|-
GGGATGCCTCGTCCCGTGACGTCACGGTGTCGCTCCTCTGGAATGGTCTGGTGACGTCACGGTGCGCTCCTCTGAGTGGTGTGTTGAGCAGCAGAGAGGCATCAGAGGATGAGGAGGAGATGAGCTGAACACACGCTGCTGCTGCACCACCGCTTCATCCTGCTGCTGCCCGGCGGACAGAGCAGGATCTCCGGATACAACAAGTACAACAACGGCTTCCACTACCAGGACATCAGCAACGGAGACGGAAACGGAGAGA
>novel_circ_0003545_junction_seq |chr Chr5:5862025-5863135|-
CATCAGCAACGGAGACGGAAACGGAGAGAGGGATGCCTCGTCCCGTGACGTCACGGTG
>novel_circ_0003546_full_seq |chr Chr5:5878562-5881049|-
ACGTGAATGACTGTGCCGCCCAGCCATGTGAGAACGGCGGCGCCTGCAGGGACCTGGAGGGAGATTTCAAATGCCACTGCCCGTCCCCGTATGTGGGCAAGCGCTGCCAACTGGTATTTGTTGGAAACGTGGACAACGACGGCACCAAGACCAACCTGTTTGACCCCCCCATCATTGCCCAGTACATCCGCATTATCCCTGTGGTGTGTCGCAAGGCCTGCACCATGCGCATGGAGCTGGTGGGATGCGAACTCAACG
>novel_circ_0003546_junction_seq |chr Chr5:5878562-5881049|-
CATGGAGCTGGTGGGATGCGAACTCAACGACGTGAATGACTGTGCCGCCCAGCCATGT
>novel_circ_0003547_full_seq |chr Chr5:5953076-5953327|-
GAGGAGACCAAGAAGAAGAGGAAGAAGAAGGACAACGACGACGACAAGATAGAGCTATAAAAGCTCCAATCAGGAACTCAACATCCCCACCACAACAGGAGAAGGAAGTTTGGGGAAATCATGCAAAGAAAGAACTAAATTATATTCCACTCTCTTAGTGAACTACCGAATGCTCTGAGGCCAAGTCGAAACAGACGCGGCCCTCCCTTTAGGTCCTCCGCTGCTCTGGGAAAACTGTGGAAGGTGGAGAG
>novel_circ_0003547_junction_seq |chr Chr5:5953076-5953327|-
GCTCTGGGAAAACTGTGGAAGGTGGAGAGGAGGAGACCAAGAAGAAGAGGAAGAAGAA
>novel_circ_0003548_full_seq |chr Chr5:5972651-5973911|-
GCACAACAACGAGAAGACCTTCCTGGTTTGGATAAATGAGGAGGACCACACCAGGGTCATCTCCATGGAGAAGGGAGGGAACATGAAGAGAGTCTTTGAGAGGTTCTGCAAAGGCCTCAAGGAGTGGAGCGTCTGATCCAGGAGAGAGGCTGGGAGTTCATGTGGAACGAGAGGCTCGGTTACATCCTCACCTGTCCCTCCAACCTGGGCACGGGGCTCAGGGCCGGGGTCCACGTCAAACTGCCCCTGCTGAGCAAG
>novel_circ_0003548_junction_seq |chr Chr5:5972651-5973911|-
TCCACGTCAAACTGCCCCTGCTGAGCAAGGCACAACAACGAGAAGACCTTCCTGGTTT
>novel_circ_0003549_full_seq |chr Chr5:6211623-6212039|+
CGGAGCAGAATATCTCAACACTGCGGACTCTGTACTACCCTCCAGTAAACCATGAGAAAGTGAGGGAGGGCCAGACACGATGTGGAGAACATTCAGACTACGGCAGCATCACTCTGTTGTTTAGCAGCTCGGAGGGCCTGCAGTGCGTAAACGTTCAGGTGAATTCATCTGTGCTCCCATCGTCCCCGGAGCGGTCCTCATCAATGTCGCTGACCTGATGCAGCGCTGGACCAGCGATCACTTCATCTCTGTG
>novel_circ_0003549_junction_seq |chr Chr5:6211623-6212039|+
GCTGGACCAGCGATCACTTCATCTCTGTGCGGAGCAGAATATCTCAACACTGCGGACT
>novel_circ_0003550_full_seq |chr Chr5:6247109-6249196|+
GACAAGGGAAAAGGAAAAGGTTTGGTGAAGAATGCCGCCCTGGAAGAACCGGACGCTCAAAACCTGGAGGTTGTCGCCTTCTGTGAAGACGTAGCAACATGCGCTCCAAATTCCCTCATGGCGACATGTTCACCAACCCCGGCTTCGTCCTGAGCCCCGTCATTACCCAGAGAGACAGCGGAGGGGACAATAGCTGCTCTGTGAAGGTCTCTATTGAAATCTCAGAGTCTCAGCAGCCCGTAACCTTCACCTGTGACG
>novel_circ_0003550_junction_seq |chr Chr5:6247109-6249196|+
TCAGCAGCCCGTAACCTTCACCTGTGACGGACAAGGGAAAAGGAAAAGGTTTGGTGAA
>novel_circ_0003551_full_seq |chr Chr5:6557127-6571640|+
AACCAACTTGCATGGAGAGGCTCCTCTCAAAGGACTGGAAGGAGCGCGTTGACCGCCTGAACGCCAGCGAACTGCTGGGGGAGGTCAAAGTACGCCGGAGTCACTGGAGGAGAAGGAGCACCAACTTTCCACCATGATTGGTCAGCTGATCAGTCTGAGGGAGCAGCTCCTCTCCGCCCACGACGAGCAGAAAAAGATGGCCGCCTCACAGCTGGAGAAGCAGAGACAACAGATGGAGCTGGCCAGGCAGCAGCAGGAGCAGTCGCCAGACAACAGCAGCAGCTCCTGCAGCAGCAGCACAAGATAAACATTCTCCAACAACAGATCCAG
>novel_circ_0003551_junction_seq |chr Chr5:6557127-6571640|+
AGATAAACATTCTCCAACAACAGATCCAGAACCAACTTGCATGGAGAGGCTCCTCTCA
>novel_circ_0003552_full_seq |chr Chr5:733861-735826|-
AGTCCAGTGAGCATGAGGACAAGAGCACAGACGCCTCTGGGGAAGTTGCTGTTGAAACGTCGAGCCAGGCCCCGGCCTCTGTGGAGCCCCCCACCGAAGGAGAGGAGGCCCCAAAGTCTCCCTCTAAATCCCCCGCCAAAGTCCCCGACCTCGACGAGGAAGAGCTCGGTCCTCTGCCTGACAACTGGGAGATGGCCTACACAGAGAAGGGGGAGGTCTACTTCATAGTCACAACACCAAGACGACATCGTGGCTGGATCCTCGGCTTGCAAAGAAAGCCAAGCCACCGGAAGAATGCCGAGAAGACG
>novel_circ_0003552_junction_seq |chr Chr5:733861-735826|-
CAAGCCACCGGAAGAATGCCGAGAAGACGAGTCCAGTGAGCATGAGGACAAGAGCACA
>novel_circ_0003553_full_seq |chr Chr5:733861-738509|-
ATAACTTCTACGGCACACCGAAACCTCCAGCGGAGCCGTCCCCCGCAGCACCTCCTCTGAATGTGAGTGAGGCCCTGCTGCCCGGAGCCCGGCCCAGCGCTCACAACACCAAGACGACATCGTGGCTGGATCCTCGGCTTGCAAAGAAAGCCAAGCCACCGGAAGAATGCCGAGAAGACG
>novel_circ_0003553_junction_seq |chr Chr5:733861-738509|-
CAAGCCACCGGAAGAATGCCGAGAAGACGATAACTTCTACGGCACACCGAAACCTCCA
>novel_circ_0003554_full_seq |chr Chr5:733861-744187|-
GTACCACCAGGCAGCCTAAGGAGGGGGAGGTGCCGGGGGTGGACTACAACTTTGTGAGTGTGGAGCGTTTTATGGAACTGGAGCAAAGTGGAGCCCTGCTTCACAACACCAAGACGACATCGTGGCTGGATCCTCGGCTTGCAAAGAAAGCCAAGCCACCGGAAGAATGCCGAGAAGACG
>novel_circ_0003554_junction_seq |chr Chr5:733861-744187|-
CAAGCCACCGGAAGAATGCCGAGAAGACGGTACCACCAGGCAGCCTAAGGAGGGGGAG
>novel_circ_0003555_full_seq |chr Chr5:7991592-7992040|-
ATGAAACGAGTGCCCTGACTGAGGTGGTGGAGCGAAGCCTTCTCTCCTTATTGTTCATTCCACTCCTAGCTCTCGTATTCCTGCTTGTGTGGAAGTTCGATCATGGAGGAACGAGGAGGATCTTCAACAGAATCCTGGAGAAGGTGGACTCATCACAGGAACAGAAGTGACCGCAACTCCACTAGATGCTGAAACATCAGAAAA
>novel_circ_0003555_junction_seq |chr Chr5:7991592-7992040|-
ACTCCACTAGATGCTGAAACATCAGAAAAATGAAACGAGTGCCCTGACTGAGGTGGTG
>novel_circ_0003556_full_seq |chr Chr5:7997396-7999608|-
ATTTGGATACGCGTCTGTGTCCATTTACTGCTGTTCATCACGCTTGGGGTACATTCAAGTAAATTTGACGTCAACCCAGTGACAGATGACATCTCGAGACTCTCTATTTTAGACAAAATATTCCTAAAGATTACAAAATTCCTGTACACTACGTTCCCAAAGAAGATTCCTCATAGCTGCACAGAATAAAGAAGATTCAGATGACTGTGATCCTCCTCCCTGTCCCACAACACCATACACAGCAACAACAGAAGCATATTTAAAAG
>novel_circ_0003556_junction_seq |chr Chr5:7997396-7999608|-
CACAGCAACAACAGAAGCATATTTAAAAGATTTGGATACGCGTCTGTGTCCATTTACT
>novel_circ_0003558_full_seq |chr Chr5:8654226-8654385|+
ACAGAGAAGACCAAGGAGACGCAGAGAGGAGAGAGATCACCAGAGGAGGAAGATAACTAAACCGTGACATCATATTTATCGGTGGATAAACTGTACTTCTGGGAATTGAGCCACTCAGGAGAAACACAGATGTGAGCGACGCGCACAGGACAGACTCAG
>novel_circ_0003558_junction_seq |chr Chr5:8654226-8654385|+
TGTGAGCGACGCGCACAGGACAGACTCAGACAGAGAAGACCAAGGAGACGCAGAGAGG
>novel_circ_0003559_full_seq |chr Chr5:8686143-8689713|+
CTCACATTGATTGTTACGGGTGCTATCTTCACCGTGTCCATCATGCGGCCTTACATCTTCATCGCTGCCATCCCGTTGGCCGTCGTCTTCGTTATCCTCAGAAAGTACTTCTTACGAACTGGACAGCAACTCAAGCTACTGGAGGCTGAAGTCGTAGCCCCATCTTCTCCCACCTCATCATCTCGCTGAAGGGTTTATGGACAATTCGGGCGTTTGGGCGTCAGACCTACTTCGAGACGCTCTTCCACAAGGCGCTGAACACTCACACAGCCACCTGGTTCCACTACTTGTGCACGCTGCGCTGGTTCCTCTTCCGCTGCGACATGATCTTCGTCCTGTTCTTCAGCGCCGCTGCCTTCATCGCCGTGGGAACCAACC
>novel_circ_0003559_junction_seq |chr Chr5:8686143-8689713|+
CGCTGCCTTCATCGCCGTGGGAACCAACCCTCACATTGATTGTTACGGGTGCTATCTT
>novel_circ_0003560_full_seq |chr Chr5:8691195-8692850|+
AGGACAAACCTGGGGAGATTGGCATCATCGTGGCCCTGGCTATGCTCATCCTGGGGACTTTCCAGTGGGCTGTCATCACCAGCATCACTGTAGACGGACTGTGCGTTCAGTGGATCGTGTGTTCAAGTTCATCGACCTGCCATCAGAGGAGCCGCTGCCGGGCAAATCCGGCGGTAAAGGAAGCCCCGACCTCATCATCGACAACCCGCACGCCCGGGACTGCTGGCCCAACCGCGGCCAGATGGACGTCAAGGGCCTCACTGTCAAATACACAGAGGCTGGACGCGCCGTCCTCAGCGACATCTCCTTCTCCGTGGATGGAGGGCAGAGC
>novel_circ_0003560_junction_seq |chr Chr5:8691195-8692850|+
TCTCCTTCTCCGTGGATGGAGGGCAGAGCAGGACAAACCTGGGGAGATTGGCATCATC
>novel_circ_0003561_full_seq |chr Chr5:874926-875479|+
GCTCTAAGAAGCGGGCCCGCTGGCTTCAGGCTCGACGCATCTTCTCCCCTTCCTGCCCCAACCTGCGGATCCCCAACAGGTTTCTGAGAGAAGCCTCTCTTCAGGGAGCTCTGGCGGTTTCACTTTGCCACAGCCACCTGGCAGCAGGTTCGCACGGAGGGTTACATGCCCACAGAGCTGGCCTCTATGTCGG
>novel_circ_0003561_junction_seq |chr Chr5:874926-875479|+
CATGCCCACAGAGCTGGCCTCTATGTCGGGCTCTAAGAAGCGGGCCCGCTGGCTTCAG
>novel_circ_0003565_full_seq |chr Chr5:9850234-9850495|+
AGCCTGAAGCAATCAAAGACCTCTCTCCCAGTGAAATCACAACATCCTCTATATCTCTGATGTGGACTAAACCAGAGGGAAGCAGCTCTTTCTATAGAGTACAGTGGACTGATGGAAATGTACCTGACAGCAACAATGTGACTCAAGCAAAAATAACCATTTCTAACCTGACTGCTGGTGTGAAGTATGGAATAACTGTTACTGCAGTGGCAGGGGATGGCAGTACTGACGGACAGAGTACCACTGTTTCTCAATACACAA
>novel_circ_0003565_junction_seq |chr Chr5:9850234-9850495|+
ACAGAGTACCACTGTTTCTCAATACACAAAGCCTGAAGCAATCAAAGACCTCTCTCCC
>novel_circ_0003567_full_seq |chr Chr5:9853027-9853288|+
AGCCTGAAGTAGTCACGAACCTCACTGTCACTGAAATCACAACATCCTCTATATCTCTGATGTGGACTAAACCAGAGGGAAACAGCTCTTTCTATAGAGTACAGTGGACTGATGGGGATGTGTCTGACAGCAAAAATGTGACTCAAGCACAAATAACTATTCCTCACCTGACTGCTGGTGTGAAGTATGGAATAACTGTTACTGCAGTGGCAGGTGATGGCAGTACTGACGGACAGAGTACCACTGTTTCTCAATACACAA
>novel_circ_0003567_junction_seq |chr Chr5:9853027-9853288|+
ACAGAGTACCACTGTTTCTCAATACACAAAGCCTGAAGTAGTCACGAACCTCACTGTC
>novel_circ_0003168_full_seq |chr Chr4:10811539-10814880|-
TAATAACATGTAAACTGCTACTGCCGCCACCGGAAGGAACCAGGTATGAACCTACTTTCAGAAGTGTGTTTTCACCTGGTGACACAGTGAGAGTCATTTGCCACTGCCGATCCCTGCAACCCCCCATCTAAAGTTGAGAATGCTCTTGTTGTGACTCCTTATCAGAAGGAATACTTGTCTGGCTCTGCAGTAACTTATCAGTGCCGTGATAAGTATACTACAATGGATGGTGAAGATACGATTCTATGCCAAAATGGGACATGGGAAATGAAAGACATTAAGTGCACAC
>novel_circ_0003168_junction_seq |chr Chr4:10811539-10814880|-
ATGGGAAATGAAAGACATTAAGTGCACACTAATAACATGTAAACTGCTACTGCCGCCA
>novel_circ_0003169_full_seq |chr Chr4:108462-110240|-
AGACCCTGCAGCAGTGCTGTGACCTGTCCCAGCTCTGGTTCAGGGAGTTCTTCCTGGAGCTCACGATGGGCCGCAGGATCCAGTTCCCCATCGAGATGTCCATGCCCTGGATCCTCACCGACCACATCCTGGAGACCAAGGAGGCGTCCATGATGGGTATGTGCTGTATCCTCTGGATCTGTACAACGACAGCGCACACTACGCCCTGACCAAATTCAAGAAGCAGTTCCTCTACGACGAAATCGAGGCCGAGTGAACTTGTGCTTCGATCAGTTTGTCTACAAGCTGGCTGATCAGATATTTGCCTACTACAAGATCCTAGCAGGAAG
>novel_circ_0003169_junction_seq |chr Chr4:108462-110240|-
TTTGCCTACTACAAGATCCTAGCAGGAAGAGACCCTGCAGCAGTGCTGTGACCTGTCC
>novel_circ_0003170_full_seq |chr Chr4:1103949-1119768|+
GAACCTCAAAGCAGTGAGGAAGACCCAGGAGAGACTCTGAAACGCACCTTAAGAGCTCAGAGACAGAGGAGGAAGAAAAGGTTGATGGAACATTCAAGGTGAACACACCGGCCGTGTTGCTGGGGTACAGTAAGGAGTGGAGCCGTGGCCCTACTGGTGGTTACGATACTTTGCGGAGCCTGAGTGAGGGAGCGTTCGTCACCCTCTTCATCACCATTGAACCTCAGCTGGTGCCTGGAGAGTCAGTCAGGGAAAAG
>novel_circ_0003170_junction_seq |chr Chr4:1103949-1119768|+
TGGTGCCTGGAGAGTCAGTCAGGGAAAAGGAACCTCAAAGCAGTGAGGAAGACCCAGG
>novel_circ_0003171_full_seq |chr Chr4:116095-117244|-
TACTCCTGGAAACTGGTTCATCCAACCGACAAGTACTCCAACAAGGAGTGTCCCGACAACGCCGAGGAGTACGAGAGAGCCACCAGATACAACTACACCAGCGAGGAGAAGTTCGCTCTGGTGGAGTGATGGCGATGATAAAGGGACTGCAGGTGTTGATGGGACGCATGGAGAGCGTGTTCAATCACGCCATCCGTCACACCATCTACTCGGCTCTGCAGGACTTCGCTCAAGTCACTCTGCGCGACCCGCTGAGACACGCCATCAAGAAGAAGAAGAACGTCATCCAGAG
>novel_circ_0003171_junction_seq |chr Chr4:116095-117244|-
ATCAAGAAGAAGAAGAACGTCATCCAGAGTACTCCTGGAAACTGGTTCATCCAACCGA
>novel_circ_0003173_full_seq |chr Chr4:12088188-12094269|+
AGTCAGGCCATGCGTATTGTTCGGACAGTCGGCCAGGCGTTCGAGGTTTGTCATAAACTGAGTCTGCTGCACACACAGCAGAACGCAGACGGACAGGAGGACTGCCACAGCGAAAAGAACGGCAACGACTCAGTCGGGAGCTAACGGGCGAGGAGAAGACGGCGACCGTCTCTGAGGAGACGGATATCGATGCGGAGGACGCGAGCCAGGTGTCGACAGCAGAGGACTTAAACCTCAATAGAGGGGTGACTGATCTGGACGCCACGGCCAAGACACCCGACCTGAACCACGTTGAGAGCAAG
>novel_circ_0003173_junction_seq |chr Chr4:12088188-12094269|+
CACCCGACCTGAACCACGTTGAGAGCAAGAGTCAGGCCATGCGTATTGTTCGGACAGT
>novel_circ_0003174_full_seq |chr Chr4:12126368-12130146|+
GTCCACCTGCTGAAAGACCAGCTGAGTGCGGAGGCCACGGCTCGGCTGGAGGCCCAGGCTCGAGTCCACCAGCTCCTGCTGCAAAACAAAGACCTGCTGCAGCACATCTCCCTGCTGGTTAAACAGATCCAGGAGCTGGAGACCAAGATGTCTGGACCAAACTCCAGGGATCTCAGGACAGTCTGTTGGAGATCACCTTCCGGTCTACAGTACCTCCTGTGCTCTGCGACCCCTACAACGCCCAAACCTGATTTCTCCGCCCTCAACCTGCCAGCGCTGGGCTCCACCGACGGGACCGGCAACGCCTTCTCGTCTTCCAATGGGACTCTGGGAAGCCCTCTAG
>novel_circ_0003174_junction_seq |chr Chr4:12126368-12130146|+
TTCCAATGGGACTCTGGGAAGCCCTCTAGGTCCACCTGCTGAAAGACCAGCTGAGTGC
>novel_circ_0003175_full_seq |chr Chr4:12154440-12154938|+
TTGATCAAAGTATGTTTGAGAACTCCATTGCCCAGCAGCAGAGTCCACAGACTTCCAGGCCAGGCCAGCCCTCGGCCCGACGCACCCCAGCATCAGCTAATCATAGCTTGGGGTCCAGCTCCGTCGACTCTCCATCATCCGGAGGACAACAGAGGCTTAAAAATGCCATTAATCTGGGCAAGGCTGTCGGCGCAAAGTCAATGACTTGTTAAGAAGAAAGGAGCCCAGCCACCTCGGGGACATCGGGGTTACTGAGGTCAACAAGAACGCTGGTGCCGTGTGGAGCTGTATGGACCAACTCAACCAGACCACTGCAAACAG
>novel_circ_0003175_junction_seq |chr Chr4:12154440-12154938|+
GACCAACTCAACCAGACCACTGCAAACAGTTGATCAAAGTATGTTTGAGAACTCCATT
>novel_circ_0003176_full_seq |chr Chr4:12785493-12800736|+
ATAATGTCTCTGCAAATGATTTAACCGCCCTCGTTGAGGCTCCTTCCAGTAATTGAACAAGCAGAGACTGGGTGCTTTACAGGAAAACAATAGTCATATTATCTCAGATCTCCACCACTCTGAGATTCAACAAAACACTACCTTGGATTGGACCTTGCCGACTACTTCGAGGGTCTGAATTGAAGAAAGGAACCAGTGCGAGGATCAATGATGAGCATCTCTGAGACCGGTTGGCTTGGACTTTTTTAATCAGAACCCTTTTTAGTCACGACACAAACCTGCCACAAACCATCAACACCGGGCGCCATGGCATGCTCCCTGCTGAATCTACACACCTTCTGCTGGTTTCTCATCACACTAGCCCAAGTGCACTCCACAGAGG
>novel_circ_0003176_junction_seq |chr Chr4:12785493-12800736|+
CACACTAGCCCAAGTGCACTCCACAGAGGATAATGTCTCTGCAAATGATTTAACCGCC
>novel_circ_0003177_full_seq |chr Chr4:12821288-12821502|+
GGTTTAGTCGAGCTGCCCTGCCATTTGGCTTAGTACGGAGAGAGCTGTCTTGTGAGGGTTACCCCATCGATCTGCGGTGTCCAGGAAGTGATGTCATAATGATCGAAAGTGCCAACTATGGCCGAACGGACGACAAGATCTGCGACGCCGACCCTTTCCAGATGGAGAACATCAACTGCTACCTTCCAGATGCCTACAAGATCATGTCACAGAG
>novel_circ_0003177_junction_seq |chr Chr4:12821288-12821502|+
CCAGATGCCTACAAGATCATGTCACAGAGGGTTTAGTCGAGCTGCCCTGCCATTTGGC
>novel_circ_0003178_full_seq |chr Chr4:12876454-12876961|+
ATCCTGGGTCATGGGTGCCTTCGCTTTGCTGTGTCTGCTGGGTCTCACGTGGTCCTTCGGCCTTTTCTTCATCAACGAGGCCTCGATCGTCATGGCGTACCTCTTCACCATATTCAACACCTTCCAAGGAATGTTTATCTTCATCTTCCACTGCCTTCTCCAGAAAAAATCCGCAAAGAGTACAGCAAGTGCTTCCGCCACACGTACTGCTGCGGAGGGCTGCCGACCGAGAGCTCGCACAGCTCTGCAAAGACTTCCACCACGCGGACCAGCGCACGCTACTCTTCTGGTACACAG
>novel_circ_0003178_junction_seq |chr Chr4:12876454-12876961|+
CCAGCGCACGCTACTCTTCTGGTACACAGATCCTGGGTCATGGGTGCCTTCGCTTTGC
>novel_circ_0003179_full_seq |chr Chr4:13632535-13635429|+
GTCATGGAAAGCATTTGCCCTTGTTAGAACGAAGTACTATCTCGGACACAGCCAGTGCGTCGGTGGCGGTCGGAGGGTACATTGCCTAAGTCAGCTGCTGGTCATGTGTGAAGCTGTGGTCTGATGCCCACCCTCCCCTCAGCGCTGGCCATGGACGGGGAGAACTACCTGCATCCAGAAGGCCCTCAGCTGGACAGCAGCTTGTTCTCTGTGGCCTCCTCTAACATGGAGGTTCAATATATGCCTCCTCTGGTTCCTGGGGATCCTACTCTCAGCAGGCTGGATACAGCATACACTGCCCTATGCAATCTGGAAACCA
>novel_circ_0003179_junction_seq |chr Chr4:13632535-13635429|+
ATACACTGCCCTATGCAATCTGGAAACCAGTCATGGAAAGCATTTGCCCTTGTTAGAA
>novel_circ_0003180_full_seq |chr Chr4:13671001-13671626|+
CCTCAGAGAACCCAGTCGCCCCCGGAGGAGGAAGAGGATGCCGAGGAAGAGGAGACAGAGGAACTGGGACATGTAGACACATATGCTGAGTACAAACCTTCCAAATCACTATAGGAATTTCTCATCCTGACATAGTGGTGGAGACCAACACGCTATCCAGTGTCCCACCTCCTGACATCACATACACTGTGTCTATCCCTGAGCCAACTATTAAGGGTGGCCTGCTGTCCGCTCTACAGCTAGAGGCCATCATCTACGCCTGCCAGAACACGAGGTTATCCTTCAGAACAACCAGAGGGCAGGCTTCCTGATCGGAGATGGGGCAGGGGTCGGAAAGGGACGCACTGTGGCAGGAATCATCCTGGAGAACTACCTTAAGGGAAGGAAGAAAGCACTATG
>novel_circ_0003180_junction_seq |chr Chr4:13671001-13671626|+
TACCTTAAGGGAAGGAAGAAAGCACTATGCCTCAGAGAACCCAGTCGCCCCCGGAGGA
>novel_circ_0003181_full_seq |chr Chr4:13677847-13680996|+
CCAGGATAGAGGAGATGAAGCAGAGCCTCCTCAACAAAATATCCATACTGGGAAAAGAACTACCTCTCAATACCTTGGACGAGCTCATCGATAAGTTTGGAGGACCCGATAAAGTCTCAGAGTCGCACCCATCGGTCCAACCAGGTGACGGCCCCAGAGTACATCTTCCTCATCTCAGAGTTGGCTGGGGAGAGACGTTTTGCCTCCATTGTGGCTAAGAGACTAGAGAGCCTG
>novel_circ_0003181_junction_seq |chr Chr4:13677847-13680996|+
CCATTGTGGCTAAGAGACTAGAGAGCCTGCCAGGATAGAGGAGATGAAGCAGAGCCTC
>novel_circ_0003183_full_seq |chr Chr4:14067123-14069680|-
GTCATCAAAATGGATGCACTCGATTCGTAATGTGCTGCCTCAAATGCTGCTTCTGGTGCCTGGAAAATTTCATCAAGTTCATAAACAGAAACGCATACATTATATAGCAATATATGGAAAGAACTTCTGCACCTCTTCCAGGAATGCTTTCTTCCTCCTGATGAGGAACGTTATTCGTGTTCTCGCATTTTTCTTCTTTACACGTAAAATCCCAGTCATTCAAGAGAAGGTGCCATCCCTAAATTACTACTGGGTCCCCCTTCTACGGTGATATTTGGATCCTACATGGTTGCACATGGCTTCTTTAACGTCTATGCCATGTGTGTGGACACGTTGTTCCTGTGCTTTT
>novel_circ_0003183_junction_seq |chr Chr4:14067123-14069680|-
GTGTGTGGACACGTTGTTCCTGTGCTTTTGTCATCAAAATGGATGCACTCGATTCGTA
>novel_circ_0003184_full_seq |chr Chr4:15090102-15097884|+
CCTCCTGCTCTCACTCCACCACACACAAGCAAGATTGGACTCAGAGCTGCGATGGCCAAGTGGCTGAAAGACTACCTGAGCTTTGGCAGCAGGAAGGTGCGCTGCAGCGCGGTCCAGGGGGAGGACGGTCGCGGGGCGGTGTGCAGCTCTACGACACCCCCTACGAAGACGAGCGAGGCCAGCGCCTGGGTCTGTTGTACGGTGAACCTCAGGAGGAGGGCAAGGAGAGCAGCAGGCTGCCACAAGATGACGAGAGACCGGCTGATGAGTACGACCAACCCTGGGAATGGAAGAAGGATCACATCTCCAAAGCTTTTGCAG
>novel_circ_0003184_junction_seq |chr Chr4:15090102-15097884|+
GAAGGATCACATCTCCAAAGCTTTTGCAGCCTCCTGCTCTCACTCCACCACACACAAG
>novel_circ_0003185_full_seq |chr Chr4:15159934-15162359|+
GTGGGTGAAGAGCCCCTGAAGAGGAGTGTGGAGGTTGTGGCCTAGTGGAGAGTGGATGAGGTACAGTGATGAAGGCCCTAAGCAGGAGAAGCAGAAGTCTGAAGAGGCCTCAGAGGAGCTGCAGGAGAAGTTTCGCCCCATGAAGATGGCAGCGCAGTCCCACACTCCGGTGAGCTTCCTTTGGAGGAGCTGCTGGCTATGTACGGCTACACAGTGTCAGATCCAGAGAAGGAGACCTGTCACATGGCTGCCAGCCTGCCGGACATGACACTGGACAAGATCAGATGACTGAGGATCTCTTTCCTGGGGAGGAGGAGGAGGAAGAAGAATCATCAGCTGATGATCTCACCCCCTCAGTCATCTCGAACACCTCAGACCTGCTCCGCCGCCTACAAG
>novel_circ_0003185_junction_seq |chr Chr4:15159934-15162359|+
CACCTCAGACCTGCTCCGCCGCCTACAAGGTGGGTGAAGAGCCCCTGAAGAGGAGTGT
>novel_circ_0003187_full_seq |chr Chr4:15657387-15657916|-
GCCACTTGCCGACAGCGAGAAACTACCAGTCAGGTCACATCGTGCAGCAGAGGCTCTCAAGAGCCCAGCTGAAGATGGAGACGCAGAGAGCGCCGCTTCACAGGAGCCAAAGAAGAAGAGCAGCAAAGAAAAGAGAGAGAAGAAGAAGGATAAAGACAGGGACAGGAAAAGAGCAAAGAAGAGAAGAAGAAGAAGAAACACAAACATGAAGAAAAGGGGGAGGATCTTCTCGGAGGTCAGGCGGACGAGCCTGTGGTCCAATCAGAAGAAACCAGTGAGGTGGCTGCACCGCCCACCTCCACCACTGCTGAG
>novel_circ_0003187_junction_seq |chr Chr4:15657387-15657916|-
CTGCACCGCCCACCTCCACCACTGCTGAGGCCACTTGCCGACAGCGAGAAACTACCAG
>novel_circ_0003188_full_seq |chr Chr4:15824836-15827382|+
CTTTGTTGGACTCCAGCTCTCTCCAGCAGTACTGCATGTAAGACCCGAAACCTCCTACACCTCAACACAGCAAGAGACTTTTTTGAAGCTGCATTTTCACATCTCAGAGAGGGAAATCCATCCAAGCAGCCACCATGGAGGCCATCAAGAAGAAGATGCAGATGCTGAAACTGGACAAGGAGAACGCCATCGACCGGGCGGAGCAGGCGGAGACGGACAAGAAGGCAGCAGAGGACAAATGCAAGCAGGAAGAAGCTGAAGCAGACAGAGGACGAACTGGACAAATTCTCTGAGGGCCTGAAAGACGCTCAGGAGAAACTGGAACTGTCTGAGAAGACGGCTGCAGAC
>novel_circ_0003188_junction_seq |chr Chr4:15824836-15827382|+
TGGAACTGTCTGAGAAGACGGCTGCAGACCTTTGTTGGACTCCAGCTCTCTCCAGCAG
>novel_circ_0003189_full_seq |chr Chr4:15845041-15848519|+
GCGGAGGGTGATGTAGCAGGTCTGAACCGTAGGATCCAGCTGGTGGAGGAGGAGTTGGACCGAGCCCAGGAGAGGCTGGCCACGGCGCTGCAGAAACTGGAAAGCCAGTGACCTGGAGGAGGAGCTGAAAAATGTGACAAACAACCTGAAGTCCTTAGAAGCCCAGTCTGAGAAGACTCAGAAAAAGAAGACAAGTACGAAGAGGAGATCAAAGTTCTTACTGACAAACTGAAGGAGCTGAAACCCGTGCAGAGTTTGCAGAGAGGACAGTGGCCAAACTGGAAAAGTCCATTGATGATCTGGAAG
>novel_circ_0003189_junction_seq |chr Chr4:15845041-15848519|+
ACTGGAAAAGTCCATTGATGATCTGGAAGGCGGAGGGTGATGTAGCAGGTCTGAACCG
>novel_circ_0003190_full_seq |chr Chr4:1621680-1624859|+
GATCAGGGTGAGGCCATCGCCCATACCATGACCGCCCAACGAAGCAACGCCCGCATTGAAGGTCTCAAGCCTGGTACGCCTTACGTGGTGCAGGTCCGCGCCAGAACAGTGGCCGGTTACGGCCGTTACAGCAGCCCAGCCGACTTCAGCACCAACCTGCAATATCGACCCCTTCACCTACGAGGACCCCAACGAGGCCGTGCGCGAGTTCGCCAAGGAGATCGACGTCTCCTGCGTGAAGATCGAGGAGGTCATCGGCGCAG
>novel_circ_0003190_junction_seq |chr Chr4:1621680-1624859|+
CGTGAAGATCGAGGAGGTCATCGGCGCAGGATCAGGGTGAGGCCATCGCCCATACCAT
>novel_circ_0003192_full_seq |chr Chr4:1626721-1629151|+
GAGAGTTTGGCGAGGTGTGCCGCGGTCGCCTCAAGCTGCCTGGGCGCCGGGAGATCATCGTAGCCATCAAGACTCTCAAGGTGGGCTACACTGACCGCCAGGGGCAAGATCCCCATTCGCTGGACGGCTCCCGAGGCGATTGCCTACAGGAAGTTCACCTCGGCCAGCGATGTGTGGAGCTACGGCATCGTCATGTGGGAAGTGATGTCGTACGGCGAGCGGCCGTACTGGGACATGAGCAATCAAGAT
>novel_circ_0003192_junction_seq |chr Chr4:1626721-1629151|+
GGCCGTACTGGGACATGAGCAATCAAGATGAGAGTTTGGCGAGGTGTGCCGCGGTCGC
>novel_circ_0003194_full_seq |chr Chr4:16378646-16383664|+
GACAGAGTCTGGGCTACGGCTTTGTGAACTACATCGATCCAAAGGACGCAGAGAAAGCCATCAACACGTTAAACGGACTCAGACTTCAGACCAAAACGATCAAGTGTCATATGCACGACCCAGCTCAGCCTCCATCCGTGACGCCAACCTGTATGTGAGCGGCCTGCCCAAGACTATGACTCAGAAGGAGCTGGAGCAGCTCTTCTCCCAGTACGGACGCATCATCACCTCCCGCATCCTCGTCGACCAGGTCACAG
>novel_circ_0003194_junction_seq |chr Chr4:16378646-16383664|+
CTCCCGCATCCTCGTCGACCAGGTCACAGGACAGAGTCTGGGCTACGGCTTTGTGAAC
>novel_circ_0003196_full_seq |chr Chr4:16920884-16932786|-
AATGGCCCGGTTCGGAGACGACGTCCCGGGCTTGTTGAGCTCAGGAGACGGAGGATCCGAGCGCAACCGGACCCGAGATGGAGCCGCCGTGTCCACAGGTGAGAAGACAGAGCTCTACTTCATCGGGATGTTCTGTTTTGAGGCTGGGATAAAAGTCATCGCCCTGGGCTTTGTATTTCATAAAGGCTCCTACCTCAGGAACGGATGGAATGTCATGGACTTCATTGTGATCCTCAGCGG
>novel_circ_0003196_junction_seq |chr Chr4:16920884-16932786|-
GTCATGGACTTCATTGTGATCCTCAGCGGAATGGCCCGGTTCGGAGACGACGTCCCGG
>novel_circ_0003197_full_seq |chr Chr4:17006816-17012835|+
GAGTCTCCTGTGTCAGAAACCCCTGTGTCCGAGGCAGCCTCTCCCAACACGAGACATGCTGAAGACATCCGCAGCCCGTCTCCCTCGCTCTCCATCTCTGGCAGTGAGACCAGCAGCATCATGCAGAAGCTCAAGAAGATGCGCTCACACATGGATGAGAAAATTGAACAAGAAGCCAGACTCAACACCTGATACAAAGTCCCAGATCAAAGATTCCACCTCAATCGCAGAGCAGTCCAGTATTAAACCACCTGCTCACAG
>novel_circ_0003197_junction_seq |chr Chr4:17006816-17012835|+
CAGTCCAGTATTAAACCACCTGCTCACAGGAGTCTCCTGTGTCAGAAACCCCTGTGTC
>novel_circ_0003199_full_seq |chr Chr4:17753465-17753935|+
TGTGCTTGGACAACTGTAAGCATAGTGCGTGTAGCCTCCAGGGCCACTGCTGCCATGACCAGTGCCTGGGCGGCTGCTCTGAGCCGGGTAATTCAAGTAGCTGTGTGGCCTGCAGGAACCTCCAGCATGGGAACACCTGTTTGGAGAAGTGTCCTCCTGGATACTACGTCTTCAAGGGGTGGCGCTGTGTCAGCTTCTCATTCTGCCAGACCTCCACAACCAGTGTACGCAGACTAAGAAGTTGAACCAGGACCGGGAGACGGGCTGCTTCGAATACGTCATCCACAATGGGGCCTGTATTCCAGAGTGTCCTTCTGGATACACCACTATCAACTCCACTGC
>novel_circ_0003199_junction_seq |chr Chr4:17753465-17753935|+
TCTGGATACACCACTATCAACTCCACTGCTGTGCTTGGACAACTGTAAGCATAGTGCG
>novel_circ_0003200_full_seq |chr Chr4:17800027-17801197|+
AGCGAAACAGAGGAACAACAGATCAGACTCCAAAGTTGCAGGAAGTGTCACTTGGTACGAGTTCCTCTCTAATGAAATGAAGAAGAGGAGGATCGTTCAGAGAAGGTGGAGAAAGGCACCAAGGTGAAGAGGACTCTCAGCTCTCTGAGGAACAGGGTGACTGGCTCCTTCAATAAAGATAAGGTAAGAACCGAGAAAAAGAGCAGCAAAAAGAGAAGGAGAAGGAGCGAGAGGCCAAAGAGAAAGACAAAGTGTGCAGCAGGAGAATCAGCAACGGGCATTTTTTGGTGCCAG
>novel_circ_0003200_junction_seq |chr Chr4:17800027-17801197|+
AATCAGCAACGGGCATTTTTTGGTGCCAGAGCGAAACAGAGGAACAACAGATCAGACT
>novel_circ_0003201_full_seq |chr Chr4:17800027-17801272|+
AGCGAAACAGAGGAACAACAGATCAGACTCCAAAGTTGCAGGAAGTGTCACTTGGTACGAGTTCCTCTCTAATGAAATGAAGAAGAGGAGGATCGTTCAGAGAAGGTGGAGAAAGGCACCAAGGTGAAGAGGACTCTCAGCTCTCTGAGGAACAGGGTGACTGGCTCCTTCAATAAAGATAAGGTAAGAACCGAGAAAAAGAGCAGCAAAAAGAGAAGGAGAAGGAGCGAGAGGCCAAAGAGAAAGACAAAGTGTGCAGCAGGAGAATCAGCAACGGGCATTTTTTGGTGCCAGGTGCTTTTTCCAGCTGTGCCACCTGCTCACTGTGCAGCAAGACCCTGCAGAGAAAGCATGGCCTGCAGTGCATGA
>novel_circ_0003201_junction_seq |chr Chr4:17800027-17801272|+
GCAGAGAAAGCATGGCCTGCAGTGCATGAAGCGAAACAGAGGAACAACAGATCAGACT
>novel_circ_0003202_full_seq |chr Chr4:17914622-17918051|-
GATGGAGGCCCTGTTGAACGAGTGGCTGTGGCAGGAGGAGCGGTGGCTTCCTCCTGGCTTCCGCTGGCAGGACATTGAGATGAAGGACGACGAGGGCCACTTTCCTCTACCCAGGGATCTCATCTACACCTTACCACTGGCCTTCGCCTTTATAGCCCTCAGATATGTCTTTGAGAGCTCATCGGCGTCCCATTAAGCAAACATTTAGGTGTGAAGGACCGGATTCGGATTCGAGCCGCTTCCATCCCAAAGCTGGAGACCTTCTACAAACAGAACAGTCGGCAACCATCGCAA
>novel_circ_0003202_junction_seq |chr Chr4:17914622-17918051|-
ACAAACAGAACAGTCGGCAACCATCGCAAGATGGAGGCCCTGTTGAACGAGTGGCTGT
>novel_circ_0003204_full_seq |chr Chr4:191780-193918|-
TTCACCAAGCTACACTGTTTCCCGCTGCTGGAGACGGCGCTCTTCTTCCTCATGTCCTGGAGCACCTTCCTGCTCGCCGAAGCCTGCGGGTTCACAGCGTCGTGGCCGTGCTGTTCTGTGGCATCACGCAGGCTCACTACACCTACAACAACCTCTCAGCGGAGTCCACGACGCGCAGCAAGCACTCTTCGAGGTGCTTCACTTCCTGGCGGAGAACTTCATCTTCTCCTACATGGGTTTGGCTCTGTTCACCTTCCAGAATCACATCTTCAGCCCCATCTTCATCATCGGGGCTTTC
>novel_circ_0003204_junction_seq |chr Chr4:191780-193918|-
TCAGCCCCATCTTCATCATCGGGGCTTTCTTCACCAAGCTACACTGTTTCCCGCTGCT
>novel_circ_0003205_full_seq |chr Chr4:19199671-19238695|+
TTGAGCTCCAAGGCAAAATTCACCAAAAATGTGCAACCCATTGCTCTGGCGGATCAAAGTGGTGGCCCTCGATGGCTCCCGAAATCCTGTATCGTCTCCGCATTCCAGTTACAAGGCCTTACTGGGAGTTCACGATGCCACTAACAGAACTGAAATACAGACTATATCTGTGGAAAAAGAATATCCACATGAAGACTTCAATGAAGTTGATTATGAAGGTGACATAATGCTTCTCAAG
>novel_circ_0003205_junction_seq |chr Chr4:19199671-19238695|+
ATTATGAAGGTGACATAATGCTTCTCAAGTTGAGCTCCAAGGCAAAATTCACCAAAAA
>novel_circ_0003206_full_seq |chr Chr4:19209097-19229687|+
TTGAGCTCCAAGGCGAAATTCACCAAAAATGTGCAACCCATTGCTCTCGCAGACCAAGGTGATGGCTCTCTGCCGACAAACTGTGCAGTCTCCGGCTGGGGAAGTTCAGTCCAGAACTCAACATATATGACTAATGTACTCATGGAAGTCAACGTAACATTAGTTGACAAAGAAAAGTGTGCTCAGGACAACGTGTACTGCTCTGAGGTAGAGACTGGGCCGGGTAAGCCATAACAGAGCTGAAATACAGACTATATCTGTGGAAAAAAAATATCCACATAAAGACTTCAATGAAGATGATTATAAAGGTGACATAATGCTTCTCAAG
>novel_circ_0003206_junction_seq |chr Chr4:19209097-19229687|+
ATTATAAAGGTGACATAATGCTTCTCAAGTTGAGCTCCAAGGCGAAATTCACCAAAAA
>novel_circ_0003208_full_seq |chr Chr4:19383837-19386202|-
GTTATCGGATGGACCAGCACCCCAGCGCCCGGAGCTGCACCAGCCGCGGGGCTTCGTCCTGCGAGGCCGTCCCGACTGAGCCCTCCATGAATCTGTACATCCACTCCACCACCGGAACACGCTTCGAGCTCTCCCTTCCGCAGGAGGAGACCGTGGACGGACTGAAGAGGAGGCTGGCACAAAGACTCAAAGTACCCAGAGAGAGACTCGCTCTGCTGCACAAAGAAATCTCAAGCATCAAGACCCGAACAGTCAGTCATGCAAGCCTTGGAGAGTCTAACAGAAACTCAG
>novel_circ_0003208_junction_seq |chr Chr4:19383837-19386202|-
AAGCCTTGGAGAGTCTAACAGAAACTCAGGTTATCGGATGGACCAGCACCCCAGCGCC
>novel_circ_0003210_full_seq |chr Chr4:19737359-19739898|+
CACTTGGGAGTGAAATCATACATGGGAAAAGAGCCTCGGTGAATTCGATGCTGTATATGGCCTCGGTGCAGAACAGAAGCGGTCATCATATATGTGGAGGATTCCTCATCAATGAAGACTTTGTGGTCACTGCTGCGCACTGTGATAAACAAATCCTACAAGTGTCGTTCTTGGCAGCCACAATCTCAAGAAGGTTGATAAGAAAAAGAAATACGATGTAAAGAAATGGAAGTTTCCATCTTATGTGAATGTCGGAAAAGGGGATGACATCATGCTCCTCAAATTGACACCTCAAAGACAACAGGTTGAGTTTGCTGCCAGAATGATGCATGCACTGCACAGGTTTCTGCTTTTTCATCTCATGACATGTCTTGGACTTCACG
>novel_circ_0003210_junction_seq |chr Chr4:19737359-19739898|+
TCATCTCATGACATGTCTTGGACTTCACGCACTTGGGAGTGAAATCATACATGGGAAA
>novel_circ_0003211_full_seq |chr Chr4:20245030-20245432|+
[truncated: 889,578 more chars]
