# Supplementary material for: Integrated Analysis of circRNA-miRNA-mRNA Regulatory Networks in the Intestine of Sebastes schlegelii Following Edwardsiella tarda Challenge
Source: Front Immunol. 2021 Jan 20;11:618687. doi: 10.3389/fimmu.2020.618687 (PMC7857051; doi:10.3389/fimmu.2020.618687)
Supplement: Supplementary file 4 [file DataSheet_2.fasta]

>EI24H2_2_x1
AGCTTATCAGACTGGTGTT
>EI24H2_471_x9
TTGTGCTTGATCTAACCATGTGGTT
>EI24H2_703_x3257
TCTACAGTGCATGTGTCTCCAGT
>EI24H2_465_x33
AATCTCAGGTTCGTCAGCCCATG
>EI24H2_1038_x2
ACCATCGACCGTTGATTGTA
>EI24H2_1139_x42291
TAACACTGTCTGGTAACGATG
>EI24H2_1238_x498
CAGTGGTTTTACCCTATGGTAG
>EI24H2_1303_x4
TGACATCATATGTACGGCTGCTA
>EI24H2_1450_x3
CTATACAACCTACTGCCTTCCCT
>EI24H2_1385_x1
GTGTTCAGACTACCTGTTC
>EI24H2_1505_x130
TATTGCACTTGTCCCGGCCTG
>EI24H2_1596_x2679
TGTAAACATCCTACACTCAGCT
>EI24H2_1771_x3
TGGACGGAGAACTGATAAGG
>EI24H2_1873_x2
CCCTGAGACCCTAACTTGT
>EI24H2_1860_x1
TAACCAATGTGCAGACTACT
>EI24H2_2021_x2
CAAATACGTCTCTACAGGA
>EI24H2_2335_x49
CCCAGTGTTCAGACTACCTG
>EI24H2_2360_x1
TCCAGCATCAGTGATTTTGTTGCC
>EI24H2_2648_x8
AACGCCATTATCACACTAAATA
>EI24H2_2603_x3
ATTTGGTCCCCTTCAACCAGCTG
>EI24H2_3001_x1
TCAAGTAATCCAGGATAG
>EI24H2_3071_x1
AACCATCGACCGTTGATTGT
>EI24H2_3242_x2
CTCGTACCGTGAGTAATAGTGC
>EI24H2_3286_x7
ATGTGCCCTTGGACTACATCGTG
>EI24H2_3390_x594
AGTTCTTCACTGGCAAGCTTTA
>EI24H2_3429_x1
CTACATTGTCTGCTGGGTTT
>EI24H2_3927_x22
TGAAATGTTTAGGACCACTTG
>EI24H2_3844_x1
AGCAGCACGTAAATATTGG
>EI24H2_3977_x4
AAAGTGCTTACAGTGCAGGTAG
>EI24H2_4139_x365
GTGAGGTAGTAGGTTGTGTGGT
>EI24H2_4462_x1
AATACTGTCTGGTAATGCCGTC
>EI24H2_4470_x39
GAGGTAGTTGGTTGTATGGTT
>EI24H2_4976_x5974
TTTGGTCCCCTTCAACCAGCTGT
>EI24H2_5054_x5948
CTCGTACCGTGAGTAATAATG
>EI24H2_5132_x224
TCCAGTTTTCCCAGGAATCCC
>EI24H2_5105_x2
AGTTCTTCACTGGCAAGCTTTAT
>EI24H2_5167_x291
TATGGCTTTCTATTCCTATGTG
>EI24H2_5177_x4
AAGCCACTGACTAACGCACATTG
>EI24H2_5235_x2
AAACCGTTACCATTACTGA
>EI24H2_5273_x512
ACCCTGTAGATCCGGATTTG
>EI24H2_5477_x242
TATGTGCCCTTGGACTACATC
>EI24H2_5482_x16
TATGTGCCCTTGGACTACATT
>EI24H2_5537_x1
TGCATAGTCACAAAAATGAGC
>EI24H2_5485_x10
ATAGCTTATCAGACTGGTGTT
>EI24H2_5582_x1422
GTACAGTACTGTGATAACTGA
>EI24H2_5663_x3
TGTAGTGTTTCCTACTTTAT
>EI24H2_5755_x2
CTGTAAACATCCCCGACTGGAAGCT
>EI24H2_5853_x5
CTGTACAACCTTCTAGCTTTCCT
>EI24H2_6194_x956
AAACCGTTACCATTACTGAGTT
>EI24H2_6204_x148
TCGTGTCTTGTGTTGCAGCCAGT
>EI24H2_6317_x2
ACCCTGTAGAACCGAATGTGTG
>EI24H2_6518_x51593
TGTAACAGCAACTCCATGTGG
>EI24H2_6671_x2
TACAGTACTGTGATAACTGAAGGA
>EI24H2_6939_x68
TACCCTGTAGAACCGAATGTGTG
>EI24H2_6843_x2
TACCCTGTAGATCCGGAT
>EI24H2_6967_x96
ATCACATTGCCAGGGATTACCAC
>EI24H2_6990_x2
CTTTGGTTATCTAGCTGTATG
>EI24H2_7121_x44
TAATTAGTATAGCCTGTTTTAGT
>EI24H2_7117_x11
TATGTGCCCTTGGACTACATTGT
>EI24H2_7217_x1
ACCATCGACCGTTGGCTGTGC
>EI24H2_7236_x225
TGAGGTAGTAGTTTGTATAGTTT
>EI24H2_7413_x1
GATGAAGCACTGTAGCTCGG
>EI24H2_7493_x28
ACCTGGCATACAATGTAGATTTC
>EI24H2_7437_x1
TGGTCCCCTTCAACCAGCTGTAG
>EI24H2_7423_x1
GTTTGATATATTAGGTTG
>EI24H2_7613_x4
TTGTAACAGCAACTCCATGTGG
>EI24H2_7645_x24
TTTAATTAGTATAGCCTGTTTT
>EI24H2_8537_x46117
TAGCTTATCAGACTGGTGTTGG
>EI24H2_8534_x2
GTGTCAGTTTGTCAAATACC
>EI24H2_8650_x6
TGGCTCAGTTCAGCAGGAACAGGT
>EI24H2_8848_x1
CATGCAGTCCATGGGCATA
>EI24H2_8935_x2
TGAGGTAGTAGATTGAATAGTTGT
>EI24H2_9227_x6
CTGGTTTCACATGGTGGTTTAGA
>EI24H2_9208_x7
GTCAGTGCATTACAGAACTTTG
>EI24H2_9401_x5379
TAATACTGCCTGGTAATGATGAT
>EI24H2_9427_x15
TATGTGCCCTTGGACTACATCGTG
>EI24H2_9535_x1078
CATTGCACTTGTCTCGGTCTG
>EI24H2_9581_x190
GTAAACATCCTTGACTGGAAGCT
>EI24H2_9661_x13
GTGAGGTAGTAGGTTGTAT
>EI24H2_9746_x1
GCTCAGTTCAGCAGGAACAGG
>EI24H2_9779_x14
CAGCATTGTACAGGGCTATGA
>EI24H2_9952_x21
CAGTGCAATATTAAAAGGGC
>EI24H2_10058_x4
TGACCTATGAATTGACAG
>EI24H2_10143_x85
AACATTCAACGCTGTCGGT
>EI24H2_10392_x1
CCTACTGCCCTAAGTGCTCCTT
>EI24H2_10715_x129
CTGAGAACTGAATTCCATAGATG
>EI24H2_11000_x1
AAACGCCATTATCACACTA
>EI24H2_11116_x1
ACAGTGAACCGGTCTCTTT
>EI24H2_11317_x1
ATCCATAAAGTAGAAAGCACT
>EI24H2_11466_x453
TGAGGTAGTAGGTTGTATGGT
>EI24H2_11465_x16
AACCATCGACCGTTGACTGTACC
>EI24H2_11495_x1
CAAGTAATCCAGGATAGGTT
>EI24H2_11560_x1094
AGCAGCATTGTACAGGGCTATG
>EI24H2_11752_x1
TGATATGTTTGATATTCGGT
>EI24H2_11907_x1
GCTGCCAGCTGAAGAACT
>EI24H2_11898_x5111
TGGCTCAGTTCAGCAGGAAC
>EI24H2_12208_x18
AACCATCGACCGTTGACTGT
>EI24H2_12234_x2
ACAGTACTGTGATAACTGAAG
>EI24H2_12306_x1830
TGTAAACATCCTACACTCTCAGCT
>EI24H2_12561_x3
CAAAGTGCTCACAGTGCAGGTA
>EI24H2_12611_x1
TGTGCAAATCCATGCAAAA
>EI24H2_12628_x2091
TGTAAACATCCTTGACTGGAAGCT
>EI24H2_12862_x71
TCCTTCATTCCACCGGAGTCTG
>EI24H2_12860_x138
TGATATGTTTGATATATTAGGTTG
>EI24H2_12874_x63
AGCTGCCAGCTGAAGAACTGTT
>EI24H2_12904_x1
CAGTGCAATAATGAAAGG
>EI24H2_12920_x2820
TGGAATGTAAAGAAGTATGT
>EI24H2_12896_x206
ACCACAGGGTAGAACCACGG
>EI24H2_13197_x5
TGTGCGTGTGACAGCGGCT
>EI24H2_13218_x1072
CAGTGGTTTTACCCTATGGTA
>EI24H2_13227_x1
ATATAGGGATGGAAGCCATGCAG
>EI24H2_13262_x14003
TACCCTGTAGAACCGAATTTGT
>EI24H2_13336_x21
TAATACTGCCTGGTAATGATGATG
>EI24H2_13912_x58
GGATTCCTGGAAATACTGTT
>EI24H2_14035_x2
CCTGAGACCCTAACTTGTG
>EI24H2_14069_x13
ATGGCACTGGTAGAATTCACT
>EI24H2_14125_x747
TACCACAGGGTAGAACCACGG
>EI24H2_14327_x9
AATCACATTGCCAGGGATTTCC
>EI24H2_14415_x84
AGCTGGTAAAATGGAACCAAATC
>EI24H2_14579_x35
TGGCTCAGTTCAGCAGGAACAGG
>EI24H2_14732_x9
GAGATGAAGCACTGTAGCTCG
>EI24H2_14931_x1
AACTGGCCTACAAAGTCCCA
>EI24H2_14875_x1
CAGCCACACCTTCCTTTTAAGAT
>EI24H2_15129_x711
AAAAGTGCTGTTTGTGCAGGTAG
>EI24H2_15409_x1
TAGGTAGTTTTATGTTGTTGG
>EI24H2_15497_x6
TAAAGCTAGATAACCGAAAGT
>EI24H2_15785_x67
CTGTGCGTGTGACAGCGGC
>EI24H2_15826_x766
TGAGGTAGTAGATTGAATAG
>EI24H2_15920_x27
GTACCCTGTAGAACCGAATTTGT
>EI24H2_15952_x219
ACTCTTTCCCTGTTGCACTACT
>EI24H2_15958_x2
CTCACTGATCAATGAATGCA
>EI24H2_16038_x7
GCTTATCAGACTGGTGTTGGC
>EI24H2_16112_x13
CAGTGTTCAGACTACCTGTT
>EI24H2_16285_x1
TAAACATCCCCGACTGGAAG
>EI24H2_16418_x12
GCTACATCTGGCTACTGGGTCT
>EI24H2_16515_x4
GAGGTAGTTGTTTGTACAGTT
>EI24H2_16613_x11
TGAGGTAGTAGGTTGTATG
>EI24H2_16629_x324
ACAGTAGTCTGCACATTGGT
>EI24H2_16744_x1
TTGTGCAAATCTATGCAAAACTGAT
>EI24H2_16752_x340
TGCCTGTCTACACTTGCTGT
>EI24H2_16796_x3
CGTAGATCCGAACTTGTG
>EI24H2_16880_x2
CAGCAGGCACAGACAGGCAG
>EI24H2_16881_x1
CCATTATTACTTTTGGTACGC
>EI24H2_17292_x198
TGGAAGACTAGTGATTTTGT
>EI24H2_17484_x1
AGGTGAGGTAGTAGGTTGTATAGTT
>EI24H2_17461_x1
TGTACAGCAGGCACAGACA
>EI24H2_17676_x222
TACTGCATCAGGAACTGAT
>EI24H2_17661_x2
TGTATGGCACTGGTAGAATTC
>EI24H2_17600_x1
GTTAACTGTACAACCTTCTA
>EI24H2_17882_x9
GTGCCTGCTGTGCTGATAATCAGT
>EI24H2_18089_x12
TATAGGGATGGAAGCCATGC
>EI24H2_18146_x11
CTGTACAACCTTCTAGCTTTC
>EI24H2_18178_x1
AAAGGTCCAACCTCACATGTCC
>EI24H2_18283_x5
GTACAGCAGGCACAGACAGGC
>EI24H2_18558_x1
GTCATTTTTGTGGTTTGCAGC
>EI24H2_18599_x3
TGTCAGTTCTGTAGGCCAC
>EI24H2_18680_x54
TAGTGCAATATTGCTTATAGGG
>EI24H2_18685_x69
TCACATTGCCAGGGATTTCCACT
>EI24H2_18896_x328
TACAGTACTGTGATAACTG
>EI24H2_18793_x2
CGTGTTCACAGCGGACCTTGA
>EI24H2_18962_x11
CAGGTGAGGTCCTTGGGAACA
>EI24H2_19006_x217
TAAAGTGCTTATAGTGCAGGTA
>EI24H2_19002_x2
ATGAGGTAGTAGTTTGTATAGT
>EI24H2_19064_x1177
AGCTACATTGTCTGCTGGGTTT
>EI24H2_19062_x2
TTTGGCAATGGTAGAACTCA
>EI24H2_19089_x10
TTTTGCAGAAACGTTTCAG
>EI24H2_19421_x105
TTAATTAGTATAGCCTGTTTTA
>EI24H2_19398_x1
CTGTGCAAATCCATGCAAAA
>EI24H2_19594_x1
TGTACCATGCTGGTAGCCAGTA
>EI24H2_19598_x137
AGAGCTTAGCTGATTGGTGAACA
>EI24H2_19946_x339
GTGAGGTAGTAGGTTGTATAGT
>EI24H2_20000_x3
TAACAGTCTACAGCCATGGTC
>EI24H2_20031_x2
TGGAAGACTTGTGATTTTGTT
>EI24H2_20224_x21
TGGCAGTGTCTTAGCTGGTTGTT
>EI24H2_20335_x628
TCCCTGAGACCCTTAACCTGT
>EI24H2_20473_x1
TGGTTCTAGACTTGCCAAC
>EI24H2_20640_x78
TTCACAGTGGCTAAGTTCAGTG
>EI24H2_20799_x32991
TCGTACCGTGAGTAATAATG
>EI24H2_20864_x3
TATGGCTTTCTATTCCTATG
>EI24H2_21133_x8
AAGTTCTGTGATACACTCAGACT
>EI24H2_21457_x1
TGGAAGACTAGTGATTTTGTTGTGAA
>EI24H2_21534_x3
TCCTCATTGTGCATGCTGTGTGT
>EI24H2_21576_x4
AATACTGTCTGGTAATGCCG
>EI24H2_21748_x2
TTGCATAGTCACAAAAGTG
>EI24H2_22239_x1
AGGTAGTAGGTTGTGTGGTT
>EI24H2_22591_x5
CTGTCAGTTCTGTAGGCCA
>EI24H2_22643_x279
TATGGCTTTTTATTCCTATCTG
>EI24H2_22718_x1
TGTGCAAATCTATGCAAAACTGATGG
>EI24H2_22697_x13
CAAATACGTCTCTACAGGAATA
>EI24H2_22837_x30
AGAGCTTAGCTGATTGGTGAA
>EI24H2_23086_x12
ATGGCACTGGTAGAATTCACTG
>EI24H2_22972_x13
CACATTCATTGCTGTCGGTGGGTT
>EI24H2_23095_x14
ATTTGGTCCCCTTCAACCAGCT
>EI24H2_22987_x14
ATGCAGTCCATGGGCATATACA
>EI24H2_23588_x779
TGGCTCAGTTCAGCAGGAACCG
>EI24H2_23606_x163
AGCTACATCTGGCTACTGGGTCTCT
>EI24H2_23713_x1
TGTGCGTGTGACAGCGGC
>EI24H2_23718_x1
TAGCAGCACGTAAATATTGGAGTC
>EI24H2_23807_x8
CAGTGCATTACAGAACTTTGT
>EI24H2_23907_x5
GTACCCTGTAGAACCGAATTTGTG
>EI24H2_24177_x1
TGTGAGGTAGTTGGTTGTATGGTT
>EI24H2_24239_x1
TGATATGTTTGATATATTAGGTTGTT
>EI24H2_24416_x1
AATCACATTGCCAGGGATTTCCAC
>EI24H2_24896_x23
AAAAGTGCTGTTTGTGCAGG
>EI24H2_24908_x2
TGCACAGCAAGTGTAGACAGG
>EI24H2_24942_x1
CCCGTAGATCCGATCTTGTGA
>EI24H2_25049_x2
GTGCCTGCTGTGCTGATAAT
>EI24H2_25131_x1
AATCTCAGGTTCGTCAGCCC
>EI24H2_25185_x1
ACAGCAGGCACAGACAGGCAGAC
>EI24H2_25199_x2
ACCCTGTAGAACCGAATTTGTGTGA
>EI24H2_25566_x10
TCAGTAACAAGGATTCATCCTGTT
>EI24H2_25628_x4
TTATTACTTTTGGTACGCGCTA
>EI24H2_25584_x4
AAGTAATCCAGGATAGGCT
>EI24H2_25871_x39
TTCACAGTGGCTAAGTTCA
>EI24H2_25834_x2
AGTGCAATATTAAAAGGGCATT
>EI24H2_25873_x66
TTCACAGTGGCTAAGTTCC
>EI24H2_25864_x843
TTCACAGTGGCTAAGTTCT
>EI24H2_25966_x2
ACACTGTCTGGTAACGATGTTT
>EI24H2_26035_x30
CTGAGGTAGTAGATTGAATAG
>EI24H2_26087_x1
GCTGGTAAAATGGAACCAA
>EI24H2_26152_x2
TAACAGTCTACAGTCATGGCT
>EI24H2_26233_x10
TCACATTGCCAGGGATTTCCAC
>EI24H2_26234_x1
TCACATTGCCAGGGATTTCCAA
>EI24H2_26485_x87153
ATGACCTATGAATTGACAGCC
>EI24H2_26436_x182
ATGACCTATGAATTGACAGCCAGT
>EI24H2_26563_x28
TGTCAGTTTGTCAAATACCC
>EI24H2_26646_x1
CACAGTGAACCGGTCTCTTTTTC
>EI24H2_26913_x5
TATTGCACTTGTCCCGGCCTGTAAA
>EI24H2_26952_x6
GCTTATCAGACTGGTGTTGG
>EI24H2_27065_x67
TGACATCATATGTACGGCTGCT
>EI24H2_27174_x1
AGAACTGAATTCCATAGA
>EI24H2_27372_x1
TAGCACCATTTGAAATCAG
>EI24H2_27611_x57
CTGAGAACTGAATTCCATAGATGG
>EI24H2_27756_x15
TATTGCTTAAGAATACGCGTAGT
>EI24H2_27795_x1
GAGGTAGTAGGTTGTATGGT
>EI24H2_27816_x10
CAGTGCAATAATGAAAGGGC
>EI24H2_27931_x1
TACCCTGTAGATCCGGATTTGTGTAA
>EI24H2_28036_x1
GTAAACATCCTACACTCTCAG
>EI24H2_28038_x4
AGGGACTTTTAGGGGCAGCTGTG
>EI24H2_28030_x3
TTCACAGTGGCTAAGTTCTTCA
>EI24H2_28034_x46
TGGAATGTAAAGAAGTATG
>EI24H2_28233_x8647
GTCCAGTTTTCCCAGGAATCCC
>EI24H2_28353_x22
AGCTACATCTGGCTACTGG
>EI24H2_28360_x11
GAGGTAGTAGGTTGTATGGTT
>EI24H2_28754_x1
TGTACCATGCTGGTAGCC
>EI24H2_28904_x1
GAAGCCCTTACCCCAAAAAGTA
>EI24H2_29302_x3420
TCACAGTGAACCGGTCTCTTT
>EI24H2_29460_x29
ACATTCAACGCTGTCGGTGAGT
>EI24H2_29654_x5
TATAGGGATGGAAGCCATG
>EI24H2_29924_x12
TCACAGTGGTTAAGTTCTGC
>EI24H2_30327_x3
CAAAGTGCTCACAGTGCAGGTAG
>EI24H2_30356_x1
GCGACAACAGTCTGTAGGCTG
>EI24H2_30585_x1
TAACCCGTAGATCCGATCTTGT
>EI24H2_30623_x4461
AACCCGTAGATCCGAACTTG
>EI24H2_30736_x2
GTAACGGAACCCATAATGCAGCTG
>EI24H2_30769_x1
GCGACAACAGTCTGTAGGCTGT
>EI24H2_30743_x1
AAAGTGCTGTTTGTGCAGGT
>EI24H2_30966_x3
TGTACAGCAGGCACAGACAGGC
>EI24H2_31018_x2
TCACATTGCCAGGGATTACCAC
>EI24H2_31086_x8
TGAGGTAGTTGTTTGTACAGTTTT
>EI24H2_31128_x3214
TGAGATGAAGCACTGTAGC
>EI24H2_31106_x1755
TTTGTTCGTTCGGCTCGCGTT
>EI24H2_31236_x340
ATCACATTGCCAGGGATTTCCACT
>EI24H2_31258_x2098
TGAGGTAGTTGTTTGTAC
>EI24H2_31497_x2
CTGTACAGCCTCCTAGCTTTC
>EI24H2_31582_x85
TGAGAACTGAATTCCATA
>EI24H2_31641_x148
TGAGGTAGTAGATTGTATAG
>EI24H2_31873_x1
AGGTAGTAGATTGAATAGTT
>EI24H2_31991_x27
GCTAGTTTTGCATAGTTGCACT
>EI24H2_32223_x8171
TGAGGTAGTAGGTTGTGTGGTT
>EI24H2_32187_x110
TATGGCACTGGTAGAATTCACTG
>EI24H2_32422_x6
AACCATCGACCGTTGACTGTG
>EI24H2_32611_x9
ATGCAGTCCATGGGCATATACAC
>EI24H2_32833_x42
CTATACAGTCTATTGCCTTCCC
>EI24H2_32843_x495
CTATACAGTCTATTGCCTTCCT
>EI24H2_32848_x34
TCACATTGCCAGGGATTTCCA
>EI24H2_33548_x5764
AAACCGTTACCATTACTGAGT
>EI24H2_33599_x177
TAACGGAACCCATAATGCAGCTGT
>EI24H2_33963_x2
TGACTGTAGACTGTTACTGTACT
>EI24H2_34004_x8
TAACAGCAACTCCATGTGGAA
>EI24H2_34079_x409
TCGTGTCTTGTGTTGCAGCCA
>EI24H2_34129_x41
AAACCGTTACCATTACTGAG
>EI24H2_34219_x18
TGCTCAGTAGTCAGTGTAGATCC
>EI24H2_34783_x12
ATTATTACTTTTGGTACGCGCT
>EI24H2_34972_x309
TGTAAACATCCTTGACTGGAA
>EI24H2_34997_x21
TATTGCACTTGTCCCGGCCTGTAA
>EI24H2_35219_x3
GCTTTGACGATGTTGCACTACT
>EI24H2_35228_x947
TTCACAGTGGCTAAGTTCCG
>EI24H2_35287_x3
TAGTGCAATATTGCTTATAG
>EI24H2_35367_x4
CTCGTACCGTGAGTAATAA
>EI24H2_35338_x18
TCGTGTCTTGTGTTGCAGCCAG
>EI24H2_35868_x10
GTGCAGTGCTGCATCTCTGGTCA
>EI24H2_35860_x2
AAGCAGCATTGTACAGGGCTAT
>EI24H2_36152_x17
TCGTACCGTGAGTAATAGTGC
>EI24H2_36464_x1555
CGTACCGTGAGTAATAATGCA
>EI24H2_36462_x1
AATCTCAGCTGGCAACTGTG
>EI24H2_36532_x188
GCCTGTCTACACTTGCTGTGC
>EI24H2_36724_x1
AGCTTATCAGACTGGTGTTGGCTT
>EI24H2_36851_x17
TATAGGGATGGAAGCCATGCA
>EI24H2_37365_x1
TTTTGCAGAAACGTTTCA
>EI24H2_37583_x1
ACCATCGACCGTTGACTGTGCCCT
>EI24H2_37644_x2522
TTCAAGTAATCCAGGATAGG
>EI24H2_38305_x11
TAACGGAACCCATAATGCA
>EI24H2_38372_x1
AGGTAGTTGGTTGTATGGT
>EI24H2_38450_x38
TGGAGTGTGACAATGGTGT
>EI24H2_38380_x7
CCCTGAGACCCTTAACCTGT
>EI24H2_38641_x23
TGATATGTTTGATATATTAGGT
>EI24H2_38758_x895
TGAGGTAGTTGGTTGTATGGTTT
>EI24H2_38769_x2
TAAGGTGCATCTAGTGCAG
>EI24H2_38965_x1
ATACTGCATCAGGAACTGATTGG
>EI24H2_38992_x1
AATCACATTGCCAGGGATTT
>EI24H2_39147_x134
TGAGGTAGTTGTTTGTACAG
>EI24H2_39138_x1773
ATCTCAGGTTCGTCAGCCCATG
>EI24H2_39221_x594
AACCCGTAGATCCGATCTTG
>EI24H2_39326_x9
CTATACAATCTACTGTCTTTCC
>EI24H2_39502_x6
TGCTTTGACGATGTTGCACTACT
>EI24H2_39522_x1
AGGTAGTTTCATGTTGTTGGG
>EI24H2_39485_x3
TAAAGTGCTTATAGTGCAGG
>EI24H2_39794_x7
TGATATGTTTGATATATTAGG
>EI24H2_39807_x5
ACCCTATCAATATTGCCTCTGC
>EI24H2_39875_x1
CTAAAGCTGCCAGCTGAAGAACT
>EI24H2_39974_x1
ACATTCAACGCTGTCGGTGAGTT
>EI24H2_40024_x2
TTTCAGTCTGATGTTTGCTG
>EI24H2_40084_x8
TCCAGTTTTCCCAGGAATC
>EI24H2_40293_x391
CGTACCGTGAGTAATAATGC
>EI24H2_40409_x268
CCTGTCAGTTCTGTAGGCCA
>EI24H2_40475_x55
TCTACAGTGCATGTGTCTCC
>EI24H2_40527_x1
ATCTATGGGCTCAGTTCTT
>EI24H2_40643_x1
GTTCACAGTGGCTAAGTTCTT
>EI24H2_40659_x298
GTTCACAGTGGCTAAGTTCTG
>EI24H2_40629_x6
AACATTCAACGCTGTCGG
>EI24H2_40813_x5
TCTAACACTGTCTGGTAACGATG
>EI24H2_40870_x37
TGCCTACTGAGCTGATAACA
>EI24H2_40853_x2
GAGGTAGTAGATTGTATAGTT
>EI24H2_41030_x54
TCTGAGATGAAGCACTGT
>EI24H2_40975_x1
TACAGTGCATGTGTCTCCAGT
>EI24H2_41183_x38
AACCCGTAGATCCGATCTT
>EI24H2_41280_x225
ACCACAGGGTAGAACCACGGAC
>EI24H2_41347_x18
CCTGCATTGTACACACTGTGC
>EI24H2_41593_x296
TAATACTGTCTGGTAATGCC
>EI24H2_41717_x1886
TACCCTGTAGATCCGGATTTG
>EI24H2_41695_x138
CTGAGGTAGTAGATTGAATAGTT
>EI24H2_41854_x6
TCACAGTGAACCGGTCTCTTTTTC
>EI24H2_41903_x26
TTATTGCTTAAGAATACGCGT
>EI24H2_42056_x1
GTAGATCCGGATTTGTGT
>EI24H2_42238_x10
ACCATCGACCGTTGACTGT
>EI24H2_42269_x4
TTTGGCAATGGTAGAACTCACAC
>EI24H2_42382_x10
GTTAACTGTACAACCTTCT
>EI24H2_42548_x5
AAGCTGCCAGTTGAAGAGCTGTT
>EI24H2_42624_x1
GTATGTGCCCTTGGACTACATCGTGG
>EI24H2_42758_x727
CATTATTACTTTTGGTACGCG
>EI24H2_42801_x64
TGCAGTCCATGGGCATATACA
>EI24H2_43107_x231
GTGCAGTGCTGCATCTCTGGTC
>EI24H2_43397_x585
TGTAAACATCCTACACTCTCA
>EI24H2_43658_x2304
TTCACAGTGGTTAAGTTCTG
>EI24H2_43779_x13
TGCTCAGTAGTCAGTGTAGAT
>EI24H2_43695_x1
CTTTTTGCGGTCTGGGCTTGCTG
>EI24H2_43966_x39
CAGTGCAATATTAAAAGGGCA
>EI24H2_44166_x150
TGAGGTAGTAGTTTGTATAG
>EI24H2_44219_x2
TACCACAGGGTAGAACCA
>EI24H2_44420_x15
TAAACATCCTTGACTGGAAGCT
>EI24H2_44371_x17
AACATTCATTGCTGTCGGTGGGTTT
>EI24H2_44492_x370
AGCAGCATTGTACAGGGCTAT
>EI24H2_44670_x1
CGGTGCAGTGCTGCATCTCTGGT
>EI24H2_44706_x1
TCCTGCATTGTACACACTGTGC
>EI24H2_45332_x34
CTGTGCGTGTGACAGCGGCTAAC
>EI24H2_45653_x1
CCATCGACCGTTGACTGTGC
>EI24H2_45834_x6
CTCGTACCGTGAGTAATA
>EI24H2_46021_x280
AAGCTGCCAGCTGAAGAAC
>EI24H2_45986_x205
AGCAGCATTGTACAGGGCTATC
>EI24H2_46156_x7
AGAGCTTAGCTGATTGGTGAACAG
>EI24H2_46170_x36
TTCACAGTGGTTAAGTTC
>EI24H2_46242_x1
CAGCTACATTGTCTGCTGGG
>EI24H2_46316_x1
TAGCAGCACAGAATGGTTTGT
>EI24H2_46568_x3
CTATACAACTTACTGTCTTT
>EI24H2_46617_x198
TAACACTGTCTGGTAACGATGTTT
>EI24H2_46719_x735
AGCTACATCTGGCTACTGGGTCT
>EI24H2_46711_x6
TACATCTGGCTACTGGGTCT
>EI24H2_46830_x5
AAGCTGCCAGCTGAAGAA
>EI24H2_47022_x8
GATAGCTTATCAGACTGGTGTT
>EI24H2_47041_x1
GATATGTTTGATATATTAGGTTG
>EI24H2_46995_x192
GTTAACTGTACAACCTTCTAGC
>EI24H2_47719_x4
ATAGCTCTTTGAATGGTACTG
>EI24H2_48037_x5
AGCTACATCTGGCTACTG
>EI24H2_48159_x7
CCAGTTTTCCCAGGAATCCCT
>EI24H2_48231_x2199
TGAGGTAGTAGATTGTATAGT
>EI24H2_48452_x17
TGCTCAGTAGTCAGTGTAGA
>EI24H2_48568_x85
TTCAAGTAATCCAGGATAGGCTGT
>EI24H2_48623_x6
ACAGTAGTCTGCACATTG
>EI24H2_49053_x1
ATAGCTTATCAGACTGGTGTTGGCT
>EI24H2_49071_x247
TGCAGTCCATGGGCATATACAC
>EI24H2_49349_x7
TGAGAACTGAATTCCATAGATGGTGT
>EI24H2_49656_x6
TGAGACCCTAACTTGTGACGT
>EI24H2_49643_x31
TGCCTGCTGTGCTGATAATCAG
>EI24H2_50088_x16
TGGAATGTAAGGAAGTGTGTGG
>EI24H2_50010_x1
ATTTGAAACGTTTTAGCCA
>EI24H2_50272_x1
CTTATCAGACTGGTGTTG
>EI24H2_50494_x101
TCAGTAACAAGGATTCATCCTGT
>EI24H2_50594_x3
GTGCAGTGCTGCATCTCTG
>EI24H2_50788_x5268
TGAGAACTGAATTCCATAGATGGT
>EI24H2_50856_x10
TATACAACCTACTGCCTTCCC
>EI24H2_50852_x1
TGGTCGTATGTATGACGTCATTT
>EI24H2_50952_x17
CGACAACAGTCTGTAGGCT
>EI24H2_51130_x21
TAATACTGCCTGGTAATGATGC
>EI24H2_51148_x12
AGCCTCTTTACGGTGCTGCCTTG
>EI24H2_51129_x7456
TAATACTGCCTGGTAATGATGA
>EI24H2_51344_x2
AACTATACAGTCTATTGCCTTC
>EI24H2_51457_x1
TGGCTCAGTTCAGCAGGAACAGGA
>EI24H2_51663_x2
GCTGCCAGCTGAAGAACTGT
>EI24H2_51725_x1
CTATACAATCTACTGTCTTTC
>EI24H2_51898_x2
ATGACACGTTTTCTCCCGGAT
>EI24H2_51981_x815
TACCCTGTAGATCCGGATTTGTGT
>EI24H2_52029_x32
TATGTGCCCTTGGACTACAT
>EI24H2_51968_x1
ACTGTGCGTGTGACAGCG
>EI24H2_52163_x611
TGAGGTAGTAGTTTGTAT
>EI24H2_52284_x226
TAACACTGTCTGGTAACGA
>EI24H2_52458_x2545
TGAGGTAGTTGTTTGTACAGT
>EI24H2_52429_x1
AAAGTGCTTACAGTGCAGGT
>EI24H2_52683_x70
CAGGCTGGTTAGATGGTTGTC
>EI24H2_52620_x24
TGTGCAAACCCATGCAAAACT
>EI24H2_52676_x19
CTGAGATGAAGCACTGTA
>EI24H2_53304_x14
TCTCCCAATCCTTGTACCAGTG
>EI24H2_53377_x1
GGCTCAGTTCAGCAGGAACA
>EI24H2_54032_x424
CAAAGTGCTTACAGTGCAGGTAG
>EI24H2_54167_x5
CTTTGGTTATCTAGCTGTATGA
>EI24H2_54292_x5
TAATCTCAGCTGGCAACTGTGAG
>EI24H2_54181_x139
AACATTCATTGCTGTCGGT
>EI24H2_54596_x1
GTGAGGTAGTAAGTTGTGT
>EI24H2_54901_x133
ACCATCGACCGTTGACTGTGCC
>EI24H2_54906_x9
AGCTGGTGTTGTGAATCAGG
>EI24H2_55157_x2349
TGAGGTAGTAGTTTGTATAGT
>EI24H2_55345_x46
GTGACATCATATGTACGGCTGC
>EI24H2_55415_x67
TACCCTGTAGATCCGGATT
>EI24H2_55324_x1
TAAACATCCTACACTCAGCTGT
>EI24H2_55595_x124
AACATTCATTGCTGTCGGTGGGTT
>EI24H2_55653_x4
CAGTTATCATGGTACCGGTGCTG
>EI24H2_55920_x1
CCATTATTACTTTTGGTACGCG
>EI24H2_55992_x3076
TCCCTGAGACCCTAACTTGTGA
>EI24H2_56074_x3
GGTGAGGTAGTAGGTTGTATAGT
>EI24H2_56195_x5
CCACAGGGTAGAACCACGGAC
>EI24H2_56286_x1
ATTTGAAACGTTTTAGCCAAAA
>EI24H2_56292_x1
TAGGTAGTTTTATGTTGTTG
>EI24H2_56280_x2
CGTGTTCACAGCGGACCTTGATT
>EI24H2_56444_x1
TGCCTGTCTACACTTGCTG
>EI24H2_56409_x7
TTTTGCTGGTTTGCATTCAGC
>EI24H2_56450_x18
GTAACAGCAACTCCATGTGGA
>EI24H2_56805_x1
AGAGCTTAGCTGATTGGTGAACAGTGAT
>EI24H2_57407_x1506
TGTAACAGCAACTCCATGTG
>EI24H2_57439_x48
TTATTGCTTAAGAATACGCGTA
>EI24H2_57516_x1
TTGCATAGTCACAAAAATGAGCA
>EI24H2_57495_x2
TGTCAGTTTGTCAAATACCCCAAG
>EI24H2_57541_x5337
GGTGCAGTGCTGCATCTCTGGTC
>EI24H2_57573_x13
CATTATTACTTTTGGTACGCGCT
>EI24H2_57751_x1
ATTTGGTCCCCTTCAACC
>EI24H2_57775_x2
GTAACAGCAACTCCATGT
>EI24H2_58192_x11
TGATATGTTTGATATTCGGTTG
>EI24H2_58239_x1
GACGTTAGCTCTGGTGGTGAT
>EI24H2_58291_x20
TTATTACTTTTGGTACGCGCT
>EI24H2_58320_x10026
TTCACAGTGGTTAAGTTCTGC
>EI24H2_58424_x266
AAAGCTGCCAGCTGAAGAACT
>EI24H2_58491_x2
CACAGGGTAGAACCACGGA
>EI24H2_58984_x1
TGTGCGTGTGACAGCGGCTAAC
>EI24H2_59143_x1
TGTAGAACCGAATTTGTGTG
>EI24H2_59588_x15
TAGCAGCACGTAAATATTG
>EI24H2_59607_x24
TATGGCTTTCTATTCCTATGT
>EI24H2_59752_x45
AGTTCTTCACTGGCAAGCTT
>EI24H2_59888_x5309
TGTAACAGCAACTCCATGTGGAA
>EI24H2_59822_x2
CATTGCACTTGTCTCGGTCTGACA
>EI24H2_60220_x263
TTCAAGTAATCCAGGATAGGCTG
>EI24H2_60210_x1058
TTCAAGTAATCCAGGATAGGCTT
>EI24H2_60262_x1
AGCAGCACGTAAATATTGGA
>EI24H2_60461_x1
ATTCATTGCTGTCGGTGGGTTT
>EI24H2_60443_x1
GCTCAGTTCAGCAGGAACAG
>EI24H2_60887_x1767
TGAGGTAGTAGGTTGTGTGGT
>EI24H2_61113_x39
TGATATGTTTGATATATTAGGTT
>EI24H2_61189_x289
AGCTACATCTGGCTACTGGGTC
>EI24H2_61306_x5
TCAAGTAATCCAGGATAGGCTGT
>EI24H2_61225_x197
CTTTCAGTCTGATGTTTGCTGC
>EI24H2_61372_x2
ACTCTTTCCCTGTTGCACT
>EI24H2_61466_x77
GTACAGTACTGTGATAACT
>EI24H2_61460_x1
AGTGGTTTTACCCTATGGTAG
>EI24H2_61553_x14
AGAGCTTAGCTGATTGGTG
>EI24H2_61630_x6
TGTCAGTTCTGTAGGCCACTGC
>EI24H2_61690_x2
TGGTTCTAGACTTGCCAACTA
>EI24H2_61674_x1
AAACCATCGACCGTTGACTG
>EI24H2_61907_x61
ACCTGGCATACAATGTAGATT
>EI24H2_62203_x29
ACAGTAGTCCGCACATTGGTT
>EI24H2_62266_x56
TAATGCCCCTAAAAATCCTTA
>EI24H2_62570_x3
TTTTTTGCAGAAACGTTTCA
>EI24H2_62634_x1
TGGAATGTAAGGAAGTGTG
>EI24H2_62690_x3
AAACGCCATTATCACACTAAAT
>EI24H2_62739_x1
GTACCCTGTAGAACCGAATT
>EI24H2_62765_x1
ATTGTGCTTGATCTAACCATGC
>EI24H2_62927_x1
AAGCAGCATTGTACAGGGCTATC
>EI24H2_63059_x13
TAGGTAGTTTCAAGTTGTTGGGC
>EI24H2_63383_x8
TTGGTCCCCTTCAACCAGCTA
>EI24H2_63414_x6
TAAAGCTGCCAGCTGAAGAACTG
>EI24H2_63422_x4
AAGTTCGGATCTACGGGTTTGT
>EI24H2_63411_x2
ACACTGTCTGGTAACGATG
>EI24H2_63574_x3
CCATCGACCGTTGATTGTACC
>EI24H2_63625_x27
CTATACAACTTACTGTCTTTCC
>EI24H2_63784_x1
TCCTTCATTCCACCGGAGT
>EI24H2_63806_x6
TCATTTTTGTGATGTTGCAGCT
>EI24H2_63968_x1
CTGCCTGTCTACACTTGCTGT
>EI24H2_64029_x3552
AGCAGCATTGTACAGGGCTATGA
>EI24H2_64096_x1
AACCGTTACCATTACTGAGTTT
>EI24H2_64274_x1169
TTTGTTCGTTCGGCTCGCGTTA
>EI24H2_64623_x13
ACCTTGGCTCTAGACTGCTTACT
>EI24H2_64681_x3
ACATTCAACGCTGTCGGTGA
>EI24H2_64750_x1
ACGGGTATTCTTGGGTGGATA
>EI24H2_64802_x2
GTTCACAGTGGCTAAGTTCA
>EI24H2_64908_x7
GGGTTCCTGGCACCGTGATTT
>EI24H2_65230_x14
TTTGGCAATGGTAGAACTCAC
>EI24H2_65196_x1
CACTGTCTGGTAACGATG
>EI24H2_65374_x9
AACAGTAAGAGTTTATGTGCTG
>EI24H2_65384_x86
TGCAGTCCATGGGCATATACACT
>EI24H2_65385_x1
CTTCCCTTTGTCATCCTATGCC
>EI24H2_66104_x2705
TGGCTCAGTTCAGCAGGAACA
>EI24H2_66144_x1
CTCTTTGGTTATCTAGCTGTATGA
>EI24H2_66253_x1
CATTATTACTTTTGGTACGCGCTATGC
>EI24H2_66208_x2
TACATCTGGCTACTGGGTCTC
>EI24H2_66223_x2
AGCCTCTTTACGGTGCTGCCTT
>EI24H2_66322_x6
GTGACATCATATGTACGGCTGCT
>EI24H2_66318_x2
TGAGATGAAGCACTGTAGCTCGGG
>EI24H2_66729_x12
TAGTGCAATATTGCTTATAGGGTCT
>EI24H2_66820_x3
AGTGTTCAGACTACCTGTT
>EI24H2_66824_x3
CCACAGGGTAGAACCACGGACG
>EI24H2_67155_x2
TAGGTAGTTTCAAGTTGTTGG
>EI24H2_67190_x1
ACCATCGACCGTTGGCTGTGCC
>EI24H2_67683_x10
CTAATACTGTCTGGTAATGCCG
>EI24H2_67667_x2
CTGTCTGGTAACGATGTT
>EI24H2_67787_x1
TGCACAGCAAGTGTAGACAGGC
>EI24H2_67781_x1
CCCAGTGTTCAGACTACC
>EI24H2_68094_x2
CCTGCATTGTACACACTGT
>EI24H2_68248_x158
TAATGCCCCTAAAAATCCTTAT
>EI24H2_68369_x5
AGCTACATTGTCTGCTGGGTTTCA
>EI24H2_68413_x2
CTAGCACCATTTGAAATCGGT
>EI24H2_68448_x154
GTGCAGTGCTGCATCTCTGGT
>EI24H2_68735_x2
TGTGCCCTTGGACTACATTGT
>EI24H2_68841_x5
ATGCAGTCCATGGGCATATACACT
>EI24H2_68977_x1
TTCTACAGTGCATGTGTCTCCAGT
>EI24H2_69014_x1
GTTAACTGTACAACCTTCTAGCT
>EI24H2_69237_x2
GTACTGTGATAACTGAAG
>EI24H2_69277_x12
AGCCACTGACTAACGCACAT
>EI24H2_69380_x6
ATGGAATGTAAAGAAGTATGT
>EI24H2_69393_x2
AAACCATCGACCGTTGACTGTAC
>EI24H2_69404_x2
AAGCCCTTACCCCAAAAAGCA
>EI24H2_69682_x2
TGTGCTTGATCTAACCATGTGGT
>EI24H2_69904_x755
TGTGCCCTTGGACTACATCGT
>EI24H2_70369_x1
ACCCGTAGATCCGATCTTG
>EI24H2_70488_x1
TATTGCACTCGTCCCGGCCTCC
>EI24H2_70444_x1
AGCAGCACGTAAATATTGGAG
>EI24H2_70663_x2
CACAGGGTAGAACCACGGACG
>EI24H2_70843_x670
AACATTCAACGCTGTCGGTG
>EI24H2_70973_x1
TTGTTCGTTCGGCTCGCGT
>EI24H2_71051_x31
GAGGTAGTAGGTTGTATAGTT
>EI24H2_71195_x1
TGGAATGTAAGGAAGTGTGTGGTT
>EI24H2_71127_x7
TTGCATAGTCACAAAAATG
>EI24H2_71507_x111771
TAGCTTATCAGACTGGTGTTGGC
>EI24H2_71655_x251
CCTGTCAGTTCTGTAGGCCAC
>EI24H2_71642_x1599
TTTTGCAGAAACGTTTCAGATT
>EI24H2_71715_x1
CTGTGCAAATCCATGCAAAACTG
>EI24H2_71717_x20
TTGTTCGTTCGGCTCGCGTT
>EI24H2_72308_x2
TAGTAGGTTGTATGGTTTAGAAT
>EI24H2_72508_x29
ACCCGTAGATCCGATCTTGTGA
>EI24H2_72674_x4
ACAGTAGTCTGCACATTGGTTAGA
>EI24H2_72793_x1
TCCTCATTGTGCATGCTGTGT
>EI24H2_72843_x2
CTCCAGCATCAGTGATTTTGTT
>EI24H2_73026_x20822
GTCCAGTTTTCCCAGGAATCCCT
>EI24H2_73059_x1
CTATTCATGATTACTTGCACTA
>EI24H2_73236_x6
TCACATTGCCAGGGATTTCCAAT
>EI24H2_73433_x150
TAGCACCATTTGAAATCAGTGTT
>EI24H2_73625_x1
ACATTGCCAGGGATTTCCA
>EI24H2_73945_x2
ACTGCCCTAAGTGCTCCTTCTGGC
>EI24H2_74047_x29
TAGCTTATCAGACTGGTGTTGGCTTT
>EI24H2_74184_x16
ATCTCAGGTTCGTCAGCCCATGA
>EI24H2_74159_x1
TTGTGCTTGATCTAACCATGTGCC
>EI24H2_74177_x9
TATGGCACTGGTAGAATTCAC
>EI24H2_74169_x1
GTGTCAGTTTGTCAAATACCCCAA
>EI24H2_74342_x1
TCAAGTAATCCAGGATAGGT
>EI24H2_74302_x7
TTTTTGCAGAAACGTTTC
>EI24H2_74410_x1
GCTCAGTTCAGCAGGAAC
>EI24H2_74435_x4
TCCCTGAGACCCTTAACCT
>EI24H2_74582_x16
GTGAAATGTTTAGGACCACTT
>EI24H2_74557_x1
GAGGTAGTAGGTTGTGTGG
>EI24H2_74846_x5
ATTGCACTTGTCCCGGCCTGTA
>EI24H2_74959_x1
TTATTGCTTAAGAATACGCG
>EI24H2_75375_x16
CTGTACAACCTCCTAGCTTTCC
>EI24H2_75386_x276
TTGGTCCCCTTCAACCAGCTGTA
>EI24H2_75415_x79194
TTCAAGTAATCCAGGATAGGCT
>EI24H2_75541_x1
AACCATCGACCGTTGACTGTGCC
>EI24H2_75649_x4
TGTAGATCCGGATTTGTG
>EI24H2_75707_x3
TGTCAGTTCTGTAGGCCA
>EI24H2_75665_x252
TGACCTATGAATTGACAGCC
>EI24H2_75630_x1670
CTGAGATGAAGCACTGTAGC
>EI24H2_75775_x5
ACATTCATTGCTGTCGGTGGGT
>EI24H2_75822_x3
TCAGTTATCACAGTGCTGATGC
>EI24H2_76462_x1
TACTGCCCTAAGTGCTCCTTCT
>EI24H2_76433_x168
ATTCCTGGAAATACTGTTCT
>EI24H2_76514_x18
TGAAACGTTTTAGCCAAAAATG
>EI24H2_76955_x7
GTGTCAGTTTGTCAAATACCCC
>EI24H2_77195_x19
AGCTGCCAGCTGAAGAACTG
>EI24H2_77249_x82
GTGCCTACTGAGCTGATAAC
>EI24H2_77420_x34
ACAGTAGTCTGCACATTGG
>EI24H2_77616_x154
CTGTGCGTGTGACAGCGGCTA
>EI24H2_77562_x2
GCTAGTTTTGCATAGTTGCA
>EI24H2_77748_x31
TCCTTCATTCCACCGGAGTCTGT
>EI24H2_77938_x3
ACTGTGCGTGTGACAGCGGCTAA
>EI24H2_78010_x4
TTTTTTGCAGAAACGTTTCAGAT
>EI24H2_77848_x1
TGTCAGTTTGTCAAATACC
>EI24H2_77939_x61
AGCTGGTGTTGTGAATCAGGCC
>EI24H2_78298_x4277
TGGCTCAGTTCAGCAGGAACAG
>EI24H2_78442_x4
AACGGAACCCATAATGCAGCT
>EI24H2_78379_x1
ACACTGTCTGGTAACGATGTT
>EI24H2_78519_x1
GTGAAATGTTCAGGACCACTTG
>EI24H2_78699_x1
TTCAAGTAATCCAGGATAGGCTTTGT
>EI24H2_78700_x2
CAGTGCAATAATGAAAGGGCATC
>EI24H2_78843_x4
TCACATTGCCAGGGATTACC
>EI24H2_79207_x40
TTGGTCCCCTTCAACCAGCT
>EI24H2_79612_x218
TTTGCAGAAACGTTTCAGATTT
>EI24H2_79919_x17
TATACAACCTACTGCCTTCCCT
>EI24H2_79979_x20
AGCAGCATTGTACAGGGCTA
>EI24H2_80050_x1
AGTGGTTTTACCCTATGGTAGG
>EI24H2_80079_x1
AAGCTGGTAAAATGGAACC
>EI24H2_80144_x2
ACCCTGTAGATCCGGATTTGTGTAA
>EI24H2_80569_x3
TATTGCTTAAGAATACGCGT
>EI24H2_80572_x1
CTGAGACCCTTAACCTGTG
>EI24H2_81112_x1
GAGAACTGAATTCCATAGA
>EI24H2_81077_x1
CAAATACGTCTCTACAGGAA
>EI24H2_81234_x5
TTGTGCAAATCTATGCAAAACT
>EI24H2_81429_x11
CAGTTATCATGGTACCGGTGCTGT
>EI24H2_81391_x985
GTAGTGTTTCCTACTTTATGGA
>EI24H2_81493_x104
TACCCTGTAGATCCGAATTTGT
>EI24H2_81545_x1
CTACCACAGGGTAGAACCACGGA
>EI24H2_81711_x15
ATACTGCATCAGGAACTGAT
>EI24H2_81816_x34
TGTCAGTTTGTCAAATACCCCAA
>EI24H2_81988_x17
TAATCTCAGCTGGCAACTG
>EI24H2_82097_x1081
TGAGGTAGTAGGTTGTATAG
>EI24H2_82117_x2
TAGCACCATTTGAAATCGG
>EI24H2_82313_x9
TGTGCAAATCTATGCAAAACT
>EI24H2_82449_x2
AGCCTCTTTACGGTGCTGCCTTGT
>EI24H2_82707_x147212
TGAGAACTGAATTCCATAGATG
>EI24H2_83148_x849
GATTCCTGGAAATACTGTTCTT
>EI24H2_83178_x2
GATGACCTATGAATTGACAGC
>EI24H2_83274_x43
TAAAGGGAATTTGCGACTGTT
>EI24H2_83542_x3
GTGCAAACCCATGCAAAACTGA
>EI24H2_83512_x114
TACCACAGGGTAGAACCACG
>EI24H2_83618_x2
TAGCACCATTTGAAATCGGTTAT
>EI24H2_83716_x1
TAACTATACAACTTACTGTCT
>EI24H2_83865_x1
TGTTCAGACTACCTGTTC
>EI24H2_84139_x19
TACAGTACTGTGATAACT
>EI24H2_84556_x342
TGTAAACATCCTTGACTGGAAGC
>EI24H2_84682_x2
ACGGGTATTCTTGGGTGGAT
>EI24H2_84681_x55
CAGGCTGGTTAGATGGTTGT
>EI24H2_84974_x1
TTGTGCAAATCTATGCAAAACTGA
>EI24H2_85063_x6
TGTACAACCTTCTAGCTTTCCT
>EI24H2_85114_x1
AGGTGCAGTGCTGCATCTCTGG
>EI24H2_85418_x2
TAACCAATGTGCAGACTACTG
>EI24H2_85867_x837
CTGAGATGAAGCACTGTAGCTCG
>EI24H2_86019_x29
ATCACATTGCCAGGGATTTCCAAT
>EI24H2_86244_x2
AAGGTCCAACCTCACATGTCCTG
>EI24H2_86360_x9653
TGAGAACTGAATTCCATAGAT
>EI24H2_86544_x1
AAGCCCTTACCCCAAAAAGCATT
>EI24H2_86763_x182
ACCCGTAGATCCGAACTTGT
>EI24H2_86785_x60
TCGTGTCTTGTGTTGCAGC
>EI24H2_87058_x1
GTATGTGCCCTTGGACTACATCGT
>EI24H2_87139_x29074
TACCCTGTAGATCCGGATTTGTG
>EI24H2_87182_x7
ACTGTGCGTGTGACAGCGGCTA
>EI24H2_87283_x10
TCACAGTGGTTAAGTTCTG
>EI24H2_87473_x1616
TACCACAGGGTAGAACCACGGA
>EI24H2_87529_x8
ATCTCAGGTTCGTCAGCCCAT
>EI24H2_87552_x1683
TAGCTTATCAGACTGGTGTTGGCT
>EI24H2_87998_x50
CTGTCAGTTCTGTAGGCCACT
>EI24H2_88344_x6
ACTGCCCTAAGTGCTCCTTCTG
>EI24H2_88342_x1
CCATGACTGTAGACTGTTACTG
>EI24H2_88358_x6
TACCCTGTAGAACCGAATGTGTGT
>EI24H2_88382_x1
AAAGTGCTTACAGTGCAGGTA
>EI24H2_88525_x4
AACGGAACCCATAATGCAGCTGT
>EI24H2_88538_x3
TAAGGCACGCGGTGAATGC
>EI24H2_88728_x1
TTTCAGTCTGATGTTTGCTGCT
>EI24H2_88819_x2
TAACCAATGTGCAGACTAC
>EI24H2_88908_x1
CTACAGTATAGATGATGTAC
>EI24H2_89066_x1
CTGTAGATCCGGATTTGTG
>EI24H2_89051_x3
TGCAGTGCTGCATCTCTGGT
>EI24H2_89173_x6
AACCTGGCATACAATGTAGATT
>EI24H2_89264_x23447
AAGCTGCCAGCTGAAGAACTG
>EI24H2_89296_x2
AGGTGAGGTAGTAGGTTGTATAGT
>EI24H2_89306_x7
CTTTTTGCGGTCTGGGCTT
>EI24H2_89576_x1
CTTATCAGACTGGTGTTGGC
>EI24H2_89580_x2
TACCCTGTAGAACCGAATTTGTGTGA
>EI24H2_89766_x26
GTGAGGTAGTAGGTTGTGTG
>EI24H2_89846_x49
CCCTGAGACCCTTAACCTGTG
>EI24H2_90000_x277
AACCCGTAGATCCGATCTTGTGG
>EI24H2_90003_x26782
AACCCGTAGATCCGATCTTGTGA
>EI24H2_90034_x3471
TATTGCACTTGTCCCGGCCTGT
>EI24H2_90254_x1988
TCGTACCGTGAGTAATAAT
>EI24H2_90346_x7
TTTGTTCACAGTGGCTAAGTTC
>EI24H2_90669_x5
ATACCCTGTAGAACCGAATTTG
>EI24H2_90771_x4
TCCATAAAGTAGAAAGCAC
>EI24H2_90881_x15
ACCGTGGCTTTAGATTGTTAC
>EI24H2_91162_x231
TAGCTTATCAGACTGGTG
>EI24H2_91197_x55
TATGGCTTTTTATTCCTATCT
>EI24H2_91335_x325
TCTTTGGTTATCTAGCTGTATG
>EI24H2_91494_x2
ATTTGAAACGTTTTAGCCAAA
>EI24H2_93708_x76
TAGTGTTTCCTACTTTATGGA
>EI24H2_93907_x2990
GTCCAGTTTTCCCAGGAATCC
>EI24H2_94012_x1
TGGTCCCCTTCAACCAGCTG
>EI24H2_94171_x8
TTTGGCACTAGCACATTTTTGC
>EI24H2_94306_x19
GCCTGTCTACACTTGCTGTG
>EI24H2_94380_x3
GGGTTCCTGGCGTGCTGATT
>EI24H2_94485_x16
TAGTGCAATATTGCTTATAGGGTC
>EI24H2_94394_x82
TAAGGTGCATCTAGTGCAGATA
>EI24H2_94696_x831
TGAGGTAGTAGGTTGTGTGG
>EI24H2_94781_x3
CCTGCATTGTACACACTGTGCG
>EI24H2_94954_x209
TTGCATAGTCACAAAAGTGATC
>EI24H2_95002_x33
TGAGGTAGTTGTTTGTACA
>EI24H2_94960_x3
TTATTGCTTAAGAATACGCGTAGT
>EI24H2_95348_x1
CTATACAGCCTACTGTCTTTC
>EI24H2_95477_x1
ACATTCATTGCTGTCGGTGGGTTT
>EI24H2_95583_x1
ATAACTATACAGTCTACTGTCT
>EI24H2_91688_x3
GATGACCTATGAATTGACAGCC
>EI24H2_91702_x3
AAAGTGCTGTTTGTGCAGGTAG
>EI24H2_91824_x244
TGAGGTAGTAGTTTGTGCTG
>EI24H2_91893_x7149
TAATCTCTGCAGGCAACTGTG
>EI24H2_92028_x4292
TCCCTGAGACCCTTAACCTGTG
>EI24H2_92053_x1
TCCCTGAGACCCTAACTTGTGAGC
>EI24H2_92353_x296
TGACCTATGAATTGACAGCCA
>EI24H2_92397_x21
TGTGCCTACTGAGCTGATAAC
>EI24H2_92447_x6
CTACATCTGGCTACTGGGTCT
>EI24H2_92475_x48
CACATTCATTGCTGTCGGTGGGT
>EI24H2_92755_x2
CATCGACCGTTGATTGTAC
>EI24H2_93164_x143
TATGGCTTTCTATTCCTATGTGA
>EI24H2_93353_x9
TGGGTCTTTGCGGGCAAGGTG
>EI24H2_93575_x6
TCGTGTCTTGTGTTGCAG
>EI24H2_93696_x565
GTAGTGTTTCCTACTTTATGG
>EI24H2_93672_x1
ATGGCTTTTTATTCCTATCTGA
>EI24H2_95752_x278
CATAAAGTAGAAAGCACTACT
>EI24H2_95909_x1
GCATTGTACAGGGCTATGA
>EI24H2_95998_x139
TGAGGTAGTAGGTTGTGT
>EI24H2_96207_x5
TAATGCTAATCGTGATAGGGGT
>EI24H2_96312_x7
TGTAAACATCCTACACTCAGCTGT
>EI24H2_96461_x2991
AGGACTGTCCAACCTGAGAATG
>EI24H2_96401_x2
AACGGAACCCATAATGCAGC
>EI24H2_96548_x4
ACAGATTCGATTCTAGGGGAGT
>EI24H2_96685_x405
TTTGGTCCCCTTCAACCAGCTG
>EI24H2_96687_x29
TTTGGTCCCCTTCAACCAGCTA
>EI24H2_97017_x4753
ACCCTGTAGATCCGGATTTGTGT
>EI24H2_97163_x9
TCTCAGGTTCGTCAGCCCATG
>EI24H2_97418_x2
TGGAAGACTTGTGATTTTGTTGTT
>EI24H2_97569_x3439
TTCAAGTAATCCAGGATAGGC
>EI24H2_97951_x1
TATGGCACTGGTAGAATTCA
>EI24H2_98009_x1
TTGTAACAGCAACTCCATGTGGA
>EI24H2_100209_x76
ATCACATTGCCAGGGATTTCCAC
>EI24H2_100394_x161455
AACCCGTAGATCCGAACTTGTG
>EI24H2_100375_x7
GTGTCAGTTTGTCAAATACCCCA
>EI24H2_100488_x2
CCATCGACCGTTGACTGTACC
>EI24H2_100662_x2
GAGGGACTTTTAGGGGCAGCT
>EI24H2_100787_x15
CAGGTGAGGTCCTTGGGAAC
>EI24H2_100846_x1
TATACAACTTACTGTCTTTC
>EI24H2_100936_x29
GTGCCTACTGAGCTGATAACAGT
>EI24H2_100833_x1
ATCTCAGGTTCGTCAGCCCATGAA
>EI24H2_100995_x15
AATCACATTGCCAGGGATTACC
>EI24H2_101249_x1
CCTTGGCTCTAGACTGCTTAC
>EI24H2_101501_x6
TCTCCCAATCCTTGTACCAGT
>EI24H2_101598_x1
TTTCAGTTATCATGGTACCGGT
>EI24H2_101763_x626
TGGAAGACTAGTGATTTTGTTGTG
>EI24H2_101754_x2572
TGGAAGACTAGTGATTTTGTTGTT
>EI24H2_101817_x1
TACTGTAAACATCCTTGACTGG
>EI24H2_98086_x2
CAGATTCGATTCTAGGGGAGT
>EI24H2_98181_x21
ACCATCGACCGTTGACTGTAC
>EI24H2_98225_x2
TGAAACGTTTTAGCCAAAAAT
>EI24H2_98400_x3
TTTACAGGCTATGCTAATCTAT
>EI24H2_98388_x3
AACCTGGCATACAATGTAGATTT
>EI24H2_98312_x1
AATACTGCCTGGTAATGAT
>EI24H2_98481_x1
AGTTTTCCCAGGAATCCC
>EI24H2_98563_x3
CATTATTACTTTTGGTACGCGCTATGCCACTCT
>EI24H2_99082_x1
CGTGTTCACGGCGGACCTTGA
>EI24H2_99137_x1
TTAACTGTACAACCTTCTAGC
>EI24H2_99335_x17
CCGTGGCTTTAGATTGTTACT
>EI24H2_99614_x53
CCTGTCAGTTCTGTAGGC
>EI24H2_99605_x2
CTGTACAACCTTCTAGCTTT
>EI24H2_99635_x71
TGCTCAGTAGTCAGTGTAGATC
>EI24H2_99951_x54
GGTGCAGTGCTGCATCTCT
>EI24H2_99998_x3
GAAGACTAGTGATTTTGTTGT
>EI24H2_101959_x13
TTCCCTTTGTCATCCTATGCCT
>EI24H2_102117_x18
AAGCCCTTACCCCAAAAAGCAT
>EI24H2_102165_x1
CGTACCGTGAGTAATAGTGCA
>EI24H2_102334_x67
TTCAAGTAATCCAGGATAGGTTA
>EI24H2_102371_x1749
TACAGTAGTCTGCACATTGGTT
>EI24H2_102372_x2
CCCTGTAGATCCGAATTTGTGT
>EI24H2_102545_x5
GAGGTAGTAGATTGAATAGTTG
>EI24H2_102584_x6142
ACCCTGTAGAACCGAATTTGTG
>EI24H2_102883_x2
GCATTGCACTTGTCTCGGTCTG
>EI24H2_103061_x8
CTATACAACTTACTGTCTTTC
>EI24H2_103272_x1
GGTACAGTACTGTGATAACTG
>EI24H2_103426_x7
TAAAGCTAGATAACCGAAAGTA
>EI24H2_103430_x8
TACAGTATAGATGATGTACT
>EI24H2_104387_x47
TAATGCCCCTAAAAATCCTT
>EI24H2_104503_x21
TCAGTGCATTACAGAACT
>EI24H2_104829_x1
TTGAAACGTTTTAGCCAAAAAT
>EI24H2_106977_x5
AGCTGGTAAAATGGAACCA
>EI24H2_107063_x7
AGTGCAATATTGCTTATAGGGT
>EI24H2_107193_x2
ACTGCCCTAAGTGCTCCTTCT
>EI24H2_107344_x3
TGAGGTAGTAGTTTGTGC
>EI24H2_107303_x1
AGGTAGTAGATTGAATAG
>EI24H2_107412_x310
AGCTACATTGTCTGCTGGGTT
>EI24H2_107540_x21
TCCCTGAGACCCTAACTCGTG
>EI24H2_107658_x5
TTTGAAACGTTTTAGCCAAA
>EI24H2_108264_x1
TACCCTGTAGAACCGAAT
>EI24H2_108673_x168
TTTTTGCAGAAACGTTTCAGATT
>EI24H2_108702_x2
GTCTGAGATGAAGCACTGTAGCTC
>EI24H2_108862_x191
TAGTGTTTCCTACTTTATGG
>EI24H2_108958_x127
AGCTGGTAAAATGGAACCAAAT
>EI24H2_108999_x27
GTTCACAGTGGCTAAGTTCTGCA
>EI24H2_109084_x57
TAGCACCATTTGAAATCGGTT
>EI24H2_109226_x181
ACAGCAGGCACAGACAGGC
>EI24H2_104710_x1
GTAGATCCGATCTTGTGA
>EI24H2_104936_x1
TGCAGTCCATGGGCATAT
>EI24H2_104944_x1
GTGCCTACTGAGCTGATA
>EI24H2_105141_x742
AGTTCTTCACTGGCAAGCTTT
>EI24H2_105361_x2
ACCCTGTAGAACCGAATGTGTGT
>EI24H2_105471_x1
TGGAAGACTAGTGATTTTGTTGTTGT
>EI24H2_105529_x7
CGTACCGTGAGTAATAATGCAC
>EI24H2_105518_x8338
TAGCTTATCAGACTGGTGTT
>EI24H2_105884_x39
AATGACACGTTTTCTCCCGGATC
>EI24H2_106201_x40
TAGGTAGTTTCATGTTGTT
>EI24H2_106259_x12
ATTGCACTTGTCCCGGCCTGT
>EI24H2_106404_x6
TAACAGTCTACAGCCATGGTCG
>EI24H2_106425_x103
TACAGTAGTCTGCACATTGGTTA
>EI24H2_106569_x5
TTTTTGCGGTCTGGGCTTGC
>EI24H2_106727_x2
CAGAGCTTAGCTGATTGGTG
>EI24H2_106868_x3
CTGAGGTAGTAGGTTGTATGGTT
>EI24H2_109205_x109
CCCTGTAGAACCGAATTTGTG
>EI24H2_109232_x1
TGCAGTGCTGCATCTCTGG
>EI24H2_109311_x5
GGATTCCTGGCAGAGTGATTT
>EI24H2_109556_x156
TTGGTCCCCTTCAACCAGCTG
>EI24H2_109557_x1
GTAAACATCCTTGACTGGAA
>EI24H2_109725_x223
TCTGAGATGAAGCACTGTAGC
>EI24H2_109707_x2
CTACATCTGGCTACTGGGTC
>EI24H2_109807_x76
GTTCACAGTGGCTAAGTTCT
>EI24H2_109792_x4
GTTCACAGTGGCTAAGTTCC
>EI24H2_109951_x59
TACCCTGTAGAACCGAATTT
>EI24H2_109958_x1
ATACCCTGTAGAACCGAATTT
>EI24H2_110004_x118
TGGCTCAGTTCAGCAGGAACC
>EI24H2_110078_x1
AGGTGCAGTGCTGCATCTCTGGTC
>EI24H2_110147_x55
CTAGCACCATTTGAAATCGGTT
>EI24H2_110336_x167
GATTCCTGGAAATACTGTTCT
>EI24H2_110233_x1
GTGAAATGTTCAGGACCACT
>EI24H2_110305_x1
TTGGCAATGGTAGAACTCACACT
>EI24H2_110568_x1
AAAGTGCTGTTTGTGCAGG
>EI24H2_110864_x2
TCTCCCAATCCTTGTACCAGTGTC
>EI24H2_110958_x2
GCTACATCTGGCTACTGGG
>EI24H2_110894_x4
ATGGAATGTAAAGAAGTATGTA
>EI24H2_111073_x5
CCTGTAGATCCGGATTTGTG
>EI24H2_111457_x2
GGGTTCCTGGCACCGTGATT
>EI24H2_111677_x9
ACCTGGCATACAATGTAGATTTCTG
>EI24H2_111835_x1
CAAGTTCGGATCTACGGGTTTGT
>EI24H2_111874_x263
ACAGCAGGCACAGACAGGCA
>EI24H2_111858_x2
ACATTGCCAGGGATTTCC
>EI24H2_111967_x407
AAGCCACTGACTAACGCACATT
>EI24H2_112191_x2165
TAACACTGTCTGGTAACGAT
>EI24H2_112303_x1
TTCAGTCGGATGTTTGCAG
>EI24H2_112361_x1
CTAATACTGCCTGGTAATGATGAT
>EI24H2_112576_x1
ATTCCTGGAAATACTGTT
>EI24H2_112630_x9
GGAAGACTAGTGATTTTGTTGTT
>EI24H2_112819_x65
TGTGCAAACCCATGCAAAACTGA
>EI24H2_112887_x24
TAGCACCATTTGAAATCAGTGT
>EI24H2_112922_x100
TACCCTGTAGATCCGAATTTGTG
>EI24H2_113037_x1
CTCAGGTTCGTCAGCCCATG
>EI24H2_113881_x1
TAATCTCAGCTGGCAACT
>EI24H2_113994_x49
TAATACTGCCTGGTAATGA
>EI24H2_113992_x2
TAATACTGCCTGGTAATGC
>EI24H2_114370_x3
TATGGCTTTTTATTCCTATC
>EI24H2_114534_x73
CTTTCAGTCTGATGTTTGCTGCT
>EI24H2_114632_x4
CTAATACTGTCTGGTAATGCCGT
>EI24H2_115076_x26
TACCACAGGGTAGAACCACGGACG
>EI24H2_115080_x13
TACCACAGGGTAGAACCACGGACC
>EI24H2_115236_x7
AACCATCGACCGTTGATTGTACC
>EI24H2_115398_x1
GCAGTCCATGGGCATATACACTT
>EI24H2_115399_x966
GTACAGTACTGTGATAACTGAA
>EI24H2_115448_x21
TAATTAGTATAGCCTGTTTT
>EI24H2_115503_x39
TACAGTACTATGATAACTGAA
>EI24H2_115541_x3
TCAGTTATCATGGTACCGGTG
>EI24H2_115586_x1
CAACTGGCCTACAAAGTCC
>EI24H2_115679_x55
ATCACATTGCCAGGGATTTCCAA
>EI24H2_115618_x1
TGTACCCTGTAGAACCGAATTTG
>EI24H2_115777_x61
AACAGTAAGAGTTTATGTGC
>EI24H2_115801_x29
AATACTGCCTGGTAATGATGA
>EI24H2_115878_x2
TTGCATAGTCACAAAAGTGAT
>EI24H2_116357_x19
GCTGGTAAAATGGAACCAAATC
>EI24H2_116448_x26
TATGGCACTGGTAGAATTCACTGT
>EI24H2_116840_x2
AAGCTGCCAGCTGAAGAACTGTTGT
>EI24H2_117229_x2
TTTGAAACGTTTTAGCCAAAAA
>EI24H2_117438_x5
TGGAGTGTGACAATGGTG
>EI24H2_117455_x7
TTTCAGTCGGATGTTTGCA
>EI24H2_117721_x1715
TATTGCACTTGTCCCGGCCTGTA
>EI24H2_117762_x1
TCAAGGTCCACTGTGAACACA
>EI24H2_117848_x1
CTAATACTGCCTGGTAATGATG
>EI24H2_117925_x101
TAGGTAGTTTCATGTTGTTGGGA
>EI24H2_117973_x1
ACCATCGAGTGTTGAGTGT
>EI24H2_117963_x1
GCAGCTACATCTGGCTACTGG
>EI24H2_117992_x4
TATGTGCCCTTGGACTACATTG
>EI24H2_118307_x1
TGTCTTGTGTTGCAGCCAGT
>EI24H2_118379_x467
ACCACAGGGTAGAACCACGGA
>EI24H2_118358_x489
TTCAAGTAATCCAGGATA
>EI24H2_118500_x5
TTTTGTTCGTTCGGCTCGCGTTA
>EI24H2_118626_x26
CTGAGGTAGTAGGTTGTATAGTT
>EI24H2_118945_x1
CATAAAGTAGAAAGCACTACTA
>EI24H2_118967_x8
ACAGGTGAGGTCCTTGGGAAC
>EI24H2_119166_x5
TTTAATTAGTATAGCCTGTTTTA
>EI24H2_119730_x567
ACAGCAGGCACAGACAGGCAG
>EI24H2_119900_x66
AAAAGTGCTGTTTGTGCAGGTA
>EI24H2_120377_x2
CTTTCAGTCTGATGTTTGC
>EI24H2_120442_x38
ACCATCGACCGTTGACTGTG
>EI24H2_120558_x2
TAAACATCCCCGACTGGAAGCT
>EI24H2_121485_x1
GAGGGACTTTTAGGGGCAGCTGT
>EI24H2_121802_x2
AGTGCATTACAGAACTTTG
>EI24H2_121895_x12
CCCGTAGATCCGAACTTGTG
>EI24H2_121885_x4
TTTTGTTCGTTCGGCTCGCGT
>EI24H2_122389_x1
CAAGATGTTGGCATAGCTGTTA
>EI24H2_122462_x1
AACATTCATTGCTGTCGGTGGGTTTTA
>EI24H2_122591_x4
TCAAGTAATCCAGGATAGGCTT
>EI24H2_122779_x67
AGCTGCCAGCTGAAGAACTGT
>EI24H2_122876_x119
ATCACATTGCCAGGGATTTC
>EI24H2_123134_x44
CAGGCTGGTTAGATGGTTGTCA
>EI24H2_123083_x215
TACCCTGTAGAACCGAATTTGTGT
>EI24H2_123380_x14
TCACATTGCCAGGGATTTCC
>EI24H2_123384_x1
CCAGTGTTCAGACTACCTGTTCAT
>EI24H2_123292_x1
GGAGTGTGACAATGGTGTTTGT
>EI24H2_123429_x3
GCTACATCTGGCTACTGGGT
>EI24H2_123364_x3
CTTTGACGATGTTGCACTACT
>EI24H2_123489_x1
CACAGGGTAGAACCACGG
>EI24H2_123783_x1
AGTGGTTTTACCCTATGGT
>EI24H2_123765_x6
CTAACACTGTCTGGTAACGATGT
>EI24H2_124048_x1
AGGCTGGTTAGATGGTTGTCA
>EI24H2_124216_x1
TAGCAGCATGTAAATATTGGAG
>EI24H2_124381_x4
AGTGTTTCCTACTTTATGG
>EI24H2_124332_x113
TGAGGTAGTAGATTGAATA
>EI24H2_124474_x93
CCAGTGTTCAGACTACCTGTT
>EI24H2_124681_x3
CAAAGTGCTTACAGTGCA
>EI24H2_124869_x1
AAATCACATTGCCAGGGATTTCC
>EI24H2_125244_x531
ACCCTGTAGATCCGAATTTGT
>EI24H2_125375_x7
GTAAACATCCCCGACTGGAAGC
>EI24H2_125573_x1
CTCGTGTCTTGTGTTGCAGCCA
>EI24H2_125793_x1
TGGGTTCCTGGCGTGCTGATT
>EI24H2_125943_x340
CAGTGGTTTTACCCTATGGT
>EI24H2_125972_x3
TTTTTGCGGTCTGGGCTTGCT
>EI24H2_126470_x1
GTACAGTACTATGATAACTGAAG
>EI24H2_126534_x14443
AACCCGTAGATCCGATCTTGTG
>EI24H2_126868_x1
CACAGCGCCTGCAATGTGGA
>EI24H2_127132_x385
GTGAGGTAGTAGGTTGTGTGGTT
>EI24H2_127146_x1961
TGGAAGACTAGTGATTTTGTT
>EI24H2_127259_x1
TTAAGACTTGCAGTGATGTTTA
>EI24H2_127473_x13
TCCCTGAGACCCTAACTTGTGAC
>EI24H2_127563_x5
ATCACATTGCCAGGGATTA
>EI24H2_127628_x250
TACAGCAGGCACAGACAGGCA
>EI24H2_127573_x45
ATCACATTGCCAGGGATTT
>EI24H2_127669_x2
TGTGCTTGATCTAACCATGTGC
>EI24H2_127670_x35
TGTGCTTGATCTAACCATGTGG
>EI24H2_127842_x2571
TACAGTACTGTGATAACTGAA
>EI24H2_127803_x4
TACCCTGTAGATCCGGATTTGTGTA
>EI24H2_128098_x326
TTCACAGTGGCTAAGTTC
>EI24H2_128131_x16611
TGAGATGAAGCACTGTAGCTCG
>EI24H2_128284_x2
TAAACATCCTTGACTGGAAG
>EI24H2_128297_x1
GTGCATTACAGAACTTTGT
>EI24H2_128432_x2
GCATTGCACTTGTCTCGGTCTGA
>EI24H2_128788_x10
ACCATCGACCGTTGACTGTA
>EI24H2_128954_x105
TCAAGTAATCCAGGATAGGCT
>EI24H2_129046_x21
TGACATCATATGTACGGCTGC
>EI24H2_129107_x1764
AACATTCAACGCTGTCGGTGAG
>EI24H2_129394_x3819
TGGAATGTAAAGAAGTATGTATT
>EI24H2_129472_x2
AACCGTTACCATTACTGAGTT
>EI24H2_129519_x4
CAAAGTGCTCACAGTGCAGGT
>EI24H2_129495_x52
TAATACTGTCTGGTAATGC
>EI24H2_129579_x4
ATAGCTTATCAGACTGGTGT
>EI24H2_129565_x31
AGGACTGTCCAACCTGAGA
>EI24H2_129570_x1
ACCTCCCCTGCAAACGTCCAG
>EI24H2_130149_x7056
TTGTGCTTGATCTAACCATGTG
>EI24H2_130210_x1
TCTTACGAGGCAGCATTGGAT
>EI24H2_130279_x2
TTGTGCAAATCTATGCAAAACTG
>EI24H2_130587_x610
TGTAAACATCCTACACTCTC
>EI24H2_130504_x1
GTGCCTACTGAGCTGATAACAGTT
>EI24H2_130607_x85
AGCTGGTAAAATGGAACCAAA
>EI24H2_130666_x1
CTACAGTATAGATGATGT
>EI24H2_130866_x58
AAGGTCCAACCTCACATGTCC
>EI24H2_130781_x1
TGTGCTTGATCTAACCATG
>EI24H2_130879_x1
ATCGACCGTTGATTGTACC
>EI24H2_131103_x28
TGCCTGTCTACACTTGCTGTG
>EI24H2_131096_x2
TAGTGCTTTCTACTTTATGGA
>EI24H2_131163_x1
AACGCCATTATCACACTA
>EI24H2_131169_x2
CTCACTGATCAATGAATGC
>EI24H2_131250_x172
TCAGTAACAAGGATTCATCCT
>EI24H2_131300_x10
TGTAGTGTTTCCTACTTTATG
>EI24H2_131338_x6
CAGCTACATCTGGCTACTGGGT
>EI24H2_131461_x848
TGGAGTGTGACAATGGTGTTTGT
>EI24H2_131471_x3
TTATCAGACTGGTGTTGG
>EI24H2_131611_x93
CATTATTACTTTTGGTACGC
>EI24H2_132175_x1
TACTGCCCTAAGTGCTCCTTCTGGC
>EI24H2_132430_x1
GAGGGACTTTTAGGGGCAGCTG
>EI24H2_132574_x3
GCCTGTCAGTTCTGTAGG
>EI24H2_132558_x2
GTGTCAGTTTGTCAAATACCC
>EI24H2_132639_x1
TGGGTCTTTGCGGGCAAGG
>EI24H2_132869_x1
GACGTTAGCTCTGGTGGTGATG
>EI24H2_132977_x106
AGCTACATTGTCTGCTGGG
>EI24H2_133073_x4
AGCCATGACTGTAGACTGTTAC
>EI24H2_133139_x600
TGTAGTGTTTCCTACTTTATGG
>EI24H2_133494_x1
CTGTAGAACCGAATTTGTG
>EI24H2_133575_x462
CTTTCAGTCGGATGTTTGC
>EI24H2_133522_x7
TTCACAGTGGCTAAGTTCTGCATC
>EI24H2_133620_x1
CCCGTAGATCCGAACTTGT
>EI24H2_133888_x1
TACCCTGTAGAACCGAATGT
>EI24H2_133963_x1
AGGTGAGGTAGTAGGTTGTATA
>EI24H2_134021_x88
AGCTGGTGTTGTGAATCAGGCCG
>EI24H2_134142_x1
TTCAACGCTGTCGGTGAGT
>EI24H2_134213_x1
ACAGTGAACCGGTCTCTTTT
>EI24H2_134358_x250
ACCGTGGCTTTAGATTGTTACT
>EI24H2_134538_x5
AGGTAGTTGGTTGTATGGTT
>EI24H2_134511_x2
AACAGTAAGAGTTTATGTG
>EI24H2_135068_x8
ACAGTAGTCTGCACATTGGTTAG
>EI24H2_135110_x3
TAGGTAGTTTCATGTTGTTGGGAT
>EI24H2_135554_x18
AAAGCTGCCAGCTGAAGAACTGT
>EI24H2_135608_x2522
TGTAACAGCAACTCCATGT
>EI24H2_135808_x18
TGTAAACATCCTACACTCT
>EI24H2_135932_x17
CTGGCTCAGTTCAGCAGGAAC
>EI24H2_136003_x143
ACCCTGTAGAACCGAATTTG
>EI24H2_136010_x1
GTGAGGTAGTAGATTGTATAGT
>EI24H2_136277_x5
GAGATGAAGCACTGTAGCTCGG
>EI24H2_136431_x4
TAACGGAACCCATAATGCAGCTGTT
>EI24H2_136622_x437
TTCACAGTGGCTAAGTTCTGCAT
>EI24H2_136588_x1535
ATCACATTGCCAGGGATTTCC
>EI24H2_136763_x111
TTCACAGTGGCTAAGTTCCGCT
>EI24H2_136858_x1
TTGCAGAAACGTTTCAGATTT
>EI24H2_137179_x8224
TCGTACCGTGAGTAATAATGC
>EI24H2_137514_x41
TGAGGTAGTAGGTTGTATGG
>EI24H2_137606_x19
TGTGCAAATCTATGCAAAACTG
>EI24H2_137777_x16
TCAGTTATCATGGTACCGGTGCT
>EI24H2_137708_x1
AAAGCTAGGAGGCTGTACAGTT
>EI24H2_137995_x1
CTGTACAACCTTCTAGCTTTCCTT
>EI24H2_138160_x7
TCGTACCGTGAGTAATAATGCAC
>EI24H2_138187_x20
CTACAGTATAGATGATGTACT
>EI24H2_138387_x4
TACAGTAGTCTGCACATTG
>EI24H2_138537_x795
TGGAGTGTGACAATGGTGTTTG
>EI24H2_138635_x20
TTTCAGTCGGATGTTTGC
>EI24H2_138848_x42
TGATATGTTTGATATATTAGGTTGT
>EI24H2_138818_x19
CCCAGTGTTCAGACTACCT
>EI24H2_139197_x1
CTGAGGTAGTTGGTTGTATGGT
>EI24H2_139403_x1
CCTGTCTACACTTGCTGTGCA
>EI24H2_139562_x4
TTAATGCTAATCGTGATAGGGGTTT
>EI24H2_139591_x2
CTACATCTGGCTACTGGGTCTC
>EI24H2_139664_x4
TATGTGCCCTTGGACTAC
>EI24H2_139833_x2
GAGGTAGTAGGTTGTATAGTTT
>EI24H2_139916_x1
TTTTGTTCGTTCGGCTCGCG
>EI24H2_140083_x269
TCCCTGAGACCCTTAACCTGTGA
>EI24H2_140224_x10
TCCCTGAGACCCTAACTCGTGA
>EI24H2_140194_x1
ACCCGTAGATCCGATCTTGTGG
>EI24H2_140310_x6
TATACAACTTACTGTCTTTCCC
>EI24H2_140336_x106
CATTATTACTTTTGGTACGCGC
>EI24H2_140402_x10
TTGGTCCCCTTCAACCAGC
>EI24H2_140520_x2
TGCTCAGTAGTCAGTGTAG
>EI24H2_140564_x989
ACCCTGTAGAACCGAATTTGT
>EI24H2_140706_x1
TTTCAGTCGGATGTTTGCAGCAG
>EI24H2_140785_x115
CATAAAGTAGAAAGCACTAC
>EI24H2_140739_x2103
TGGAAGACTAGTGATTTTGTTGT
>EI24H2_140991_x1
TAGTAGGTTGTATGGTTTAGA
>EI24H2_141055_x20
GTGAAATGTTTAGGACCACTTGA
>EI24H2_141034_x1170
TACCCTGTAGAACCGAATTTG
>EI24H2_141243_x17
ACCACAGGGTAGAACCACG
>EI24H2_141372_x51
TGAGGTAGTAGTTTGTGCT
>EI24H2_141415_x92
TCAAGTAATCCAGGATAGGCTG
>EI24H2_141432_x1
AAAGTTCTGTGATACACTC
>EI24H2_141355_x9
TACAGTACTATGATAACTGAAGA
>EI24H2_141714_x548
TGCCTACTGAGCTGATAACAGT
>EI24H2_141624_x27
GTGAGGTAGTAGGTTGTGT
>EI24H2_141747_x1
ACCATCGACCGTTGGCTGTG
>EI24H2_141729_x2
GATAGCTTATCAGACTGGTGT
>EI24H2_141803_x3741
TGAGGTAGTAGGTTGTGTGGTTT
>EI24H2_142200_x7
TAAAGGGAATTTGCGACTGTTA
>EI24H2_142353_x151
GTGAGGTAGTAGGTTGTGTGG
>EI24H2_142415_x1
CAAAGTGCTTACAGTGCAG
>EI24H2_142437_x44
GAGAACTGAATTCCATAGATG
>EI24H2_142427_x2
TTGTGCTTGATCTAACCATGCA
>EI24H2_142918_x16
ACTGCATCAGGAACTGATTGGA
>EI24H2_142906_x2
ATTTTTGTGATGTTGCAGCTAGT
>EI24H2_143085_x1254
TGTAAACATCCCCGACTGGAA
>EI24H2_143442_x1
TGGAATGTAAAGAAGTATGTATTC
>EI24H2_143456_x1931
TGAGGTAGTTGGTTGTATGGT
>EI24H2_143387_x2
CTAATACTGTCTGGTAATGC
>EI24H2_143472_x150
CTGTGCGTGTGACAGCGGCTAA
>EI24H2_143755_x2
GTAAACATCCTACACTCTCAGC
>EI24H2_143750_x54159
TGAGGTAGTAGATTGAATAGTT
>EI24H2_143989_x1
TAAAGTGCTTATAGTGCAGGTAGTA
>EI24H2_144347_x25
GCCTGTCTACACTTGCTGT
>EI24H2_144326_x1
ATGAGGTAGTAGTTTGTATAGTT
>EI24H2_144855_x1
TTCCTGGAAATACTGTTCTT
>EI24H2_144904_x26
TGGCTCAGTTCAGCAGGA
>EI24H2_145104_x84
GTAACGGAACCCATAATGC
>EI24H2_145250_x12
CAGTGCAATAATGAAAGGGCA
>EI24H2_145259_x1
GGTCCCCTTCAACCAGCTGT
>EI24H2_145356_x1
TGCAGTGCTGCATCTCTG
>EI24H2_145539_x3
GTTCACAGTGGCTAAGTTC
>EI24H2_145744_x2
TCAAGTAATCCAGGATAGGTT
>EI24H2_145714_x7
TCACAGTGAACCGGTCTC
>EI24H2_145799_x1
CTGTAGATCCGGATTTGTGT
>EI24H2_146113_x12
AAGCTGCCAGTTGAAGAGC
>EI24H2_148763_x14
AGCAGCATTGTACAGGGCTATGAG
>EI24H2_148767_x21
AACATTCAACGCTGTCGGTGAGTTTT
>EI24H2_148819_x2
TGTGCAAACCCATGCAAAAC
>EI24H2_148894_x1
TTTACAGGCTATGCTAATCTA
>EI24H2_149039_x7
ATTCCTGGAAATACTGTTCTTGG
>EI24H2_149145_x3
CGTGTCTTGTGTTGCAGCCAGT
>EI24H2_149270_x392
ATCACATTGCCAGGGATTACCA
>EI24H2_149396_x239
AAAGCTGCCAGCTGAAGAACTG
>EI24H2_149374_x61
CCCTGAGACCCTTAACCTGTGA
>EI24H2_149715_x23
TTCACAGTGGTTAAGTTCTGCCG
>EI24H2_149689_x5
CAAGTAATCCAGGATAGGCT
>EI24H2_149716_x402
TTCACAGTGGTTAAGTTCTGCCA
>EI24H2_150023_x117
TTTGTTCGTTCGGCTCGCGT
>EI24H2_150056_x2
TGCCAGCTGAAGAACTGT
>EI24H2_150027_x14
ACTGTGCGTGTGACAGCGGC
>EI24H2_150169_x1
TAATGCTAATCGTGATAGGGG
>EI24H2_146281_x43
TGTCAGTTCTGTAGGCCACTG
>EI24H2_146267_x1
AACAATATCCTGGTGCTGCCT
>EI24H2_146396_x53062
TGGAATGTAAAGAAGTATGTAT
>EI24H2_146408_x2
TTGCATAGTCACAAAAGTGATCA
>EI24H2_146806_x11
TCCAGCATCAGTGATTTTGTTG
>EI24H2_147003_x1
TCCTTCATTCCACCGGAG
>EI24H2_147305_x136
TCCAGTTTTCCCAGGAATCCCTT
>EI24H2_147480_x14805
TCAGTGCATTACAGAACTTTGT
>EI24H2_147853_x2
CTTGTGCTTGATCTAACCATGTG
>EI24H2_148036_x4
ATACTGCCTGGTAATGATG
>EI24H2_148105_x2
TTAAGGCACGCGGTGAATGC
>EI24H2_148246_x1
TGTTCAAGTAATCCAGGATAGGCT
>EI24H2_148297_x54744
TGAGGTAGTAGGTTGTATAGTT
>EI24H2_148325_x2
ACCCGTAGATCCGAACTTGTGGT
>EI24H2_148640_x1
CTAACACTGTCTGGTAACGATGC
>EI24H2_148729_x59
TGAGGTAGTAGTTTGTGCTGTTG
>EI24H2_150131_x1
ATCCCAGTGTTCAGACTACCTGT
>EI24H2_150239_x37
CATTGCACTTGTCTCGGTC
>EI24H2_150248_x1
ACCCTGTAGAACCGAATTTGTGTG
>EI24H2_150369_x7
GTACAGTACTGTGATAACTGAAG
>EI24H2_150591_x62
TTTGGCAATGGTAGAACTCACA
>EI24H2_150695_x978
ATCACATTGCCAGGGATTACC
>EI24H2_150793_x4
CTGAGGTAGTAGATTGAATA
>EI24H2_150763_x1
TGCAGTCCATGGGCATATA
>EI24H2_150846_x1
CCATCGACCGTTGACTGTGCC
>EI24H2_151050_x3
TTTGGCAATGGTAGAACTCACACTG
>EI24H2_151261_x17
CTGTACAACCTTCTAGCTTTCC
>EI24H2_151220_x1
TAAGGCACGCGGTGAATGCCAA
>EI24H2_151270_x3
CTGCCAGCTGAAGAACTGT
>EI24H2_151324_x1
ACAGTACTATGATAACTGAAG
>EI24H2_151350_x150
GTCCAGTTTTCCCAGGAAT
>EI24H2_151502_x252
TGAGGTAGTAGGTTGTATA
>EI24H2_151806_x77
TTTTTGCAGAAACGTTTCAGA
>EI24H2_151808_x1
GGTCCAGTTTTCCCAGGAATCCC
>EI24H2_152001_x5
GGCTTGTTTTAAGTTGCCTGCG
>EI24H2_152162_x685
TTGCATAGTCACAAAAATGAGC
>EI24H2_152098_x5
ATACTGCCTGGTAATGATGAT
>EI24H2_152295_x49
TGAGATGAAGCACTGTAGCTCGG
>EI24H2_152316_x12
TGTAACAGCAACTCCATGTGGAAG
>EI24H2_152374_x1
CAGTAACAATCTAATGCCACGGT
>EI24H2_152771_x1
TCTCCCAATCCTTGTACCAG
>EI24H2_153117_x312
CTCGTACCGTGAGTAATAATGCA
>EI24H2_153268_x46
TATTGCACTTGTCCCGGCCTGTG
>EI24H2_153274_x6
CATCTTACGAGGCAGCATTGG
>EI24H2_153257_x1
CACATTCATTGCTGTCGG
>EI24H2_153616_x4
CCCTGTAGATCCGGATTTGT
>EI24H2_153669_x2
GCTACATCTGGCTACTGGGTC
>EI24H2_153654_x442
ACCATCGACCGTTGACTGTGC
>EI24H2_153739_x352
AGAGCTTAGCTGATTGGTGAAC
>EI24H2_153882_x1
TACCCTGTAGATCCGAATTTGTGT
>EI24H2_154000_x5
AGCTTATCAGACTGGTGTTG
>EI24H2_154012_x9
TTATTGCTTAAGAATACGCGTAG
>EI24H2_154080_x463
TGTCAGTTTGTCAAATACCCCA
>EI24H2_154128_x6541
TTCACAGTGGCTAAGTTCAGT
>EI24H2_154243_x26
TGGAAGACTAGTGATTTTG
>EI24H2_154351_x3
TGTACCATGCTGGTAGCCAGT
>EI24H2_154436_x1
ATATGTTTGATATATTAGGTTGT
>EI24H2_154540_x356
TAGGTAGTTTCATGTTGTTGG
>EI24H2_154646_x2
CAGAGCTTAGCTGATTGGTGAA
>EI24H2_154987_x8
TGCTTTGACGATGTTGCACTAC
>EI24H2_154950_x1
ACAGTAAGAGTTTATGTGCT
>EI24H2_154956_x1
ACCTGGCATACAATGTAGATTTCTGTGTG
>EI24H2_155194_x50574
ATGACCTATGAATTGACAGCCA
>EI24H2_155283_x3
CTGTACAACCTCCTAGCTTTC
>EI24H2_155281_x1
AGTTCTTCACTGGCAAGC
>EI24H2_155538_x1
GTAGTAGATTGAATAGTT
>EI24H2_155642_x240
TGTAAACATCCTTGACTGG
>EI24H2_155702_x2
AAACCATCGACCGTTGATTGT
>EI24H2_155768_x17
ACCCTGTAGATCCGGATT
>EI24H2_155806_x6
TGTAAACATCCTACACTCAG
>EI24H2_155845_x202
AGCAGCATTGTACAGGGCTATCA
>EI24H2_155815_x2
CACATTGCCAGGGATTTCCA
>EI24H2_155870_x1
AATCACATTGCCAGGGATTTC
>EI24H2_155906_x182474
CTGAGATGAAGCACTGTAGCTC
>EI24H2_156238_x16
TAATACTGTCTGGTAATGCCGTC
>EI24H2_156282_x587
TATGGCACTGGTAGAATTCACT
>EI24H2_156273_x1
TAGCAGCATGTAAATATTGGAGT
>EI24H2_156773_x5
TGACCTATGAATTGACAGCCAG
>EI24H2_156954_x420
TAGGTAGTTTCATGTTGTTGGG
>EI24H2_157184_x366
TGTGCCCTTGGACTACATCGTG
>EI24H2_157072_x17
TGGAAGACTAGTGATTTTGTTGTGA
>EI24H2_157358_x27
TGTAAACATCCTACACTC
>EI24H2_157310_x12
TATGGAATGTAAAGAAGTATGT
>EI24H2_157303_x1
GGATTCCTGGCAGAGTGA
>EI24H2_157423_x269
GTACAGTACTGTGATAACTG
>EI24H2_157813_x2
CAGTGCAATAATGAAAGGG
>EI24H2_157963_x1
CTGTGCAAATCCATGCAAAAC
>EI24H2_158028_x6
CACAGTGAACCGGTCTCTTTT
>EI24H2_158054_x2
AAGCCCTTACCCCAAAAAGTA
>EI24H2_158210_x75
AGCTGGTGTTGTGAATCAGGC
>EI24H2_158497_x2
AGTTCTTCACTGGCAAGCT
>EI24H2_158627_x2071
GTTCACAGTGGCTAAGTTCTGC
>EI24H2_158695_x1
CTTTGGTTATCTAGCTGTA
>EI24H2_158746_x199
TACAGTAGTCTGCACATTGGT
>EI24H2_159057_x2
GGCTCAGTTCAGCAGGAACAG
>EI24H2_159144_x21
TGTGCTTGATCTAACCATGT
>EI24H2_159153_x2
TGTGCTTGATCTAACCATGC
>EI24H2_159244_x227
TACAGCAGGCACAGACAGG
>EI24H2_159684_x30
ATAGCTCTTTGAATGGTACTGC
>EI24H2_159699_x1
CAGCTACATCTGGCTACTGGG
>EI24H2_159778_x1
TATTCCTGTAGAGACGTATTTGC
>EI24H2_160153_x39
CAGTGCAATATTAAAAGGGCATT
>EI24H2_160123_x1
TATTGCACTCGTCCCGGCCTC
>EI24H2_160192_x6
CAGTGCAATAGTATTGTCATAGC
>EI24H2_160298_x2
TGATATGTTTGATATTCGGTTGC
>EI24H2_160241_x46
GTACAGTACTATGATAACTGAA
>EI24H2_160363_x2
TTCCCTGAGACCCTAACTTGTG
>EI24H2_160445_x3
TTAAGACTTGCAGTGATGTTT
>EI24H2_160651_x4
TCTACAGTGCATGTGTCT
>EI24H2_160687_x17944
TAATCTCTGCAGGCAACTGTGA
>EI24H2_160674_x12
CTGTCAGTTCTGTAGGCCACTGC
>EI24H2_161096_x60
TCCAGCATCAGTGATTTTGT
>EI24H2_161081_x13
ATTGCTTAAGAATACGCGTAGT
>EI24H2_161160_x2
CTTTCAGTCTGATGTTTGCT
>EI24H2_161561_x83
CCTGTCAGTTCTGTAGGCC
>EI24H2_161511_x197
GTGAAATGTTTAGGACCACTTG
>EI24H2_161872_x1
CTTGTGCTTGATCTAACCATG
>EI24H2_161996_x3
CGGTGCAGTGCTGCATCTCTGG
>EI24H2_161926_x38
TTAATGCTAATCGTGATAGGGGTT
>EI24H2_162029_x1
AGGTAGTAGTTTGTATAGTT
>EI24H2_162082_x1
CTGTAAACATCCCCGACTGGAAGC
>EI24H2_162139_x2
TTTGCAGAAACGTTTCAGA
>EI24H2_162156_x1
CAGCTACATTGTCTGCTGGGT
>EI24H2_162252_x1226
TAGCTTATCAGACTGGTGT
>EI24H2_162273_x24
TTGTGCTTGATCTAACCA
>EI24H2_162181_x3
CTGAGACCCTAACTTGTGA
>EI24H2_162270_x87
AAGGTCCAACCTCACATGTCCT
>EI24H2_162439_x1
GCTGCCAGCTGAAGAACTGTTGT
>EI24H2_162544_x250
CTGTGCGTGTGACAGCGGCT
>EI24H2_162843_x2
TGTGCGTGTGACAGCGGCTA
>EI24H2_162941_x4
GGTGAGGTAGTAGGTTGTATAG
>EI24H2_162991_x2923
TAACGGAACCCATAATGCAGCTG
>EI24H2_163030_x3
CTATACAATCTATTGCCTTCC
>EI24H2_162992_x3647
ACAGTAGTCTGCACATTGGTTA
>EI24H2_163083_x377
TGTGCAAACCCATGCAAAACTG
>EI24H2_163219_x1
TGTGAAATGTTTAGGACCACTTG
>EI24H2_163253_x1
TGTAAACATCCTACACTCAGCTG
>EI24H2_163429_x25
TACAGTAGTCTGCACATTGG
>EI24H2_163477_x21957
TTCACAGTGGCTAAGTTCTGC
>EI24H2_164053_x523
TTTGGCACTAGCACATTTTTGCT
>EI24H2_164307_x389
CTTTCAGTCGGATGTTTGCA
>EI24H2_164438_x7
TAATTAGTATAGCCTGTTTTA
>EI24H2_165047_x31
GTGCAGTGCTGCATCTCTGG
>EI24H2_165064_x74
TAATGCCCCTAAAAATCCTTATT
>EI24H2_165095_x14
CTAATACTGTCTGGTAATGCC
>EI24H2_165116_x40
CTTTCAGTCGGATGTTTG
>EI24H2_165187_x8
CTGGCTCAGTTCAGCAGGAACA
>EI24H2_165186_x12
CTGGCTCAGTTCAGCAGGAACC
>EI24H2_165233_x220
TAGTGCAATATTGCTTATAGGGT
>EI24H2_165401_x245
AACAGTAAGAGTTTATGTGCT
>EI24H2_165544_x1
CGTTCTTCACTGGCTAGCT
>EI24H2_165662_x146
TTGTGCTTGATCTAACCAT
>EI24H2_165632_x135
TGTAGTGTTTCCTACTTTATGGA
>EI24H2_165885_x11
TTTTGCAGAAACGTTTCAGATTT
>EI24H2_165977_x2
TCCCTGAGACCCTAACTC
>EI24H2_165967_x10
TCCCTGAGACCCTAACTT
>EI24H2_166235_x35
CTGAGGTAGTAGATTGAAT
>EI24H2_166284_x2
AGCCACTGACTAACGCACATTGC
>EI24H2_166452_x253
TGAGGTAGTAAGTTGTGTTG
>EI24H2_166481_x2
TCCAGCATCAGTGATTTTG
>EI24H2_166643_x8781
TGTAAACATCCTACACTCTCAGC
>EI24H2_166703_x2
CTGTCTACACTTGCTGTGC
>EI24H2_166776_x1
CTGGTAAAATGGAACCAAATCA
>EI24H2_166813_x4
AGCAGCATTGTACAGGGCT
>EI24H2_166952_x581
CTGAGATGAAGCACTGTAG
>EI24H2_167169_x1
CTGAGGTAGTAGTTTGTGCTGT
>EI24H2_167213_x17
TGTCAGTTCTGTAGGCCACT
>EI24H2_167263_x286
ACCCTGTAGAACCGAATTTGTGT
>EI24H2_167604_x1
GTTCACAGTGGCTAAGTTCCGCT
>EI24H2_168263_x120
TCTTTGGTTATCTAGCTGTAT
>EI24H2_168415_x1
TAAACATCCTACACTCTCAGCT
>EI24H2_168530_x1
CAAACCCGTAGATCCGAACTT
>EI24H2_168662_x4
AATCTCTGCAGGCAACTGTG
>EI24H2_168890_x7
GGAATTCCTGGCAGAGTGATT
>EI24H2_169048_x49
TCACAGTGGCTAAGTTCTGCAT
>EI24H2_169332_x200
TAATCTCTGCAGGCAACTGT
>EI24H2_169361_x17
ACCATCGACCGTTGATTGTAC
>EI24H2_169480_x2
AGTAGTCTGCACATTGGTT
>EI24H2_169698_x605
CTCGTACCGTGAGTAATAAT
>EI24H2_169844_x126
CCTGTCTACACTTGCTGTGC
>EI24H2_170014_x3
ACTGTCTGGTAACGATGTT
>EI24H2_170325_x36
TGCCTGCTGTGCTGATAATCAGT
>EI24H2_170373_x250
AGCTACATCTGGCTACTGGGTCTC
>EI24H2_170531_x344
TACTGCATCAGGAACTGATT
>EI24H2_171011_x1
CTATACAGTCTATTGCCT
>EI24H2_171064_x9
CTGTCAGTTCTGTAGGCCAC
>EI24H2_171006_x20
TCACAGTGGCTAAGTTCTGC
>EI24H2_171160_x2
GCAGCATTGTACAGGGCTATGA
>EI24H2_171611_x1
TGGACGTTAGCTCTGGTGGT
>EI24H2_172157_x1
AGAGCTTAGCTGATTGGTGAACAGTG
>EI24H2_172204_x2230
TGGAAGACTAGTGATTTTGTTG
>EI24H2_172228_x14
TAGCACCATTTGAAATCGGT
>EI24H2_172342_x1
ATCTCTGCAGGCAACTGTGA
>EI24H2_172600_x7
ACAGGTGAGGTCCTTGGGAACA
>EI24H2_172651_x1
TTTGGTCCCCTTCAACCAGCTGTAG
>EI24H2_173290_x57
AACATTCAACGCTGTCGGTGAGTTT
>EI24H2_173594_x4
TGGGTCTTTGCGGGCAAGGT
>EI24H2_173763_x48
TTAATGCTAATCGTGATAGGG
>EI24H2_173896_x4
TGGTCCCCTTCAACCAGCTGTA
>EI24H2_174006_x1
GTAAACATCCCCGACTGGAAG
>EI24H2_174123_x21
CTATACAACCTACTGCCTTCCC
>EI24H2_174329_x20
TGAGGTAGTAAGTTGTGTT
>EI24H2_174345_x4
AACCCGTAGATCCGAACTTGTGGT
>EI24H2_174297_x4
TCACATTGCCAGGGATTTC
>EI24H2_174410_x1358
CTTTTTGCGGTCTGGGCTTGC
>EI24H2_174692_x34
AATCTCTGCAGGCAACTGTGA
>EI24H2_174689_x17
ACCCGTAGATCCGATCTTGT
>EI24H2_174829_x290
TGTAACAGCAACTCCATG
>EI24H2_174872_x13
CAGTGGTTTTACCCTATGGTAGG
>EI24H2_174941_x9
AACAATATCCTGGTGCTGCCTGAGT
>EI24H2_174928_x5
GAGAACTGAATTCCATAGAT
>EI24H2_175072_x35
TTTTGTTCGTTCGGCTCGCGTT
>EI24H2_175166_x1
TTCAAGTAATCCAGGATAGGCTTG
>EI24H2_175156_x178
TTCAAGTAATCCAGGATAGGCTTT
>EI24H2_175299_x15592
TGAGGTAGTAGATTGAATAGT
>EI24H2_175340_x1
TGTAAACATCCCCGACTGGAAGCTG
>EI24H2_175486_x29
GTACCCTGTAGAACCGAATTTG
>EI24H2_175601_x27
CATCTTACGAGGCAGCATTGGA
>EI24H2_175633_x1
CTGCCTGTCAGTTCTGTAGGC
>EI24H2_175627_x6
TAATCTCAGCTGGCAACTGT
>EI24H2_175658_x2
CTGGCTCAGTTCAGCAGGAACCG
>EI24H2_175741_x6
AACAATATCCTGGTGCTGCCTGA
>EI24H2_175961_x127
TTCAAGTAATCCAGGATAG
>EI24H2_176051_x12
CCAGTGTTCAGACTACCTGTTCA
>EI24H2_176069_x11787
CTGAGATGAAGCACTGTAGCT
>EI24H2_176169_x13
GTATGGCACTGGTAGAATTCACT
>EI24H2_176204_x2
CCACCTCCCCTGCAAACGTCCA
>EI24H2_176276_x2
TCTACAGTGCATGTGTCTC
>EI24H2_176404_x31
GAGGTAGTAGATTGAATAGTT
>EI24H2_176442_x3
CCAGTTTTCCCAGGAATCCCTT
>EI24H2_176457_x310
TGTGCAAATCCATGCAAAACTG
>EI24H2_176513_x1
ATACTGCCTGGTAATGATGATG
>EI24H2_177025_x16
TCGTACCGTGAGTAATAA
>EI24H2_177043_x120
TCACAGTGAACCGGTCTCT
>EI24H2_177083_x1
TACTGCATCAGGAACTGA
>EI24H2_177209_x623
AGGACTGTCCAACCTGAGAAT
>EI24H2_177303_x25847
AACCCGTAGATCCGATCTTGT
>EI24H2_177576_x106
TACAGCAGGCACAGACAGGCAGA
>EI24H2_177684_x1
TGAGGTAGTAAGTTGTGTTGTTGT
>EI24H2_177780_x19
CAAAGTGCTTACAGTGCAGG
>EI24H2_178055_x18
GTAACAGCAACTCCATGTGG
>EI24H2_178162_x1
TGGACGTTAGCTCTGGTGGTGA
>EI24H2_178063_x14856
TACCCTGTAGAACCGAATTTGTG
>EI24H2_178219_x4
GTCAGTTTGTCAAATACCCCA
>EI24H2_178290_x45
TATTGCACTTGTCCCGGCCT
>EI24H2_178332_x2
TTATCAGACTGGTGTTGGC
>EI24H2_178367_x1
TAGGTAGTTTTATGTTGTTGGG
>EI24H2_178586_x7
CCCTGTAGAACCGAATTTGTGT
>EI24H2_178596_x1
TAATACTGCCTGGTAATGCC
>EI24H2_178651_x2
TATACAACCTACTGCCTTCC
>EI24H2_178652_x16
CCACAGGGTAGAACCACGGA
>EI24H2_178758_x11215
TCAGTGCATTACAGAACTTTG
>EI24H2_178821_x1
GGAAGACTAGTGATTTTGTT
>EI24H2_179014_x5
CTGAGGTAGTAGGTTGTATAGT
>EI24H2_179483_x4
GCCTGTCAGTTCTGTAGGCCACT
>EI24H2_179465_x1
CCAGTTTTCCCAGGAATCC
>EI24H2_181142_x94
AACCCGTAGATCCGAACTT
>EI24H2_181425_x1
TGACTGTAGACTGTTACTGTA
>EI24H2_181476_x3521
CATTGCACTTGTCTCGGTCTGA
>EI24H2_182133_x3
TCCCTGAGACCCTAACTCGT
>EI24H2_182148_x1
TCTAGCACCATTTGAAATCGGTT
>EI24H2_182384_x1227
TACTGCATCAGGAACTGATTGG
>EI24H2_182445_x17
GTACAGTACTATGATAACTGA
>EI24H2_182691_x31
CTTTTTGCGGTCTGGGCTTG
>EI24H2_182911_x28
TTAATTAGTATAGCCTGTTTTAGT
>EI24H2_182980_x21
AGGACTGTCCAACCTGAGAA
>EI24H2_183031_x1
AATACTGTCTGGTAATGCC
>EI24H2_183339_x15
GATGAAGCACTGTAGCTC
>EI24H2_183744_x1383
TCAGTGCATTACAGAACTTT
>EI24H2_183906_x1936
CTCGTACCGTGAGTAATAATGC
>EI24H2_183937_x28
TTTGTTCGTTCGGCTCGCG
>EI24H2_184022_x1
TGTGCCTACTGAGCTGATAA
>EI24H2_179515_x1
TAATTAGTATAGCCTGTTT
>EI24H2_179554_x6
CCCTGTAGATCCGGATTTGTGT
>EI24H2_179453_x3
GTGTTCAGACTACCTGTT
>EI24H2_179501_x3
CAGTAGTCTGCACATTGGTTAG
>EI24H2_179575_x95
CCCAGTGTTCAGACTACCTGTTCA
>EI24H2_180047_x601
GTAACGGAACCCATAATGCAGC
>EI24H2_179978_x35
TAGCTTATCAGACTGGTGTTGGCTT
>EI24H2_180223_x9
CTATACAACCTACTGCCTTC
>EI24H2_180385_x58
GTGCCTACTGAGCTGATAACA
>EI24H2_180497_x8
CCCTGTAGAACCGAATTTGT
>EI24H2_180631_x2
ACCCTGTAGAACCGAATGTGT
>EI24H2_180818_x1
AACCTGGCATACAATGTAGAT
>EI24H2_181006_x2
ACTGTACAGCCTCCTAGCTTTC
>EI24H2_180996_x115
CTTTCAGTCGGATGTTTGCAGCA
>EI24H2_180968_x1
TGTTCACAGCGGACCTTGATTT
>EI24H2_181148_x754
AGCTACATTGTCTGCTGGGT
>EI24H2_184057_x4
GATAACTGTACAGCCTCCTAGC
>EI24H2_184122_x6
GAGGTAGTAGTTTGTATAGTT
>EI24H2_184386_x235
TCTTTGGTTATCTAGCTGTA
>EI24H2_184517_x81
GGATTCCTGGAAATACTGTTCTT
>EI24H2_184562_x1
GGTACAGTACTGTGATAACTGA
>EI24H2_184730_x11436
TTGGTCCCCTTCAACCAGCTGT
>EI24H2_184866_x5608
TTCACAGTGGTTAAGTTCTGCC
>EI24H2_184963_x47
TCCAGTTTTCCCAGGAATCC
>EI24H2_185096_x31
AAGTTCTGTGATACACTCCGACT
>EI24H2_185287_x2
ACACTGTCTGGTAACGATGT
>EI24H2_185431_x15
TTAATGCTAATCGTGATAGG
>EI24H2_185390_x6
GCCACTGACTAACGCACATTG
>EI24H2_185384_x12
CTGTACAGCCTCCTAGCTTTCC
>EI24H2_185582_x4319
ATGACCTATGAATTGACAG
>EI24H2_185611_x61
CAGTGTTCAGACTACCTGTTCA
>EI24H2_185941_x13
CATTGCACTTGTCTCGGTCTGAC
>EI24H2_186039_x6
GAGATGAAGCACTGTAGCT
>EI24H2_186120_x36
GATTCCTGGAAATACTGTTC
>EI24H2_186391_x2
CTACATCTGGCTACTGGGTCTCT
>EI24H2_186422_x26
AGAGCTTAGCTGATTGGTGAACAGT
>EI24H2_186349_x2
AGCTTATCAGACTGGTGT
>EI24H2_186371_x2
TGAGGTAGTAGGTTGTATGGTTTA
>EI24H2_186510_x22554
TACAGTACTGTGATAACTGA
>EI24H2_186863_x3
AACTGGCCTACAAAGTCCC
>EI24H2_186934_x11
TTGTTCGTTCGGCTCGCGTTA
>EI24H2_187208_x69965
ATGACCTATGAATTGACAGC
>EI24H2_187257_x41
TTAATGCTAATCGTGATAGGGG
>EI24H2_187531_x1377
TGGAGTGTGACAATGGTGTTT
>EI24H2_187508_x6
TGCTTTGACGATGTTGCACT
>EI24H2_187560_x27
TGGAATGTAAGGAAGTGTGTG
>EI24H2_187645_x2
TAATCTCTGCAGGCAACT
>EI24H2_187665_x2
TGGCAAGATGTTGGCATAGCT
>EI24H2_187650_x1
CAGTTTTCCCAGGAATCCCT
>EI24H2_187828_x4
TGAGGTAGTAGATTGTATAGTTG
>EI24H2_187952_x13
TAATACTGCCTGGTAATG
>EI24H2_188021_x13
GTGACATCATATGTACGGCTG
>EI24H2_188224_x79
TCCCTGAGACCCTTAACCTG
>EI24H2_188254_x1
TAATGCTAATCGTGATAGG
>EI24H2_188349_x5
GAGGTAGTAGATTGAATAGT
>EI24H2_188412_x2
GGCTTGTTTTAAGTTGCCTGC
>EI24H2_188356_x90
ACTCTTTCCCTGTTGCACTAC
>EI24H2_188380_x1
TTAGGATCACACCAGATCT
>EI24H2_188448_x1
ATAAAGCTAGATAACCGAA
>EI24H2_188469_x7790
TAATACTGCCTGGTAATGATG
>EI24H2_188597_x1
TAAAGTGCTTATAGTGCA
>EI24H2_188682_x2229
TGAGAACTGAATTCCATAGA
>EI24H2_189068_x1
AGGTAGTAGTTTGTATAGTTTT
>EI24H2_189476_x1
GTGAGGTAGTAGGTTGTGTGGTTTC
>EI24H2_189602_x3
AGTGGTTCTCAACAGTTCAACA
>EI24H2_189744_x3
ATGTGCCCTTGGACTACATCG
>EI24H2_189795_x122
TTTTTGCAGAAACGTTTCAGAT
>EI24H2_189816_x221
AACATTCATTGCTGTCGGTG
>EI24H2_189945_x11
TCACAGTGGCTAAGTTCTG
>EI24H2_190151_x1
ATTTGAAACGTTTTAGCCAAAAA
>EI24H2_190214_x7
TAGCTTATCAGACTGGTGTTGGCTGT
>EI24H2_190377_x1
TCCCTGAGACCCTAACTTGTGACG
>EI24H2_190336_x2
ACCCTGTAGAACCGAATT
>EI24H2_190761_x2
TAGCTTATCAGACTGGTGTTGGCTGTA
>EI24H2_190856_x4
ATAAAGTAGAAAGCACTA
>EI24H2_190906_x6
TTTCAGTCGGATGTTTGCAGCA
>EI24H2_191110_x1
TCAAGTAATCCAGGATAGG
>EI24H2_191174_x54
TGAGGTAGTTGGTTGTATG
>EI24H2_191209_x4
TCAGTTATCACAGTGCTGATG
>EI24H2_191268_x2562
GGATTCCTGGAAATACTGTTCT
>EI24H2_191451_x143
TACAGTACTATGATAACTGA
>EI24H2_191543_x31
AACACTGTCTGGTAACGATG
>EI24H2_191570_x1
ACAGTACTGTGATAACTG
>EI24H2_191666_x5
TTTGTTCGTTCGGCTCGC
>EI24H2_191750_x1
TTTGCAGAAACGTTTCAGATTTC
>EI24H2_191872_x3
CTAATACTGCCTGGTAATGATGA
>EI24H2_191904_x17
GAGAACTGAATTCCATAGATGGT
>EI24H2_192067_x107
AATACTGCCTGGTAATGATGAT
>EI24H2_192366_x94
TGTCAGTTTGTCAAATACCCC
>EI24H2_192601_x65
ACCCTGTAGATCCGAATTTG
>EI24H2_192858_x1
GTATGTGCCCTTGGACTACA
>EI24H2_192859_x2
TACCCTGTAGATCCGAATTT
>EI24H2_192915_x6218
TCTGAGATGAAGCACTGTAGCTC
>EI24H2_192961_x2
TCACAGTGGCTAAGTTCTGCATC
>EI24H2_192962_x2
TTTTTGCAGAAACGTTTCAGATTT
>EI24H2_193049_x796
TCCCTGAGACCCTAACTTGT
>EI24H2_193150_x746
TTGTGCTTGATCTAACCATGTGG
>EI24H2_193231_x9
ATATAGGGATGGAAGCCATGC
>EI24H2_193178_x4
GGAATGTAAAGAAGTATGTAT
>EI24H2_193153_x2242
TTGTGCTTGATCTAACCATGTGC
>EI24H2_193321_x4
CAGTGCAATAGTATTGTCAAAGC
>EI24H2_193554_x157
TACCCTGTAGAACCGAATGTG
>EI24H2_193698_x18
TGTGCCTACTGAGCTGATAACA
>EI24H2_193710_x1
AATACTGTCTGGTAATGC
>EI24H2_193844_x13
CCCTGTAGATCCGGATTTGTG
>EI24H2_193970_x137
TAACGGAACCCATAATGC
>EI24H2_194013_x246
AACATTCATTGCTGTCGGTGGG
>EI24H2_194156_x23
AGCTTATCAGACTGGTGTTGG
>EI24H2_194304_x23
ATCACATTGCCAGGGATTAC
>EI24H2_194439_x13
AAGGTCCAACCTCACATGTC
>EI24H2_194558_x2
GTAGCTTATCAGACTGGTGTTGG
>EI24H2_194720_x25
GTTCTTCACTGGCAAGCTTT
>EI24H2_194757_x1
ATGAGGTAGTAGTTTGTAT
>EI24H2_194871_x19
CTCGTACCGTGAGTAATAGTG
>EI24H2_195051_x3
TAACAGTCTACAGCCATGGT
>EI24H2_195373_x15
AACCATCGACCGTTGACTGTAC
>EI24H2_195417_x3
TAATACTGTCTGGTAATG
>EI24H2_195523_x711
CTGAGGTAGTAGATTGAATAGT
>EI24H2_195676_x440
TTCACAGTGGCTAAGTTCAG
>EI24H2_195803_x1
CTAGCACCATTTGAAATCGG
>EI24H2_195906_x350
TGAGATGAAGCACTGTAG
>EI24H2_196038_x3
AGCTGGTGTTGTGAATCAGGCCGC
>EI24H2_196039_x1
AGCTGGTGTTGTGAATCAGGCCGA
>EI24H2_196106_x71
TGCCTACTGAGCTGATAAC
>EI24H2_196262_x79
TACCCTGTAGATCCGGATTT
>EI24H2_196275_x1
TGGACGTTAGCTCTGGTGGTG
>EI24H2_196292_x8
CTGAGGTAGTTGGTTGTATGGTT
>EI24H2_196576_x377
TCTTTGGTTATCTAGCTGTATGA
>EI24H2_196874_x1
CAGCATTGTACAGGGCTATCA
>EI24H2_197109_x3
CGACAACAGTCTGTAGGC
>EI24H2_197170_x25
TAGCAGCACGTAAATATT
>EI24H2_197342_x1
CACTGTGCGTGTGACAGCGGCT
>EI24H2_197339_x5
CAGAGCTTAGCTGATTGGTGA
>EI24H2_197308_x3
CTGGTAAAATGGAACCAAATC
>EI24H2_197569_x1
GAACTGAATTCCATAGATGG
>EI24H2_197562_x3
AATGACACGTTTTCTCCCGGATCG
>EI24H2_197843_x39
TGAGGTAGTTGGTTGTAT
>EI24H2_197869_x1
CAGGCAGCTAAAGCAAGTCT
>EI24H2_198238_x3
CTGAGAACTGAATTCCAT
>EI24H2_198413_x8
CATTATTACTTTTGGTACGCGCTATGCCACT
>EI24H2_198436_x779
TAATACTGTCTGGTAATGCCG
>EI24H2_198941_x1
AACAGCAACTCCATGTGG
>EI24H2_198980_x2
ATGGAATGTAAAGAAGTATGTAT
>EI24H2_198956_x1
TAAAGCTAGAGAACCGAAAGTA
>EI24H2_199165_x117
AATGACACGTTTTCTCCCGGA
>EI24H2_199189_x1
GGCGACAACAGTCTGTAGGCT
>EI24H2_199282_x29
CGACAACAGTCTGTAGGCTG
>EI24H2_199504_x4
AGCTACATTGTCTGCTGG
>EI24H2_199544_x12
TGACTGTAGACTGTTACTGTAC
>EI24H2_199638_x1
CCTGAGACCCTAACTTGT
>EI24H2_199703_x65
TATGTGCCCTTGGACTACA
>EI24H2_199773_x616
TGTAAACATCCTTGACTGGA
>EI24H2_199795_x1
GTGCAATATTGCTTATAGGGTC
>EI24H2_199681_x1
ACAGTGGCTAAGTTCTGCA
>EI24H2_200237_x66
AACATTCAACGCTGTCGGTGAGTT
>EI24H2_200371_x5
GCCACTGACTAACGCACATT
>EI24H2_200883_x110
TCTACAGTGCATGTGTCTCCAG
>EI24H2_200898_x4
CTATACAGTCTACTGTCTTTCC
>EI24H2_200969_x2
CCGTAGATCCGAACTTGT
>EI24H2_201257_x175
TGAGGTAGTAGGTTGTGTG
>EI24H2_201375_x1
CAGCATTGTACAGGGCTATG
>EI24H2_201426_x1
CAGTAGTCCGCACATTGGTT
>EI24H2_201479_x6
TGAAATGTTTAGGACCACT
>EI24H2_201758_x3
AAGCAGCATTGTACAGGGCTATG
>EI24H2_201643_x8
GAGGTAGTAGTTTGTGCTGTT
>EI24H2_202037_x3
TGCTCAGTAGTCAGTGTAGATCCT
>EI24H2_202112_x1
TGTGAGGTAGTTGGTTGTATGG
>EI24H2_202138_x10
GTAAACATCCTTGACTGGAAGC
>EI24H2_202109_x17
ATAGCTTATCAGACTGGTGTTGGC
>EI24H2_202174_x1
GTGCCCTTGGACTACATCGT
>EI24H2_202100_x3
AAAGCTGGTAAAATGGAACC
>EI24H2_202151_x8
AATACTGCCTGGTAATGATG
>EI24H2_202175_x17
ATTTGGTCCCCTTCAACCAGCTGT
>EI24H2_202281_x1
CAACGCTGTCGGTGAGTT
>EI24H2_202394_x2
GGAAGACTAGTGATTTTGTTGT
>EI24H2_202383_x1
TGTGAAATGTTTAGGACCACTT
>EI24H2_202462_x1
AGATGAAGCACTGTAGCT
>EI24H2_202606_x15
GGGTTCCTGGCGTGCTGATTT
>EI24H2_202625_x3
GAGGTAGTAGGTTGTGTGGTTT
>EI24H2_202658_x1
ACATTCAACGCTGTCGGTGAG
>EI24H2_202736_x3
GTTCTTCACTGGCAAGCTT
>EI24H2_202837_x2
TTTGTGCTTGATCTAACCATGT
>EI24H2_202913_x2387
TGTAAACATCCCCGACTGGAAGCT
>EI24H2_202984_x8
TAATCTCTGCAGGCAACTGTGAT
>EI24H2_203097_x211
TGAGAACTGAATTCCATAG
>EI24H2_203793_x6
CCTTGGCTCTAGACTGCTTACT
>EI24H2_203864_x2
GAACATTCAACGCTGTCGGTGA
>EI24H2_204047_x12171
TCCCTGAGACCCTAACTTGTG
>EI24H2_204808_x7
TTTTTGCAGAAACGTTTCAG
>EI24H2_205052_x14623
TAACACTGTCTGGTAACGATGT
>EI24H2_205041_x948
TAACACTGTCTGGTAACGATGC
>EI24H2_205057_x708
CCCAGTGTTCAGACTACCTGT
>EI24H2_205070_x304
TGTAAACATCCTACACTCAGC
>EI24H2_205232_x7
TTTCAGTCTGATGTTTGCTGC
>EI24H2_205445_x398
CGACAACAGTCTGTAGGCTGT
>EI24H2_205509_x1
TTTGGCAATGGTAGAACTCACACTGG
>EI24H2_205569_x73028
AAGCTGCCAGCTGAAGAACTGT
>EI24H2_205513_x31
TACAGTACTGTGATAACTGAAGG
>EI24H2_205699_x13484
TGAGGTAGTAGTTTGTATAGTT
>EI24H2_206071_x46
TTAATTAGTATAGCCTGTTT
>EI24H2_206211_x72
GTGAGGTAGTAGGTTGTGTGGTTT
>EI24H2_206103_x1
TGTCTAATACTGTCTGGTAAT
>EI24H2_206225_x1
CTGTAAACATCCCCGACTGGAAG
>EI24H2_206206_x1
CTCGTGTCTTGTGTTGCAGC
>EI24H2_206287_x1
TGTTCACGGCGGACCTTGATT
>EI24H2_206330_x17
TCCTCATTGTGCATGCTGTGTG
>EI24H2_206385_x3
ATACTGCCTGGTAATGATGA
>EI24H2_206446_x1
GTGCAAACCCATGCAAAACTG
>EI24H2_206598_x7
GTCATTTTTGTGGTTTGCAGCT
>EI24H2_206774_x6
AACCCGTAGATCCGATCT
>EI24H2_206826_x1
TACCCTGTAGAACCGAATTTGTGTG
>EI24H2_207411_x1
GGGTTCCTGGCGTGCTGAT
>EI24H2_207659_x1
CTCACAGTGAACCGGTCTCTTTTT
>EI24H2_207735_x551
AGCTACATCTGGCTACTGGGT
>EI24H2_207723_x4
AGTTTTGCTGGTTTGCATTCAG
>EI24H2_207902_x46
AAAAGTGCTGTTTGTGCAGGTAGT
>EI24H2_208107_x4
CCAGTGTTCAGACTACCTGT
>EI24H2_208168_x1218
TATGTGCCCTTGGACTACATCG
>EI24H2_208682_x1
TGCACTTGTCTCGGTCTGA
>EI24H2_208671_x6
AGGACTGTCCAACCTGAG
>EI24H2_208709_x33
GTAACAGCAACTCCATGTGGAA
>EI24H2_208791_x1
TAGCTTATCAGACTGGTGTTGGCTGTTA
>EI24H2_209128_x43
TCGTACCGTGAGTAATAGTGCA
>EI24H2_209265_x1
AATCTCAGGTTCGTCAGCCCAT
>EI24H2_209592_x3
TCAGTGCATTACAGAACTTTGTTTT
>EI24H2_209438_x1
TTAAGGCACGCGGTGAATGCC
>EI24H2_209707_x2
CCTATTCATGATTACTTGCACT
>EI24H2_209904_x1
CAGTACTGTGATAACTGA
>EI24H2_210003_x227
TGGAGTGTGACAATGGTGTT
>EI24H2_209968_x3
AGGTAGACTGTGACTTGTTGTCA
>EI24H2_210204_x1
GGCGACAACAGTCTGTAGGC
>EI24H2_210316_x15
AATGACACGTTTTCTCCCGG
>EI24H2_210368_x10112
TGAGGTAGTAGATTGTATAGTT
>EI24H2_210585_x6
TAGCAGCACGTAAATATTGGTG
>EI24H2_210544_x52
ATCACATTGCCAGGGATT
>EI24H2_210604_x1
TATAGGGATGGAAGCCATGCAG
>EI24H2_210707_x168
TAAAGTGCTTATAGTGCAGGT
>EI24H2_210715_x91
GTTCTTCACTGGCAAGCTTTA
>EI24H2_211054_x346
TGAGGTAGTAGGTTGTATGGTTT
>EI24H2_211190_x210
ACCATCGACCGTTGACTGTACC
>EI24H2_211175_x1
AGGTAGTCTGAACACTGGGA
>EI24H2_211373_x3
ACAGTGGCTAAGTTCTGC
>EI24H2_211411_x51
TGAGGTAGTAGATTGTATA
>EI24H2_211344_x2
AAACCATCGACCGTTGACTGT
>EI24H2_211487_x25
GTGCCTACTGAGCTGATAACAG
>EI24H2_211522_x847
TAGCAGCACGTAAATATTGGA
>EI24H2_211509_x2
TGATATGTTTGATATTCGGTT
>EI24H2_211673_x20189
TGAGGTAGTTGTTTGTACAGTT
>EI24H2_211681_x10
CAGTGCAATAATGAAAGGGCAT
>EI24H2_211701_x4
CGACAACAGTCTGTAGGCTGTC
>EI24H2_212067_x6
TGTAAACATCCTACACTCA
>EI24H2_212144_x53
TAAGGTGCATCTAGTGCAGAT
>EI24H2_212701_x361
CGTACCGTGAGTAATAATG
>EI24H2_212667_x4
CTATACAGTCTATTGCCTTC
>EI24H2_212665_x4
TCGTACCGTGAGTAATAGT
>EI24H2_212750_x8
AAACCCGTAGATCCGAACTTGTG
>EI24H2_212920_x1046
TATGGCTTTTTATTCCTATCTGA
>EI24H2_213003_x1
TCCCTGAGACCCTAACTTGTGAGCT
>EI24H2_213133_x640
GTCCAGTTTTCCCAGGAATC
>EI24H2_213207_x365
TAATCTCAGCTGGCAACTGTG
>EI24H2_213619_x44
TGTAAACATCCCCGACTG
>EI24H2_213745_x2
ATGCAGTCCATGGGCATATAC
>EI24H2_214044_x2
GAGGTAGTAGATTGTATAGT
>EI24H2_214144_x5
GTCAGTTTGTCAAATACCCCAA
>EI24H2_214263_x1
AGTGCAATATTGCTTATAGGG
>EI24H2_214403_x509
GGATTCCTGGAAATACTGTTC
>EI24H2_214471_x9
TCAGTGCATGACAGAACTTTG
>EI24H2_214521_x1
GGAATTCCTGGCAGAGTG
>EI24H2_214621_x1
TGAGGTAGTTGGTTGTATGGTTTTG
>EI24H2_214881_x6
GTACAGTACTGTGATAAC
>EI24H2_214901_x28
TTTTTTGCAGAAACGTTTCAG
>EI24H2_215001_x4
TTCACAGTGGCTAAGTTCAGTGT
>EI24H2_215078_x1
TACCTTGGCTCTAGACTGCTTACT
>EI24H2_215212_x273
TGGTCCCCTTCAACCAGCTGT
>EI24H2_215410_x1253
TTGTGCTTGATCTAACCATGC
>EI24H2_215477_x6
AGTGGTTTTACCCTATGGTA
>EI24H2_215779_x2369
TCCAGTTTTCCCAGGAATCCCT
>EI24H2_215894_x2
ATCCCAGTGTTCAGACTACC
>EI24H2_216220_x5
AACAGTAGTCCGCACATTGGTT
>EI24H2_216229_x4
CCCTGAGACCCTAACTTGTGA
>EI24H2_216428_x1
CCCTGAGACCCTAACTTGTGAC
>EI24H2_216405_x1
ACATTCATTGCTGTCGGTGGGTT
>EI24H2_216483_x1
CATTATTACTTTTGGTACGCGCTATGCCACTCTCA
>EI24H2_216759_x1
TATTACTTTTGGTACGCGCT
>EI24H2_216858_x3
TAGTGCAATATTGCTTATAGG
>EI24H2_216867_x17
ACCCGTAGATCCGATCTTGTG
>EI24H2_216928_x23
ATTCCTGGAAATACTGTTC
>EI24H2_216930_x3
GCTGCCAGCTGAAGAACTGTT
>EI24H2_217015_x5527
TAACACTGTCTGGTAACGATGTT
>EI24H2_216954_x367
TGTAAACATCCCCGACTGG
>EI24H2_217106_x33
CTATACAGTCTATTGCCTTCC
>EI24H2_217103_x1
CTGCAGGCTGGTTAGATGGTTGT
>EI24H2_217235_x2
TGGAGTGTGACAATGGTGTTTGTA
>EI24H2_217365_x9
GAGGTAGTAGGTTGTGTGGTT
>EI24H2_217459_x2
ATTGCACTTGTCTCGGTCTGA
>EI24H2_217885_x1
CATTATTACTTTTGGTACGCGCTATG
>EI24H2_218008_x1
TTAACTGTACAACCTTCTAGCT
>EI24H2_218117_x2
GTGCCTGCTGTGCTGATAATCAG
>EI24H2_218259_x8000
AAGCTGCCAGCTGAAGAACT
>EI24H2_218418_x11
CCGTAGATCCGAACTTGTG
>EI24H2_218505_x488
TTCACAGTGGCTAAGTTCCGC
>EI24H2_218506_x167
GGTGCAGTGCTGCATCTCTGGTCA
>EI24H2_218889_x1
TTCAGTCGGATGTTTGCAGC
>EI24H2_219133_x16
TAATTAGTATAGCCTGTTTTAG
>EI24H2_219201_x1
CTATACAATCTATTGCCTTCCC
>EI24H2_219568_x1
TCAGTGGTTTTACCCTATGGTA
>EI24H2_219716_x1
GCAGGCTGGTTAGATGGTTGT
>EI24H2_219834_x204
ATGTGCCCTTGGACTACATCGT
>EI24H2_220021_x67
TCGTACCGTGAGTAATAGTG
>EI24H2_220091_x45
TAGCACCATTTGAAATCGGTTA
>EI24H2_220208_x130
TACAGTACTATGATAACTGAAG
>EI24H2_220253_x6
AAGCCACTGACTAACGCACAT
>EI24H2_220315_x3
ACAGTAGTCCGCACATTGGT
>EI24H2_220297_x6
CACATTCATTGCTGTCGGT
>EI24H2_220328_x2
GTAAACATCCTACACTCAGCT
>EI24H2_220399_x1
AGGTAGTAGATTGTATAGTTGT
>EI24H2_220481_x127
TCCATAAAGTAGAAAGCACT
>EI24H2_220734_x36
ACCCGTAGATCCGAACTTG
>EI24H2_221006_x91
GTGAGGTAGTAGGTTGTATAGTT
>EI24H2_221020_x1
TGGAATGTAAGGAAGTGTGTGGTTT
>EI24H2_221651_x84793
TGAGAACTGAATTCCATAGATGG
>EI24H2_221706_x1
CAGTGTTCAGACTACCTGT
>EI24H2_221781_x118
TGTAAACATCCTTGACTG
>EI24H2_222181_x143
AAAAGTGCTGTTTGTGCAGGT
>EI24H2_222363_x1
TTCCTGTAGAGACGTATTTGC
>EI24H2_222440_x30
TCTTTGGTTATCTAGCTGT
>EI24H2_222648_x5
AACACTGTCTGGTAACGATGTTT
>EI24H2_222807_x1
AAATACGTCTCTACAGGAAT
>EI24H2_222965_x1050
TCACAGTGAACCGGTCTCTTTTT
>EI24H2_222916_x1
CAGTAGTCTGCACATTGGTTAGA
>EI24H2_222977_x43
TCACAGTGAACCGGTCTCTTTTC
>EI24H2_223007_x43
TCAGTAACAAGGATTCATCC
>EI24H2_223268_x8
CTGAGAACTGAATTCCATAGAT
>EI24H2_223317_x3
TGGAATGTAAGGAAGTGTGTGGT
>EI24H2_223371_x5
AATCACATTGCCAGGGATTTCCA
>EI24H2_223397_x24
TTGCATAGTCACAAAAATGATC
>EI24H2_223288_x221
TACCACAGGGTAGAACCACGGAC
>EI24H2_223420_x645
AACATTCATTGCTGTCGGTGGGT
>EI24H2_223794_x61
GTGCCTGCTGTGCTGATAATCA
>EI24H2_223937_x5
AACGGAACCCATAATGCAGCTG
>EI24H2_224045_x2124
TGTAAACATCCCCGACTGGA
>EI24H2_224261_x1
ACCGTGGCTTTAGATTGTT
>EI24H2_224581_x1
AGGTAGTTGTTTGTACAGTT
>EI24H2_224647_x293
CAGTAGTCTGCACATTGGTT
>EI24H2_224630_x4
CTAGCACCATTTGAAATCAGT
>EI24H2_224979_x1
CAGCATTGTACAGGGCTATGAG
>EI24H2_225223_x5566
TTCAAGTAATCCAGGATAGGTT
>EI24H2_225251_x20
AGATGAAGCACTGTAGCTC
>EI24H2_225202_x2
TGGAAGACTTGTGATTTTGTTGT
>EI24H2_225341_x12
CATTATTACTTTTGGTACG
>EI24H2_225388_x1
TAAAGCTAGATAACCGAAAGTAA
>EI24H2_225477_x1
CTACAGTATAGATGATGTACTAT
>EI24H2_225561_x11
ACAGTACTGTGATAACTGA
>EI24H2_225977_x1
CTTTCAGTTGGATGTTTGC
>EI24H2_225979_x560
TGTAAACATCCTACACTCTCAG
>EI24H2_226203_x10
ATGAGGTAGTAGGTTGTATAGT
>EI24H2_226766_x1
ACCATCGAGTGTTGAGTGTAC
>EI24H2_226885_x1
AGCAGCATTGTACAGGGCTATGAGA
>EI24H2_227011_x2309
TGTAAACATCCTTGACTGGAAG
>EI24H2_227038_x333
TGAGGTAGTTGGTTGTATGG
>EI24H2_226962_x13915
TGAGGTAGTTGGTTGTATGGTT
>EI24H2_227016_x6
TGTGAAATGTTTAGGACCACT
>EI24H2_227049_x5
TTGTTCACAGTGGCTAAGTTC
>EI24H2_227231_x19
GTGAAATGTTTAGGACCACT
>EI24H2_227209_x3
AGCTTATCAGACTGGTGTTGGCT
>EI24H2_227506_x56
TGAGGTAGTAGATTGAATAGTTG
>EI24H2_227737_x2
TACATCTGGCTACTGGGTCTCT
>EI24H2_227920_x3
AAGCCCTTACCCCAAAAAGC
>EI24H2_227950_x13
TTTGTTCGTTCGGCTCGCGTTAA
>EI24H2_227948_x8
TTTGTTCGTTCGGCTCGCGTTAC
>EI24H2_228079_x2
TGGCAGTGTCTTAGCTGGTT
>EI24H2_228210_x43
ATAGCTTATCAGACTGGTGTTG
>EI24H2_228281_x604
TAATACTGTCTGGTAATGCCGT
>EI24H2_228313_x8
TGTGCAAATCCATGCAAAAC
>EI24H2_228806_x1
CAGTGCAATAGTATTGTCATA
>EI24H2_228877_x10
GTAGTGTTTCCTACTTTAT
>EI24H2_228940_x19854
TCGTACCGTGAGTAATAATGCA
>EI24H2_229039_x5
AAAGCTGCCAGCTGAAGAAC
>EI24H2_229095_x4
TGAGGTAGTAGTTTGTATAGTTTT
>EI24H2_229056_x2
TAAGGCACGCGGTGAATGCCA
>EI24H2_229404_x51
CTATACAGTCTATTGCCTTCCTT
>EI24H2_229492_x155
TGGAATGTAAAGAAGTATGTATC
>EI24H2_229556_x22
TGGAATGTAAAGAAGTAT
>EI24H2_229635_x252
CAAAGTGCTTACAGTGCAGGT
>EI24H2_229781_x1
CCTGGAAATACTGTTCTT
>EI24H2_229966_x77
GAGAACTGAATTCCATAGATGG
>EI24H2_230219_x69
ACCTGGCATACAATGTAGATTTCTGT
>EI24H2_230392_x1
ACTCTTTCCCTGTTGCACTA
>EI24H2_230326_x1
GGCTCAGTTCAGCAGGAACAGGA
>EI24H2_230643_x1
TTTCAGTTATCATGGTACCGGTGC
>EI24H2_231093_x11
TAACAGCAACTCCATGTGGA
>EI24H2_231861_x35
TAGCACCATTTGAAATCAGTG
>EI24H2_231996_x10
GGAATTCCTGGCAGAGTGATTT
>EI24H2_232045_x5
GCTACATCTGGCTACTGGGTCTC
>EI24H2_232056_x1
AACTATACAATCTATTGCCTTC
>EI24H2_232184_x1
CAACTGGCCTACAAAGTC
>EI24H2_232268_x4446
TGTAAACATCCCCGACTGGAAG
>EI24H2_232366_x80
TCCATAAAGTAGAAAGCACTA
>EI24H2_232457_x1
CCCGTAGATCCGATCTTGT
>EI24H2_232643_x3
TAGGTAGTTTCATGTTGT
>EI24H2_232738_x1436
CTTTCAGTCGGATGTTTGCAG
>EI24H2_233082_x79
TAAAGTGCTTATAGTGCAGGTAGT
>EI24H2_233222_x3
TAACAGTCTACAGCCATGGTCGC
>EI24H2_233279_x6
TAACAGCAACTCCATGTGG
>EI24H2_233474_x2
ATACTGCATCAGGAACTGATT
>EI24H2_233471_x24
CAAATACGTCTCTACAGGAAT
>EI24H2_233522_x5
GTTCACAGTGGCTAAGTTCCGC
>EI24H2_233612_x4
ATCTCAGGTTCGTCAGCCCA
>EI24H2_233639_x171
TAATACTGCCTGGTAATGAT
>EI24H2_233632_x1
TTAAAGGGAATTTGCGACTGTTA
>EI24H2_233708_x1
CTGAGGTAGTAGGTTGTAT
>EI24H2_233713_x240
TTTGCAGAAACGTTTCAGATT
>EI24H2_233782_x4
TCTCCCAATCCTTGTACCAGTGT
>EI24H2_233869_x4
CCCTGAGACCCTAACTTGTG
>EI24H2_234077_x3
CCTTGGCTCTAGACTGCTTACTG
>EI24H2_234494_x2
TATTGCACTTGTCCCGGCCTGTAAAG
>EI24H2_234719_x1
GCTGAGGTAGTAGGTTGTATGG
>EI24H2_234861_x1
TCACAGTGGTTAAGTTCTGCCA
>EI24H2_235172_x62
TGAGGTAGTAGTTTGTATA
>EI24H2_235251_x2
TAGTGTTTCCTACTTTATG
>EI24H2_235325_x250
TCCCTGAGACCCTAACTTG
>EI24H2_235437_x1
TTTTTGCAGAAACGTTTCA
>EI24H2_235522_x1
TGTGCCTACTGAGCTGATAACAGT
>EI24H2_235670_x242
CCAGTGTTCAGACTACCTGTTC
>EI24H2_235817_x145
TGGTCGTATGTATGACGTCATT
>EI24H2_235840_x10
GTAGTGTTTCCTACTTTATG
>EI24H2_236273_x1
TGCCTACTGAGCTGATTACAGT
>EI24H2_236262_x1
TAATCTCAGCTGGCAACTGTGAGT
>EI24H2_236828_x37
ATCACATTGCCAGGGATTACCACA
>EI24H2_236915_x5
CAGTGCAATATTAAAAGGG
>EI24H2_236975_x1
TCAGTTATCATGGTACCGG
>EI24H2_236963_x12
TATACAACTTACTGTCTTTCC
>EI24H2_237179_x3
TGTAAACATTCCCGACTGGA
>EI24H2_237202_x1
AGAACTGAATTCCATAGATGGT
>EI24H2_237555_x1
TAGGTAGTTTCAAGTTGTTG
>EI24H2_237675_x22
TGCAGTCCATGGGCATATAC
>EI24H2_237990_x4
CAGTTATCATGGTACCGGTGCT
>EI24H2_237959_x1
GATGACCTATGAATTGACAG
>EI24H2_238316_x188
TTAATTAGTATAGCCTGTTTT
>EI24H2_238498_x1
CAGCAGGCACAGACAGGCA
>EI24H2_238734_x522
TCACAGTGAACCGGTCTCTT
>EI24H2_238719_x6038
TGAGGTAGTAGGTTGTATGGTT
>EI24H2_238784_x1
ACAGATTCGATTCTAGGGGAG
>EI24H2_238804_x27197
CCCAGTGTTCAGACTACCTGTT
>EI24H2_239036_x3357
ACCCTGTAGATCCGGATTTGT
>EI24H2_239127_x1
CTGTGCGTGTGACAGCGG
>EI24H2_239312_x3
GAGGTAGTTGGTTGTATGGTTT
>EI24H2_239463_x53
TAAGGTGCATCTAGTGCAGA
>EI24H2_239499_x1
CAGGTGAGGTCCTTGGGAA
>EI24H2_239517_x166
ACCATCGACCGTTGATTGTACC
>EI24H2_239651_x3
TGCAGTGCTGCATCTCTGGTC
>EI24H2_239995_x9
CACATTCATTGCTGTCGGTGG
>EI24H2_240008_x1
CTTTTTGCGGTCTGGGCTTGCTGT
>EI24H2_240104_x12
TCCTTCATTCCACCGGAGTCT
>EI24H2_240628_x10
TGCCTACTGAGCTGATAACAG
>EI24H2_240524_x1
GTCATTTTTGTGATGTTGCAGCT
>EI24H2_240724_x1
TATGGAATGTAAAGAAGTA
>EI24H2_240865_x18440
TAGCTTATCAGACTGGTGTTG
>EI24H2_240913_x15
TACCACAGGGTAGAACCAC
>EI24H2_241110_x18
TTTGGTCCCCTTCAACCAGC
>EI24H2_241323_x137
TGCCTACTGAGCTGATAACAGTT
>EI24H2_241411_x741
TAGCAGCACGTAAATATTGGAGT
>EI24H2_241490_x148
TGCCTGCTGTGCTGATAATC
>EI24H2_241433_x16
ACCCTGTAGATCCGGATTTGTGTA
>EI24H2_241466_x2
ATTGCACTTGTCTCGGTCTG
>EI24H2_241871_x6
ATATAGGGATGGAAGCCATGCA
>EI24H2_241842_x17
TTTGGTCCCCTTCAACCAGCTGTA
>EI24H2_241901_x49
TCTGAGATGAAGCACTGTAG
>EI24H2_242041_x1
ATGAGGTAGTAGGTTGTAT
>EI24H2_242264_x40
AACCATCGACCGTTGACTGTA
>EI24H2_242287_x4
TCACAGTGGCTAAGTTCT
>EI24H2_242401_x1
AACTGGCCTACAAAGTCCCAGT
>EI24H2_242397_x2
ACCCTGTAGAACCGAATTT
>EI24H2_242601_x1670
TTCAAGTAATCCAGGATAGGT
>EI24H2_242635_x1
CCCTGAGACCCTAACTTGTGACG
>EI24H2_242772_x9
CTACAGTGCATGTGTCTCCAGT
>EI24H2_242831_x1
CTAGCACCATTTGAAATCAGTG
>EI24H2_242898_x32
AGAGCTTAGCTGATTGGTGA
>EI24H2_242889_x1
AACACTGTCTGGTAACGAT
>EI24H2_242956_x9
CAGTCCATGGGCATATACACT
>EI24H2_243015_x3
ATAAAGTAGAAAGCACTACT
>EI24H2_243174_x42
TGTGCAAATCCATGCAAAACTGA
>EI24H2_243606_x1
GCTACATCTGGCTACTGGGTCTCT
>EI24H2_243805_x33
TCACAGTGGCTAAGTTCTGCA
>EI24H2_243802_x1
TCAGTCGGATGTTTGCAGCAGC
>EI24H2_244047_x80
ACCTGGCATACAATGTAGATTT
>EI24H2_244075_x10
ACCTGGCATACAATGTAGATTTCT
>EI24H2_244148_x9667
TGAGGTAGTAGGTTGTATAGT
>EI24H2_244321_x2938
TGCCTGTCTACACTTGCTGTGC
>EI24H2_244663_x1144
CCTGTCAGTTCTGTAGGCCACTG
>EI24H2_244599_x358
AACCCGTAGATCCGAACTTGTGG
>EI24H2_244750_x9
TACCCTGTAGATCCGAATTTG
>EI24H2_244767_x1
CAGGACTGTCCAACCTGAGAATG
>EI24H2_244609_x840
TTGTGCTTGATCTAACCATG
>EI24H2_244945_x5
CATGCAGTCCATGGGCATATAC
>EI24H2_245013_x8
CTGAGAACTGAATTCCATAGATGGT
>EI24H2_244956_x110
GCAGTCCATGGGCATATACACT
>EI24H2_245058_x1
ACTATATATCAAACATATTCCTA
>EI24H2_245177_x2
CAGTTATCACAGTGCTGATGCT
>EI24H2_245413_x163
CATAAAGTAGAAAGCACTA
>EI24H2_245598_x2
CAGTGTTCAGACTACCTGTTCAT
>EI24H2_245646_x121
AGCTACATCTGGCTACTGGG
>EI24H2_245938_x2954
ATCACATTGCCAGGGATTTCCA
>EI24H2_246081_x5
ACCCTGTAGATCCGAATT
>EI24H2_246252_x3
CTAACACTGTCTGGTAACGAT
>EI24H2_246720_x1
AAGCTTGCCAGTGAAGAACTGC
>EI24H2_247077_x2625
CCTGTCAGTTCTGTAGGCCACT
>EI24H2_247086_x2
GCTGCCAGCTGAAGAACTG
>EI24H2_247044_x2
TCACATTGCCAGGGATTACCA
>EI24H2_247047_x2
GTTCACAGTGGTTAAGTTCTGC
>EI24H2_247172_x216
TTCACAGTGGTTAAGTTCT
>EI24H2_247202_x2
CCTGTAGATCCGGATTTGTGT
>EI24H2_247145_x5
TAACCAATGTGCAGACTACTGT
>EI24H2_247247_x1
CGTTCTTCACTGGCTAGCTTTAT
>EI24H2_247352_x1
CAAAGTGCTTACAGTGCAGGTAGTA
>EI24H2_247353_x1
CACTCTTTCCCTGTTGCACTAC
>EI24H2_247306_x32
CAGGCTGGTTAGATGGTTG
>EI24H2_247445_x7
CAGAGCTTAGCTGATTGGTGAAC
>EI24H2_247427_x1
TGAGGTAGTAGGTTGTATAGTTTTA
>EI24H2_247623_x3
TTATCAGACTGGTGTTGGCT
>EI24H2_247761_x52
TCGTGTCTTGTGTTGCAGCC
>EI24H2_248244_x919
TGAGGTAGTAGATTGAAT
>EI24H2_248234_x282
ACCCGTAGATCCGAACTTGTGG
>EI24H2_248568_x12
TAAAGCTGCCAGCTGAAGAACT
>EI24H2_248504_x1116
GTAACGGAACCCATAATGCAGCT
>EI24H2_248674_x1
CTATACAGTCTATTGCCTT
>EI24H2_248885_x2
TGTGCCCTTGGACTACATCGTGG
>EI24H2_249126_x8
TTAATTAGTATAGCCTGTTTTAG
>EI24H2_249235_x389
ATGACCTATGAATTGACAGCCAG
>EI24H2_249255_x4493
TATGTGCCCTTGGACTACATCGT
>EI24H2_249282_x1095
TGAGGTAGTAAGTTGTGTTGT
>EI24H2_249411_x6
AACATTCATTGCTGTCGG
>EI24H2_249595_x3
ATGAGGTAGTAGGTTGTATAGTT
>EI24H2_249696_x3
CCACAGGGTAGAACCACGG
>EI24H2_249788_x160
TAGGTAGTTTCATGTTGTTG
>EI24H2_250077_x1
GTTCACAGTGGTTAAGTTCT
>EI24H2_250166_x1
CAGTCCATGGGCATATACAC
>EI24H2_250177_x20
TCAGTTATCATGGTACCGGTGC
>EI24H2_250440_x32
AACCATCGACCGTTGACTGTGC
>EI24H2_250553_x1
CTCGTGTCTTGTGTTGCA
>EI24H2_250897_x8
TCCAGCATCAGTGATTTTGTTGC
>EI24H2_251022_x50
AACCCGTAGATCCGAACT
>EI24H2_251066_x312
ACAGCAGGCACAGACAGGCAGA
>EI24H2_251205_x45
TAGCACCATTTGAAATCAGT
>EI24H2_251326_x2
AACGCCATTATCACACTAAAT
>EI24H2_251418_x7
ATGGCACTGGTAGAATTCACTGT
>EI24H2_251409_x3959
AACATTCAACGCTGTCGGTGAGT
>EI24H2_251504_x21
ACCACAGGGTAGAACCACGGACG
>EI24H2_251507_x37
ACCACAGGGTAGAACCACGGACC
>EI24H2_251898_x3
TGGCAAGATGTTGGCATAGCTG
>EI24H2_251917_x3
ACCTGGCATACAATGTAGATTTCTGTGT
>EI24H2_252216_x41
AAACCCGTAGATCCGATCTTGT
>EI24H2_252230_x1
AGTGGAAGACTAGTGATTTTGT
>EI24H2_252409_x1
GATGAAGCACTGTAGCTCGGGA
>EI24H2_252609_x139
CTGTCAGTTCTGTAGGCCACTG
>EI24H2_252716_x5
AACCGTTACCATTACTGAGT
>EI24H2_252889_x5207
AAGCTGCCAGCTGAAGAACTGTT
>EI24H2_253147_x1
TAGCTTATCAGACTGGTGTTGGCTGTT
>EI24H2_253127_x1808
TAAAGTGCTTATAGTGCAGGTAG
>EI24H2_253311_x4
CACATTGCCAGGGATTTCCAAT
>EI24H2_253207_x1
AGCTTAGCTGATTGGTGAACA
>EI24H2_253315_x112
TAACACTGTCTGGTAACG
>EI24H2_253381_x91
TTGTGCTTGATCTAACCATGTGGT
>EI24H2_253459_x1
CCAGTTTTCCCAGGAATCCC
>EI24H2_253524_x273
CAGTAGTCTGCACATTGGTTA
>EI24H2_253800_x1
AGATTCGATTCTAGGGGAGT
>EI24H2_253872_x7
AACATTCATTGCTGTCGGTGGGTTTT
>EI24H2_253947_x1
GTAACAGCAACTCCATGTG
>EI24H2_254032_x2
ACTGGCTCAGTTCAGCAGGAAC
>EI24H2_254258_x24
TCAGTAACAAGGATTCAT
>EI24H2_254185_x1
AAAAGTGCTGTTTGTGCA
>EI24H2_254311_x2
AAACCCGTAGATCCGATCTTGTG
>EI24H2_254292_x1
CATTGCACTTGTCTCGGT
>EI24H2_254897_x4
GTTAACTGTACAACCTTCTAG
>EI24H2_255214_x4
AACTGGCCTACAAAGTCC
>EI24H2_255420_x5
CATCGACCGTTGATTGTACC
>EI24H2_255413_x16
CAGTAGTCTGCACATTGGT
>EI24H2_255588_x5
TTATTACTTTTGGTACGCGC
>EI24H2_255662_x8
CTAACACTGTCTGGTAACGATG
>EI24H2_255718_x2
ACAGATTCGATTCTAGGGGA
>EI24H2_256032_x40
GTGCCTGCTGTGCTGATAATC
>EI24H2_256130_x1
TCATCTATGGGCTCAGTTCTT
>EI24H2_256320_x1
CCTGTAGAACCGAATTTGTG
>EI24H2_256807_x13
TAATCTCTGCAGGCAACTG
>EI24H2_257220_x11
AGCTGGTAAAATGGAACCAA
>EI24H2_257433_x4048
ATGACCTATGAATTGACA
>EI24H2_257667_x2
AATCACATTGCCAGGGATTTCCACT
>EI24H2_257777_x2
GTAAACATCCTTGACTGGA
>EI24H2_257956_x4
AGTGTTTCCTACTTTATGGATG
>EI24H2_257942_x1
AAAGTGCTTACAGTGCAGGTAGT
>EI24H2_258024_x1
GCCTGTCTACACTTGCTGTGCA
>EI24H2_258168_x2
TGGACGGAGAACTGATAAGGGC
>EI24H2_258253_x101
CATTGCACTTGTCTCGGTCT
>EI24H2_258352_x1
CTTTGGTTATCTAGCTGTAT
>EI24H2_258651_x83
ACAGCAGGCACAGACAGG
>EI24H2_258773_x3
ATCCCAGTGTTCAGACTACCTG
>EI24H2_258801_x2
AGAACTGAATTCCATAGATGG
>EI24H2_258996_x14
AGGACTGTCCAACCTGAGAATGC
>EI24H2_258945_x2
CAACATTCATTGCTGTCGGTGGGT
>EI24H2_259152_x339
TACAGCAGGCACAGACAGGCAG
>EI24H2_259107_x664
GTCCAGTTTTCCCAGGAATCCCTT
>EI24H2_259260_x6
GCAGTCCATGGGCATATACA
>EI24H2_259287_x5
CACAGTGAACCGGTCTCTTT
>EI24H2_259336_x6
TGTGCGTGTGACAGCGGCTAA
>EI24H2_259489_x96
AAACCGTTACCATTACTGAGTTT
>EI24H2_259491_x77
TTTCAGTCGGATGTTTGCAGC
>EI24H2_259568_x14
ACCATCGAGTGTTGAGTGTACC
>EI24H2_259663_x98
GTAACGGAACCCATAATGCAG
>EI24H2_259691_x2
TCACAGTGGTTAAGTTCTGCC
>EI24H2_259786_x1
GCCTGTCTACACTTGCTG
>EI24H2_259772_x17912
AACCCGTAGATCCGAACTTGT
>EI24H2_259986_x1
ATTGCACTTGTCCCGGCCTG
>EI24H2_260101_x1819
ACCCGTAGATCCGAACTTGTG
>EI24H2_260232_x34402
TGTAACAGCAACTCCATGTGGA
>EI24H2_260212_x1
GTAACAGTCTACAGTCATGGCT
>EI24H2_260240_x11
TGGGTCTTTGCGGGCAAGGTGA
>EI24H2_260355_x5
TCAAGTAATCCAGGATAGGC
>EI24H2_260390_x1726046
TGAGATGAAGCACTGTAGCTC
>EI24H2_260453_x2
TAATGCCCCTAAAAATCCT
>EI24H2_260601_x1
CGTGTTCACAGCGGACCTTGAT
>EI24H2_260727_x320
TCAGTGCATTACAGAACTTTGTT
>EI24H2_260834_x4
GTGAGGTAGTAGGTTGTATA
>EI24H2_260855_x30
CAAAGTGCTTACAGTGCAGGTAGT
>EI24H2_260983_x5
TGGAAGACTAGTGATTTT
>EI24H2_261058_x4
TGGCAGTGTCTTAGCTGGTTG
>EI24H2_261224_x1
AAGCAGCATTGTACAGGGCTATGA
>EI24H2_261368_x1
CAGTGGTTTTACCCTATGGTAGGT
>EI24H2_261563_x138
TGAGGTAGTTGGTTGTATGGTTTT
>EI24H2_261739_x1237
TGAGGTAGTAGGTTGTAT
>EI24H2_261813_x4
GAAGACTAGTGATTTTGTTGTT
>EI24H2_261977_x179
AACATTCATTGCTGTCGGTGG
>EI24H2_262489_x84
AAACCGTTACCATTACTG
>EI24H2_262541_x2
GTACAGCAGGCACAGACAGG
>EI24H2_262713_x112
TCAGTGCATTACAGAACTT
>EI24H2_262857_x4
ACCCTGTAGAACCGAATGTG
>EI24H2_263691_x1
CTATACAGTCTACTGTCTTT
>EI24H2_263761_x3
AGCTGCCAGCTGAAGAACT
>EI24H2_264010_x2
TGGCACTGGTAGAATTCACTGT
>EI24H2_264157_x1
GGCTCAGTTCAGCAGGAAC
>EI24H2_264370_x197
TACCCTGTAGAACCGAATGTGT
>EI24H2_264381_x3633
TAACGGAACCCATAATGCAGCT
>EI24H2_264638_x1
GCCATGACTGTAGACTGTTAC
>EI24H2_264954_x3
CAGTCCATGGGCATATACACTT
>EI24H2_265036_x289
TACAGCAGGCACAGACAGGC
>EI24H2_265072_x8175
TGTAAACATCCCCGACTGGAAGC
>EI24H2_265105_x307
TGAGGTAGTTGTTTGTACAGTTT
>EI24H2_265153_x4
CAGTAGTCTGCACATTGG
>EI24H2_265234_x3177
TGAGGTAGTAGGTTGTATAGTTT
>EI24H2_265232_x1
TGGAGTGTGACAATGGTGTTTGTATC
>EI24H2_265242_x6962
ACAGTAGTCTGCACATTGGTT
>EI24H2_265511_x3
AAAAGTGCTGTTTGTGCAG
>EI24H2_265595_x1
CTTTAATTAGTATAGCCTGTTT
>EI24H2_265690_x1
GCTACATTGTCTGCTGGGT
>EI24H2_265667_x1
GCAAATACGTCTCTACAGGAAT
>EI24H2_265955_x25
CTATACAACCTACTGCCTTCC
>EI24H2_265936_x6
TTTGAAACGTTTTAGCCAAAA
>EI24H2_266030_x4
TATTGCACTTGTCCCGGC
>EI24H2_266029_x1
GAGATGAAGCACTGTAGC
>EI24H2_266050_x3
ATACCCTGTAGAACCGAATTTGTG
>EI24H2_266220_x28
TGAAATGTTTAGGACCACTTGA
>EI24H2_266503_x3
ACCTGGCATACAATGTAGAT
>EI24H2_266505_x3
ATAAAGCTAGATAACCGAAAGT
>EI24H2_266910_x927
TGAGGTAGTAGTTTGTGCTGT
>EI24H2_266907_x15
ATACCCTGTAGAACCGAATTTGT
>EI24H2_266852_x1
TACAGTGCATGTGTCTCCAGTGT
>EI24H2_267224_x27
AAGCTGCCAGTTGAAGAGCTGT
>EI24H2_267180_x5781
TGAGGTAGTAAGTTGTGTTGTT
>EI24H2_268016_x18
TGAGACCCTAACTTGTGACGTT
>EI24H2_268144_x152
TCCATAAAGTAGAAAGCACTAC
>EI24H2_268101_x32
TTTGGCAATGGTAGAACTCACACT
>EI24H2_268153_x108
TACTGCATCAGGAACTGATTG
>EI24H2_268130_x1
TTGTTCACAGTGGCTAAGTTCT
>EI24H2_268356_x3
AGTGCATTACAGAACTTTGT
>EI24H2_268609_x18
TACAGCAGGCACAGACAG
>EI24H2_268687_x2
AGCTTAGCTGATTGGTGAACAGT
>EI24H2_268653_x1
TCCCTGAGACCCTTAACC
>EI24H2_268767_x52
TTTCAGTCGGATGTTTGCAG
>EI24H2_268815_x15
CAGAGCTTAGCTGATTGGTGAACA
>EI24H2_268871_x10
TATTGCACTTGTCCCGGCC
>EI24H2_268927_x208
AATGACACGTTTTCTCCCGGAT
>EI24H2_269441_x71
CATAAAGTAGAAAGCACT
>EI24H2_269383_x106
CTTTTTGCGGTCTGGGCTTGCT
>EI24H2_269576_x1
GCTACATTGTCTGCTGGGTTTC
>EI24H2_269709_x5
ACCACAGGGTAGAACCAC
>EI24H2_269891_x640
AGCCACTGACTAACGCACATTG
>EI24H2_270284_x9977
TACAGTACTGTGATAACTGAAG
>EI24H2_270324_x4
CCGTAGATCCGATCTTGTGA
>EI24H2_270335_x1
TCACATTGCCAGGGATTACCACA
>EI24H2_270514_x11
TAATGCTAATCGTGATAGGGGTT
>EI24H2_270506_x1
GTGACATCATATGTACGGCT
>EI24H2_270909_x54
AGCTTATCAGACTGGTGTTGGC
>EI24H2_270984_x1
ACTGTACAGCCTCCTAGCTTTCC
>EI24H2_270913_x1
CTTTTTGCGGTCTGGGCT
>EI24H2_271074_x1
CCATAAAGTAGAAAGCACTAC
>EI24H2_271203_x4
TAGTGCTTTCTACTTTATGGAT
>EI24H2_271374_x1
ACCCTGTAGATCCGAATTT
>EI24H2_271435_x2
GTGCAGTGCTGCATCTCT
>EI24H2_271529_x6
AGCTGGTAAAATGGAACC
>EI24H2_271655_x3
ACTATATATCAAACATATTCCT
>EI24H2_272017_x15
TTCACAGTGGCTAAGTTCTT
>EI24H2_272023_x2679
TTCACAGTGGCTAAGTTCTG
>EI24H2_272051_x16
TGGCTCAGTTCAGCAGGAA
>EI24H2_272035_x2
AAGCTTGCCAGTGAAGAACTGCT
>EI24H2_272609_x8
TTGGTCCCCTTCAACCAGCTGTAG
>EI24H2_272824_x4
TAGGTAGTTTCAAGTTGTTGGG
>EI24H2_272890_x73260
TGAGATGAAGCACTGTAGCT
>EI24H2_273074_x13
TAAAGCTAGAGAACCGAATGTA
>EI24H2_272991_x1
TAAAGCTAGATAACCGAAAG
>EI24H2_273175_x1
AAGCCACTGACTAACGCAC
>EI24H2_273124_x2
CACAGTGAACCGGTCTCTT
>EI24H2_273347_x15
TGGAATGTAAGGAAGTGTGT
>EI24H2_273454_x2
TTAATTAGTATAGCCTGTT
>EI24H2_273528_x1
TTGCATAGTCACAAAAGTGATCAT
>EI24H2_273471_x5
TGGCAAGATGTTGGCATAGCTGT
>EI24H2_273561_x1
ATACAACCTACTGCCTTCCC
>EI24H2_273578_x1587
CAAAGTGCTTACAGTGCAGGTA
>EI24H2_273851_x1
AAGCTGCCAGTTGAAGAGCTG
>EI24H2_273996_x4
CATGCAGTCCATGGGCATATACA
>EI24H2_274091_x1
AGTTTTCCCAGGAATCCCT
>EI24H2_274075_x1
ACTGTACAGCCTCCTAGCTTT
>EI24H2_274171_x1
TGGTCGTATGTATGACGTCAT
>EI24H2_274255_x1
GGTGAGGTAGTAGGTTGTATAGTT
>EI24H2_274333_x19
TACAGTAGTCTGCACATT
>EI24H2_274646_x3
GAGGTAGTAGTTTGTATAGT
>EI24H2_274665_x16
TTTAATTAGTATAGCCTGTTT
>EI24H2_274653_x1
TAGCAGCACAGAATGGTTTG
>EI24H2_274729_x1
TCCAGCATCAGTGATTTT
>EI24H2_274756_x2897
GGTGCAGTGCTGCATCTCTGGT
>EI24H2_274793_x1
TAATGCTAATCGTGATAGGG
>EI24H2_274940_x236
TTTTGCAGAAACGTTTCAGAT
>EI24H2_275103_x1
AATGACACGTTTTCTCCCG
>EI24H2_275237_x2
GTTCTTCACTGGCAAGCTTTAT
>EI24H2_275307_x6
CTATACAGCCTACTGTCTTTCT
>EI24H2_275474_x12
CTTTCAGTCTGATGTTTGCTG
>EI24H2_275356_x9
GAGGTAGTAGGTTGTATAGT
>EI24H2_275592_x2
GTACAGCAGGCACAGACAGGCAG
>EI24H2_275614_x3
CACAGTGAACCGGTCTCTTTTT
>EI24H2_275637_x3
TTTGAAACGTTTTAGCCAAAAAT
>EI24H2_275722_x4
TCAGTTATCACAGTGCTGATGCT
>EI24H2_275724_x2
GCTATTTCACAACACCAGGGT
>EI24H2_275660_x33778
CCCAGTGTTCAGACTACCTGTTC
>EI24H2_275776_x195
TGAGGTAGTAGGTTGTATAGTTTT
>EI24H2_275777_x22
TGGCAGTGTCTTAGCTGGTTGT
>EI24H2_275790_x5
TGAGGTAGTAGGTTGTATAGTTTA
>EI24H2_275966_x285
TCTGAGATGAAGCACTGTAGCT
>EI24H2_276081_x1
AAAGTGCTGTTTGTGCAGGTAGT
>EI24H2_276232_x1
TCAAAGTGCTTACAGTGCAGGTA
>EI24H2_276167_x184
TGTGCAAATCCATGCAAAACT
>EI24H2_276203_x3
TCACAGTGGCTAAGTTCAGT
>EI24H2_276294_x6
TCCAGTTTTCCCAGGAAT
>EI24H2_276422_x2
AGTGCAATATTGCTTATAGGGTC
>EI24H2_276555_x2
TTTGGTTATCTAGCTGTATGA
>EI24H2_276639_x6
TCTGAGATGAAGCACTGTAGCTCG
>EI24H2_276986_x10
ACCCTGTAGATCCGGATTT
>EI24H2_276806_x1
TGGACGTTAGCTCTGGTGG
>EI24H2_277425_x192
TGACCTATGAATTGACAGC
>EI24H2_277486_x98
TCAGTAACAAGGATTCATCCTG
>EI24H2_277503_x287
TAGCAGCACGTAAATATTGGT
>EI24H2_277598_x11140
TGAGGTAGTAGTTTGTGCTGTT
>EI24H2_278074_x1823
TACTGCATCAGGAACTGATTGGA
>EI24H2_278149_x10
TGTGCTTGATCTAACCATGTG
>EI24H2_278189_x1
AATTCCTGGCAGAGTGATTT
>EI24H2_278316_x10
TGACATCATATGTACGGCTG
>EI24H2_278562_x654
TAACGGAACCCATAATGCAGC
>EI24H2_278464_x18
ACTGTGCGTGTGACAGCGGCT
>EI24H2_278635_x1
TTTAATTAGTATAGCCTGTT
>EI24H2_278757_x102
GGTGCAGTGCTGCATCTCTG
>EI24H2_278867_x11
GTAAACATCCTTGACTGGAAG
>EI24H2_279152_x1
CTACATTGTCTGCTGGGT
>EI24H2_279260_x4
GTATGTGCCCTTGGACTACATCGTG
>EI24H2_279204_x1
ACTCTTTCCCTGTTGCACTACTG
>EI24H2_279346_x6
CTGAGGTAGTAGTTTGTGCTGTT
>EI24H2_279340_x1
CATTCACCGCGTGCCTTAATTG
>EI24H2_279458_x1
CTATACAACCTACTGCCTT
>EI24H2_279651_x716
TCCAGCATCAGTGATTTTGTT
>EI24H2_279746_x7
TGACCTATGAATTGACAGCCAGT
>EI24H2_279789_x548
AGCCACTGACTAACGCACATT
>EI24H2_280021_x2
CGGTGCAGTGCTGCATCTCTGGTC
>EI24H2_280037_x1872
CTTTCAGTCGGATGTTTGCAGC
>EI24H2_280068_x351
TCAGTAACAAGGATTCATC
>EI24H2_280193_x79
TTAATGCTAATCGTGATAGGGGT
>EI24H2_280298_x2198
ACCCTGTAGATCCGAATTTGTG
>EI24H2_280391_x1
GAATGTAAAGAAGTATGTAT
>EI24H2_280539_x6
TCTGAGATGAAGCACTGTA
>EI24H2_280628_x17
CACATTCATTGCTGTCGGTGGG
>EI24H2_280841_x3
AAACCATCGACCGTTGACTGTA
>EI24H2_280807_x394
TGAGAACTGAATTCCATAGATGGTG
>EI24H2_280935_x2
GAGCTTAGCTGATTGGTGAAC
>EI24H2_281249_x8
AATACTGTCTGGTAATGCCGT
>EI24H2_281191_x1
GCTCAGTTCAGCAGGAACAGGT
>EI24H2_281473_x3
TAACCAATGTGCAGACTACTGTA
>EI24H2_281614_x1
CTGTACAGCCTCCTAGCTTTCCT
>EI24H2_281677_x1
CAGTACTGTGATAACTGAAG
>EI24H2_282024_x8
ACAGTAGTCCGCACATTGGTTA
>EI24H2_282247_x2579
TAGCAGCACGTAAATATTGGAG
>EI24H2_282162_x1
ACCATGGCTGTAGACTGTTACC
>EI24H2_282288_x6
GTGAGGTAGTAGGTTGTG
>EI24H2_282315_x140
TTTGGTCCCCTTCAACCAGCT
>EI24H2_282499_x9
CACATTCATTGCTGTCGGTG
>EI24H2_282422_x1
TGTAGAACCGAATTTGTG
>EI24H2_282566_x4
CACTGTCTGGTAACGATGTT
>EI24H2_282619_x45
CGTTCTTCACTGGCTAGCTTTA
>EI24H2_282866_x4942
GGTGCAGTGCTGCATCTCTGG
>EI24H2_282875_x1
CCTGTCTACACTTGCTGT
>EI24H2_283078_x1
TGCTCAGTAGTCAGTGTAGATCCTG
>EI24H2_283187_x38
CCTGTCAGTTCTGTAGGCCACTGC
>EI24H2_283531_x4
CAGTGCAATATTAAAAGGGCAT
>EI24H2_283556_x15
TTTTTTGCAGAAACGTTTC
>EI24H2_283776_x6
CAGTGCATTACAGAACTTTG
>EI24H2_283968_x1
GCCTGTCAGTTCTGTAGGCC
>EI24H2_284056_x19990
TTGTGCTTGATCTAACCATGT
>EI24H2_284099_x2
GTACAGCAGGCACAGACAGGCA
>EI24H2_284608_x1
GCAGTCCATGGGCATATAC
>EI24H2_284578_x2
TAGTGTTTCCTACTTTAT
>EI24H2_284700_x1
ATTATTACTTTTGGTACGC
>EI24H2_284709_x1
CAACTGGCCTACAAAGTCCC
>EI24H2_284844_x8
ACCATCGACCGTTGACTGTGCCC
>EI24H2_284841_x22
TAAGGTGCATCTAGTGCAGATAG
>EI24H2_284877_x1
GAGGTAGTTGGTTGTATGGT
>EI24H2_285011_x1
GTACAGTACTATGATAACT
>EI24H2_285050_x8
TGCCTGCTGTGCTGATAAT
>EI24H2_285545_x74
TTAAAGGGAATTTGCGACTGTT
>EI24H2_285600_x2
TTAAGACTTGCAGTGATGTT
>EI24H2_285686_x10
TGAGGTAGTAAGTTGTGT
>EI24H2_286433_x2
GGCTGCAACACAGGACATGG
>EI24H2_286678_x19
GTGAGGTAGTAGGTTGTATAG
>EI24H2_287142_x11
AACACTGTCTGGTAACGATGTT
>EI24H2_287250_x2
TGGACGGAGAACTGATAAGGG
>EI24H2_287192_x2
TATACAGTCTATTGCCTTCCTT
>EI24H2_287251_x1
GTACCCTGTAGAACCGAATTT
>EI24H2_287329_x325
TTTTTTGCAGAAACGTTTCAGA
>EI24H2_287397_x1
AGAGCTTGGCTGATTGGTGAAC
>EI24H2_287581_x1
CGTGTCTTGTGTTGCAGCCAG
>EI24H2_287949_x2
ACTGCATCAGGAACTGAT
>EI24H2_288146_x2
ATTATTACTTTTGGTACGCGC
>EI24H2_288330_x1
AGGTAGTAGGTTGTATAGTT
>EI24H2_288413_x718
TGCCTGCTGTGCTGATAATCA
>EI24H2_288433_x2
CTACATCTGGCTACTGGGT
>EI24H2_288506_x36
TCTACAGTGCATGTGTCTCCA
>EI24H2_288757_x1
TACTGCCCTAAGTGCTCCTTCTG
>EI24H2_288722_x3
AACCATCGACCGTTGATTGTA
>EI24H2_288836_x11
TTTGCAGAAACGTTTCAGAT
>EI24H2_288886_x1
TGCCTGTCAGTTCTGTAGG
>EI24H2_288939_x7
GTCCAGTTTTCCCAGGAA
>EI24H2_289107_x19543
ACCCTGTAGATCCGGATTTGTG
>EI24H2_289143_x23
GCAGTCCATGGGCATATACAC
>EI24H2_289277_x297
GAGATGAAGCACTGTAGCTC
>EI24H2_289302_x5
ACAGTACTGTGATAACTGAAGG
>EI24H2_289327_x34
AGTTTTGCTGGTTTGCATTCAGC
>EI24H2_289342_x12
TGTGCAAATCTATGCAAAACTGA
>EI24H2_289405_x7834
TTCACAGTGGCTAAGTTCTGCA
>EI24H2_289451_x18446
TACCCTGTAGATCCGGATTTGT
>EI24H2_289433_x1
AGTGTTCAGACTACCTGTTCA
>EI24H2_289476_x1
GGAAGACTAGTGATTTTGTTG
>EI24H2_289679_x22
TGAGGTAGTAGGTTGTGTGGTTTC
>EI24H2_289772_x463
ACCCTGTAGATCCGAATTTGTGT
>EI24H2_290246_x11
TTCACAGTGGCTAAGTTCTTC
>EI24H2_290117_x10
GTCAGTGCATTACAGAACTTTGT
>EI24H2_290307_x5
ATAGCTTATCAGACTGGTGTTGG
>EI24H2_290525_x36
TCCCTGAGACCCTAACTTGTGAG
>EI24H2_290682_x6
GTACCGTGAGTAATAATGCA
>EI24H2_290754_x3
GTTCAAGTAATCCAGGATAGGC
>EI24H2_290759_x1
CTACATTGTCTGCTGGGTTTC
>EI24H2_291289_x7
TGTGCCCTTGGACTACATCG
>EI24H2_291356_x1
ATAAAGCTAGATAACCGAAAG
>EI24H2_291534_x3732
AACATTCAACGCTGTCGGTGA
>EI24H2_291554_x3
ATGTGCCCTTGGACTACATTGT
>EI24H2_291640_x3
CAGGCTGGTTAGATGGTT
>EI24H2_291848_x1
TAAACATCCCCGACTGGAAGC
>EI24H2_292182_x1
TTCCCTGAGACCCTAACTTGT
>EI24H2_292296_x17
TATTGCTTAAGAATACGCGTAG
>EI24H2_292272_x1
ATACTGCATCAGGAACTGA
>EI24H2_292439_x11
AACACTGTCTGGTAACGATGT
>EI24H2_292365_x925
TAGCAGCACGTAAATATTGG
>EI24H2_292371_x1
CTTGTGCTTGATCTAACCATGT
>EI24H2_292469_x1
TGTATGGCACTGGTAGAATTCA
>EI24H2_292565_x3
TAAAGCTAGAGAACCGAATGT
>EI24H2_292818_x7
TGAGGTAGTAAGTTGTGTTGTTG
>EI24H2_293101_x1
ATTGCTTAAGAATACGCGT
>EI24H2_293153_x2
ACTGCCCTAAGTGCTCCTTCTGG
>EI24H2_293436_x7
GTAACGGAACCCATAATGCA
>EI24H2_293410_x1
GAGGTAGTTGGTTGTATGG
>EI24H2_293515_x5
AGAACTGAATTCCATAGATG
>EI24H2_293713_x2
CCCTGTAGAACCGAATTTG
>EI24H2_293750_x3
TAAGGCACGCGGTGAATGCC
>EI24H2_294298_x1
GTTCTTCACTGGCTAGCTTTA
>EI24H2_294660_x5
ACCATCGACCGTTGATTGT
>EI24H2_294709_x2
TGTGCAAATCTATGCAAAACTGAT
>EI24H2_294795_x5
GTAACGGAACCCATAATG
>EI24H2_295256_x89
TTTTGCAGAAACGTTTCAGA
>EI24H2_295242_x36
CGTTCTTCACTGGCTAGCTTT
>EI24H2_295352_x307
TGAGGTAGTAGATTGTAT
>EI24H2_295377_x4
GTGAGGTAGTAGGTTGTATAGTTT
>EI24H2_295455_x1
ATTTTTGTGATGTTGCAGCT
>EI24H2_296010_x317
AGCTACATTGTCTGCTGGGTTTC
>EI24H2_296242_x2
TGGCTCAGTTCAGCAGGAACCGG
>EI24H2_296276_x4
TATGGCTTTCTATTCCTATGTGAT
>EI24H2_296334_x20
CGTACCGTGAGTAATAAT
>EI24H2_296578_x108
TAACGGAACCCATAATGCAG
>EI24H2_296906_x1
CTGCCTGTCAGTTCTGTA
>EI24H2_296933_x1
GCCTACTGAGCTGATAACA
>EI24H2_297110_x2139
TGGAATGTAAAGAAGTATGTA
>EI24H2_297120_x822
ATTCCTGGAAATACTGTTCTT
>EI24H2_297126_x81
CAGTGTTCAGACTACCTGTTC
>EI24H2_297136_x158
TAATCTCAGCTGGCAACTGTGA
>EI24H2_297396_x27
TACATCATCTATACTGTAGTGT
>EI24H2_297543_x3
TTTACAGGCTATGCTAATCT
>EI24H2_297727_x2657
TCACAGTGAACCGGTCTCTTTT
>EI24H2_297827_x109
TACCCTGTAGAACCGAATT
>EI24H2_297824_x1
TACCCTGTAGAACCGAATG
>EI24H3_13_x3
AGCTTATCAGACTGGTGTT
>EI24H3_471_x98
AATCTCAGGTTCGTCAGCCCATG
>EI24H3_711_x4059
TCTACAGTGCATGTGTCTCCAGT
>EI24H3_981_x2
CTGTACAACCTTCTAGCTTTCCC
>EI24H3_972_x6
CTGTACAACCTTCTAGCTTTCCT
>EI24H3_1126_x150250
TAACACTGTCTGGTAACGATG
>EI24H3_1215_x672
CAGTGGTTTTACCCTATGGTAG
>EI24H3_1351_x2372
TAATACTGTCTGGTAATGCCG
>EI24H3_1467_x204
TATTGCACTTGTCCCGGCCTG
>EI24H3_1362_x1
GTGTTCAGACTACCTGTTC
>EI24H3_1423_x3
CTATACAACCTACTGCCTTCCCT
>EI24H3_1547_x3199
TGTAAACATCCTACACTCAGCT
>EI24H3_1725_x2
GCTCAGTTCAGCAGGAACA
>EI24H3_2283_x59
CCCAGTGTTCAGACTACCTG
>EI24H3_2560_x5
ATTTGGTCCCCTTCAACCAGCTG
>EI24H3_2611_x7
AACGCCATTATCACACTAAATA
>EI24H3_3191_x11
CTCGTACCGTGAGTAATAGTGC
>EI24H3_3318_x675
AGTTCTTCACTGGCAAGCTTTA
>EI24H3_3229_x3
ATGTGCCCTTGGACTACATCGTG
>EI24H3_3848_x99
TGAAATGTTTAGGACCACTTG
>EI24H3_3762_x1
AGCAGCACGTAAATATTGG
>EI24H3_3895_x6
AAAGTGCTTACAGTGCAGGTAG
>EI24H3_4052_x163
GTGAGGTAGTAGGTTGTGTGGT
>EI24H3_4119_x2
AGAACTGAATTCCATAGAT
>EI24H3_4383_x23
GAGGTAGTTGGTTGTATGGTT
>EI24H3_4374_x1
AATACTGTCTGGTAATGCCGTC
>EI24H3_4417_x1
TAAAGCTAGAGAACCGAAAGTA
>EI24H3_4397_x2
CTCGTACCGTGAGTAATAGT
>EI24H3_4888_x2033
TTTGGTCCCCTTCAACCAGCTGT
>EI24H3_5044_x121
TCCAGTTTTCCCAGGAATCCC
>EI24H3_4958_x6095
CTCGTACCGTGAGTAATAATG
>EI24H3_5015_x7
AGTTCTTCACTGGCAAGCTTTAT
>EI24H3_5070_x271
TATGGCTTTCTATTCCTATGTG
>EI24H3_5082_x6
AAGCCACTGACTAACGCACATTG
>EI24H3_5112_x1
TTTGTTCGTTCGGCTCGCGTTACGCA
>EI24H3_5169_x400
ACCCTGTAGATCCGGATTTG
>EI24H3_5363_x4
TATGTGCCCTTGGACTACATT
>EI24H3_5367_x4
ATAGCTTATCAGACTGGTGTT
>EI24H3_5357_x207
TATGTGCCCTTGGACTACATC
>EI24H3_5449_x1595
GTACAGTACTGTGATAACTGA
>EI24H3_5579_x1
ATGGCTTTTTATTCCTATCTGA
>EI24H3_5603_x419
AATGACACGTTTTCTCCCGGA
>EI24H3_5794_x1
TTTCGGTTATCTAGCTTTATGA
>EI24H3_6047_x3384
AAACCGTTACCATTACTGAGTT
>EI24H3_6057_x563
TCGTGTCTTGTGTTGCAGCCAGT
>EI24H3_6199_x12941
ACCCTGTAGATCCGGATTTGTG
>EI24H3_6183_x1
ACCCTGTAGAACCGAATGTGTG
>EI24H3_6507_x5
TACAGTACTGTGATAACTGAAGGA
>EI24H3_6380_x201297
TGTAACAGCAACTCCATGTGG
>EI24H3_6571_x1
CACTGTCTGGTAACGATGTTT
>EI24H3_6659_x2
TACCCTGTAGATCCGGAT
>EI24H3_6757_x22
TACCCTGTAGAACCGAATGTGTG
>EI24H3_6784_x106
ATCACATTGCCAGGGATTACCAC
>EI24H3_6810_x2
CTTTGGTTATCTAGCTGTATG
>EI24H3_6862_x2
TAATCTCTGCAGGCAACT
>EI24H3_6923_x13
TATGTGCCCTTGGACTACATTGT
>EI24H3_7064_x177
TGAGGTAGTAGTTTGTATAGTTT
>EI24H3_7278_x47
ACCTGGCATACAATGTAGATTTC
>EI24H3_7428_x26
TTTAATTAGTATAGCCTGTTTT
>EI24H3_7393_x3
TTGTAACAGCAACTCCATGTGG
>EI24H3_7566_x5
TGACATCATATGTACGGCTGCTA
>EI24H3_8072_x1
TTCCTGGAAATACTGTTCT
>EI24H3_8216_x14
TTAATTAGTATAGCCTGTTTTAG
>EI24H3_8332_x3
GTGTCAGTTTGTCAAATACC
>EI24H3_8334_x60248
TAGCTTATCAGACTGGTGTTGG
>EI24H3_8440_x5
TGGCTCAGTTCAGCAGGAACAGGT
>EI24H3_8957_x12
GTCAGTGCATTACAGAACTTTG
>EI24H3_8903_x1
TAATCTCAGCTGGCAACTGTGAG
>EI24H3_8975_x7
CTGGTTTCACATGGTGGTTTAGA
>EI24H3_9077_x1
TGGAATGTAAGGAAGTGTGTGGC
>EI24H3_9068_x2
TGGAATGTAAGGAAGTGTGTGGT
>EI24H3_9174_x23
TATGTGCCCTTGGACTACATCGTG
>EI24H3_9256_x1654
CATTGCACTTGTCTCGGTCTG
>EI24H3_9305_x7
GTGCCTGCTGTGCTGATAATCAG
>EI24H3_9381_x8
GTGAGGTAGTAGGTTGTAT
>EI24H3_9511_x13
CAGCATTGTACAGGGCTATGA
>EI24H3_9660_x20
CAGTGCAATATTAAAAGGGC
>EI24H3_9777_x50
TGACCTATGAATTGACAG
>EI24H3_10130_x4
GCAGCATTGTACAGGGCTATGA
>EI24H3_10305_x2
CAGTAGTCTGCACATTGG
>EI24H3_10411_x208
CTGAGAACTGAATTCCATAGATG
>EI24H3_10741_x51
TTGTTCGTTCGGCTCGCGTT
>EI24H3_11157_x33
AACCATCGACCGTTGACTGTACC
>EI24H3_11158_x309
TGAGGTAGTAGGTTGTATGGT
>EI24H3_11251_x1168
AGCAGCATTGTACAGGGCTATG
>EI24H3_11618_x4014
TGGCTCAGTTCAGCAGGAAC
>EI24H3_11910_x24
AACCATCGACCGTTGACTGT
>EI24H3_11936_x3
ACAGTACTGTGATAACTGAAG
>EI24H3_12232_x6
CAAAGTGCTCACAGTGCAGGTA
>EI24H3_12272_x2
TTATTGCTTAAGAATACGCG
>EI24H3_12295_x2894
TGTAAACATCCTTGACTGGAAGCT
>EI24H3_12283_x2
TGTGCAAATCCATGCAAAA
>EI24H3_12515_x170
TCCTTCATTCCACCGGAGTCTG
>EI24H3_12513_x97
TGATATGTTTGATATATTAGGTTG
>EI24H3_12562_x408
ACCACAGGGTAGAACCACGG
>EI24H3_12580_x2780
TGGAATGTAAAGAAGTATGT
>EI24H3_12810_x1
CAGCTACATCTGGCTACTGGGTCTCT
>EI24H3_12835_x3
TGTGCGTGTGACAGCGGCT
>EI24H3_12900_x22456
TACCCTGTAGAACCGAATTTGT
>EI24H3_13028_x1
CAGCATTGTACAGGGCTATGAGA
>EI24H3_13302_x1
TTTAATTAGTATAGCCTGTTTTAG
>EI24H3_13373_x1
GTGCTTGATCTAACCATGT
>EI24H3_13572_x74
GGATTCCTGGAAATACTGTT
>EI24H3_13646_x1
AGGTAGACTGTGACTTGTTGT
>EI24H3_13678_x4
CCTGAGACCCTAACTTGTG
>EI24H3_13714_x17
ATGGCACTGGTAGAATTCACT
>EI24H3_13749_x1687
TACCACAGGGTAGAACCACGG
>EI24H3_13936_x4
GCTACATTGTCTGCTGGGTTT
>EI24H3_14067_x61
AGCTGGTAAAATGGAACCAAATC
>EI24H3_14221_x28
TGGCTCAGTTCAGCAGGAACAGG
>EI24H3_14349_x2
GAGATGAAGCACTGTAGCTCG
>EI24H3_14735_x855
AAAAGTGCTGTTTGTGCAGGTAG
>EI24H3_14861_x5
CTGCCAGCTGAAGAACTGT
>EI24H3_14998_x1
TGGACGTTAGCTCTGGTGGTGAT
>EI24H3_15196_x6
ACAGTACTATGATAACTGAAG
>EI24H3_15361_x3
AGCAGCATTGTACAGGGCTT
>EI24H3_15420_x2339
TGAGGTAGTAGATTGAATAG
>EI24H3_15380_x69
CTGTGCGTGTGACAGCGGC
>EI24H3_15548_x175
ACTCTTTCCCTGTTGCACTACT
>EI24H3_15513_x41
GTACCCTGTAGAACCGAATTTGT
>EI24H3_15610_x1
CAGTTCTGTAGGCCACTG
>EI24H3_15623_x8
GCTTATCAGACTGGTGTTGGC
>EI24H3_15685_x9
CAGTGTTCAGACTACCTGTT
>EI24H3_15857_x2
TAAACATCCCCGACTGGAAG
>EI24H3_15997_x20
GCTACATCTGGCTACTGGGTCT
>EI24H3_16089_x1
GAGGTAGTTGTTTGTACAGTT
>EI24H3_16202_x352
ACAGTAGTCTGCACATTGGT
>EI24H3_16210_x516
TGAGGTAGTAGGTTGTATA
>EI24H3_16311_x269
TGCCTGTCTACACTTGCTGT
>EI24H3_16350_x3
CGTAGATCCGAACTTGTG
>EI24H3_16429_x1
CAGCAGGCACAGACAGGCAG
>EI24H3_16744_x2
CATTGCACTTGTCTCGGTCTGACA
>EI24H3_16808_x330
TGGAAGACTAGTGATTTTGT
>EI24H3_16997_x2
AACTATACAGTCTACTGTCTTT
>EI24H3_17117_x1
GTTAACTGTACAACCTTCTA
>EI24H3_17184_x72
TACTGCATCAGGAACTGAT
>EI24H3_17379_x15
GTGCCTGCTGTGCTGATAATCAGT
>EI24H3_17292_x14
ATTGCACTTGTCCCGGCCTGT
>EI24H3_17574_x5
TATAGGGATGGAAGCCATGC
>EI24H3_17630_x9
CTGTACAACCTTCTAGCTTTC
>EI24H3_17769_x3
GTACAGCAGGCACAGACAGGC
>EI24H3_17971_x2
ACACTGTCTGGTAACGATGTT
>EI24H3_18029_x1
AACCATCGACCGTTGATTGT
>EI24H3_18043_x15
TGTCAGTTCTGTAGGCCAC
>EI24H3_18127_x56
TAGTGCAATATTGCTTATAGGG
>EI24H3_18133_x58
TCACATTGCCAGGGATTTCCACT
>EI24H3_18243_x1
CGTGTTCACAGCGGACCTTGA
>EI24H3_18334_x593
TACAGTACTGTGATAACTG
>EI24H3_18400_x11
CAGGTGAGGTCCTTGGGAACA
>EI24H3_18398_x1
AATCCCTGAGACCCTAACTTGTG
>EI24H3_18442_x235
TAAAGTGCTTATAGTGCAGGTA
>EI24H3_18488_x1811
AGCTACATTGTCTGCTGGGTTT
>EI24H3_18465_x1
AAACCCGTAGATCCGAACTTG
>EI24H3_18439_x1
ATGAGGTAGTAGTTTGTATAGT
>EI24H3_18487_x5
TTTGGCAATGGTAGAACTCA
>EI24H3_18514_x7
TTTTGCAGAAACGTTTCAG
>EI24H3_18834_x103
TTAATTAGTATAGCCTGTTTTA
>EI24H3_18799_x1
CCATCGACCGTTGACTGTA
>EI24H3_18930_x1
GACAACAGTCTGTAGGCTGT
>EI24H3_18994_x2
TGTACCATGCTGGTAGCCAGTA
>EI24H3_19122_x5485
TGAGGTAGTAGGTTGTGTGGTT
>EI24H3_19264_x1
TCAGTGCATGACAGAACTTT
>EI24H3_19335_x206
GTGAGGTAGTAGGTTGTATAGT
>EI24H3_19382_x2
TAACAGTCTACAGCCATGGTC
>EI24H3_19597_x17
TGGCAGTGTCTTAGCTGGTTGTT
>EI24H3_19674_x1
GTTACCATTACTGAGTTT
>EI24H3_19696_x530
TCCCTGAGACCCTTAACCTGT
>EI24H3_19872_x1
TTAAAGGGAATTTGCGACTGT
>EI24H3_19946_x131
AACATTCAACGCTGTCGGT
>EI24H3_20000_x73
TTCACAGTGGCTAAGTTCAGTG
>EI24H3_20175_x37947
TCGTACCGTGAGTAATAATG
>EI24H3_20236_x2
TATGGCTTTCTATTCCTATG
>EI24H3_20321_x1
CTATACAGTCTACTGTCTTTC
>EI24H3_20350_x1
AGTGCAATATTGCTTATAGGGTCT
>EI24H3_20476_x1
AAGTTCTGTGATACACTCCGA
>EI24H3_20608_x1
CTGCCCTAAGTGCTCCTTCTGGC
>EI24H3_20718_x5
GGCTGCAACACAGGACATGGG
>EI24H3_20685_x1
TGCATAGTCACAAAAGTGATC
>EI24H3_20983_x1
AATACTGTCTGGTAATGCCG
>EI24H3_20938_x1
TCCTCATTGTGCATGCTGTGTGT
>EI24H3_21061_x2
AGCCTCTTTACGGTGCTGC
>EI24H3_21616_x1
ATCGACCGTTGATTGTAC
>EI24H3_21619_x1
AGGTAGTAGGTTGTGTGGTT
>EI24H3_21758_x1
AGTGCTTACAGTGCAGGTAGT
>EI24H3_21867_x1
TGCGTGTGACAGCGGCTAA
>EI24H3_21953_x12
CTGTCAGTTCTGTAGGCCA
>EI24H3_22053_x18
CAAATACGTCTCTACAGGAATA
>EI24H3_22193_x12
AGAGCTTAGCTGATTGGTGAA
>EI24H3_22338_x6
CACATTCATTGCTGTCGGTGGGTT
>EI24H3_22353_x9
ATGCAGTCCATGGGCATATACA
>EI24H3_22459_x9
ATGGCACTGGTAGAATTCACTG
>EI24H3_22468_x12
ATTTGGTCCCCTTCAACCAGCT
>EI24H3_22864_x2
TCTATGGGCTCAGTTCTTCTG
>EI24H3_22943_x616
TGGCTCAGTTCAGCAGGAACCG
>EI24H3_23017_x4
GATAGCTTATCAGACTGGTGT
>EI24H3_23055_x2
TAGCAGCACGTAAATATTGGAGTC
>EI24H3_23137_x16
CAGTGCATTACAGAACTTTGT
>EI24H3_23570_x3
TGATATGTTTGATATATTAGGTTGTT
>EI24H3_23588_x13
AATCACATTGCCAGGGATTTCC
>EI24H3_23758_x2
CCTGCATTGTACACACTGTG
>EI24H3_23710_x1
GCATTGCACTTGTCTCGGTCTG
>EI24H3_23875_x14
TCTCCCAATCCTTGTACCAGTG
>EI24H3_23946_x1
TCTCAGGTTCGTCAGCCCATGA
>EI24H3_23994_x1
ACCTGGCATACAATGTAGATTTCTGTGT
>EI24H3_24234_x1
TGCACAGCAAGTGTAGACAGG
>EI24H3_24270_x1
CCCGTAGATCCGATCTTGTGA
>EI24H3_24306_x9
TTGGTCCCCTTCAACCAGCTA
>EI24H3_24245_x58
CCCTGAGACCCTTAACCTGTGA
>EI24H3_24381_x2
GTGCCTGCTGTGCTGATAAT
>EI24H3_24376_x3
TGTGAAATGTTTAGGACCACTT
>EI24H3_24521_x1
ACCCTGTAGAACCGAATTTGTGTGA
>EI24H3_24675_x16
CTATACAACTTACTGTCTTTC
>EI24H3_24877_x35
TCAGTAACAAGGATTCATCCTGTT
>EI24H3_24941_x2
TTATTACTTTTGGTACGCGCTA
>EI24H3_25205_x91
TTCACAGTGGCTAAGTTCC
>EI24H3_25203_x41
TTCACAGTGGCTAAGTTCA
>EI24H3_25312_x3
ACACTGTCTGGTAACGATGTTT
>EI24H3_25382_x53
CTGAGGTAGTAGATTGAATAG
>EI24H3_25441_x1
GTGCATTACAGAACTTTG
>EI24H3_25483_x4
TAACAGTCTACAGTCATGGCT
>EI24H3_25564_x9
TCACATTGCCAGGGATTTCCAC
>EI24H3_25566_x5
TCACATTGCCAGGGATTTCCAA
>EI24H3_25575_x1
TCCCAATCCTTGTACCAGTG
>EI24H3_25666_x1
AAGTTCTGTGATACACTCC
>EI24H3_25746_x457
ATGACCTATGAATTGACAGCCAGT
>EI24H3_25863_x431
TGTAAACATCCTTGACTGGAA
>EI24H3_25801_x304234
ATGACCTATGAATTGACAGCC
>EI24H3_25876_x49
TGTCAGTTTGTCAAATACCC
>EI24H3_25924_x2
GTCAGTGCATTACAGAACTTT
>EI24H3_25943_x18
TAATGCTAATCGTGATAGGGGTT
>EI24H3_26222_x2
TATTGCACTTGTCCCGGCCTGTAAA
>EI24H3_26260_x3
GCTTATCAGACTGGTGTTGG
>EI24H3_26373_x61
TGACATCATATGTACGGCTGCT
>EI24H3_26687_x5
TAGCACCATTTGAAATCAG
>EI24H3_26753_x5
TAAAGCTAGATAACCGAAAGTA
>EI24H3_26926_x90
CTGAGAACTGAATTCCATAGATGG
>EI24H3_26946_x5
TTTTGCAGAAACGTTTCAGATTT
>EI24H3_27132_x19
CAGTGCAATAATGAAAGGGC
>EI24H3_27068_x7
TATTGCTTAAGAATACGCGTAGT
>EI24H3_27151_x4
CCCTGAGACCCTAACTTGTGA
>EI24H3_27197_x1
CATTCAACGCTGTCGGTGAGTTT
>EI24H3_27355_x51
TGGAATGTAAAGAAGTATG
>EI24H3_27356_x1
GTAAACATCCTACACTCTCAG
>EI24H3_27358_x1
AGGGACTTTTAGGGGCAGCTGTG
>EI24H3_27556_x5894
GTCCAGTTTTCCCAGGAATCCC
>EI24H3_27669_x5
GAGGTAGTAGGTTGTATGGTT
>EI24H3_27663_x61
AGCTACATCTGGCTACTGG
>EI24H3_28180_x1
GAAGCCCTTACCCCAAAAAGTA
>EI24H3_28326_x1
TAGGTAGTTTCAAGTTGT
>EI24H3_28337_x2
TGGCAAGATGTTGGCATAG
>EI24H3_28537_x2
ACATTCATTGCTGTCGGTGG
>EI24H3_28565_x4082
TCACAGTGAACCGGTCTCTTT
>EI24H3_28659_x7
AACCGTTACCATTACTGAGT
>EI24H3_28713_x20
ACATTCAACGCTGTCGGTGAGT
>EI24H3_28761_x1
CCCTGTAGATCCGGATTTGT
>EI24H3_28920_x1
TATAGGGATGGAAGCCATG
>EI24H3_29190_x1
GGCTTGTTTTAAGTTGCCTGCGA
>EI24H3_29160_x12
TCACAGTGGTTAAGTTCTGC
>EI24H3_29243_x1
AATCACATTGCCAGGGATTACCA
>EI24H3_29498_x1
TGACTGTAGACTGTTACTGTA
>EI24H3_29588_x5
CAAAGTGCTCACAGTGCAGGTAG
>EI24H3_29592_x1
TGCCTGTCAGTTCTGTAGGC
>EI24H3_29614_x5357
AAGCTGCCAGCTGAAGAACTGTT
>EI24H3_29690_x1
TTGAGGTAGTTGTTTGTACAGTT
>EI24H3_29879_x5414
AACCCGTAGATCCGAACTTG
>EI24H3_29978_x1
GTAACGGAACCCATAATGCAGCTG
>EI24H3_29979_x1
GACGTTAGCTCTGGTGGTGA
>EI24H3_30017_x1
GCGACAACAGTCTGTAGGCTGT
>EI24H3_30211_x2
CAGCAGGCACAGACAGGCAGA
>EI24H3_30345_x2
TGAGGTAGTTGTTTGTACAGTTTT
>EI24H3_30390_x3710
TGAGATGAAGCACTGTAGC
>EI24H3_30529_x2782
TGAGGTAGTTGTTTGTAC
>EI24H3_30503_x251
ATCACATTGCCAGGGATTTCCACT
>EI24H3_30369_x5966
TTTGTTCGTTCGGCTCGCGTT
>EI24H3_30600_x1
AAGCTGCCAGTTGAAGAG
>EI24H3_30858_x181
TGAGAACTGAATTCCATA
>EI24H3_30874_x2
CCAGTTTTCCCAGGAATCC
>EI24H3_30986_x1
CAGTTATCATGGTACCGGTGCT
>EI24H3_31149_x1
AGGTAGTAGATTGAATAGTT
>EI24H3_31271_x29
GCTAGTTTTGCATAGTTGCACT
>EI24H3_31455_x85
TATGGCACTGGTAGAATTCACTG
>EI24H3_31588_x1
CCTGTAGATCCGGATTTGTGTA
>EI24H3_31678_x1
TTTAGTGTGATAATGGCGTTT
>EI24H3_31839_x10
ATGCAGTCCATGGGCATATACAC
>EI24H3_32013_x2
TAAGGTGCATCTAGTGCAGATAGT
>EI24H3_32042_x18
CTATACAGTCTATTGCCTTCCC
>EI24H3_32052_x391
CTATACAGTCTATTGCCTTCCT
>EI24H3_32346_x1
GCTGCCAGCTGAAGAACTGTTG
>EI24H3_32250_x3
ACTGCCCTAAGTGCTCCTTCTG
>EI24H3_32558_x7
GATGACCTATGAATTGAC
>EI24H3_32787_x21209
AAACCGTTACCATTACTGAGT
>EI24H3_32837_x294
TAACGGAACCCATAATGCAGCTGT
>EI24H3_32930_x5
GTTCTTCACTGGCAAGCTT
>EI24H3_32970_x2
TTGTGCTTGATCTAACCATGTGGTT
>EI24H3_32919_x2
ACATTCAACGCTGTCGGTGAG
>EI24H3_33080_x19
TCAGTGCATTACAGAACT
>EI24H3_33193_x2
TGACTGTAGACTGTTACTGTACT
>EI24H3_33227_x11
TAACAGCAACTCCATGTGGAA
>EI24H3_33261_x1
TGGAATGTAAGGAAGTGTG
>EI24H3_33341_x157
AAACCGTTACCATTACTGAG
>EI24H3_33291_x1364
TCGTGTCTTGTGTTGCAGCCA
>EI24H3_33425_x30
TGCTCAGTAGTCAGTGTAGATCC
>EI24H3_33516_x5
AGCTGGTGTTGTGAATCAGG
>EI24H3_33947_x10
ATTATTACTTTTGGTACGCGCT
>EI24H3_34068_x1
CTTTCAGTCGGATGTTTGCAGCAG
>EI24H3_34160_x20
TATTGCACTTGTCCCGGCCTGTAA
>EI24H3_34321_x1
ACAGTGGCTAAGTTCTGC
>EI24H3_34377_x6
GCTTTGACGATGTTGCACTACT
>EI24H3_34386_x1090
TTCACAGTGGCTAAGTTCCG
>EI24H3_34435_x4
TAGTGCAATATTGCTTATAG
>EI24H3_34519_x9
TCGTACCGTGAGTAATAGT
>EI24H3_34492_x120
TCGTGTCTTGTGTTGCAGCCAG
>EI24H3_34533_x5
CTCGTACCGTGAGTAATAA
>EI24H3_34757_x16
ATAGCTTATCAGACTGGTGTTGG
>EI24H3_34773_x24
CCCAGTGTTCAGACTACCT
>EI24H3_35026_x11
GTGCAGTGCTGCATCTCTGGTCA
>EI24H3_35478_x7
AACATTCATTGCTGTCGGTGGGTTTT
>EI24H3_35648_x1727
CGTACCGTGAGTAATAATGCA
>EI24H3_35603_x18
TAATTAGTATAGCCTGTTTTAG
>EI24H3_35715_x4
AACCATCGACCGTTGATTGTAC
>EI24H3_35722_x212
GCCTGTCTACACTTGCTGTGC
>EI24H3_36044_x24
TATAGGGATGGAAGCCATGCA
>EI24H3_36803_x3644
TTCAAGTAATCCAGGATAGG
>EI24H3_37089_x1
TTTGACGATGTTGCACTACTG
>EI24H3_37167_x2
AGGGACTTTTAGGGGCAGCT
>EI24H3_37245_x1
GGTCCAGTTTTCCCAGGAATCCCT
>EI24H3_37272_x1
ACATTCAACGCTGTCGGTG
>EI24H3_37400_x1
CTAAGGTGCATCTAGTGCAGATA
>EI24H3_37442_x22
TAACGGAACCCATAATGCA
>EI24H3_37593_x24
TGGAGTGTGACAATGGTGT
>EI24H3_37520_x5
CCCTGAGACCCTTAACCTGT
>EI24H3_37793_x16
TGATATGTTTGATATATTAGGT
>EI24H3_37919_x541
TGAGGTAGTTGGTTGTATGGTTT
>EI24H3_37929_x4
TAAGGTGCATCTAGTGCAG
>EI24H3_37988_x13
TGAAATGTTTAGGACCACT
>EI24H3_38042_x57469
TGAGGTAGTAGATTGAATAGTT
>EI24H3_37989_x1
TTAACTGTACAACCTTCT
>EI24H3_38106_x1
GGTGCAGTGCTGCATCTCTGGTCAA
>EI24H3_38134_x1
CAGTAACAAGGATTCATCC
>EI24H3_38162_x2
AATCACATTGCCAGGGATTT
>EI24H3_38311_x4113
ATCTCAGGTTCGTCAGCCCATG
>EI24H3_38331_x4
TGTGCAAATCCATGCAAAAC
>EI24H3_38316_x353
TGAGGTAGTTGTTTGTACAG
>EI24H3_38396_x652
AACCCGTAGATCCGATCTTG
>EI24H3_38359_x1
AACAGTAGTCCGCACATTGGT
>EI24H3_38507_x8
CTATACAATCTACTGTCTTTCC
>EI24H3_38699_x1
AGGTAGTTTCATGTTGTTGGG
>EI24H3_38682_x4
TGCTTTGACGATGTTGCACTACT
>EI24H3_38722_x2
CAGTGCAATAGTATTGTC
>EI24H3_38960_x7
TGATATGTTTGATATATTAGG
>EI24H3_38975_x1
ACCCTATCAATATTGCCTCTGC
>EI24H3_39184_x5
TTTCAGTCTGATGTTTGCTG
>EI24H3_39244_x9
TCCAGTTTTCCCAGGAATC
>EI24H3_39462_x426
CGTACCGTGAGTAATAATGC
>EI24H3_39570_x1245
CCTGTCAGTTCTGTAGGCCA
>EI24H3_39649_x1989
TAACACTGTCTGGTAACGATGC
>EI24H3_39625_x110
TCTACAGTGCATGTGTCTCC
>EI24H3_39791_x2
GTTCACAGTGGCTAAGTTCTT
>EI24H3_39775_x1
AGGACTTAACCCACTTGTGAAC
>EI24H3_39778_x11
AACATTCAACGCTGTCGG
>EI24H3_39853_x4
TAGGTAGTTTCAAGTTGTTGGGCT
>EI24H3_39805_x213
GTTCACAGTGGCTAAGTTCTG
>EI24H3_40036_x30
TGCCTACTGAGCTGATAACA
>EI24H3_40119_x1
TGGAAGACTAGTGATTTTGTTGTTG
>EI24H3_40192_x48
TCTGAGATGAAGCACTGT
>EI24H3_40135_x2
TACAGTGCATGTGTCTCCAGT
>EI24H3_40500_x37
CCTGCATTGTACACACTGTGC
>EI24H3_40432_x223
ACCACAGGGTAGAACCACGGAC
>EI24H3_40747_x1010
TAATACTGTCTGGTAATGCC
>EI24H3_40848_x1443
TACCCTGTAGATCCGGATTTG
>EI24H3_40974_x5
TCACAGTGAACCGGTCTCTTTTTC
>EI24H3_41025_x22
TTATTGCTTAAGAATACGCGT
>EI24H3_41350_x13
ACCATCGACCGTTGACTGT
>EI24H3_41372_x9
TTTGGCAATGGTAGAACTCACAC
>EI24H3_41481_x12
GTTAACTGTACAACCTTCT
>EI24H3_41650_x4
AAGCTGCCAGTTGAAGAGCTGTT
>EI24H3_41850_x683
CATTATTACTTTTGGTACGCG
>EI24H3_41895_x58
TGCAGTCCATGGGCATATACA
>EI24H3_42210_x178
GTGCAGTGCTGCATCTCTGGTC
>EI24H3_42490_x784
TGTAAACATCCTACACTCTCA
>EI24H3_42749_x4594
TTCACAGTGGTTAAGTTCTG
>EI24H3_42771_x2
GTGCCTGCTGTGCTGATA
>EI24H3_42882_x23
TAGGTAGTTTCATGTTGTT
>EI24H3_42869_x11
TGCTCAGTAGTCAGTGTAGAT
>EI24H3_42976_x4260
TAACGGAACCCATAATGCAGCT
>EI24H3_43048_x34
CAGTGCAATATTAAAAGGGCA
>EI24H3_43071_x1
GGGATTCCTGGAAATACTGTT
>EI24H3_43272_x394
TGAGGTAGTAGTTTGTATAG
>EI24H3_43321_x4
TACCACAGGGTAGAACCA
>EI24H3_43340_x2
GGAATTCCTGGCAGAGTGAT
>EI24H3_43523_x9
TAAACATCCTTGACTGGAAGCT
>EI24H3_43591_x389
AGCAGCATTGTACAGGGCTAT
>EI24H3_43762_x1
CGGTGCAGTGCTGCATCTCTGGT
>EI24H3_44177_x82
TACAGTAGTCTGCACATTGGTTA
>EI24H3_44421_x44
CTGTGCGTGTGACAGCGGCTAAC
>EI24H3_44443_x1
CTCGTGTCTTGTGTTGCA
>EI24H3_44714_x2
ATTGCTTAAGAATACGCGTAG
>EI24H3_44775_x18
CTTTCAGTCTGATGTTTGCTG
>EI24H3_44941_x1
TTTTTGCGGTCTGGGCTTGC
>EI24H3_45095_x429
AAGCTGCCAGCTGAAGAAC
>EI24H3_45228_x5
AGAGCTTAGCTGATTGGTGAACAG
>EI24H3_45241_x76
TTCACAGTGGTTAAGTTC
>EI24H3_45369_x2
ACAGTACTGTGATAACTGAA
>EI24H3_45398_x1
CAGCAACTCCATGTGGAA
>EI24H3_45530_x125
TTAATGCTAATCGTGATAGGGGT
>EI24H3_45684_x564
TAACACTGTCTGGTAACGATGTTT
>EI24H3_45686_x53
TTAATTAGTATAGCCTGTTT
>EI24H3_45635_x3
CTATACAACTTACTGTCTTT
>EI24H3_45735_x983
TATGTGCCCTTGGACTACATCG
>EI24H3_45787_x13
TACATCTGGCTACTGGGTCT
>EI24H3_45800_x662
AGCTACATCTGGCTACTGGGTCT
>EI24H3_45901_x8
AAGCTGCCAGCTGAAGAA
>EI24H3_46051_x191
GTTAACTGTACAACCTTCTAGC
>EI24H3_46076_x8
GATAGCTTATCAGACTGGTGTT
>EI24H3_46112_x30
CTAACACTGTCTGGTAACGATG
>EI24H3_46619_x1
CTGAGGTAGTAGGTTGTATGGTT
>EI24H3_46672_x2
CTGTAAACATCCCCGACTGGAAG
>EI24H3_46765_x15
ATAGCTCTTTGAATGGTACTG
>EI24H3_47030_x2
ACATTCATTGCTGTCGGTGGG
>EI24H3_47107_x1
TAAACATCCTTGACTGGAAGC
>EI24H3_47093_x18
AGCTACATCTGGCTACTG
>EI24H3_47235_x5
CCAGTTTTCCCAGGAATCCCT
>EI24H3_47305_x3543
TGAGGTAGTAGATTGTATAGT
>EI24H3_47353_x1
CAGTACTGTGATAACTGAAGGA
>EI24H3_47543_x2
TCTATGGGCTCAGTTCTT
>EI24H3_47527_x35
TGCTCAGTAGTCAGTGTAGA
>EI24H3_47632_x109
TTCAAGTAATCCAGGATAGGCTGT
>EI24H3_47681_x9
ACAGTAGTCTGCACATTG
>EI24H3_48080_x1
ATAGCTTATCAGACTGGTGTTGGCT
>EI24H3_48098_x136
TGCAGTCCATGGGCATATACAC
>EI24H3_48375_x17
TGAGAACTGAATTCCATAGATGGTGT
>EI24H3_48658_x29
TGCCTGCTGTGCTGATAATCAG
>EI24H3_48701_x1
TCTTTACGGTGCTGCCTTG
>EI24H3_48794_x1
CTTATCAGACTGGTGTTGGC
>EI24H3_49099_x8
TGGAATGTAAGGAAGTGTGTGG
>EI24H3_49236_x12
TGTAGTGTTTCCTACTTTAT
>EI24H3_49284_x3
CTTATCAGACTGGTGTTG
>EI24H3_49244_x1
CCTATGAATTGACAGCCA
>EI24H3_49366_x1
GAATGTAAGGAAGTGTGTGGTT
>EI24H3_49492_x295
TGTGCCCTTGGACTACATCGTG
>EI24H3_49793_x6
TGAGGTAGTAGATTGAATAGTTGT
>EI24H3_49827_x10325
TGAGAACTGAATTCCATAGATGGT
>EI24H3_49875_x2
AGTGTTTCCTACTTTATGGA
>EI24H3_49905_x8
TATACAACCTACTGCCTTCCC
>EI24H3_50006_x35
CGACAACAGTCTGTAGGCT
>EI24H3_50182_x33
TAATACTGCCTGGTAATGATGC
>EI24H3_50193_x5
AGCCTCTTTACGGTGCTGCCTTG
>EI24H3_50181_x21227
TAATACTGCCTGGTAATGATGA
>EI24H3_50202_x1
GTAAACATCCTACACTCTCAGCT
>EI24H3_50382_x3
AACTATACAGTCTATTGCCTTC
>EI24H3_50533_x1
CTGTAGAACCGAATTTGT
>EI24H3_50716_x5
GCTGCCAGCTGAAGAACTGT
>EI24H3_50773_x4
CTATACAATCTACTGTCTTTC
>EI24H3_50768_x1
AACTGGCCTACAAAGTCCCA
>EI24H3_50843_x1
TCCAGCATCAGTGATTTT
>EI24H3_50945_x3
ATGACACGTTTTCTCCCGGAT
>EI24H3_50972_x213
TCTGAGATGAAGCACTGTAGC
>EI24H3_51085_x3
TCGCAAATACGTCTCTACAGG
>EI24H3_51194_x738
TGAGGTAGTAGTTTGTAT
>EI24H3_51177_x2
TTTTTGCGGTCTGGGCTTGCT
>EI24H3_51312_x897
TAACACTGTCTGGTAACGA
>EI24H3_51496_x4167
TGAGGTAGTTGTTTGTACAGT
>EI24H3_51465_x1
AAAGTGCTTACAGTGCAGGT
>EI24H3_51662_x36
TGTGCAAACCCATGCAAAACT
>EI24H3_51725_x86
CAGGCTGGTTAGATGGTTGTC
>EI24H3_51718_x27
CTGAGATGAAGCACTGTA
>EI24H3_51824_x3
CTCGTACCGTGAGTAATAGTGCA
>EI24H3_51880_x1
GAAAGGGGGATTCCTGGAAATACTGTTC
>EI24H3_51978_x1
TGTGCAAACCCATGCAAAA
>EI24H3_52438_x1
AGCATTGTACAGGGCTATGA
>EI24H3_52593_x1
ACAGCAACTCCATGTGGA
>EI24H3_52929_x3
CAGTCCATGGGCATATACACTT
>EI24H3_53025_x12
AAACCGTTACCATTACTGA
>EI24H3_53083_x424
CAAAGTGCTTACAGTGCAGGTAG
>EI24H3_53259_x218
AACATTCATTGCTGTCGGT
>EI24H3_53244_x5
CTTTGGTTATCTAGCTGTATGA
>EI24H3_53532_x1
CTGTACAACCTTCTAGCTTT
>EI24H3_53656_x3
TTAAGACTTGCAGTGATGTTTA
>EI24H3_53762_x1
GCAGTGCAATATTAAAAGGG
>EI24H3_53943_x140
ACCATCGACCGTTGACTGTGCC
>EI24H3_54217_x3816
TGAGGTAGTAGTTTGTATAGT
>EI24H3_54531_x3
TCACATTGCCAGGGATTT
>EI24H3_54645_x123
AACATTCATTGCTGTCGGTGGGTT
>EI24H3_54967_x4
CCATTATTACTTTTGGTACGCG
>EI24H3_55039_x2430
TCCCTGAGACCCTAACTTGTGA
>EI24H3_55118_x2
GGTGAGGTAGTAGGTTGTATAGT
>EI24H3_55227_x7
CCACAGGGTAGAACCACGGAC
>EI24H3_55418_x6
TTTTGCTGGTTTGCATTCAGC
>EI24H3_55463_x41
GTAACAGCAACTCCATGTGGA
>EI24H3_55455_x1
TGCCTGTCTACACTTGCTG
>EI24H3_55490_x1
TCAGTGGTTTTACCCTATGGT
>EI24H3_55781_x1
CAGTGCAATAGTATTGTCATAG
>EI24H3_56036_x1
GTAGTCTGCACATTGGTT
>EI24H3_56075_x1
TTCTTCACTGGCAAGCTTT
>EI24H3_56394_x5613
TGTAACAGCAACTCCATGTG
>EI24H3_56415_x29
TTATTGCTTAAGAATACGCGTA
>EI24H3_56433_x17084
ATGACCTATGAATTGACA
>EI24H3_56563_x23
CATTATTACTTTTGGTACGCGCT
>EI24H3_56748_x6
GTAACAGCAACTCCATGT
>EI24H3_57145_x42
TGATATGTTTGATATTCGGTTG
>EI24H3_57182_x2
GACGTTAGCTCTGGTGGTGAT
>EI24H3_57227_x20
TTATTACTTTTGGTACGCGCT
>EI24H3_57258_x11668
TTCACAGTGGTTAAGTTCTGC
>EI24H3_57356_x310
AAAGCTGCCAGCTGAAGAACT
>EI24H3_57422_x81
TACCCTGTAGATCCGGATT
>EI24H3_57460_x2
TGTCAGTTTGTCAAATACCCCAAG
>EI24H3_57866_x2
GACCTATGAATTGACAGC
>EI24H3_58541_x28
TAGCAGCACGTAAATATTG
>EI24H3_58558_x18
TATGGCTTTCTATTCCTATGT
>EI24H3_58723_x67
AGTTCTTCACTGGCAAGCTT
>EI24H3_58776_x91
AGCTGGTAAAATGGAACCAAAT
>EI24H3_58839_x2
TCATTTTTGTGATGTTGCAGCT
>EI24H3_58866_x17773
TGTAACAGCAACTCCATGTGGAA
>EI24H3_58995_x13
GTTCACAGTGGCTAAGTTCTGCA
>EI24H3_59192_x673
TTCAAGTAATCCAGGATAGGCTT
>EI24H3_59203_x302
TTCAAGTAATCCAGGATAGGCTG
>EI24H3_59207_x1
TACTGCCTGGTAATGATG
>EI24H3_59416_x1
GCTCAGTTCAGCAGGAACAG
>EI24H3_59436_x18
TGGCAGTGTCTTAGCTGGTTGT
>EI24H3_59474_x5
GGCAAGATGTTGGCATAGCTGT
>EI24H3_59664_x1
TGTGCCCTTGGACTACATTGT
>EI24H3_59835_x1184
TGAGGTAGTAGGTTGTGTGGT
>EI24H3_59981_x11
TGAAATGTTTAGGACCACTT
>EI24H3_59999_x1
TTTAGCAGCACGTAAATATTG
>EI24H3_60049_x43
TGATATGTTTGATATATTAGGTT
>EI24H3_60122_x1
CAAATACGTCTCTACAGGAATACA
>EI24H3_60168_x319
CTTTCAGTCTGATGTTTGCTGC
>EI24H3_60238_x13
TCAAGTAATCCAGGATAGGCTGT
>EI24H3_60402_x93
GTACAGTACTGTGATAACT
>EI24H3_60490_x8
AGAGCTTAGCTGATTGGTG
>EI24H3_60562_x1
TTTGACGATGTTGCACTACT
>EI24H3_60832_x1
TCTTTGGTTATCTAGCTG
>EI24H3_60858_x3
CAAAGTGCTTACAGTGCAG
>EI24H3_60859_x124
ACCTGGCATACAATGTAGATT
>EI24H3_61150_x23
ACAGTAGTCCGCACATTGGTT
>EI24H3_61204_x63
TAATGCCCCTAAAAATCCTTA
>EI24H3_61514_x5
TTTTTTGCAGAAACGTTTCA
>EI24H3_61972_x20
TAGGTAGTTTCAAGTTGTTGGGC
>EI24H3_62010_x22
TAAAGGGAATTTGCGACTGTT
>EI24H3_62301_x11
ACACTGTCTGGTAACGATG
>EI24H3_62303_x10
TAAAGCTGCCAGCTGAAGAACTG
>EI24H3_62311_x3
AAGTTCGGATCTACGGGTTTGT
>EI24H3_62476_x21
CCATCGACCGTTGATTGTACC
>EI24H3_62594_x1
AACTATACAATCTACTGTCT
>EI24H3_62704_x1801
TAGCTTATCAGACTGGTGTTGGCT
>EI24H3_62687_x3
TCCTTCATTCCACCGGAGT
>EI24H3_62928_x3536
AGCAGCATTGTACAGGGCTATGA
>EI24H3_62989_x6
AACCGTTACCATTACTGAGTTT
>EI24H3_63162_x3832
TTTGTTCGTTCGGCTCGCGTTA
>EI24H3_63249_x57
ACAGCAGGCACAGACAGG
>EI24H3_63326_x1
AACAGTAAGAGTTTATGT
>EI24H3_63514_x14
ACCTTGGCTCTAGACTGCTTACT
>EI24H3_63578_x2
ACATTCAACGCTGTCGGTGA
>EI24H3_63651_x2
ACGGGTATTCTTGGGTGGATA
>EI24H3_63801_x3
GGGTTCCTGGCACCGTGATTT
>EI24H3_63861_x1
TGCAGTGCTGCATCTCTGGTC
>EI24H3_63976_x43
TCGTACCGTGAGTAATAGTGCA
>EI24H3_63995_x1
CAGCTACATCTGGCTACTGGG
>EI24H3_64104_x23
TTTGGCAATGGTAGAACTCAC
>EI24H3_64256_x28
TGCAGTCCATGGGCATATACACT
>EI24H3_64173_x1
TGCCCTTGGACTACATCGT
>EI24H3_64242_x5
AACAGTAAGAGTTTATGTGCTG
>EI24H3_64252_x2
AACCTGGCATACAATGTAGATTTCTG
>EI24H3_65030_x18
TTCCCTTTGTCATCCTATGCCT
>EI24H3_65065_x2
ATCCCAGTGTTCAGACTACCTGTT
>EI24H3_65011_x4
AAACCATCGACCGTTGACTGTA
>EI24H3_65204_x6
GTGACATCATATGTACGGCTGCT
>EI24H3_65592_x11
TAGTGCAATATTGCTTATAGGGTCT
>EI24H3_65614_x1
TGGAAGACTAGTGATTTTGTTGTTGT
>EI24H3_65998_x2
GTAGTAGGTTGTATAGTT
>EI24H3_66413_x9
TGTAAACATCCTACACTCAGCTGT
>EI24H3_66554_x28
CTAATACTGTCTGGTAATGCCG
>EI24H3_66659_x2
TGCACAGCAAGTGTAGACAGGC
>EI24H3_66542_x4
CTGTCTGGTAACGATGTT
>EI24H3_66800_x28
TAGCACCATTTGAAATCAGTGT
>EI24H3_66857_x4
ATAAAGTAGAAAGCACTAC
>EI24H3_66935_x2
CACAGTGAACCGGTCTCTTT
>EI24H3_67026_x29
TGTAACAGCAACTCCATGTGGAAG
>EI24H3_67121_x211
TAATGCCCCTAAAAATCCTTAT
>EI24H3_67240_x2
AGCTACATTGTCTGCTGGGTTTCA
>EI24H3_67315_x105
GTGCAGTGCTGCATCTCTGGT
>EI24H3_67749_x2
AAGTTCTGTGATACACTCCGAC
>EI24H3_67713_x4
ATGCAGTCCATGGGCATATACACT
>EI24H3_67932_x1
AACCTGGCATACAATGTAGA
>EI24H3_68132_x14
AGCCACTGACTAACGCACAT
>EI24H3_68089_x2
GTACTGTGATAACTGAAG
>EI24H3_68239_x4
ATGGAATGTAAAGAAGTATGT
>EI24H3_68743_x653
TGTGCCCTTGGACTACATCGT
>EI24H3_68792_x1
TGATATGTTTGATATTCGGT
>EI24H3_69221_x230
ACCCGTAGATCCGAACTTGTGG
>EI24H3_69278_x1
AGCAGCACGTAAATATTGGAG
>EI24H3_69325_x2
TATTGCACTCGTCCCGGCCTCC
>EI24H3_69626_x6572
TTGTGCTTGATCTAACCATGTG
>EI24H3_69666_x971
AACATTCAACGCTGTCGGTG
>EI24H3_69662_x1
GAGGTAGTAGGTTGTATGGTTT
>EI24H3_69735_x21110
AACCCGTAGATCCGAACTTGT
>EI24H3_69858_x12
ACCATCGACCGTTGATTGTA
>EI24H3_69773_x6
TTGTTCGTTCGGCTCGCGT
>EI24H3_69844_x32
GAGGTAGTAGGTTGTATAGTT
>EI24H3_69923_x4
TTGCATAGTCACAAAAATG
>EI24H3_70136_x1
AGAGCTTAGCTGATTGGT
>EI24H3_70261_x122627
TAGCTTATCAGACTGGTGTTGGC
>EI24H3_70416_x715
CCTGTCAGTTCTGTAGGCCAC
>EI24H3_70402_x1419
TTTTGCAGAAACGTTTCAGATT
>EI24H3_70548_x6
TCACAGTGAACCGGTCTC
>EI24H3_70586_x1
AAGTGCTGTTTGTGCAGGT
>EI24H3_70646_x1
TAGCTCTTTGAATGGTACTG
>EI24H3_70697_x128
TTCACAGTGGCTAAGTTCCGCT
>EI24H3_70784_x2
AAAGGTCCAACCTCACATGTCC
>EI24H3_71125_x1
ATCAGACTGGTGTTGGCTGTT
>EI24H3_71275_x27
ACCCGTAGATCCGATCTTGTGA
>EI24H3_71305_x125
CATTATTACTTTTGGTACGCGC
>EI24H3_71277_x2
ACCCGTAGATCCGATCTTGTGG
>EI24H3_71443_x1
ACAGTAGTCTGCACATTGGTTAGA
>EI24H3_71532_x12
TAAAGTGCTTATAGTGCAGG
>EI24H3_71563_x4
TCCTCATTGTGCATGCTGTGT
>EI24H3_71617_x1
TAAAGGGAATTTGCGACTGTTA
>EI24H3_71653_x74
GAGAACTGAATTCCATAGATG
>EI24H3_71807_x12549
GTCCAGTTTTCCCAGGAATCCCT
>EI24H3_72015_x2
TCACATTGCCAGGGATTTCCAAT
>EI24H3_72000_x1
TCACATTGCCAGGGATTTCCAAC
>EI24H3_72212_x122
TAGCACCATTTGAAATCAGTGTT
>EI24H3_72527_x1
TTAATTAGTATAGCCTGT
>EI24H3_72713_x1
ACTGCCCTAAGTGCTCCTTCTGGC
>EI24H3_72816_x36
TAGCTTATCAGACTGGTGTTGGCTTT
>EI24H3_72780_x1
GCATTGCACTTGTCTCGGTCT
>EI24H3_72928_x1
TTGTGCTTGATCTAACCATGTGCC
>EI24H3_72943_x1
GTGTCAGTTTGTCAAATACCCCAA
>EI24H3_72959_x28
ATCTCAGGTTCGTCAGCCCATGA
>EI24H3_72953_x9
TATGGCACTGGTAGAATTCAC
>EI24H3_73034_x16
TGTCAGTTCTGTAGGCCACTGC
>EI24H3_73052_x5
TTTTTGCAGAAACGTTTC
>EI24H3_73111_x1
GTGGAAGACTAGTGATTTTGTT
>EI24H3_73091_x1
TCAAGTAATCCAGGATAGGT
>EI24H3_73181_x7
TCCCTGAGACCCTTAACCT
>EI24H3_73209_x1
GCTTCTTCACAACACCAGGGTC
>EI24H3_73313_x36
GTGAAATGTTTAGGACCACTT
>EI24H3_73465_x1
TAAAGTTCTGTGATACACT
>EI24H3_74013_x9
TGACCTATGAATTGACAGCCAG
>EI24H3_74101_x18
CTGTACAACCTCCTAGCTTTCC
>EI24H3_74116_x149
TTGGTCCCCTTCAACCAGCTGTA
>EI24H3_74143_x50766
TTCAAGTAATCCAGGATAGGCT
>EI24H3_74258_x1
AACCATCGACCGTTGACTGTGCC
>EI24H3_74389_x690
TGACCTATGAATTGACAGCC
>EI24H3_74357_x1667
CTGAGATGAAGCACTGTAGC
>EI24H3_74375_x2
TGTAGATCCGGATTTGTG
>EI24H3_74445_x198
TGTAGTGTTTCCTACTTTATGGA
>EI24H3_74437_x2
TGTCAGTTCTGTAGGCCA
>EI24H3_74924_x19
TTGTGCTTGATCTAACCA
>EI24H3_75135_x1
TGCAGGCTGGTTAGATGGTTGT
>EI24H3_75172_x167
ATTCCTGGAAATACTGTTCT
>EI24H3_75202_x1
AAGTTCTGTGATACACTCCG
>EI24H3_75257_x3
TGAAACGTTTTAGCCAAAAATG
>EI24H3_75248_x1
CAGGCAGCTAAAGCAAGT
>EI24H3_75348_x57
AGCTGCCAGCTGAAGAACTGTT
>EI24H3_75535_x1
ACTGCCCTAAGTGCTCCTTCT
>EI24H3_75459_x2
AGCCTCTTTACGGTGCTGCCTTGT
>EI24H3_76322_x178
CTGTGCGTGTGACAGCGGCTA
>EI24H3_76359_x1
TTGCAGAAACGTTTCAGATT
>EI24H3_76459_x71
TCCTTCATTCCACCGGAGTCTGT
>EI24H3_76550_x3
TGGAAGACTTGTGATTTTGTTG
>EI24H3_76554_x4
TGTCAGTTTGTCAAATACC
>EI24H3_76632_x46
AGCTGGTGTTGTGAATCAGGCC
>EI24H3_76935_x1
TTGTAACAGCAACTCCATGTGGAA
>EI24H3_77132_x3
AACGGAACCCATAATGCAGCT
>EI24H3_77219_x2
GTGAAATGTTCAGGACCACTTG
>EI24H3_77491_x13
GATGACCTATGAATTGACAGC
>EI24H3_77508_x1
GTAGCAGCACGTAAATATTGGAG
>EI24H3_77590_x1
TGCCTGTCAGTTCTGTAGGCCACT
>EI24H3_77524_x3
TCACATTGCCAGGGATTACC
>EI24H3_77639_x19
CCACAGGGTAGAACCACGGA
>EI24H3_77625_x1
CAAATACGTCTCTACAGGAATAC
>EI24H3_77874_x28
TTGGTCCCCTTCAACCAGCT
>EI24H3_78124_x1
TTCAGTCGGATGTTTGCAG
>EI24H3_78264_x137
TTTGCAGAAACGTTTCAGATTT
>EI24H3_78382_x23
GATGAAGCACTGTAGCTC
>EI24H3_78692_x2
AAGCTGGTAAAATGGAACC
>EI24H3_78663_x6
AGTGGTTTTACCCTATGGTAGG
>EI24H3_78762_x1
ACCCTGTAGATCCGGATTTGTGTAA
>EI24H3_78841_x7
CAGTGGTTTTACCCTATGGTAGGT
>EI24H3_78955_x1
CCATGACTGTAGACTGTTACT
>EI24H3_79224_x4213
TGAGAACTGAATTCCATAGA
>EI24H3_79145_x1520
ATCACATTGCCAGGGATTTCC
>EI24H3_79157_x3
TATTGCTTAAGAATACGCGT
>EI24H3_79182_x1
CAGCTACATTGTCTGCTGGGTTT
>EI24H3_79357_x6
CGACAACAGTCTGTAGGCTGTC
>EI24H3_79498_x1
TCTAGCACCATTTGAAATCGG
>EI24H3_79665_x1
CAAATACGTCTCTACAGGAA
>EI24H3_79702_x1
GAGAACTGAATTCCATAGA
>EI24H3_79957_x7
ATATAGGGATGGAAGCCATGC
>EI24H3_79925_x716
TCCCTGAGACCCTAACTTGT
>EI24H3_80051_x100
TACCCTGTAGATCCGAATTTGT
>EI24H3_79993_x8
CAGTTATCATGGTACCGGTGCTGT
>EI24H3_79876_x1
AGCAGCATTGTACAGGGC
>EI24H3_80270_x2
ATACTGCATCAGGAACTGAT
>EI24H3_80378_x57
TGTCAGTTTGTCAAATACCCCAA
>EI24H3_80546_x1
TAATCTCAGCTGGCAACTG
>EI24H3_80674_x12
TAGCACCATTTGAAATCGG
>EI24H3_80659_x3093
TGAGGTAGTAGGTTGTATAG
>EI24H3_80883_x13
TGTGCAAATCTATGCAAAACT
>EI24H3_80831_x2
GTGCATTACAGAACTTTGT
>EI24H3_81250_x298459
TGAGAACTGAATTCCATAGATG
>EI24H3_81661_x1
GGTACAGTACTGTGATAACTGAA
>EI24H3_81714_x2
GTGAGGTAGTAGGTTGTATA
>EI24H3_81813_x3
CTAATACTGCCTGGTAATGAT
>EI24H3_81981_x341
TACCACAGGGTAGAACCACG
>EI24H3_82082_x1
TAGCACCATTTGAAATCGGTTAT
>EI24H3_82007_x1
GTGCAAACCCATGCAAAACTGA
>EI24H3_82284_x1
GCTTTCAGTCGGATGTTTGCA
>EI24H3_82320_x1
AGTTTTGCTGGTTTGCATTCAG
>EI24H3_82330_x1
TGTTCAGACTACCTGTTC
>EI24H3_82598_x30
TACAGTACTGTGATAACT
>EI24H3_82517_x1
TGTACCATGCTGGTAGCCAG
>EI24H3_82948_x1
CGACAACAGTCTGTAGGCTGTCT
>EI24H3_82998_x433
TGTAAACATCCTTGACTGGAAGC
>EI24H3_83101_x106
CAGGCTGGTTAGATGGTTGT
>EI24H3_83201_x3
CACATTCATTGCTGTCGGTGGGTTT
>EI24H3_83303_x1
TCAGTAGTCAGTGTAGATCCTG
>EI24H3_83432_x1
CTGCCTGTCAGTTCTGTAGG
>EI24H3_83381_x3
TTGTGCAAATCTATGCAAAACTGA
>EI24H3_83825_x2
TAACCAATGTGCAGACTACTG
>EI24H3_84087_x380
TGTGCAAACCCATGCAAAACTG
>EI24H3_84250_x439
CTGAGATGAAGCACTGTAGCTCG
>EI24H3_84380_x21
ATCACATTGCCAGGGATTTCCAAT
>EI24H3_84428_x52
GTGAGGTAGTAGGTTGTATAGTT
>EI24H3_84629_x2
TATACAGTCTATTGCCTTCCT
>EI24H3_84611_x8
AAGGTCCAACCTCACATGTCCTG
>EI24H3_84723_x17630
TGAGAACTGAATTCCATAGAT
>EI24H3_84839_x1
AAGCCCTTACCCCAAAAAGCA
>EI24H3_84956_x1
AAGGGGGATTCCTGGAAATACT
>EI24H3_85102_x160
ACCCGTAGATCCGAACTTGT
>EI24H3_85125_x218
TCGTGTCTTGTGTTGCAGC
>EI24H3_85128_x1
AGGTAGTCTGAACACTGGGATGA
>EI24H3_85379_x2
GCAGTGCTGCATCTCTGGTC
>EI24H3_85491_x18378
TACCCTGTAGATCCGGATTTGTG
>EI24H3_85630_x23
TCACAGTGGTTAAGTTCTG
>EI24H3_85815_x3444
TACCACAGGGTAGAACCACGGA
>EI24H3_85882_x23
ATCTCAGGTTCGTCAGCCCAT
>EI24H3_86545_x6
ATCTCAGGTTCGTCAGCCCA
>EI24H3_86711_x1
TACCCTGTAGAACCGAATGTGTGT
>EI24H3_87047_x2
TGGTTCTAGACTTGCCAACTA
>EI24H3_87055_x4
TTTCAGTCTGATGTTTGCTGCT
>EI24H3_87077_x1
ACCCGTAGATCCGAACTT
>EI24H3_87154_x2
CTTGTGCTTGATCTAACCATGTGC
>EI24H3_87238_x1
CTAGTTTTGCATAGTTGCACT
>EI24H3_87255_x2
CTACAGTATAGATGATGTAC
>EI24H3_87391_x4
TGCAGTGCTGCATCTCTGGT
>EI24H3_87513_x16
AACCTGGCATACAATGTAGATT
>EI24H3_87451_x1
GCTGGTAAAATGGAACCAAAT
>EI24H3_87612_x37584
AAGCTGCCAGCTGAAGAACTG
>EI24H3_87656_x3
CTTTTTGCGGTCTGGGCTT
>EI24H3_87693_x499
GTCCAGTTTTCCCAGGAATC
>EI24H3_87882_x1
AACACTGTCTGGTAACGATGC
>EI24H3_87858_x2
TAGTGCAATATTGCTTATAGGGTCTT
>EI24H3_87912_x1
TACCCTGTAGAACCGAATTTGTGTGA
>EI24H3_88184_x1
TAATACTGCCTGGTAATGC
>EI24H3_88316_x227
AACCCGTAGATCCGATCTTGTGG
>EI24H3_88321_x21568
AACCCGTAGATCCGATCTTGTGA
>EI24H3_88357_x3529
TATTGCACTTGTCCCGGCCTGT
>EI24H3_88569_x2034
TCGTACCGTGAGTAATAAT
>EI24H3_88659_x2
TTTGTTCACAGTGGCTAAGTTC
>EI24H3_88977_x18
ATACCCTGTAGAACCGAATTTG
>EI24H3_89064_x12
TCCATAAAGTAGAAAGCAC
>EI24H3_89182_x6
ACCGTGGCTTTAGATTGTTAC
>EI24H3_89167_x1
GTGTCTAATACTGTCTGGTAAT
>EI24H3_89504_x39
TATGGCTTTTTATTCCTATCT
>EI24H3_89815_x1
ATTTGAAACGTTTTAGCCAAA
>EI24H3_89998_x16
GATGACCTATGAATTGACAGCC
>EI24H3_90015_x8
AAAGTGCTGTTTGTGCAGGTAG
>EI24H3_90017_x1
CCATCGAGTGTTGAGTGTACC
>EI24H3_90098_x14
CATCGACCGTTGATTGTACC
>EI24H3_90205_x2402
TAATCTCTGCAGGCAACTGTG
>EI24H3_90156_x2
TCTAACACTGTCTGGTAACGATGT
>EI24H3_90334_x3492
TCCCTGAGACCCTTAACCTGTG
>EI24H3_90297_x2
TTTTGTTCGTTCGGCTCG
>EI24H3_90654_x935
TGACCTATGAATTGACAGCCA
>EI24H3_90751_x1
TAAAGCTAGATAACCGAAAGT
>EI24H3_90776_x61
CACATTCATTGCTGTCGGTGGGT
>EI24H3_90745_x6
CTACATCTGGCTACTGGGTCT
>EI24H3_90904_x1
CTGAGGTAGTAGGTTGTATAG
>EI24H3_91051_x3
CATCGACCGTTGATTGTAC
>EI24H3_91337_x1
TGTAGAACCGAATTTGTGTGAA
>EI24H3_91447_x89
TATGGCTTTCTATTCCTATGTGA
>EI24H3_91620_x6
TGGGTCTTTGCGGGCAAGGTG
>EI24H3_91793_x1
AGTGGAAGACTAGTGATTTTGT
>EI24H3_91837_x1
CCCGTAGATCCGAACTTGT
>EI24H3_91843_x33
TCGTGTCTTGTGTTGCAG
>EI24H3_91975_x171
TAGTGTTTCCTACTTTATGGA
>EI24H3_92158_x2402
GTCCAGTTTTCCCAGGAATCC
>EI24H3_92436_x7
TTTGGCACTAGCACATTTTTGC
>EI24H3_92458_x1
TTGCACTTGTCCCGGCCTGTA
>EI24H3_92639_x104
TAAGGTGCATCTAGTGCAGATA
>EI24H3_92719_x24
TAGTGCAATATTGCTTATAGGGTC
>EI24H3_92625_x4
GGGTTCCTGGCGTGCTGATT
>EI24H3_93038_x6
CCTGCATTGTACACACTGTGCG
>EI24H3_93159_x14
ATACCCTGTAGAACCGAATTTGT
>EI24H3_93135_x1
TGTGAAATGTTTAGGACCAC
>EI24H3_93218_x211
TTGCATAGTCACAAAAGTGATC
>EI24H3_93222_x1
TTATTGCTTAAGAATACGCGTAGT
>EI24H3_93484_x1
CTCACTGATCAATGAATGCA
>EI24H3_93599_x1
CTATACAGCCTACTGTCTTTC
>EI24H3_93715_x1
ACATTCATTGCTGTCGGTGGGTTT
>EI24H3_93841_x3
AGCCACTGACTAACGCACATTGC
>EI24H3_93986_x521
CATAAAGTAGAAAGCACTACT
>EI24H3_94617_x1
CAGGAACCTGAAACTGCCTGAA
>EI24H3_94626_x2
AACGGAACCCATAATGCAGC
>EI24H3_94688_x6343
AGGACTGTCCAACCTGAGAATG
>EI24H3_94900_x241
TTTGGTCCCCTTCAACCAGCTG
>EI24H3_94862_x2
TTCCCTTTGTCATCCTATGCC
>EI24H3_94903_x12
TTTGGTCCCCTTCAACCAGCTA
>EI24H3_95232_x2946
ACCCTGTAGATCCGGATTTGTGT
>EI24H3_95371_x15
TCTCAGGTTCGTCAGCCCATG
>EI24H3_95416_x1
TGATATGTTTGATATATTAG
>EI24H3_95610_x4
TGGAAGACTTGTGATTTTGTTGTT
>EI24H3_95883_x2
TGTGCCCTTGGACTACATCGTGG
>EI24H3_95958_x1
ATAGCTCTTTGAATGGTACT
>EI24H3_96518_x1
AATACTGCCTGGTAATGAT
>EI24H3_96612_x2
TTTACAGGCTATGCTAATCTAT
>EI24H3_98960_x1
ATCTCAGGTTCGTCAGCCCATGAA
>EI24H3_99039_x13
GTGCCTACTGAGCTGATAACAGT
>EI24H3_99081_x16
AATCACATTGCCAGGGATTACC
>EI24H3_99591_x4
TCTCCCAATCCTTGTACCAGT
>EI24H3_99848_x4165
TGGAAGACTAGTGATTTTGTTGTT
>EI24H3_99855_x470
TGGAAGACTAGTGATTTTGTTGTG
>EI24H3_100016_x1
CGTACCGTGAGTAATAGTGC
>EI24H3_100192_x15
AAGCCCTTACCCCAAAAAGCAT
>EI24H3_100245_x3
CGTACCGTGAGTAATAGTGCA
>EI24H3_100413_x31
TTCAAGTAATCCAGGATAGGTTA
>EI24H3_100420_x11458
TGTAAACATCCCCGACTGGAAGC
>EI24H3_100449_x1520
TACAGTAGTCTGCACATTGGTT
>EI24H3_100609_x2
GAGGTAGTAGATTGAATAGTTG
>EI24H3_100648_x9401
ACCCTGTAGAACCGAATTTGTG
>EI24H3_101042_x2
GAGGTAGTAGATTGAATAG
>EI24H3_101448_x46
TACAGTATAGATGATGTACT
>EI24H3_96945_x1
CGTTCTTCACTGGCTAGCTT
>EI24H3_96979_x1
AATCACATTGCCAGGGATTAC
>EI24H3_97178_x1
TCTTTTTGCGGTCTGGGCTTGCT
>EI24H3_97180_x1
TGAAGTAGACTAGCACCT
>EI24H3_97323_x2
TTAACTGTACAACCTTCTAGC
>EI24H3_97499_x11
CCGTGGCTTTAGATTGTTACT
>EI24H3_97549_x1
CCTGAGACCCTTAACCTGTG
>EI24H3_97759_x121
CCTGTCAGTTCTGTAGGC
>EI24H3_97782_x97
TGCTCAGTAGTCAGTGTAGATC
>EI24H3_98093_x71
GGTGCAGTGCTGCATCTCT
>EI24H3_98161_x16
TGGCTCAGTTCAGCAGGAA
>EI24H3_98351_x49
ATCACATTGCCAGGGATTTCCAA
>EI24H3_98500_x11
GTGTCAGTTTGTCAAATACCCCA
>EI24H3_98517_x204342
AACCCGTAGATCCGAACTTGTG
>EI24H3_98914_x16
CAGGTGAGGTCCTTGGGAAC
>EI24H3_98970_x2
TATACAACTTACTGTCTTTC
>EI24H3_102130_x1
GTAAACATCCCCGACTGGAA
>EI24H3_102267_x10
GCTGGTAAAATGGAACCAAATC
>EI24H3_102387_x40
TAATGCCCCTAAAAATCCTT
>EI24H3_102421_x3
GTACAGTACTATGATAACTG
>EI24H3_102732_x1
GTAGATCCGATCTTGTGA
>EI24H3_102838_x1
CTGCAGGCTGGTTAGATGGTTG
>EI24H3_102952_x1
GTGCCTACTGAGCTGATA
>EI24H3_103121_x1
TGCCTACTGAGCTGATAA
>EI24H3_103148_x475
TGAGGTAGTAGATTGTAT
>EI24H3_103108_x1
TGGTCGTATGTATGACGT
>EI24H3_103258_x529
TACCCTGTAGATCCGGATTTGTGT
>EI24H3_103324_x1
AAACATCCTACACTCTCAGCT
>EI24H3_103487_x11252
TAGCTTATCAGACTGGTGTT
>EI24H3_103497_x7
CGTACCGTGAGTAATAATGCAC
>EI24H3_103846_x37
AATGACACGTTTTCTCCCGGATC
>EI24H3_103865_x3
CCACAGGGTAGAACCACGGACG
>EI24H3_104222_x26
AACCATCGACCGTTGACTGTAC
>EI24H3_104334_x6
TAACAGTCTACAGCCATGGTCG
>EI24H3_104760_x1
TAATGCCCCTAAAAATCC
>EI24H3_104857_x1
CATTCAACGCTGTCGGTGAGT
>EI24H3_104975_x13
AGTGCAATATTGCTTATAGGGT
>EI24H3_105057_x2
ACCTGGCATACAATGTAGATTTCTGTG
>EI24H3_105243_x6
TGAGGTAGTAGTTTGTGC
>EI24H3_105305_x495
AGCTACATTGTCTGCTGGGTT
>EI24H3_105440_x40
TCCCTGAGACCCTAACTCGTG
>EI24H3_105545_x5
TTTGAAACGTTTTAGCCAAA
>EI24H3_106152_x4
TACCCTGTAGAACCGAAT
>EI24H3_106520_x90
TTTTTGCAGAAACGTTTCAGATT
>EI24H3_106575_x15
TGGACGGAGAACTGATAAGG
>EI24H3_106708_x421
TAGTGTTTCCTACTTTATGG
>EI24H3_106939_x73
TAGCACCATTTGAAATCGGTT
>EI24H3_107080_x134
ACAGCAGGCACAGACAGGC
>EI24H3_107088_x2
TGCAGTGCTGCATCTCTGG
>EI24H3_107061_x159
CCCTGTAGAACCGAATTTGTG
>EI24H3_107139_x3
ACCATGGCTGTAGACTGTTAC
>EI24H3_107164_x1
GGATTCCTGGCAGAGTGATTT
>EI24H3_107338_x1
TAAGGTGCATCTAGTGCA
>EI24H3_107409_x101
TTGGTCCCCTTCAACCAGCTG
>EI24H3_107447_x18
CTATACAACTTACTGTCTTTCC
>EI24H3_107410_x4
GTAAACATCCTTGACTGGAA
>EI24H3_107500_x59
TTGTGCTTGATCTAACCATGTGGT
>EI24H3_107549_x3
CTACATCTGGCTACTGGGTC
>EI24H3_107643_x56
GTTCACAGTGGCTAAGTTCT
>EI24H3_107628_x3
GTTCACAGTGGCTAAGTTCC
>EI24H3_107715_x3
AGGTAGTAGGTTGTATAGTTTG
>EI24H3_107719_x5
AATGACACGTTTTCTCCC
>EI24H3_107788_x114
TACCCTGTAGAACCGAATTT
>EI24H3_107842_x2281
TGGCTCAGTTCAGCAGGAACA
>EI24H3_107844_x83
TGGCTCAGTTCAGCAGGAACC
>EI24H3_107982_x41
CTAGCACCATTTGAAATCGGTT
>EI24H3_108120_x1
TGGACGTTAGCTCTGGTGGT
>EI24H3_108154_x1
TTGGCAATGGTAGAACTCACACT
>EI24H3_108188_x206
GATTCCTGGAAATACTGTTCT
>EI24H3_108757_x1
AAAGTGCTTACAGTGCAGGTAGTT
>EI24H3_108822_x1
GCTACATCTGGCTACTGGG
>EI24H3_108942_x1
CCTGTAGATCCGGATTTGTG
>EI24H3_109530_x26
ACCTGGCATACAATGTAGATTTCTG
>EI24H3_109747_x8
CCCAGTGTTCAGACTACC
>EI24H3_110031_x7495
TAACACTGTCTGGTAACGAT
>EI24H3_110087_x28
ATTCCTGGAAATACTGTTC
>EI24H3_110189_x4
CTAATACTGCCTGGTAATGATGAT
>EI24H3_110346_x16
TTGTGCAAATCTATGCAAAACT
>EI24H3_110396_x4
ATTCCTGGAAATACTGTT
>EI24H3_110459_x10
GGAAGACTAGTGATTTTGTTGTT
>EI24H3_110643_x104
TGTGCAAACCCATGCAAAACTGA
>EI24H3_110668_x778
GATTCCTGGAAATACTGTTCTT
>EI24H3_110641_x13703
TAACACTGTCTGGTAACGATGTT
>EI24H3_110753_x71
TACCCTGTAGATCCGAATTTGTG
>EI24H3_111573_x3
AAAGTGCTTACAGTGCAGGTA
>EI24H3_111817_x110
TAATACTGCCTGGTAATGA
>EI24H3_112205_x1
TATGGCTTTTTATTCCTATC
>EI24H3_112356_x121
CTTTCAGTCTGATGTTTGCTGCT
>EI24H3_112462_x3
CTAATACTGTCTGGTAATGCCGT
>EI24H3_112525_x12
GCCTGTCTACACTTGCTGTG
>EI24H3_112658_x1
CATCGACCGTTGATTGTA
>EI24H3_112840_x13
TAATGCTAATCGTGATAGGGGT
>EI24H3_112916_x21
TACCACAGGGTAGAACCACGGACG
>EI24H3_112919_x19
TACCACAGGGTAGAACCACGGACC
>EI24H3_113061_x14
AACCATCGACCGTTGATTGTACC
>EI24H3_113273_x21
TAATTAGTATAGCCTGTTTT
>EI24H3_113219_x1008
GTACAGTACTGTGATAACTGAA
>EI24H3_113345_x7
TCAGTTATCATGGTACCGGTG
>EI24H3_113256_x1
GTAAACATCCTACACTCAGC
>EI24H3_113420_x106
TGAGGTAGTAGTTTGTATA
>EI24H3_113489_x70
ATCACATTGCCAGGGATTTCCAC
>EI24H3_113590_x69
AACAGTAAGAGTTTATGTGC
>EI24H3_113615_x2
ACTGCCCTAAGTGCTCCTTC
>EI24H3_113761_x1
ACAGTACTATGATAACTGAAGA
>EI24H3_113950_x1
TGAAATGTTCAGGACCACTTG
>EI24H3_114248_x10
TATGGCACTGGTAGAATTCACTGT
>EI24H3_114530_x1
TTCAGTCGGATGTTTGCA
>EI24H3_114606_x3
AAGCTGCCAGCTGAAGAACTGTTGT
>EI24H3_114733_x1
CACTGTCTGGTAACGATGT
>EI24H3_114765_x98
AGAGCTTAGCTGATTGGTGAACA
>EI24H3_114886_x1
AGGTCCAACCTCACATGTCC
>EI24H3_115011_x4
TTTGAAACGTTTTAGCCAAAAA
>EI24H3_115020_x1
CTGTAAACATCCCCGACTGGAAGC
>EI24H3_115030_x2
ACCGTGGCATTAGATTGTTA
>EI24H3_115202_x7
TGGAGTGTGACAATGGTG
>EI24H3_115222_x14
TTTCAGTCGGATGTTTGCA
>EI24H3_115305_x6
ATGACACGTTTTCTCCCGGA
>EI24H3_115417_x448
AAGCCACTGACTAACGCACATT
>EI24H3_115504_x1
TAACAGCAACTCCATGTG
>EI24H3_115540_x1
TCAAGGTCCACTGTGAACACA
>EI24H3_115609_x4
CTAATACTGCCTGGTAATGATG
>EI24H3_115690_x65
TAGGTAGTTTCATGTTGTTGGGA
>EI24H3_115746_x1
TATGTGCCCTTGGACTACATTG
>EI24H3_116335_x10
CTGAGGTAGTAGGTTGTATAGTT
>EI24H3_116365_x203
TTTGCAGAAACGTTTCAGATT
>EI24H3_116669_x9
ACAGGTGAGGTCCTTGGGAAC
>EI24H3_116647_x3
CATAAAGTAGAAAGCACTACTA
>EI24H3_116868_x2
TTTAATTAGTATAGCCTGTTTTA
>EI24H3_117414_x372
ACAGCAGGCACAGACAGGCAG
>EI24H3_117557_x2
AGTGGTTTTACCCTATGGTAGGT
>EI24H3_117608_x64
AAAAGTGCTGTTTGTGCAGGTA
>EI24H3_117965_x9841
AAGCTGCCAGCTGAAGAACT
>EI24H3_118039_x1
CAGGTGAGGTCCTTGGGA
>EI24H3_118158_x23
ACCATCGACCGTTGACTGTA
>EI24H3_118161_x25
ACCATCGACCGTTGACTGTG
>EI24H3_118165_x1
TATACAATCTACTGTCTTT
>EI24H3_118264_x1
TAAACATCCCCGACTGGAAGCT
>EI24H3_118670_x2
GAAGACTAGTGATTTTGTTGT
>EI24H3_118738_x3
TAAAGCTAGAGAACCGAATGT
>EI24H3_119120_x1323
GTAGTGTTTCCTACTTTATGG
>EI24H3_119446_x1
AGTGCATTACAGAACTTTG
>EI24H3_119394_x384
TTCACAGTGGCTAAGTTCCGC
>EI24H3_119556_x1
CAGTTATCATGGTACCGGTGCTG
>EI24H3_119900_x2
CAGTGCAATATTAAAAGGGCAT
>EI24H3_120186_x3
TAGTAGGTTGTATGGTTTAGA
>EI24H3_120241_x69
TCAAGTAATCCAGGATAGGCTG
>EI24H3_120425_x120
AGCTGCCAGCTGAAGAACTGT
>EI24H3_120502_x1
ATTTTTGTGATGTTGCAGCTAGT
>EI24H3_120540_x229
ATCACATTGCCAGGGATTTC
>EI24H3_120630_x2
GGCTGCAACACAGGACAT
>EI24H3_120777_x293
TACCCTGTAGAACCGAATTTGTGT
>EI24H3_120814_x271
AGCTACATCTGGCTACTGGGTCTCT
>EI24H3_120821_x39
CAGGCTGGTTAGATGGTTGTCA
>EI24H3_120740_x4
GATGACCTATGAATTGACA
>EI24H3_120971_x3
TCAAGTAATCCAGGATAGGTT
>EI24H3_121068_x12
TCACATTGCCAGGGATTTCC
>EI24H3_121115_x1
GCTACATCTGGCTACTGGGT
>EI24H3_121244_x1
CAAGTAATCCAGGATAGGCTGT
>EI24H3_121455_x3
AGTGGTTTTACCCTATGGT
>EI24H3_121443_x13
CTAACACTGTCTGGTAACGATGT
>EI24H3_124150_x7
AAGTTCTGTGATACACTCAGACT
>EI24H3_124991_x1
TGAGGTAGTAGATTGAATAGTTGTG
>EI24H3_125120_x5
TCCCTGAGACCCTAACTTGTGAC
>EI24H3_125195_x109
ATCACATTGCCAGGGATTT
>EI24H3_125122_x24
TCCCTGAGACCCTAACTTGTGAG
>EI24H3_125188_x2
ATCACATTGCCAGGGATTA
>EI24H3_125253_x162
TACAGCAGGCACAGACAGGCA
>EI24H3_125297_x24
TGTGCTTGATCTAACCATGTGG
>EI24H3_125454_x3469
TACAGTACTGTGATAACTGAA
>EI24H3_125737_x10322
TGAGATGAAGCACTGTAGCTCG
>EI24H3_125893_x2
TAAACATCCTTGACTGGAAG
>EI24H3_126040_x8
CTTTCAGTCTGATGTTTGC
>EI24H3_126079_x367
AAACCGTTACCATTACTG
>EI24H3_126424_x45
TATTGCACTTGTCCCGGCCT
>EI24H3_126604_x79
TCAAGTAATCCAGGATAGGCT
>EI24H3_126597_x2
TCTAACACTGTCTGGTAACGAT
>EI24H3_121470_x7
AGCAGCATTGTACAGGGCTATGAG
>EI24H3_121723_x40
CATTGCACTTGTCTCGGTC
>EI24H3_121690_x3
TACATCTGGCTACTGGGTCTCT
>EI24H3_122168_x49
CCAGTGTTCAGACTACCTGTT
>EI24H3_122195_x1
AGCTTAGCTGATTGGTGAACAGT
>EI24H3_122275_x1
ATCTCAGGTTCGTCAGCCCATGAAA
>EI24H3_122661_x16
TGTAAACATCCTACACTCAG
>EI24H3_122943_x672
ACCCTGTAGATCCGAATTTGT
>EI24H3_123055_x2
GTAAACATCCCCGACTGGAAGC
>EI24H3_123057_x1
GCAGCACGTAAATATTGGA
>EI24H3_123226_x9
CTCGTGTCTTGTGTTGCAGCCA
>EI24H3_123402_x1
AGGTAGTAGTTTGTATAGT
>EI24H3_123618_x344
AATGACACGTTTTCTCCCGGAT
>EI24H3_123603_x424
CAGTGGTTTTACCCTATGGT
>EI24H3_123662_x2
TGTGCCTACTGAGCTGAT
>EI24H3_124152_x13959
AACCCGTAGATCCGATCTTGTG
>EI24H3_128887_x652
TCAGTAACAAGGATTCATCCT
>EI24H3_128945_x24
TGTAGTGTTTCCTACTTTATG
>EI24H3_129087_x273
TGGAGTGTGACAATGGTGTTTGT
>EI24H3_129096_x2
TGACATCATATGTACGGCT
>EI24H3_129099_x1
TTATCAGACTGGTGTTGG
>EI24H3_129254_x132
CATTATTACTTTTGGTACGC
>EI24H3_129374_x765
AGCCACTGACTAACGCACATTG
>EI24H3_130078_x21
GCCACTGACTAACGCACATT
>EI24H3_130068_x1
TGGAATGTAAGGAAGTGTGTGGTT
>EI24H3_130206_x1
GTGTCAGTTTGTCAAATACCC
>EI24H3_130222_x4
GCCTGTCAGTTCTGTAGG
>EI24H3_130433_x4
AGATGAAGCACTGTAGCT
>EI24H3_130540_x1
TGGTCGTATGTATGACGTCA
>EI24H3_130635_x552
AGCTACATTGTCTGCTGGG
>EI24H3_130656_x1
ACAGTGGCTAAGTTCTGCAT
>EI24H3_130802_x1293
TGTAGTGTTTCCTACTTTATGG
>EI24H3_126689_x19
TGACATCATATGTACGGCTGC
>EI24H3_126740_x2392
AACATTCAACGCTGTCGGTGAG
>EI24H3_127124_x4
AACCGTTACCATTACTGAGTT
>EI24H3_127149_x238
TAATACTGTCTGGTAATGC
>EI24H3_127175_x2
CAAAGTGCTCACAGTGCAGGT
>EI24H3_127868_x1
TCTTACGAGGCAGCATTGGAT
>EI24H3_127926_x5
TTGTGCAAATCTATGCAAAACTG
>EI24H3_127956_x2
TTGCATAGTCACAAAAGTG
>EI24H3_128026_x1
AACCTGGCATACAATGTAGATTTCT
>EI24H3_128234_x862
TGTAAACATCCTACACTCTC
>EI24H3_128302_x1
ATCTATGGGCTCAGTTCT
>EI24H3_128253_x54
AGCTGGTAAAATGGAACCAAA
>EI24H3_128515_x186
AAGGTCCAACCTCACATGTCC
>EI24H3_128615_x1
TGCCTGCTGTGCTGATAA
>EI24H3_128748_x9
TAGTGCTTTCTACTTTATGGA
>EI24H3_128821_x2
CTCACTGATCAATGAATGC
>EI24H3_133405_x1
CCATCGACCGTTGACTGTACC
>EI24H3_133455_x1
AGCCTCTTTACGGTGCTGCCTT
>EI24H3_133465_x23
TGTAAACATCCTACACTCT
>EI24H3_133513_x1
AAAGTGCTGTTTGTGCAGGTAGT
>EI24H3_133581_x11
CTGGCTCAGTTCAGCAGGAAC
>EI24H3_133919_x1
GAGATGAAGCACTGTAGCTCGG
>EI24H3_133945_x1
TGTACCCTGTAGAACCGAATTTGT
>EI24H3_134073_x6
TAACGGAACCCATAATGCAGCTGTT
>EI24H3_134201_x1
TGGAAGACTTGTGATTTTGTTGT
>EI24H3_134538_x296
TGAGGTAGTTGGTTGTATGG
>EI24H3_134815_x9641
TCGTACCGTGAGTAATAATGC
>EI24H3_135273_x1
AGTTTTGCTGGTTTGCATTCA
>EI24H3_135399_x19
TCAGTTATCATGGTACCGGTGCT
>EI24H3_135789_x9
TCGTACCGTGAGTAATAATGCAC
>EI24H3_136016_x4
TACAGTAGTCTGCACATTG
>EI24H3_136242_x26
TTTCAGTCGGATGTTTGC
>EI24H3_130904_x1
CAGTTTTCCCAGGAATCC
>EI24H3_130871_x2
CTGGTTTCACATGGTGGTTTAG
>EI24H3_131183_x3
TTCACAGTGGCTAAGTTCTGCATC
>EI24H3_131239_x689
CTTTCAGTCGGATGTTTGC
>EI24H3_131697_x50
AGCTGGTGTTGTGAATCAGGCCG
>EI24H3_132028_x215
ACCGTGGCTTTAGATTGTTACT
>EI24H3_131977_x1
CCTGGCATACAATGTAGATTTCTG
>EI24H3_132077_x5
TCTAACACTGTCTGGTAACGATG
>EI24H3_132084_x1
CCGTAGATCCGATCTTGTGA
>EI24H3_132313_x100
TGTAAACATCCCCGACTG
>EI24H3_132747_x10
ACAGTAGTCTGCACATTGGTTAG
>EI24H3_132786_x1
TAGGTAGTTTCATGTTGTTGGGAT
>EI24H3_133112_x3
AGTAGTCTGCACATTGGTT
>EI24H3_133206_x18
CTGTGCGTGTGACAGCGG
>EI24H3_133221_x32
AAAGCTGCCAGCTGAAGAACTGT
>EI24H3_133276_x8174
TGTAACAGCAACTCCATGT
>EI24H3_136471_x51
TGATATGTTTGATATATTAGGTTGT
>EI24H3_136616_x2
TGAAATGTTTAGGACCAC
>EI24H3_136651_x1
GTACCGTGAGTAATAATGC
>EI24H3_136801_x1
CTGAGGTAGTTGGTTGTATGGT
>EI24H3_136908_x2
ACTGCCCTAAGTGCTCCTT
>EI24H3_136939_x1
TGTGCAAATCTATGCAAAAC
>EI24H3_137012_x3
CCTGTCTACACTTGCTGTGCA
>EI24H3_137161_x16
CTACAGTGCATGTGTCTCCAGT
>EI24H3_137171_x3
TTAATGCTAATCGTGATAGGGGTTT
>EI24H3_137200_x3
CTACATCTGGCTACTGGGTCTC
>EI24H3_137300_x1
GCTACATCTGGCTACTGGGTCTCT
>EI24H3_137512_x2
TTTTGTTCGTTCGGCTCGCG
>EI24H3_137711_x5
ATAGCTTATCAGACTGGTGT
>EI24H3_137953_x1
TATACAACTTACTGTCTTTCCC
>EI24H3_138029_x9
TTGGTCCCCTTCAACCAGC
>EI24H3_138161_x2
TCAGTTATCACAGTGCTGAT
>EI24H3_138392_x3114
TGGAAGACTAGTGATTTTGTTGT
>EI24H3_138444_x287
CATAAAGTAGAAAGCACTAC
>EI24H3_138462_x1
CCTGTAGATCCGGATTTG
>EI24H3_138709_x42
GTGAAATGTTTAGGACCACTTGA
>EI24H3_138692_x2167
TACCCTGTAGAACCGAATTTG
>EI24H3_138866_x63
ACCACAGGGTAGAACCACG
>EI24H3_138994_x16
TACAGTACTATGATAACTGAAGA
>EI24H3_139012_x65
TGAGGTAGTAGTTTGTGCT
>EI24H3_139080_x1
ATGGCTGTAGACTGTTACCA
>EI24H3_139357_x422
TGCCTACTGAGCTGATAACAGT
>EI24H3_139444_x2472
TGAGGTAGTAGGTTGTGTGGTTT
>EI24H3_139548_x1
CATCTTACGAGGCAGCATTGGAT
>EI24H3_139679_x1
CAGTAACAAGGATTCATCCTGTT
>EI24H3_139783_x1
TACTGCCCTAAGTGCTCCTTCT
>EI24H3_139935_x302
AAACCGTTACCATTACTGAGTTT
>EI24H3_140038_x5
TTGTGCTTGATCTAACCATGCA
>EI24H3_140059_x16
TGGGTCTTTGCGGGCAAGGTGA
>EI24H3_140542_x1
ACTGCATCAGGAACTGATTGGA
>EI24H3_140706_x1877
TGTAAACATCCCCGACTGGAA
>EI24H3_140744_x2
GTACCCTGTAGAACCGAATTTGTG
>EI24H3_141020_x4
CTAATACTGTCTGGTAATGC
>EI24H3_141083_x1
TGGAATGTAAAGAAGTATGTATTC
>EI24H3_141099_x1133
TGAGGTAGTTGGTTGTATGGT
>EI24H3_141187_x12
TTTTGTTCGTTCGGCTCGCGT
>EI24H3_141156_x1
TCCATAAAGTAGAAAGCACTACT
>EI24H3_141411_x2
GTAAACATCCTACACTCTCAGC
>EI24H3_141980_x15
GCCTGTCTACACTTGCTGT
>EI24H3_141947_x1
ATATTGCACTCGTCCCGGCCTCC
>EI24H3_142381_x1
AACAATATCCTGGTGCTGCCTGAG
>EI24H3_142489_x1
TTCCTGGAAATACTGTTCTT
>EI24H3_142541_x24
TGGCTCAGTTCAGCAGGA
>EI24H3_142727_x99
GTAACGGAACCCATAATGC
>EI24H3_142868_x12
CAGTGCAATAATGAAAGGGCA
>EI24H3_143160_x5
GTTCACAGTGGCTAAGTTC
>EI24H3_143701_x1
AACCTGGCATACAATGTAGATTTCTGT
>EI24H3_143742_x18
AAGCTGCCAGTTGAAGAGC
>EI24H3_143900_x154
TGTCAGTTCTGTAGGCCACTG
>EI24H3_144014_x38928
TGGAATGTAAAGAAGTATGTAT
>EI24H3_144030_x2
TTGCATAGTCACAAAAGTGATCA
>EI24H3_144236_x1
CAGTAACAAGGATTCATCCT
>EI24H3_144282_x1
TTTCAGTTATCATGGTACCGGT
>EI24H3_144409_x10
TCCAGCATCAGTGATTTTGTTG
>EI24H3_144908_x79
TCCAGTTTTCCCAGGAATCCCTT
>EI24H3_144930_x31
AGTTTTGCTGGTTTGCATTCAGC
>EI24H3_145076_x16210
TCAGTGCATTACAGAACTTTGT
>EI24H3_145620_x4
ATACTGCCTGGTAATGATG
>EI24H3_145832_x550
TAGCAGCACGTAAATATTGGAGT
>EI24H3_145864_x36746
TGAGGTAGTAGGTTGTATAGTT
>EI24H3_145889_x3
ACCCGTAGATCCGAACTTGTGGT
>EI24H3_145984_x432
AGCTACATTGTCTGCTGGGTTTC
>EI24H3_146018_x3
TAAACATCCCCGACTGGA
>EI24H3_146076_x1185
TCACAGTGAACCGGTCTCTTTTT
>EI24H3_146155_x1959
TGGAATGTAAAGAAGTATGTA
>EI24H3_146284_x30
TGAGGTAGTAGTTTGTGCTGTTG
>EI24H3_146260_x5
TGCATTACAGAACTTTGT
>EI24H3_146439_x3
TTGCATAGTCACAAAAATGAGCA
>EI24H3_146438_x1
AAATGTAGTAGACTATAAGTAT
>EI24H3_146469_x2
AAGGTCCAACCTCACATG
>EI24H3_146602_x4
ATTCCTGGAAATACTGTTCTTGG
>EI24H3_146698_x5
CGTGTCTTGTGTTGCAGCCAGT
>EI24H3_146802_x351
ATCACATTGCCAGGGATTACCA
>EI24H3_146796_x27
AAAAGTGCTGTTTGTGCAGG
>EI24H3_146897_x1
GCCACTGACTAACGCACAT
>EI24H3_146932_x415
AAAGCTGCCAGCTGAAGAACTG
>EI24H3_147202_x3
CAAGTAATCCAGGATAGGCT
>EI24H3_147230_x15
TTCACAGTGGTTAAGTTCTGCCG
>EI24H3_147231_x318
TTCACAGTGGTTAAGTTCTGCCA
>EI24H3_147277_x2
TGTGCCTACTGAGCTGATAACAG
>EI24H3_147241_x1
CTGGCTCAGTTCAGCAGGAACAGG
>EI24H3_147522_x293
TTTGTTCGTTCGGCTCGCGT
>EI24H3_147556_x2
TGCCAGCTGAAGAACTGT
>EI24H3_147525_x9
ACTGTGCGTGTGACAGCGGC
>EI24H3_147630_x1
ATCCCAGTGTTCAGACTACCTGT
>EI24H3_147672_x1
TAATGCTAATCGTGATAGGGG
>EI24H3_147745_x1
ACCCTGTAGAACCGAATTTGTGTG
>EI24H3_147867_x4
AGTAGTCTGCACATTGGTTA
>EI24H3_148094_x188
TTTGGCAATGGTAGAACTCACA
>EI24H3_148200_x810
ATCACATTGCCAGGGATTACC
>EI24H3_148288_x6
CTGAGGTAGTAGATTGAATA
>EI24H3_148390_x10
TAAAGCTAGAGAACCGAATGTA
>EI24H3_148547_x2
TTTGGCAATGGTAGAACTCACACTG
>EI24H3_148747_x19
CTGTACAACCTTCTAGCTTTCC
>EI24H3_148835_x135
GTCCAGTTTTCCCAGGAAT
>EI24H3_148973_x13
TGAGGTAGTAGGTTGTATG
>EI24H3_149210_x3
TACAGTACTATGATAACTG
>EI24H3_149289_x75
TTTTTGCAGAAACGTTTCAGA
>EI24H3_149477_x23
GGCTTGTTTTAAGTTGCCTGCG
>EI24H3_149565_x23
ATACTGCCTGGTAATGATGAT
>EI24H3_149619_x458
TTGCATAGTCACAAAAATGAGC
>EI24H3_149609_x1
CAACAAGTCACAGTCTACCTC
>EI24H3_149743_x52
TGAGATGAAGCACTGTAGCTCGG
>EI24H3_150030_x1
ACAGCAACTCCATGTGGAA
>EI24H3_150177_x1
GTCTTACCAGACATGGTTA
>EI24H3_150222_x1
TCTCCCAATCCTTGTACCAG
>EI24H3_150566_x285
CTCGTACCGTGAGTAATAATGCA
>EI24H3_150734_x26
CATCTTACGAGGCAGCATTGG
>EI24H3_150803_x1
TGTAGTGTTTCCTACTTT
>EI24H3_150861_x5
GATGACCTATGAATTGACAG
>EI24H3_150813_x1
AAGTAATCCAGGATAGGCT
>EI24H3_151139_x351
ACCATCGACCGTTGACTGTGC
>EI24H3_151188_x4
TTAATGCTAATCGTGATAG
>EI24H3_151219_x251
AGAGCTTAGCTGATTGGTGAAC
>EI24H3_151154_x2
GCTACATCTGGCTACTGGGTC
>EI24H3_151468_x8
AGCTTATCAGACTGGTGTTG
>EI24H3_151476_x5
TTATTGCTTAAGAATACGCGTAG
>EI24H3_151533_x618
TGTCAGTTTGTCAAATACCCCA
>EI24H3_151579_x6692
TTCACAGTGGCTAAGTTCAGT
>EI24H3_151695_x90
TGGAAGACTAGTGATTTTG
>EI24H3_151805_x4
TGTACCATGCTGGTAGCCAGT
>EI24H3_151916_x20
AACGGAACCCATAATGCAGCTG
>EI24H3_151892_x2
GAGGTAGTAAGTTGTGTTGTT
>EI24H3_151982_x184
TAGGTAGTTTCATGTTGTTGG
>EI24H3_152073_x2
AGTGGAAGACTAGTGATTTTGTT
>EI24H3_152119_x10
AACACTGTCTGGTAACGAT
>EI24H3_152256_x5
TGAGACCCTAACTTGTGACGT
>EI24H3_152429_x3
TGCTTTGACGATGTTGCACTAC
>EI24H3_152556_x845
TTCACAGTGGCTAAGTTCT
>EI24H3_152709_x6
CTGTACAACCTCCTAGCTTTC
>EI24H3_152627_x182455
ATGACCTATGAATTGACAGCCA
>EI24H3_152963_x1
GTAGTAGATTGAATAGTT
>EI24H3_153176_x2
AGTGTTCAGACTACCTGTTC
>EI24H3_153201_x13
ACCCTGTAGATCCGGATT
>EI24H3_153301_x1
AATCACATTGCCAGGGATTTC
>EI24H3_153332_x134248
CTGAGATGAAGCACTGTAGCTC
>EI24H3_153282_x1
CTGGTTTCACATGGTGGTTT
>EI24H3_153578_x1
AAAGCTGCCAGCTGAAGAACTGTT
>EI24H3_153642_x21
TAATACTGTCTGGTAATGCCGTC
>EI24H3_153676_x326
TATGGCACTGGTAGAATTCACT
>EI24H3_154000_x3
TTGTTCGTTCGGCTCGCGTTAA
>EI24H3_154222_x1
TCTAATACTGCCTGGTAATGATGAT
>EI24H3_154323_x241
TAGGTAGTTTCATGTTGTTGGG
>EI24H3_154427_x5
TGGAAGACTAGTGATTTTGTTGTGA
>EI24H3_154716_x27
TGTAAACATCCTACACTC
>EI24H3_154659_x5
TATGGAATGTAAAGAAGTATGT
>EI24H3_154619_x1
CTCGTGTCTTGTGTTGCAGCC
>EI24H3_154786_x304
GTACAGTACTGTGATAACTG
>EI24H3_155037_x1
TCCCTGAGACCCTAACTCGTGAG
>EI24H3_155128_x1
AAACATCCTACACTCAGCT
>EI24H3_155145_x1
CAGTGCAATAATGAAAGGG
>EI24H3_155185_x3
AAGGTCCAACCTCACATGTCCTGT
>EI24H3_155363_x6
CACAGTGAACCGGTCTCTTTT
>EI24H3_155379_x2
AAGCCCTTACCCCAAAAAGTA
>EI24H3_155529_x47
AGCTGGTGTTGTGAATCAGGC
>EI24H3_155491_x3
TTTTGTTCGTTCGGCTCGC
>EI24H3_157967_x5834
TAATCTCTGCAGGCAACTGTGA
>EI24H3_157927_x3
TCTACAGTGCATGTGTCT
>EI24H3_157948_x17
CTGTCAGTTCTGTAGGCCACTGC
>EI24H3_158111_x4
GTAAACATCCCCGACTGGAAGCT
>EI24H3_158376_x40
GTACCCTGTAGAACCGAATTTG
>EI24H3_158385_x61
TCCAGCATCAGTGATTTTGT
>EI24H3_158448_x1
CTTTCAGTCTGATGTTTGCT
>EI24H3_158424_x15
TTTCAGTCTGATGTTTGCTGC
>EI24H3_158544_x2
GAGGTAGTAGGTTGTGTGG
>EI24H3_158827_x225
CCTGTCAGTTCTGTAGGCC
>EI24H3_158783_x484
GTGAAATGTTTAGGACCACTTG
>EI24H3_159186_x69
TTAATGCTAATCGTGATAGGGGTT
>EI24H3_159266_x1
CTGCCTGTCAGTTCTGTAGGC
>EI24H3_159248_x1
CGGTGCAGTGCTGCATCTCTGG
>EI24H3_159373_x4
TTTGCAGAAACGTTTCAGA
>EI24H3_159389_x1
CAGCTACATTGTCTGCTGGGT
>EI24H3_155784_x3
AGTTCTTCACTGGCAAGCT
>EI24H3_155857_x1
TGAGGTAGTAGATTGTATAGTTGT
>EI24H3_155786_x1
TTGTTCACAGTGGCTAAGTTCTGC
>EI24H3_156036_x228
TACAGTAGTCTGCACATTGGT
>EI24H3_156361_x2
ACTCTTTCCCTGTTGCACT
>EI24H3_156353_x1
GGCTCAGTTCAGCAGGAACAG
>EI24H3_156454_x18
TGTGCTTGATCTAACCATGT
>EI24H3_156467_x1
TGTGCTTGATCTAACCATGC
>EI24H3_156558_x155
TACAGCAGGCACAGACAGG
>EI24H3_156628_x241
TATGGCTTTTTATTCCTATCTG
>EI24H3_157449_x42
CAGTGCAATATTAAAAGGGCATT
>EI24H3_157484_x10
CAGTGCAATAGTATTGTCATAGC
>EI24H3_157530_x3
CTAGCACCATTTGAAATCGGT
>EI24H3_157528_x73
GTACAGTACTATGATAACTGAA
>EI24H3_157730_x2
TTAAGACTTGCAGTGATGTTT
>EI24H3_157931_x1
TCTAACACTGTCTGGTAACGATGTT
>EI24H3_161321_x1
CAGTGCAATAGTATTGTCAA
>EI24H3_161537_x449
CTTTCAGTCGGATGTTTGCA
>EI24H3_161716_x1
TCACAGTGGTTAAGTTCTGCC
>EI24H3_161653_x2
TAATTAGTATAGCCTGTTTTA
>EI24H3_161740_x2
GAGGTAGTAGGTTGTATAGTTT
>EI24H3_162198_x2
TTCTTCACTGGCAAGCTTTA
>EI24H3_162274_x17
GTGCAGTGCTGCATCTCTGG
>EI24H3_162329_x39
CTAATACTGTCTGGTAATGCC
>EI24H3_162296_x59
TAATGCCCCTAAAAATCCTTATT
>EI24H3_162349_x108
CTTTCAGTCGGATGTTTG
>EI24H3_162419_x11
CTGGCTCAGTTCAGCAGGAACC
>EI24H3_162467_x234
TAGTGCAATATTGCTTATAGGGT
>EI24H3_162531_x1
CGTGTTCACGGCGGACCTTGA
>EI24H3_162420_x1
CTGGCTCAGTTCAGCAGGAACA
>EI24H3_162883_x1021
ACCACAGGGTAGAACCACGGA
>EI24H3_162900_x155
TTGTGCTTGATCTAACCAT
>EI24H3_159473_x1985
TAGCTTATCAGACTGGTGT
>EI24H3_159491_x209
AAGGTCCAACCTCACATGTCCT
>EI24H3_159672_x1
GCTGCCAGCTGAAGAACTGTTGT
>EI24H3_159794_x302
CTGTGCGTGTGACAGCGGCT
>EI24H3_160087_x3
TGTGCGTGTGACAGCGGCTA
>EI24H3_160268_x6
CTATACAATCTATTGCCTTCC
>EI24H3_160224_x4739
TAACGGAACCCATAATGCAGCTG
>EI24H3_160419_x5
ATCTCAGGTTCGTCAGCCC
>EI24H3_160454_x7
TGTGAAATGTTTAGGACCACTTG
>EI24H3_160663_x28
TACAGTAGTCTGCACATTGG
>EI24H3_160711_x17738
TTCACAGTGGCTAAGTTCTGC
>EI24H3_160786_x4
GAGGTAGTAGGTTGTATAG
>EI24H3_160816_x4
CAGTGCAATAGTATTGTCATAGCATT
>EI24H3_160761_x4
CACATTGCCAGGGATTTCCA
>EI24H3_161118_x3
ATACTGCCTGGTAATGATGATG
>EI24H3_161273_x485
TTTGGCACTAGCACATTTTTGCT
>EI24H3_163058_x2
TGAGGTAGTAGGTTGTATAGTTTGT
>EI24H3_163228_x11
TCCCTGAGACCCTAACTT
>EI24H3_163356_x1
AGGGACTTTTAGGGGCAGCTG
>EI24H3_163493_x62
CTGAGGTAGTAGATTGAAT
>EI24H3_163704_x338
TGAGGTAGTAAGTTGTGTTG
>EI24H3_163728_x1
TCCAGCATCAGTGATTTTG
>EI24H3_163808_x3
AGCTGGTAAAATGGAACCA
>EI24H3_163851_x5
CACAGTGGCTAAGTTCTGC
>EI24H3_163884_x9510
TGTAAACATCCTACACTCTCAGC
>EI24H3_163952_x6
CTGTCTACACTTGCTGTGC
>EI24H3_164058_x10
TGAGGTAGTAGGTTGTATAGTTTA
>EI24H3_164035_x1
TGAGGTAGTAGGTTGTATAGTTTG
>EI24H3_164084_x892
TGTAAACATCCTACACTCTCAG
>EI24H3_164106_x3
GTGTCAGTTTGTCAAATACCCC
>EI24H3_164059_x16
AGCAGCATTGTACAGGGCT
>EI24H3_164073_x1
CTTTCAGTTGGATGTTTGC
>EI24H3_164193_x611
CTGAGATGAAGCACTGTAG
>EI24H3_164422_x2
CTGAGGTAGTAGTTTGTGCTGT
>EI24H3_164472_x49
TGTCAGTTCTGTAGGCCACT
>EI24H3_164477_x1
GTTCACAGTGGCTAAGTTCCG
>EI24H3_164519_x355
ACCCTGTAGAACCGAATTTGTGT
>EI24H3_165818_x39
GTGCCTACTGAGCTGATAAC
>EI24H3_165923_x225
GTGAGGTAGTAGGTTGTGTGGTT
>EI24H3_165968_x5
AATCTCTGCAGGCAACTGTG
>EI24H3_166197_x5
GGAATTCCTGGCAGAGTGATT
>EI24H3_166324_x11
CCCGTAGATCCGAACTTGTG
>EI24H3_166372_x29
TCACAGTGGCTAAGTTCTGCAT
>EI24H3_166692_x36
ACCATCGACCGTTGATTGTAC
>EI24H3_166660_x66
TAATCTCTGCAGGCAACTGT
>EI24H3_166738_x31
ACAGTAGTCTGCACATTGG
>EI24H3_166881_x3
TCCTTCATTCCACCGGAGTC
>EI24H3_166950_x149
ACAGCAGGCACAGACAGGCA
>EI24H3_167010_x437
ACCCTGTAGATCCGAATTTGTGT
>EI24H3_167028_x572
CTCGTACCGTGAGTAATAAT
>EI24H3_167160_x111
CCTGTCTACACTTGCTGTGC
>EI24H3_167305_x2
GCCTGTCAGTTCTGTAGGCCACTG
>EI24H3_167319_x7
ACTGTCTGGTAACGATGTT
>EI24H3_167400_x2
GCATTGCACTTGTCTCGGTCTGA
>EI24H3_167603_x16
TGCCTGCTGTGCTGATAATCAGT
>EI24H3_167650_x407
AGCTACATCTGGCTACTGGGTCTC
>EI24H3_167811_x99
TACTGCATCAGGAACTGATT
>EI24H3_168266_x19
TCACAGTGGCTAAGTTCTGC
>EI24H3_168209_x1
TACTGCCTGGTAATGATGAT
>EI24H3_168328_x20
CTGTCAGTTCTGTAGGCCAC
>EI24H3_168278_x2
TACCCTGTAGAACCGAATGT
>EI24H3_168533_x6
TTTGTTCGTTCGGCTCGCGTTAAG
>EI24H3_168648_x1
TTTGGTTATCTAGCTGTATGA
>EI24H3_169025_x2
ACCATCGAGTGTTGAGTGTAC
>EI24H3_169475_x3472
TGGAAGACTAGTGATTTTGTTG
>EI24H3_169501_x25
TAGCACCATTTGAAATCGGT
>EI24H3_169733_x1
AGCAGCATTGTACAGGGCTATGAGA
>EI24H3_169757_x7
ACTGTGCGTGTGACAGCGGCTAA
>EI24H3_169885_x4
ACAGGTGAGGTCCTTGGGAACA
>EI24H3_169965_x5
ATGAGGTAGTAGTTTGTATAGTT
>EI24H3_170552_x44
TCACATTGCCAGGGATTTCCA
>EI24H3_170664_x26
AACATTCAACGCTGTCGGTGAGTTTT
>EI24H3_170513_x53
AACATTCAACGCTGTCGGTGAGTTT
>EI24H3_170656_x1
AACATTCAACGCTGTCGGTGAGTTTG
>EI24H3_170822_x4
TGGGTCTTTGCGGGCAAGGT
>EI24H3_170986_x65
TTAATGCTAATCGTGATAGGG
>EI24H3_171049_x1
AGCCTCTTTACGGTGCTGCC
>EI24H3_171121_x7
TGGTCCCCTTCAACCAGCTGTA
>EI24H3_171280_x372
TTCACAGTGGCTAAGTTC
>EI24H3_171337_x11
CTATACAACCTACTGCCTTCCC
>EI24H3_171218_x1
GTAAACATCCCCGACTGGAAG
>EI24H3_171334_x3
GTACCGTGAGTAATAATG
>EI24H3_171496_x4
TCACATTGCCAGGGATTTC
>EI24H3_171522_x26
TGAGGTAGTAAGTTGTGTT
>EI24H3_171539_x1
AACCCGTAGATCCGAACTTGTGGT
>EI24H3_171541_x1
TAACAATCTAATGCCACGGTC
>EI24H3_171606_x1011
CTTTTTGCGGTCTGGGCTTGC
>EI24H3_171788_x289
AGCAGCATTGTACAGGGCTATCA
>EI24H3_171861_x13
ACCCGTAGATCCGATCTTGT
>EI24H3_172038_x22
CAGTGGTTTTACCCTATGGTAGG
>EI24H3_172045_x1
TCAGTTATCACAGTGCTGA
>EI24H3_172088_x8
GAGAACTGAATTCCATAGAT
>EI24H3_172194_x2
GGCTGCAACACAGGACATG
>EI24H3_172313_x110
TTCAAGTAATCCAGGATAGGCTTT
>EI24H3_172228_x150
TTTTGTTCGTTCGGCTCGCGTT
>EI24H3_172441_x28193
TGAGGTAGTAGATTGAATAGT
>EI24H3_172747_x70
CATCTTACGAGGCAGCATTGGA
>EI24H3_172805_x8
CTGGCTCAGTTCAGCAGGAACCG
>EI24H3_172777_x4
TAATCTCAGCTGGCAACTGT
>EI24H3_173121_x180
TTCAAGTAATCCAGGATAG
>EI24H3_173201_x17
CCAGTGTTCAGACTACCTGTTCA
>EI24H3_173272_x1
AACCATCGACCGTTGACT
>EI24H3_173219_x9870
CTGAGATGAAGCACTGTAGCT
>EI24H3_173404_x3
TCTACAGTGCATGTGTCTC
>EI24H3_173581_x2
TGTGCAAATCCATGCAAAACTC
>EI24H3_173527_x21
GAGGTAGTAGATTGAATAGTT
>EI24H3_173579_x410
TGTGCAAATCCATGCAAAACTG
>EI24H3_174153_x21
TCGTACCGTGAGTAATAA
>EI24H3_174168_x329
TCACAGTGAACCGGTCTCT
>EI24H3_174206_x1
TACTGCATCAGGAACTGA
>EI24H3_174340_x1516
AGGACTGTCCAACCTGAGAAT
>EI24H3_174432_x23089
AACCCGTAGATCCGATCTTGT
>EI24H3_174394_x1
TGGACGGAGAACTGATAAG
>EI24H3_174475_x8242
TGAGGTAGTAGTTTGTGCTGTT
>EI24H3_174641_x1
TTTAGTGTGATAATGGCGTTTG
>EI24H3_174700_x60
TACAGCAGGCACAGACAGGCAGA
>EI24H3_174882_x28
CAAAGTGCTTACAGTGCAGG
>EI24H3_175027_x6
AACAATATCCTGGTGCTGCCTGA
>EI24H3_175159_x69
GTAACAGCAACTCCATGTGG
>EI24H3_175166_x22740
TACCCTGTAGAACCGAATTTGTG
>EI24H3_175324_x8
GTCAGTTTGTCAAATACCCCA
>EI24H3_175432_x6
TTATCAGACTGGTGTTGGC
>EI24H3_175706_x3
TAATACTGCCTGGTAATGCC
>EI24H3_175768_x2
TATACAACCTACTGCCTTCC
>EI24H3_175698_x6
CCCTGTAGAACCGAATTTGTGT
>EI24H3_175885_x15519
TCAGTGCATTACAGAACTTTG
>EI24H3_175985_x34
TTTGTTCGTTCGGCTCGCGTTAA
>EI24H3_176062_x1098
TGAGGTAGTAGTTTGTGCTGT
>EI24H3_175950_x1
GGAAGACTAGTGATTTTGTT
>EI24H3_176104_x452
TCAGTAACAAGGATTCATCCTGT
>EI24H3_176416_x1
TAATTAGTATAGCCTGTTTTAGTG
>EI24H3_176444_x3
GATAACTGTACAGCCTCCTAGC
>EI24H3_176467_x1
TGTGCCCTTGGACTACATC
>EI24H3_176596_x6
GCCTGTCAGTTCTGTAGGCCACT
>EI24H3_176572_x2
GTGTTCAGACTACCTGTT
>EI24H3_176665_x4
CCCTGTAGATCCGGATTTGTGT
>EI24H3_176687_x92
CCCAGTGTTCAGACTACCTGTTCA
>EI24H3_176585_x4739
TTCACAGTGGTTAAGTTCTGCC
>EI24H3_177073_x35
TAATACTGCCTGGTAATG
>EI24H3_177094_x55
TAGCTTATCAGACTGGTGTTGGCTT
>EI24H3_177106_x2
TAGCTTATCAGACTGGTGTTGGCTG
>EI24H3_177143_x2
TCACATTGCCAGGGATTAC
>EI24H3_177173_x688
GTAACGGAACCCATAATGCAGC
>EI24H3_177263_x1
TCAGTTATCATGGTACCGGT
>EI24H3_177365_x7
CTATACAACCTACTGCCTTC
>EI24H3_177574_x45
ATAGCTTATCAGACTGGTGTTG
>EI24H3_177526_x49
GTGCCTACTGAGCTGATAACA
>EI24H3_177637_x14
CCCTGTAGAACCGAATTTGT
>EI24H3_177773_x1
ACCCTGTAGAACCGAATGTGT
>EI24H3_177850_x1
AGGCTGGTTAGATGGTTGTC
>EI24H3_177964_x1
AACCTGGCATACAATGTAGAT
>EI24H3_178130_x72
CTTTCAGTCGGATGTTTGCAGCA
>EI24H3_178139_x3
ACTGTACAGCCTCCTAGCTTTC
>EI24H3_178319_x12
TAATACTGTCTGGTAATG
>EI24H3_178291_x1601
AGCTACATTGTCTGCTGGGT
>EI24H3_178277_x100
AACCCGTAGATCCGAACTT
>EI24H3_178398_x1
CTAGCACCATTTGAAATCGG
>EI24H3_178624_x4603
CATTGCACTTGTCTCGGTCTGA
>EI24H3_178571_x2
ATTTGGTCCCCTTCAACCAGC
>EI24H3_179109_x2
AATACTGCCTGGTAATGATGATG
>EI24H3_179288_x2
CTGAGGTAGTAGGTTGTATAGT
>EI24H3_179337_x2
GCGACAACAGTCTGTAGGCTG
>EI24H3_179506_x338
TACTGCATCAGGAACTGATTGG
>EI24H3_179576_x34
GTACAGTACTATGATAACTGA
>EI24H3_179671_x870
AGTTCTTCACTGGCAAGCTTT
>EI24H3_179848_x2
CTCACAGTGAACCGGTCTCTTTT
>EI24H3_179840_x21
CTTTTTGCGGTCTGGGCTTG
>EI24H3_180048_x13
TTAATTAGTATAGCCTGTTTTAGT
>EI24H3_180129_x37
AGGACTGTCCAACCTGAGAA
>EI24H3_180179_x3
AATACTGTCTGGTAATGCC
>EI24H3_180865_x1856
TCAGTGCATTACAGAACTTT
>EI24H3_181014_x1
CGTACCGTGAGTAATAGTG
>EI24H3_181058_x60
TTTGTTCGTTCGGCTCGCG
>EI24H3_181242_x6
GAGGTAGTAGTTTGTATAGTT
>EI24H3_181414_x4
TATACAACCTACTGCCTTCCCT
>EI24H3_181487_x176
TCTTTGGTTATCTAGCTGTA
>EI24H3_181615_x89
GGATTCCTGGAAATACTGTTCTT
>EI24H3_181790_x57
AGCAGCATTGTACAGGGCTA
>EI24H3_182078_x37
TCCAGTTTTCCCAGGAATCC
>EI24H3_182211_x31
AAGTTCTGTGATACACTCCGACT
>EI24H3_182254_x1
AGGTGAGGTAGTAGGTTGTA
>EI24H3_182510_x44
TTAATGCTAATCGTGATAGG
>EI24H3_182474_x15
GCCACTGACTAACGCACATTG
>EI24H3_182694_x77
CAGTGTTCAGACTACCTGTTCA
>EI24H3_183128_x10
GAGATGAAGCACTGTAGCT
>EI24H3_183215_x35
GATTCCTGGAAATACTGTTC
>EI24H3_183468_x1
TGAGGTAGTAGGTTGTATGGTTTA
>EI24H3_183520_x1
CTACATTGTCTGCTGGGT
>EI24H3_183518_x11
AGAGCTTAGCTGATTGGTGAACAGT
>EI24H3_183573_x1
ACAGTAGTCCGCACATTGGTTAG
>EI24H3_183492_x1
CTACATCTGGCTACTGGGTCTCT
>EI24H3_183609_x27476
TACAGTACTGTGATAACTGA
>EI24H3_183781_x1
CCATAAAGTAGAAAGCACTA
>EI24H3_183763_x1
CAAAGTGCTCACAGTGCAGGTAGT
>EI24H3_183952_x4
AACTGGCCTACAAAGTCCC
>EI24H3_184025_x41
TTGTTCGTTCGGCTCGCGTTA
>EI24H3_184060_x1
AGCCTCTTTACGGTGCTGCCT
>EI24H3_184328_x67
TTAATGCTAATCGTGATAGGGG
>EI24H3_184345_x1
TCAAGGTCCACTGTGAACAC
>EI24H3_184555_x2
TGCTTTGACGATGTTGCACT
>EI24H3_184604_x10
TGGAATGTAAGGAAGTGTGTG
>EI24H3_184575_x534
TGGAGTGTGACAATGGTGTTT
>EI24H3_184652_x1
GTTCACAGTGGTTAAGTTCTG
>EI24H3_184714_x1
TGGCAAGATGTTGGCATAGCT
>EI24H3_184695_x2
CAGTTTTCCCAGGAATCCCT
>EI24H3_184879_x8
TGAGGTAGTAGATTGTATAGTTG
>EI24H3_185077_x18
GTGACATCATATGTACGGCTG
>EI24H3_185141_x9
TATACAACTTACTGTCTTTCC
>EI24H3_185262_x8
TGCAGTCCATGGGCATATAC
>EI24H3_185340_x6
TAATGCTAATCGTGATAGG
>EI24H3_185302_x72
TCCCTGAGACCCTTAACCTG
>EI24H3_185429_x19
GAGGTAGTAGATTGAATAGT
>EI24H3_185492_x4
GGCTTGTTTTAAGTTGCCTGC
>EI24H3_185439_x126
ACTCTTTCCCTGTTGCACTAC
>EI24H3_185544_x22115
TAATACTGCCTGGTAATGATG
>EI24H3_185527_x1
ATAAAGCTAGATAACCGAA
>EI24H3_186350_x1
CCTCTTTACGGTGCTGCCTTG
>EI24H3_186685_x8
AGTGGTTCTCAACAGTTCAACA
>EI24H3_186883_x86
TTTTTGCAGAAACGTTTCAGAT
>EI24H3_186903_x521
AACATTCATTGCTGTCGGTG
>EI24H3_187017_x11
TCACAGTGGCTAAGTTCTG
>EI24H3_187218_x371
TGAGGTAGTAGATTGTATAG
>EI24H3_187276_x5
TAGCTTATCAGACTGGTGTTGGCTGT
>EI24H3_187397_x14
ACCCTGTAGAACCGAATT
>EI24H3_187453_x571
AGCCACTGACTAACGCACATT
>EI24H3_187530_x4514
AACATTCAACGCTGTCGGTGAGT
>EI24H3_187764_x1
TAACACTGTCTGGTAACGATGTTTG
>EI24H3_187887_x8
ATAAAGTAGAAAGCACTA
>EI24H3_187934_x18
TTTCAGTCGGATGTTTGCAGCA
>EI24H3_188182_x60
TGAGGTAGTTGGTTGTATG
>EI24H3_188126_x5
TCAAGTAATCCAGGATAGG
>EI24H3_188215_x13
TCAGTTATCACAGTGCTGATG
>EI24H3_188044_x2
ACCTGGCATACAATGTAG
>EI24H3_188277_x2941
GGATTCCTGGAAATACTGTTCT
>EI24H3_188467_x205
TACAGTACTATGATAACTGA
>EI24H3_188569_x110
AACACTGTCTGGTAACGATG
>EI24H3_188709_x16
TTTGTTCGTTCGGCTCGC
>EI24H3_188768_x1
ACATTCATTGCTGTCGGT
>EI24H3_188835_x2
TGTGCGTGTGACAGCGGCTAA
>EI24H3_188893_x8
CTAATACTGCCTGGTAATGATGA
>EI24H3_188925_x23
GAGAACTGAATTCCATAGATGGT
>EI24H3_188947_x1598
TCAGTAACAAGGATTCATC
>EI24H3_189067_x263
AATACTGCCTGGTAATGATGAT
>EI24H3_189377_x91
TGTCAGTTTGTCAAATACCCC
>EI24H3_189336_x1
CAGAGCTTAGCTGATTGGTGAA
>EI24H3_189592_x65
ACCCTGTAGATCCGAATTTG
>EI24H3_189832_x2
GTATGTGCCCTTGGACTACA
>EI24H3_189929_x3
TCACAGTGGCTAAGTTCTGCATC
>EI24H3_190139_x4
GGAATGTAAAGAAGTATGTAT
>EI24H3_190111_x1342
TTGTGCTTGATCTAACCATGTGC
>EI24H3_190108_x671
TTGTGCTTGATCTAACCATGTGG
>EI24H3_190181_x2032
GTAGTGTTTCCTACTTTATGGA
>EI24H3_190281_x8
CAGTGCAATAGTATTGTCAAAGC
>EI24H3_190500_x51
TACCCTGTAGAACCGAATGTG
>EI24H3_190635_x26
TGTGCCTACTGAGCTGATAACA
>EI24H3_190652_x2
TGGCAAGATGTTGGCATAGC
>EI24H3_190703_x16
GGGTTCCTGGCGTGCTGATTT
>EI24H3_190786_x6
CCCTGTAGATCCGGATTTGTG
>EI24H3_190812_x5
CAGCTACATCTGGCTACTGGGT
>EI24H3_190875_x1
GAATGTAAAGAAGTATGTAT
>EI24H3_190938_x386
AACATTCATTGCTGTCGGTGGG
>EI24H3_190903_x246
TAACGGAACCCATAATGC
>EI24H3_191034_x2
CTACCACAGGGTAGAACCACGGA
>EI24H3_191063_x21
AGCTTATCAGACTGGTGTTGG
>EI24H3_191086_x1
GGCAAGATGTTGGCATAGCTG
>EI24H3_191135_x3
TAACCCGTAGATCCGATCTTGT
>EI24H3_191185_x1
TTGTGCAAATCTATGCAA
>EI24H3_191210_x26
ATCACATTGCCAGGGATTAC
>EI24H3_191641_x36
GTTCTTCACTGGCAAGCTTT
>EI24H3_191548_x3
CTGAGAACTGAATTCCATAGATGGTG
>EI24H3_191701_x2
TCAAGGTCCGCTGTGAACACG
>EI24H3_191784_x18
CTCGTACCGTGAGTAATAGTG
>EI24H3_194633_x2
ACTGTGCGTGTGACAGCGG
>EI24H3_194685_x5
AGTGTTTCCTACTTTATGG
>EI24H3_194728_x47
TGAGGTAGTTGGTTGTAT
>EI24H3_194939_x2
ACCATCGACCGTTGACTGTACCC
>EI24H3_195132_x2
CTGAGAACTGAATTCCAT
>EI24H3_195495_x1
TCACATTGCCAGGGATTACCACA
>EI24H3_195501_x1
TGGTCCCCTTCAACCAGCT
>EI24H3_195688_x4
CTACATTGTCTGCTGGGTTT
>EI24H3_195802_x21
AATACTGTCTGGTAATGCCGT
>EI24H3_195851_x2
AACAGCAACTCCATGTGG
>EI24H3_195895_x1
ATGGAATGTAAAGAAGTATGTAT
>EI24H3_196036_x30
TATGTGCCCTTGGACTACAT
>EI24H3_196184_x97
CGACAACAGTCTGTAGGCTG
>EI24H3_196291_x1
TTTTTGCAGAAACGTTTCA
>EI24H3_196404_x28
AGCTACATTGTCTGCTGG
>EI24H3_196455_x15
TGACTGTAGACTGTTACTGTAC
>EI24H3_191937_x6
TAACAGTCTACAGCCATGGT
>EI24H3_191945_x1
TTTCAGTTATCATGGTACCGGTGC
>EI24H3_192470_x3
CTGTCAGTTCTGTAGGCC
>EI24H3_192753_x1
CAGGACTGTCCAACCTGAGAAT
>EI24H3_192876_x1
ACAGGAACCTGAAACTGCCTGA
>EI24H3_192958_x1
TACATCTGGCTACTGGGTC
>EI24H3_192939_x2
AGCTGGTGTTGTGAATCAGGCCGC
>EI24H3_192940_x1
AGCTGGTGTTGTGAATCAGGCCGA
>EI24H3_193001_x42
TGCCTACTGAGCTGATAAC
>EI24H3_193125_x1
TTCCCTTTGTCATCCTATGCCTG
>EI24H3_193151_x54
TACCCTGTAGATCCGGATTT
>EI24H3_193556_x96
TCTACAGTGCATGTGTCTCCA
>EI24H3_194059_x45
TAGCAGCACGTAAATATT
>EI24H3_194141_x1
CACAGTGAACCGGTCTCT
>EI24H3_194227_x4
CAGAGCTTAGCTGATTGGTGA
>EI24H3_194454_x1
TACCCTGTAGATCCGGATTTGTGTA
>EI24H3_196624_x43
TATGTGCCCTTGGACTACA
>EI24H3_196677_x850
TGTAAACATCCTTGACTGGA
>EI24H3_196696_x1
GTGCAATATTGCTTATAGGGTC
>EI24H3_197148_x1
TGCCTGTCAGTTCTGTAGGCCA
>EI24H3_197122_x76
AACATTCAACGCTGTCGGTGAGTT
>EI24H3_197279_x1
TGGAAGACTTGTGATTTT
>EI24H3_197800_x148
TCTACAGTGCATGTGTCTCCAG
>EI24H3_197813_x5
CTATACAGTCTACTGTCTTTCC
>EI24H3_197892_x3
CCGTAGATCCGAACTTGT
>EI24H3_198060_x1
CTGTACAGCCTCCTAGCTTTCCT
>EI24H3_198168_x218
TGAGGTAGTAGGTTGTGTG
>EI24H3_198274_x5
CAGCATTGTACAGGGCTATG
>EI24H3_198372_x1
AGGGGAATTCCTGGCAGA
>EI24H3_198527_x2
GAGGTAGTAGTTTGTGCTGTT
>EI24H3_198631_x1
AAGCAGCATTGTACAGGGCTATG
>EI24H3_198920_x1
CTCACAGTGAACCGGTCTCTT
>EI24H3_198943_x12
ATAGCTTATCAGACTGGTGTTGGC
>EI24H3_198877_x1
TGCTCAGTAGTCAGTGTAGATCCT
>EI24H3_198974_x16
GTAAACATCCTTGACTGGAAGC
>EI24H3_199005_x6
ATTTGGTCCCCTTCAACCAGCTGT
>EI24H3_198938_x2
AAAGCTGGTAAAATGGAACC
>EI24H3_198984_x46
AATACTGCCTGGTAATGATG
>EI24H3_199231_x4
GGAAGACTAGTGATTTTGTTGT
>EI24H3_199465_x2
GAGGTAGTAGGTTGTGTGGTTT
>EI24H3_199666_x2
TTTGTGCTTGATCTAACCATGT
>EI24H3_199741_x3124
TGTAAACATCCCCGACTGGAAGCT
>EI24H3_199725_x1
TAATGCTAATCGTGATAGGGGTTT
>EI24H3_199779_x1
CACCTCCCCTGCAAACGTCCA
>EI24H3_199816_x4
TAATCTCTGCAGGCAACTGTGAT
>EI24H3_199818_x1
GAGGTAGTAGGTTGTGTGGT
>EI24H3_199920_x479
TGAGAACTGAATTCCATAG
>EI24H3_199929_x82
AATACTGCCTGGTAATGATGA
>EI24H3_202181_x2
TGTACAACCTTCTAGCTTTCC
>EI24H3_202306_x87060
AAGCTGCCAGCTGAAGAACTGT
>EI24H3_202443_x10094
TGAGGTAGTAGTTTGTATAGTT
>EI24H3_202546_x1
TCCCTGAGACCCTAACTTGTGAGCT
>EI24H3_202668_x6
ACAGTACTATGATAACTGA
>EI24H3_202660_x1
GCCTGTCAGTTCTGTAGGCCA
>EI24H3_202858_x3
TGTCTAATACTGTCTGGTAAT
>EI24H3_202981_x48
GTGAGGTAGTAGGTTGTGTGGTTT
>EI24H3_202975_x3
CTCGTGTCTTGTGTTGCAGC
>EI24H3_203162_x8
ATACTGCCTGGTAATGATGA
>EI24H3_203222_x2
GTGCAAACCCATGCAAAACTG
>EI24H3_203514_x2
ACAGTACTGTGATAACTGAAGGA
>EI24H3_203543_x19
AACCCGTAGATCCGATCT
>EI24H3_203592_x3825
TGGCTCAGTTCAGCAGGAACAG
>EI24H3_203585_x1
TACCCTGTAGAACCGAATTTGTGTC
>EI24H3_203739_x1
GCAGTGCAATATTAAAAGGGC
>EI24H3_200183_x5
CTGAGAACTGAATTCCATAGA
>EI24H3_200213_x1
GCTTTGACGATGTTGCACTAC
>EI24H3_200586_x3
CAAAGTGCTCACAGTGCAGG
>EI24H3_200572_x3
CCTTGGCTCTAGACTGCTTACT
>EI24H3_200820_x12199
TCCCTGAGACCCTAACTTGTG
>EI24H3_201024_x1
CGTGTTCACGGCGGACCTTGATT
>EI24H3_201190_x48
CACATTCATTGCTGTCGGTG
>EI24H3_201251_x1
TGCACAGCAAGTGTAGACA
>EI24H3_201450_x1
GAGACACTACAGTATAGATGATGTACTAT
>EI24H3_201545_x8
TTTTTGCAGAAACGTTTCAG
>EI24H3_201789_x40199
TAACACTGTCTGGTAACGATGT
>EI24H3_201793_x544
CCCAGTGTTCAGACTACCTGT
>EI24H3_201801_x632
TGTAAACATCCTACACTCAGC
>EI24H3_202019_x1
GCCTACTGAGCTGATAAC
>EI24H3_202177_x656
CGACAACAGTCTGTAGGCTGT
>EI24H3_202249_x30
TACAGTACTGTGATAACTGAAGG
>EI24H3_203873_x1120
AGCTACATCTGGCTACTGGGT
>EI24H3_204270_x1
CATTCAACGCTGTCGGTGAGTT
>EI24H3_204411_x1
CTCACAGTGAACCGGTCTCTTTTT
>EI24H3_204512_x1
GATAACTGTACAGCCTCCTAG
>EI24H3_204669_x1
AAAAGTGCTGTTTGTGCAGGTAGC
>EI24H3_204678_x31
AAAAGTGCTGTTTGTGCAGGTAGT
>EI24H3_204656_x1
AACTGTACAACCTTCTAGCTT
>EI24H3_204742_x4
CAAAGTGCTTACAGTGCA
>EI24H3_204876_x5
CCAGTGTTCAGACTACCTGT
>EI24H3_204956_x1
AGGTGAGGTAGTAGGTTGTATAG
>EI24H3_205288_x3
GCCTGTCAGTTCTGTAGGC
>EI24H3_205455_x18
AGGACTGTCCAACCTGAG
>EI24H3_205492_x48
GTAACAGCAACTCCATGTGGAA
>EI24H3_205549_x2
TAGCTTATCAGACTGGTGTTGGCTGTTA
>EI24H3_205612_x3
TACATCATCTATACTGTAGTG
>EI24H3_205850_x1
ATGGCACTGGTAGAATTCACTGTG
>EI24H3_206330_x1
ATACTGTCTGGTAATGCCG
>EI24H3_206444_x3
CCTATTCATGATTACTTGCACT
>EI24H3_206472_x88
TAAAGTGCTTATAGTGCAGGTAGT
>EI24H3_206710_x95
TGGAGTGTGACAATGGTGTT
>EI24H3_206620_x2
AGATGAAGCACTGTAGCTCGG
>EI24H3_206688_x2
AACCTGGCATACAATGTAGATTTC
>EI24H3_206698_x1
CAGATTCGATTCTAGGGG
>EI24H3_207048_x59
AATGACACGTTTTCTCCCGG
>EI24H3_207102_x9255
TGAGGTAGTAGATTGTATAGTT
>EI24H3_207280_x100
ATCACATTGCCAGGGATT
>EI24H3_207310_x4
TAGCAGCACGTAAATATTGGTG
>EI24H3_207427_x179
TAAAGTGCTTATAGTGCAGGT
>EI24H3_207434_x79
GTTCTTCACTGGCAAGCTTTA
>EI24H3_207439_x9
ATTGCACTTGTCCCGGCCTGTA
>EI24H3_207603_x1
TGGTCCCCTTCAACCAGC
>EI24H3_207828_x51
AGCTGCCAGCTGAAGAACTG
>EI24H3_209824_x100
TAATCTCAGCTGGCAACTGTG
>EI24H3_210289_x1
GTACCCTGTAGAACCGAATT
>EI24H3_210315_x5
ATGCAGTCCATGGGCATATAC
>EI24H3_211010_x684
GGATTCCTGGAAATACTGTTC
>EI24H3_211073_x10
TCAGTGCATGACAGAACTTTG
>EI24H3_211385_x2
TGTACAACCTTCTAGCTTTCCT
>EI24H3_211505_x33
TTTTTTGCAGAAACGTTTCAG
>EI24H3_211596_x8
TTCACAGTGGCTAAGTTCAGTGT
>EI24H3_211812_x142
TGGTCCCCTTCAACCAGCTGT
>EI24H3_211993_x1
CCACTGACTAACGCACATTG
>EI24H3_212063_x345
GTCCAGTTTTCCCAGGAATCCCTT
>EI24H3_212071_x15
AGTGGTTTTACCCTATGGTA
>EI24H3_212334_x3
GAACTGAATTCCATAGATG
>EI24H3_212339_x1632
TCCAGTTTTCCCAGGAATCCCT
>EI24H3_212585_x4
CAGGCAGCTAAAGCAAGTCTG
>EI24H3_212703_x1
GAAATGTTTAGGACCACTTGA
>EI24H3_207909_x271
ACCATCGACCGTTGACTGTACC
>EI24H3_208133_x83
TGAGGTAGTAGATTGTATA
>EI24H3_208128_x3
GGCTCAGTTCAGCAGGAACA
>EI24H3_208071_x1
ATAAAGCTAGATAACCGAAAGTA
>EI24H3_208203_x9
GTGCCTACTGAGCTGATAACAG
>EI24H3_208065_x3
AAACCATCGACCGTTGACTGT
>EI24H3_208249_x165
TAGCAGCACGTAAATATTGGT
>EI24H3_208235_x932
TAGCAGCACGTAAATATTGGA
>EI24H3_208397_x4
CAGTGCAATAATGAAAGGGCAT
>EI24H3_208744_x5
TGTAAACATCCTACACTCA
>EI24H3_208822_x51
TAAGGTGCATCTAGTGCAGAT
>EI24H3_209015_x9
ACTGTGCGTGTGACAGCGGCTA
>EI24H3_209324_x378
CGTACCGTGAGTAATAATG
>EI24H3_209296_x7
CTATACAGTCTATTGCCTTC
>EI24H3_209372_x5
AAACCCGTAGATCCGAACTTGTG
>EI24H3_209529_x839
TATGGCTTTTTATTCCTATCTGA
>EI24H3_214969_x101
GGTGCAGTGCTGCATCTCTGGTCA
>EI24H3_215179_x1
AACTGTACAGCCTCCTAGCTTT
>EI24H3_215381_x263
TGAGGTAGTAGATTGAATA
>EI24H3_215315_x3
GCAGTCCATGGGCATATAC
>EI24H3_215603_x1
CTATACAATCTATTGCCTTCCC
>EI24H3_216011_x33
TGCCTGTCTACACTTGCTGTG
>EI24H3_216059_x1
ACTGTACAACCTCCTAGCTTTC
>EI24H3_216103_x1
CCTGTAGATCCGGATTTGT
>EI24H3_216239_x149
ATGTGCCCTTGGACTACATCGT
>EI24H3_216438_x80
TCGTACCGTGAGTAATAGTG
>EI24H3_216499_x70
TAGCACCATTTGAAATCGGTTA
>EI24H3_216653_x2
AAGCCACTGACTAACGCACAT
>EI24H3_216611_x175
TACAGTACTATGATAACTGAAG
>EI24H3_216707_x12
CACATTCATTGCTGTCGGT
>EI24H3_216730_x1
ACAGTAGTCCGCACATTGGT
>EI24H3_216814_x1
AGGTAGTAGATTGTATAGTTGT
>EI24H3_212773_x2
AACAGTAGTCCGCACATTGGTT
>EI24H3_212954_x1
ACATTCATTGCTGTCGGTGGGTT
>EI24H3_212973_x1
CCCTGAGACCCTAACTTGTGAC
>EI24H3_213362_x6
TAGTGCAATATTGCTTATAGG
>EI24H3_213369_x11
ACCCGTAGATCCGATCTTGTG
>EI24H3_213446_x737
TGTAAACATCCCCGACTGG
>EI24H3_213418_x3
GCTGCCAGCTGAAGAACTGTT
>EI24H3_213431_x1
TGTAAACATCCTTGACTGGAAGCTG
>EI24H3_213608_x49
CTATACAGTCTATTGCCTTCC
>EI24H3_213846_x11
GAGGTAGTAGGTTGTGTGGTT
>EI24H3_213875_x21
TCGTACCGTGAGTAATAGTGC
>EI24H3_213948_x7
ATTGCACTTGTCTCGGTCTGA
>EI24H3_213856_x2
CCTTGGCTCTAGACTGCTTACTG
>EI24H3_214423_x762
TTCAAGTAATCCAGGATA
>EI24H3_214889_x7
CCGTAGATCCGAACTTGTG
>EI24H3_214998_x2
GGATTCCTGGCAGAGTGATT
>EI24H3_218915_x1
CTGTACAGCCTCCTAGCTTTC
>EI24H3_218943_x4
TCCATAAAGTAGAAAGCA
>EI24H3_218990_x14
AACACTGTCTGGTAACGATGTTT
>EI24H3_219361_x2
AGGTAGTAGATTGAATAGTTG
>EI24H3_219328_x41
TCACAGTGAACCGGTCTCTTTTC
>EI24H3_219397_x1
GTGCAGTGCTGCATCTCTG
>EI24H3_219362_x2
CTGTAAACATCCTACACTCAGCT
>EI24H3_219588_x1
AACAGCAACTCCATGTGGAA
>EI24H3_219647_x21
CTGAGAACTGAATTCCATAGAT
>EI24H3_219674_x252
TACCACAGGGTAGAACCACGGAC
>EI24H3_219751_x2
AATCACATTGCCAGGGATTTCCA
>EI24H3_219776_x31
TTGCATAGTCACAAAAATGATC
>EI24H3_219801_x871
AACATTCATTGCTGTCGGTGGGT
>EI24H3_220171_x59
GTGCCTGCTGTGCTGATAATCA
>EI24H3_220449_x2
GATTCCTGGAAATACTGTT
>EI24H3_220601_x2
CATCTTACGAGGCAGCATTG
>EI24H3_216887_x285
TCCATAAAGTAGAAAGCACT
>EI24H3_216988_x2
CTGCAACACAGGACATGGG
>EI24H3_217069_x1
TGAGGTAGTAAGTTGTGTTGTTGTTGGGGA
>EI24H3_217157_x1
TAGTGCAATATTGCTTAT
>EI24H3_217145_x37
ACCCGTAGATCCGAACTTG
>EI24H3_217502_x2
TCAAGTAATCCAGGATAGGCTT
>EI24H3_217571_x1
CCTGAGACCCTAACTTGTGA
>EI24H3_218018_x158829
TGAGAACTGAATTCCATAGATGG
>EI24H3_218141_x217
TGTAAACATCCTTGACTG
>EI24H3_218071_x2
CAGTGTTCAGACTACCTGT
>EI24H3_218223_x1
GTGAGGTAGTAGATTGTATAGT
>EI24H3_218180_x266
ACCCTGTAGAACCGAATTTG
>EI24H3_218511_x117
AAAAGTGCTGTTTGTGCAGGT
>EI24H3_218687_x1
TTCCTGTAGAGACGTATTTGC
>EI24H3_218778_x1
TGGACGTTAGCTCTGGTGGTGA
>EI24H3_218774_x17
TCTTTGGTTATCTAGCTGT
>EI24H3_220623_x1
ACCGTGGCTTTAGATTGTT
>EI24H3_220673_x2
TAAAGCTGCCAGCTGAAGAACTGT
>EI24H3_220605_x3
TTTGGCACTAGCACATTTTTG
>EI24H3_220978_x6
CTAGCACCATTTGAAATCAGT
>EI24H3_221001_x327
CAGTAGTCTGCACATTGGTT
>EI24H3_221145_x68
ATAGCTCTTTGAATGGTACTGC
>EI24H3_221201_x1
CAGTGCATGTGTCTCCAGT
>EI24H3_221608_x27
AGATGAAGCACTGTAGCTC
>EI24H3_221576_x3411
TTCAAGTAATCCAGGATAGGTT
>EI24H3_221692_x3899
ACAGTAGTCTGCACATTGGTTA
>EI24H3_221804_x106
TTTTGCAGAAACGTTTCAGA
>EI24H3_221846_x3
CTACAGTATAGATGATGTACTAT
>EI24H3_221926_x13
ACAGTACTGTGATAACTGA
>EI24H3_222320_x1
TGTGCTTGATCTAACCATGTGGT
>EI24H3_222473_x1
AAAGTGCTTATAGTGCAGGTAG
>EI24H3_222513_x219
GTAAACATCCTTGACTGGAAGCT
>EI24H3_222538_x3
ATGAGGTAGTAGGTTGTATAGT
>EI24H3_222690_x2
ACCATCGACCGTTGGCTGTGC
>EI24H3_223305_x7071
TGAGGTAGTTGGTTGTATGGTT
>EI24H3_223355_x12
TGTGAAATGTTTAGGACCACT
>EI24H3_223337_x1
ACCGGGAACTTCGTGTCAGC
>EI24H3_223366_x1
CAGTGAACCGGTCTCTTTTT
>EI24H3_223396_x1
TTGTTCACAGTGGCTAAGTTC
>EI24H3_223557_x6
AGCTTATCAGACTGGTGTTGGCT
>EI24H3_223581_x56
GTGAAATGTTTAGGACCACT
>EI24H3_223862_x55
TGAGGTAGTAGATTGAATAGTTG
>EI24H3_223873_x1
AGTAACAAGGATTCATCCT
>EI24H3_224290_x11
TTTGTTCGTTCGGCTCGCGTTAC
>EI24H3_224639_x1388
TAATACTGTCTGGTAATGCCGT
>EI24H3_224686_x1
ACTATATATCAAACATATTCC
>EI24H3_225108_x1
TGCCTACTGAGCTGATTACAGT
>EI24H3_225073_x2
CTAATACTGCCTGGTAATG
>EI24H3_225163_x2198
CTCGTACCGTGAGTAATAATGC
>EI24H3_225244_x3
TCAGTGCATTACAGAACTTTGTTT
>EI24H3_225288_x21438
TCGTACCGTGAGTAATAATGCA
>EI24H3_225325_x334
TGTAAACATCCTTGACTGG
>EI24H3_225398_x15
AAAGCTGCCAGCTGAAGAAC
>EI24H3_225454_x2
TGAGGTAGTAGTTTGTATAGTTTT
>EI24H3_225501_x5
GTACAGTACTGTGATAAC
>EI24H3_225827_x2523
TGGAATGTAAAGAAGTATGTATT
>EI24H3_225835_x70
TGGAATGTAAAGAAGTATGTATC
>EI24H3_225887_x41
TGGAATGTAAAGAAGTAT
>EI24H3_225971_x253
CAAAGTGCTTACAGTGCAGGT
>EI24H3_226321_x161
GAGAACTGAATTCCATAGATGG
>EI24H3_226571_x92
ACCTGGCATACAATGTAGATTTCTGT
>EI24H3_227030_x1
CTGGCTCAGTTCAGCAGGAACAG
>EI24H3_227053_x64
TGAGGTAGTAGGTTGTATGG
>EI24H3_227191_x1
TAGGTAGTTTCATGTTGTTGGGATT
>EI24H3_227135_x403
TGAGATGAAGCACTGTAG
>EI24H3_227253_x168
TCTTTGGTTATCTAGCTGTATGA
>EI24H3_227435_x13
TAACAGCAACTCCATGTGGA
>EI24H3_228134_x300462
ATGACCTATGAATTGACAGC
>EI24H3_228198_x70
TAGCACCATTTGAAATCAGTG
>EI24H3_228376_x7
GCTACATCTGGCTACTGGGTCTC
>EI24H3_228437_x1
CTCAGTAACAAGGATTCATC
>EI24H3_228594_x7541
TGTAAACATCCCCGACTGGAAG
>EI24H3_228692_x221
TCCATAAAGTAGAAAGCACTA
>EI24H3_228838_x105
CTGTCAGTTCTGTAGGCCACT
>EI24H3_228843_x5
TCCTCATTGTGCATGCTGTGTG
>EI24H3_228869_x2
CTAACACTGTCTGGTAACGATGTT
>EI24H3_229064_x1466
CTTTCAGTCGGATGTTTGCAG
>EI24H3_229604_x15
TAACAGCAACTCCATGTGG
>EI24H3_229572_x1
TTTGCGGTCTGGGCTTGC
>EI24H3_229621_x209
TGAGGTAGTAGGTTGTATGGTTT
>EI24H3_229853_x3
GTTCACAGTGGCTAAGTTCCGC
>EI24H3_229806_x26
CAAATACGTCTCTACAGGAAT
>EI24H3_229797_x1
TCCCAGTGTTCAGACTACCTGTTC
>EI24H3_229965_x357
TAATACTGCCTGGTAATGAT
>EI24H3_229961_x2
TTAAAGGGAATTTGCGACTGTTA
>EI24H3_230080_x1
TGCAGGCTGGTTAGATGGT
>EI24H3_230131_x16
AACACTGTCTGGTAACGATGTT
>EI24H3_230096_x1
GTATGTGCCCTTGGACTACATC
>EI24H3_230188_x3
CCCTGAGACCCTAACTTGTG
>EI24H3_230493_x3
AGAACTGAATTCCATAGATGGT
>EI24H3_230497_x1
CACAGGGTAGAACCACGGA
>EI24H3_230749_x1
GTCTGAGATGAAGCACTGTAGC
>EI24H3_231010_x4
TAGTGTTTCCTACTTTATG
>EI24H3_231134_x8
GTCAGTTTGTCAAATACCCCAA
>EI24H3_231130_x2
CCATCGACCGTTGATTGTAC
>EI24H3_231289_x234
TTTTTTGCAGAAACGTTTCAGA
>EI24H3_231366_x45
GTGACATCATATGTACGGCTGC
>EI24H3_231599_x154
TCAGTAACAAGGATTCATCC
>EI24H3_231626_x1
TTTCAGTCTGATGTTTGC
>EI24H3_231623_x223
TCCCTGAGACCCTAACTTG
>EI24H3_231775_x3365
TGTAAACATCCCCGACTGGA
>EI24H3_231972_x194
CCAGTGTTCAGACTACCTGTTC
>EI24H3_232112_x76
TGGTCGTATGTATGACGTCATT
>EI24H3_232139_x23
GTAGTGTTTCCTACTTTATG
>EI24H3_232262_x2255
TGTAAACATCCTTGACTGGAAG
>EI24H3_232421_x1
GGTCCAGTTTTCCCAGGAATCC
>EI24H3_232558_x14
GTAGTGTTTCCTACTTTAT
>EI24H3_232648_x26
CTATACAGTCTATTGCCTTCCTT
>EI24H3_232859_x1
TAACAGTCTACAGCCATGG
>EI24H3_233006_x326
TGGAGTGTGACAATGGTGTTTG
>EI24H3_233032_x1
AGTGCATTACAGAACTTT
>EI24H3_233055_x3
CTCACAGTGAACCGGTCTCTTT
>EI24H3_233078_x20
ATCACATTGCCAGGGATTACCACA
>EI24H3_233163_x6
CAGTGCAATATTAAAAGGG
>EI24H3_233390_x4
TGTAAACATTCCCGACTGGA
>EI24H3_233786_x4
TAGGTAGTTTCAAGTTGTTG
>EI24H3_233707_x1
CTTGTGCTTGATCTAACCATG
>EI24H3_233794_x1
GGATTCCTGGAAATACTGT
>EI24H3_234159_x1
ACAGATTCGATTCTAGGGGAG
>EI24H3_234540_x191
TTAATTAGTATAGCCTGTTTT
>EI24H3_234769_x1
CCCTGAGACCCTAACTTGTGACG
>EI24H3_234714_x1
TCACAGTGGCTAAGTTCT
>EI24H3_234707_x2
GTACCGTGAGTAATAATGCA
>EI24H3_234928_x2823
TGAGGTAGTAGGTTGTATGGTT
>EI24H3_234940_x805
TCACAGTGAACCGGTCTCTT
>EI24H3_234873_x1
CGTGTTCACGGCGGACCTTGAT
>EI24H3_235066_x2
ATCCCAGTGTTCAGACTACCT
>EI24H3_235258_x2563
ACCCTGTAGATCCGGATTTGT
>EI24H3_235547_x1
GAGGTAGTTGGTTGTATGGTTT
>EI24H3_235662_x1
CGGTGCAGTGCTGCATCTCTGGTC
>EI24H3_235699_x58
TAAGGTGCATCTAGTGCAGA
>EI24H3_235732_x1
CAGGTGAGGTCCTTGGGAA
>EI24H3_235749_x370
ACCATCGACCGTTGATTGTACC
>EI24H3_235953_x7
ATTATTACTTTTGGTACGCGC
>EI24H3_236196_x32
CACATTCATTGCTGTCGGTGG
>EI24H3_236315_x44
TCCTTCATTCCACCGGAGTCT
>EI24H3_236459_x7
TGTAAACATTCCCGACTGGAAG
>EI24H3_236717_x1
TGCCTGTCAGTTCTGTAGGCC
>EI24H3_236727_x1
GTCATTTTTGTGATGTTGCAGCT
>EI24H3_236828_x6
TGCCTACTGAGCTGATAACAG
>EI24H3_237079_x26874
TAGCTTATCAGACTGGTGTTG
>EI24H3_237127_x55
TACCACAGGGTAGAACCAC
>EI24H3_237318_x22
TTTGGTCCCCTTCAACCAGC
>EI24H3_237525_x100
TGCCTACTGAGCTGATAACAGTT
>EI24H3_237653_x7
ACCCTGTAGATCCGGATTTGTGTA
>EI24H3_237712_x134
TGCCTGCTGTGCTGATAATC
>EI24H3_237763_x13
TGGAAGACTAGTGATTTT
>EI24H3_238073_x12
TTTGGTCCCCTTCAACCAGCTGTA
>EI24H3_238099_x8
ATATAGGGATGGAAGCCATGCA
>EI24H3_238246_x2
TCACATTGCCAGGGATTACCAC
>EI24H3_238323_x1
ACCTATGAATTGACAGCCAGTG
>EI24H3_238448_x72
AACCATCGACCGTTGACTGTA
>EI24H3_238620_x75
TGAAATGTTTAGGACCACTTGA
>EI24H3_238702_x1
GTCTAATACTGTCTGGTAATG
>EI24H3_238596_x5
ACCCTGTAGAACCGAATTT
>EI24H3_238777_x2993
TTCAAGTAATCCAGGATAGGC
>EI24H3_238782_x1484
TTCAAGTAATCCAGGATAGGT
>EI24H3_239049_x3
CTATACAATCTACTGTCTTT
>EI24H3_239019_x10
CTAGCACCATTTGAAATCAGTG
>EI24H3_239086_x31
AGAGCTTAGCTGATTGGTGA
>EI24H3_239219_x23
GTGAGGTAGTAGGTTGTGTG
>EI24H3_239205_x5
ATAAAGTAGAAAGCACTACT
>EI24H3_239145_x1
CAGTCCATGGGCATATACACT
>EI24H3_239276_x5
ACATTCATTGCTGTCGGTGGGT
>EI24H3_239342_x1
TGAAACGTTTTAGCCAAA
>EI24H3_239355_x67
TGTGCAAATCCATGCAAAACTGA
>EI24H3_239547_x18
TGGACGGAGAACTGATAAGGG
>EI24H3_239642_x43
CCCTGAGACCCTTAACCTGTG
>EI24H3_239836_x10
TTTGCAGAAACGTTTCAGAT
>EI24H3_239968_x26
TCACAGTGGCTAAGTTCTGCA
>EI24H3_240076_x2
GTTCTTCACTGGCAAGCTTTAT
>EI24H3_240228_x126
ACCTGGCATACAATGTAGATTT
>EI24H3_240233_x20046
CCCAGTGTTCAGACTACCTGTT
>EI24H3_240253_x13
ACCTGGCATACAATGTAGATTTCT
>EI24H3_240324_x11683
TGAGGTAGTAGGTTGTATAGT
>EI24H3_240780_x384
AACCCGTAGATCCGAACTTGTGG
>EI24H3_242274_x5
ACCCTGTAGATCCGAATT
>EI24H3_242234_x2
AAACCATCGACCGTTGATTGTA
>EI24H3_242420_x26
GCAGTCCATGGGCATATACAC
>EI24H3_242678_x221
GAGATGAAGCACTGTAGCTC
>EI24H3_242610_x1
TCCTTCATTCCACCGGAG
>EI24H3_242591_x5
TGATATGTTTGATATTCGGTT
>EI24H3_242888_x1
CATCTTACGAGGCAGCATT
>EI24H3_243146_x4
GTGAAATGTTTAGGACCAC
>EI24H3_243147_x5
AGAACTGAATTCCATAGATG
>EI24H3_243210_x2
TCACATTGCCAGGGATTACCA
>EI24H3_243246_x5690
CCTGTCAGTTCTGTAGGCCACT
>EI24H3_243371_x1
CCTGTAGATCCGGATTTGTGT
>EI24H3_243344_x324
TTCACAGTGGTTAAGTTCT
>EI24H3_243472_x59
CAGGCTGGTTAGATGGTTG
>EI24H3_243524_x1
CAAAGTGCTTACAGTGCAGGTAGTT
>EI24H3_243611_x11
CAGAGCTTAGCTGATTGGTGAAC
>EI24H3_240791_x884
TTGTGCTTGATCTAACCATG
>EI24H3_240816_x1523
TGTAACAGCAACTCCATG
>EI24H3_240919_x8
TACCCTGTAGATCCGAATTTG
>EI24H3_240942_x1
CAGGACTGTCCAACCTGAGAATG
>EI24H3_241128_x75
GCAGTCCATGGGCATATACACT
>EI24H3_241179_x8
CTGAGAACTGAATTCCATAGATGGT
>EI24H3_241234_x1
ACTATATATCAAACATATTCCTA
>EI24H3_241308_x1
TTGTTCGTTCGGCTCGCGTTAAG
>EI24H3_241614_x372
CATAAAGTAGAAAGCACTA
>EI24H3_241835_x340
AGCTACATCTGGCTACTGGG
>EI24H3_241790_x2
CAGTGTTCAGACTACCTGTTCAT
>EI24H3_241973_x3
GGCTGCAACACAGGACATGG
>EI24H3_242093_x1
AGTTCTTCAGCTGGCAGCTTT
>EI24H3_242094_x2
TATACAGTCTATTGCCTTCCTT
>EI24H3_242139_x2787
ATCACATTGCCAGGGATTTCCA
>EI24H3_242216_x213
TCCCTGAGACCCTTAACCTGTGA
>EI24H3_243793_x4
TTATCAGACTGGTGTTGGCT
>EI24H3_243715_x1
AACCAATGTGCAGACTACTGTA
>EI24H3_243780_x1
GAGGTAGTTGTTTGTACAGT
>EI24H3_243841_x1
CAACGCTGTCGGTGAGTT
>EI24H3_243926_x134
TCGTGTCTTGTGTTGCAGCC
>EI24H3_243999_x1
CAAGTAATCCAGGATAGGCTTT
>EI24H3_243971_x1
GCAAGATGTTGGCATAGCTG
>EI24H3_244233_x30
AACCCGTAGATCCGATCTT
>EI24H3_244292_x1
CTGAGGTAGTAGGTTGTATGGTTT
>EI24H3_244410_x1760
TGAGGTAGTAGATTGAAT
>EI24H3_244480_x1
AGTGTAAACATCCTACACTCTCAGC
>EI24H3_244745_x169
CTGAGGTAGTAGATTGAATAGTT
>EI24H3_244673_x1229
GTAACGGAACCCATAATGCAGCT
>EI24H3_244918_x3
TGCTCAGTAGTCAGTGTAG
>EI24H3_244845_x2
CTATACAGTCTATTGCCTT
>EI24H3_244964_x1
TAAAGCTGCCAGCTGAAGAAC
>EI24H3_245177_x1787
ACCCTGTAGAACCGAATTTGT
>EI24H3_245399_x1096
ATGACCTATGAATTGACAGCCAG
>EI24H3_245423_x3618
TATGTGCCCTTGGACTACATCGT
>EI24H3_245468_x12913
TAATACTGCCTGGTAATGATGAT
>EI24H3_245450_x1286
TGAGGTAGTAAGTTGTGTTGT
>EI24H3_245447_x1
GCTTGATCTAACCATGTG
>EI24H3_245521_x31
TGGCAAGATGTTGGCATAGCTG
>EI24H3_245574_x1
TTTAGTGTGATAATGGCGTT
>EI24H3_245588_x8
AACATTCATTGCTGTCGG
>EI24H3_245772_x6
ATGAGGTAGTAGGTTGTATAGTT
>EI24H3_245880_x15
CCACAGGGTAGAACCACGG
>EI24H3_245967_x86
TAGGTAGTTTCATGTTGTTG
>EI24H3_245965_x2
TTTTTTGCAGAAACGTTTCAGAT
>EI24H3_245968_x1875
TGTAAACATCCTACACTCTCAGCT
>EI24H3_246130_x1533
CAGTGGTTTTACCCTATGGTA
>EI24H3_246149_x42
TAATACTGCCTGGTAATGATGATG
>EI24H3_248515_x1
GATGAAGCACTGTAGCTCGGGA
>EI24H3_248714_x429
CTGTCAGTTCTGTAGGCCACTG
>EI24H3_248747_x2
AGGTAGTAGGTTGTGTGGTTT
>EI24H3_248720_x194
TCTTTGGTTATCTAGCTGTATG
>EI24H3_248831_x1
AAGCCCTTACCCCAAAAAGTAT
>EI24H3_249003_x2
AACAGCAACTCCATGTGGA
>EI24H3_249224_x2177
TAAAGTGCTTATAGTGCAGGTAG
>EI24H3_249396_x2
CACATTGCCAGGGATTTCCAAT
>EI24H3_249400_x402
TAACACTGTCTGGTAACG
>EI24H3_249669_x6
CGTGTCTTGTGTTGCAGCCA
>EI24H3_249614_x280
CAGTAGTCTGCACATTGGTTA
>EI24H3_249908_x1
AGATTCGATTCTAGGGGAGT
>EI24H3_250047_x1
GTAACAGCAACTCCATGTG
>EI24H3_250198_x5
ACTATATATCAAACATATTCCT
>EI24H3_250293_x1
ACTGTAGACTGTTACTGTACT
>EI24H3_250367_x3
CATTGCACTTGTCTCGGT
>EI24H3_246171_x1
GAATTCCTGGCAGAGTGATTT
>EI24H3_246372_x18
TCAGTTATCATGGTACCGGTGC
>EI24H3_246358_x1
CAGTCCATGGGCATATACAC
>EI24H3_246769_x1
CCATTATTACTTTTGGTACGC
>EI24H3_246652_x30
AACCATCGACCGTTGACTGTGC
>EI24H3_247101_x5
TCCAGCATCAGTGATTTTGTTGC
>EI24H3_247257_x186
ACAGCAGGCACAGACAGGCAGA
>EI24H3_247214_x90
AACCCGTAGATCCGAACT
>EI24H3_247357_x1
TCTAGCACCATTTGAAATCAGT
>EI24H3_247495_x4
AACGCCATTATCACACTAAAT
>EI24H3_247393_x77
TAGCACCATTTGAAATCAGT
>EI24H3_247584_x7
ATGGCACTGGTAGAATTCACTGT
>EI24H3_247669_x600
TAGCTTATCAGACTGGTG
>EI24H3_247672_x13
ACCACAGGGTAGAACCACGGACG
>EI24H3_247771_x1
TAGCAGCATGTAAATATTGG
>EI24H3_248325_x26
AAACCCGTAGATCCGATCTTGT
>EI24H3_250336_x176
TCAGTAACAAGGATTCAT
>EI24H3_250846_x2
TGTACAGCAGGCACAGACAGGC
>EI24H3_250972_x9
GTTAACTGTACAACCTTCTAG
>EI24H3_251284_x4
AACTGGCCTACAAAGTCC
>EI24H3_251494_x18
CAGTAGTCTGCACATTGGT
>EI24H3_251677_x1
TGTGCAAATCCATGCAAAACTGATT
>EI24H3_251804_x1
ACAGATTCGATTCTAGGGGA
>EI24H3_251831_x1
AGGTAGTCTGAACACTGGGATG
>EI24H3_252126_x41
GTGCCTGCTGTGCTGATAATC
>EI24H3_252391_x1
CCTGTAGAACCGAATTTGTG
>EI24H3_252586_x1
CACTGTCTGGTAACGATG
>EI24H3_252737_x2
TACATCTGGCTACTGGGT
>EI24H3_252849_x4
TAATCTCTGCAGGCAACTG
>EI24H3_253088_x4
TAGGTAGTTTCAAGTTGTTGG
>EI24H3_253256_x29
AGCTGGTAAAATGGAACCAA
>EI24H3_253813_x1
GTAAACATCCTTGACTGGA
>EI24H3_253726_x1
TGTGCGTGTGACAGCGGCTAAC
>EI24H3_253982_x1
AGTGTTTCCTACTTTATGGATG
>EI24H3_254050_x2
GCCTGTCTACACTTGCTGTGCA
>EI24H3_254103_x340
AGCTACATCTGGCTACTGGGTC
>EI24H3_254187_x11
TGGACGGAGAACTGATAAGGGC
>EI24H3_254267_x178
CATTGCACTTGTCTCGGTCT
>EI24H3_254252_x1
TAGGTTGTGTGGTTTCAGGGTT
>EI24H3_254364_x1
CTTTGGTTATCTAGCTGTAT
>EI24H3_254785_x8
AGAACTGAATTCCATAGATGG
>EI24H3_254880_x3
TAATTAGTATAGCCTGTT
>EI24H3_254977_x20
AGGACTGTCCAACCTGAGAATGC
>EI24H3_254881_x1
ATAAAGCTAGATAACCGAAAG
>EI24H3_255131_x230
TACAGCAGGCACAGACAGGCAG
>EI24H3_255225_x3
GCAGTCCATGGGCATATACA
>EI24H3_255287_x3
ATAGCTTATCAGACTGGTG
>EI24H3_255447_x91
TTTCAGTCGGATGTTTGCAGC
>EI24H3_255519_x6
ACCATCGAGTGTTGAGTGTACC
>EI24H3_255650_x82
GTGAGGTAGTAGGTTGTGTGG
>EI24H3_255619_x175
GTAACGGAACCCATAATGCAG
>EI24H3_255721_x4
CAAGATGTTGGCATAGCTGTT
>EI24H3_256048_x1554
ACCCGTAGATCCGAACTTGTG
>EI24H3_256151_x1
GTAACAGTCTACAGTCATGGCT
>EI24H3_256172_x102360
TGTAACAGCAACTCCATGTGGA
>EI24H3_256301_x2
TCAAGTAATCCAGGATAGGC
>EI24H3_256336_x1367292
TGAGATGAAGCACTGTAGCTC
>EI24H3_256426_x3
TACATTGTCTGCTGGGTTT
>EI24H3_256306_x1
GCTCAGTTCAGCAGGAAC
>EI24H3_256438_x1
ATTGCACTTGTCTCGGTCTG
>EI24H3_256389_x1
TAATGCCCCTAAAAATCCT
>EI24H3_256518_x1
CGTGTTCACAGCGGACCTTGAT
>EI24H3_256639_x287
TCAGTGCATTACAGAACTTTGTT
>EI24H3_256761_x32
CAAAGTGCTTACAGTGCAGGTAGT
>EI24H3_256951_x1
TGGCAGTGTCTTAGCTGGTTG
>EI24H3_257135_x1
AAGCAGCATTGTACAGGGCTATGA
>EI24H3_257450_x45
TAATTAGTATAGCCTGTTTTAGT
>EI24H3_257454_x64
TGAGGTAGTTGGTTGTATGGTTTT
>EI24H3_257637_x1686
TGAGGTAGTAGGTTGTAT
>EI24H3_257719_x5
GAAGACTAGTGATTTTGTTGTT
>EI24H3_257709_x1
GAAGACTAGTGATTTTGTTGTG
>EI24H3_257785_x4
TAAACATCCCCGACTGGAAGC
>EI24H3_257885_x407
AACATTCATTGCTGTCGGTGG
>EI24H3_257895_x1
AGTCTGAGATGAAGCACTGTAGCTC
>EI24H3_258200_x1
TGTAAACATCCTACACTCAGCTG
>EI24H3_258437_x3
GTACAGCAGGCACAGACAGG
>EI24H3_258605_x173
TCAGTGCATTACAGAACTT
>EI24H3_258607_x8
AACGGAACCCATAATGCAGCTGT
>EI24H3_258787_x2
GTAGTAGATTGTATAGTT
>EI24H3_259152_x1
TGTAGAACCGAATTTGTGT
>EI24H3_259253_x24
TGTGCCTACTGAGCTGATAAC
>EI24H3_259666_x92
TGAGGTAGTTGTTTGTACA
>EI24H3_259615_x9
AGCTGCCAGCTGAAGAACT
>EI24H3_259924_x1
AGGTAGTAGTTTGTATAGTT
>EI24H3_259945_x1
AAGCAGCATTGTACAGGG
>EI24H3_260032_x7
ATCTATGGGCTCAGTTCTT
>EI24H3_260002_x2
GGCTCAGTTCAGCAGGAAC
>EI24H3_260140_x1
ATACTGCATCAGGAACTGA
>EI24H3_260223_x41
TACCCTGTAGAACCGAATGTGT
>EI24H3_260713_x1409
TAGCAGCACGTAAATATTGG
>EI24H3_260848_x175
TACAGCAGGCACAGACAGGC
>EI24H3_260914_x1
TGGTTCTAGACTTGCCAACT
>EI24H3_260933_x274
TGAGGTAGTTGTTTGTACAGTTT
>EI24H3_261148_x9
AACCATCGACCGTTGACTGTG
>EI24H3_261065_x2551
TGAGGTAGTAGGTTGTATAGTTT
>EI24H3_261076_x6793
ACAGTAGTCTGCACATTGGTT
>EI24H3_261531_x1
GCTACATTGTCTGCTGGGT
>EI24H3_261796_x7
TTTGAAACGTTTTAGCCAAAA
>EI24H3_261808_x20
CTATACAACCTACTGCCTTCC
>EI24H3_261799_x2
TTGCATAGTCACAAAAATGAG
>EI24H3_261859_x6
AATCTCTGCAGGCAACTGTGA
>EI24H3_261891_x5458
TCTGAGATGAAGCACTGTAGCTC
>EI24H3_261878_x1
GAGATGAAGCACTGTAGC
>EI24H3_261898_x2
ATACCCTGTAGAACCGAATTTGTG
>EI24H3_261968_x1
ACAGTACTATGATAACTGAA
>EI24H3_261879_x3
TATTGCACTTGTCCCGGC
>EI24H3_262020_x1
TAAAGCTAGAGAACCGAAAGT
>EI24H3_262124_x1
TTTTTGCAGAAACGTTTCAGATTT
>EI24H3_262129_x1
CATTCATTGCTGTCGGTGG
>EI24H3_262150_x217
CTGTGCGTGTGACAGCGGCTAA
>EI24H3_262368_x3
ACCTGGCATACAATGTAGAT
>EI24H3_262478_x1
TAGGTAGTTTGATGTTGTTGGG
>EI24H3_264160_x5
AGTGCATTACAGAACTTTGT
>EI24H3_264294_x419
TGAGGTAGTAGTTTGTGCTG
>EI24H3_264401_x21
TACAGCAGGCACAGACAG
>EI24H3_264445_x2
TCCCTGAGACCCTTAACC
>EI24H3_264573_x55
TTTCAGTCGGATGTTTGCAG
>EI24H3_264627_x13
CAGAGCTTAGCTGATTGGTGAACA
>EI24H3_264685_x20
TATTGCACTTGTCCCGGCC
>EI24H3_264879_x1
AACATTCAACGCTGTCGGTGAGTTTTG
>EI24H3_264928_x2467
TGGAAGACTAGTGATTTTGTT
>EI24H3_265131_x7
CATTGCACTTGTCTCGGTCTGAC
>EI24H3_265247_x128
CATAAAGTAGAAAGCACT
>EI24H3_265320_x1
ACTGCCCTAAGTGCTCCTTCTGG
>EI24H3_265335_x93
AGGACTGTCCAACCTGAGA
>EI24H3_265374_x2
GCTACATTGTCTGCTGGGTTTC
>EI24H3_265397_x19
CGTACCGTGAGTAATAAT
>EI24H3_265505_x13
ACCACAGGGTAGAACCAC
>EI24H3_262739_x1
GAGGTAGTAGATTGAATAGTTGTG
>EI24H3_263024_x3214
TGAGGTAGTAAGTTGTGTTGTT
>EI24H3_263043_x59
TACAGTACTATGATAACTGAA
>EI24H3_263070_x38
AAGCTGCCAGTTGAAGAGCTGT
>EI24H3_263149_x22
AACATTCATTGCTGTCGGTGGGTTT
>EI24H3_263187_x1
CTGGTTTCACATGGTGGTTTA
>EI24H3_263251_x1
CCCTGAGACCCTTAACCTG
>EI24H3_263493_x2
GTTCAAGTAATCCAGGATAGGT
>EI24H3_263519_x10
TTTTGTTCGTTCGGCTCGCGTTA
>EI24H3_263623_x19
ACCACAGGGTAGAACCACGGACC
>EI24H3_263839_x9
TGAGACCCTAACTTGTGACGTT
>EI24H3_263964_x240
TCCATAAAGTAGAAAGCACTAC
>EI24H3_263971_x34
TACTGCATCAGGAACTGATTG
>EI24H3_263921_x26
TTTGGCAATGGTAGAACTCACACT
>EI24H3_264020_x1
ACAGGTGAGGTCCTTGGGA
>EI24H3_264089_x1
AACTGGCCTACAAAGTCCCAGTT
>EI24H3_265544_x1
TTTGGCAATGGTAGAACTCACACTGG
>EI24H3_265903_x7
AAGGTCCAACCTCACATGT
>EI24H3_266104_x12071
TACAGTACTGTGATAACTGAAG
>EI24H3_266172_x1
ACTGTACAGCCTCCTAGCTTT
>EI24H3_266290_x2
ATGACACGTTTTCTCCCGG
>EI24H3_266226_x1
ACGGAACCCATAATGCAGCTG
>EI24H3_266509_x283
TTCACAGTGGCTAAGTTCTGCAT
>EI24H3_266400_x1
TAGCAGCATGTAAATATTGGA
>EI24H3_266659_x31
TGTGCAAATCTATGCAAAACTG
>EI24H3_266695_x43
AGCTTATCAGACTGGTGTTGGC
>EI24H3_266768_x99
CTACAGTATAGATGATGTACT
>EI24H3_266862_x1
CCATAAAGTAGAAAGCACTAC
>EI24H3_266987_x3
TAGTGCTTTCTACTTTATGGAT
>EI24H3_266964_x2
CAGGCAGCTAAAGCAAGTC
>EI24H3_267135_x1
ATAACTGTACAGCCTCCTAGC
>EI24H3_267153_x5
ACCCTGTAGATCCGAATTT
>EI24H3_267185_x91
CTTTTTGCGGTCTGGGCTTGCT
>EI24H3_267299_x3
AGCTGGTAAAATGGAACC
>EI24H3_267810_x17
TTCACAGTGGCTAAGTTCTT
>EI24H3_267822_x2432
TTCACAGTGGCTAAGTTCTG
>EI24H3_267757_x1
AATGCCCCTAAAAATCCTTATT
>EI24H3_267892_x1
AACAATATCCTGGTGCTGCCTG
>EI24H3_268085_x6
TAATGCTAATCGTGATAGGG
>EI24H3_268114_x2
CAGTAACAAGGATTCATC
>EI24H3_268385_x3
TTGGTCCCCTTCAACCAGCTGTAG
>EI24H3_268424_x1
GTCCAGTTTTCCCAGGAATCCCTTG
>EI24H3_268544_x1061
TGAGGTAGTAGGTTGTGTGG
>EI24H3_268497_x1
AGTGTTCAGACTACCTGTT
>EI24H3_268616_x9
TAGGTAGTTTCAAGTTGTTGGG
>EI24H3_268639_x2
CCCTGTAGAACCGAATTTG
>EI24H3_268691_x66497
TGAGATGAAGCACTGTAGCT
>EI24H3_268824_x1
TTTGAAACGTTTTAGCCAA
>EI24H3_268778_x1
TAAAGCTAGATAACCGAAAG
>EI24H3_268946_x1
AAGCCACTGACTAACGCAC
>EI24H3_269111_x9
TGGAATGTAAGGAAGTGTGT
>EI24H3_269225_x7
TTAATTAGTATAGCCTGTT
>EI24H3_269246_x34
TATTGCACTTGTCCCGGCCTGTG
>EI24H3_269272_x1
CAGTGCATTACAGAACTTTGTTT
>EI24H3_269242_x12
TGGCAAGATGTTGGCATAGCTGT
>EI24H3_269251_x1579
TATTGCACTTGTCCCGGCCTGTA
>EI24H3_269277_x3
CAGTGCATTACAGAACTTT
>EI24H3_269357_x1883
CAAAGTGCTTACAGTGCAGGTA
>EI24H3_269303_x1
TTGCATAGTCACAAAAGTGATCAT
>EI24H3_269729_x4
TGGTCCCCTTCAACCAGCTG
>EI24H3_269764_x3
CATGCAGTCCATGGGCATATACA
>EI24H3_269916_x2
TGGTCGTATGTATGACGTCAT
>EI24H3_269989_x1
GGTGAGGTAGTAGGTTGTATAGTT
>EI24H3_270125_x1559
GTTCACAGTGGCTAAGTTCTGC
>EI24H3_270073_x17
TACAGTAGTCTGCACATT
>EI24H3_270393_x2
TAGCAGCACAGAATGGTTTG
>EI24H3_270389_x2
GAGGTAGTAGTTTGTATAGT
>EI24H3_270491_x1886
GGTGCAGTGCTGCATCTCTGGT
>EI24H3_270597_x35
AAGGTCCAACCTCACATGTC
>EI24H3_270644_x226
TTTTGCAGAAACGTTTCAGAT
>EI24H3_270696_x2
TGTACAGCAGGCACAGACAGG
>EI24H3_270714_x3538
GGTGCAGTGCTGCATCTCTGGTC
>EI24H3_270800_x5
AATGACACGTTTTCTCCCG
>EI24H3_271003_x4
CTATACAGCCTACTGTCTTTCT
>EI24H3_271008_x2
TAGCACCATTTGAAATCG
>EI24H3_271075_x1
TCTAGCACCATTTGAAATCGGT
>EI24H3_271054_x11
GAGGTAGTAGGTTGTATAGT
>EI24H3_271223_x1
TCCCTGAGACCCTAACTTGTGACGT
>EI24H3_271303_x5
CACAGTGAACCGGTCTCTTTTT
>EI24H3_271318_x1
AGCTGGTGTTGTGAATCA
>EI24H3_271346_x27738
CCCAGTGTTCAGACTACCTGTTC
>EI24H3_271407_x4
TCAGTTATCACAGTGCTGATGCT
>EI24H3_271455_x150
TGAGGTAGTAGGTTGTATAGTTTT
>EI24H3_271641_x278
TCTGAGATGAAGCACTGTAGCT
>EI24H3_271702_x83
TCTTTGGTTATCTAGCTGTAT
>EI24H3_271851_x276
TGTGCAAATCCATGCAAAACT
>EI24H3_271889_x1
TCACAGTGGCTAAGTTCAGT
>EI24H3_271977_x7
TCCAGTTTTCCCAGGAAT
>EI24H3_272039_x1
GCCATGACTGTAGACTGTTACTG
>EI24H3_272254_x5
GTACAGTACTGTGATAACTGAAG
>EI24H3_272117_x1
AGTGCAATATTGCTTATAGGGTC
>EI24H3_272318_x1
TCTGAGATGAAGCACTGTAGCTCG
>EI24H3_272439_x1
ACAGTAGTCCGCACATTGG
>EI24H3_272646_x14
ACCCTGTAGATCCGGATTT
>EI24H3_272824_x8
AACAATATCCTGGTGCTGCCTGAGT
>EI24H3_272939_x224
AGCAGCATTGTACAGGGCTATC
>EI24H3_273044_x653
TGACCTATGAATTGACAGC
>EI24H3_273005_x1
AACACTGTCTGGTAACGA
>EI24H3_273101_x502
TCAGTAACAAGGATTCATCCTG
>EI24H3_273126_x3
TTGTGAAATGTTTAGGACCACT
>EI24H3_273372_x2732
TGCCTGTCTACACTTGCTGTGC
>EI24H3_273410_x547
TTCACAGTGGCTAAGTTCAG
>EI24H3_273624_x3
AACCTGGCATACAATGTAGATTT
>EI24H3_273660_x374
TACTGCATCAGGAACTGATTGGA
>EI24H3_273742_x5
TGTGCTTGATCTAACCATGTG
>EI24H3_273921_x10
TGACATCATATGTACGGCTG
>EI24H3_274059_x11
ACTGTGCGTGTGACAGCGGCT
>EI24H3_274228_x3
TTTAATTAGTATAGCCTGTT
>EI24H3_274339_x81
GGTGCAGTGCTGCATCTCTG
>EI24H3_274438_x18
GTAAACATCCTTGACTGGAAG
>EI24H3_274410_x2
CAGATTCGATTCTAGGGGAGT
>EI24H3_274433_x3
TCAGTGCATTACAGAACTTTGTTTT
>EI24H3_274445_x4413
TTGGTCCCCTTCAACCAGCTGT
>EI24H3_274555_x11
CTGTACAGCCTCCTAGCTTTCC
>EI24H3_274599_x23634
ATGACCTATGAATTGACAG
>EI24H3_274656_x1
TTACAGGCTATGCTAATC
>EI24H3_274782_x1
ACTCTTTCCCTGTTGCACTACTG
>EI24H3_274840_x1
GTATGTGCCCTTGGACTACATCGTG
>EI24H3_274914_x4
CTGAGGTAGTAGTTTGTGCTGTT
>EI24H3_274903_x13
GTAACGGAACCCATAATG
>EI24H3_275232_x599
TCCAGCATCAGTGATTTTGTT
>EI24H3_275317_x14
TGACCTATGAATTGACAGCCAGT
>EI24H3_275388_x3124
CCTGTCAGTTCTGTAGGCCACTG
>EI24H3_275587_x2119
CTTTCAGTCGGATGTTTGCAGC
>EI24H3_275683_x1
GTAGCTTATCAGACTGGTGTTG
>EI24H3_275841_x2549
ACCCTGTAGATCCGAATTTGTG
>EI24H3_276086_x5
TCTGAGATGAAGCACTGTA
>EI24H3_276168_x14
CACATTCATTGCTGTCGGTGGG
>EI24H3_276330_x1062
TGAGAACTGAATTCCATAGATGGTG
>EI24H3_276343_x155
TGAGGTAGTAGGTTGTGT
>EI24H3_276468_x1
AAACCATCGACCGTTGACTGTG
>EI24H3_276683_x2
GCTCAGTTCAGCAGGAACAGGT
>EI24H3_276949_x4
TAACCAATGTGCAGACTACTGTA
>EI24H3_277053_x794
CTGAGGTAGTAGATTGAATAGT
>EI24H3_277068_x2
AGCAGCATTGTACAGGGCTTT
>EI24H3_277279_x2
ATACAACTTACTGTCTTTCC
>EI24H3_277493_x10
ACAGTAGTCCGCACATTGGTTA
>EI24H3_277409_x1
CACAGTGGTTAAGTTCTGCC
>EI24H3_277431_x36
CGTTCTTCACTGGCTAGCTTT
>EI24H3_277504_x2
GAGAACTGAATTCCATAGATGGTG
>EI24H3_277564_x1
TCAGTTATCACAGTGCTGATGC
>EI24H3_277719_x2289
TAGCAGCACGTAAATATTGGAG
>EI24H3_277752_x2
GTGAGGTAGTAGGTTGTA
>EI24H3_277754_x3
GTGAGGTAGTAGGTTGTG
>EI24H3_277780_x101
TTTGGTCCCCTTCAACCAGCT
>EI24H3_277787_x1
AATTGATGATTCTGGCTT
>EI24H3_278081_x43
CGTTCTTCACTGGCTAGCTTTA
>EI24H3_278028_x2
CACTGTCTGGTAACGATGTT
>EI24H3_278184_x1
ACAGTCTATTGCCTTCCT
>EI24H3_278303_x3865
GGTGCAGTGCTGCATCTCTGG
>EI24H3_278413_x1
TCAGTTCTGTAGGCCACTG
>EI24H3_278641_x62
CCTGTCAGTTCTGTAGGCCACTGC
>EI24H3_278868_x18236
TGAGGTAGTTGTTTGTACAGTT
>EI24H3_278892_x20
ATTGCTTAAGAATACGCGTAGT
>EI24H3_278998_x12
TTTTTTGCAGAAACGTTTC
>EI24H3_279056_x1
AGCCATGACTGTAGACTGTTACT
>EI24H3_279216_x11
CAGTGCATTACAGAACTTTG
>EI24H3_279431_x1
TGTAAACATCCCCGACTGGAAGCTGT
>EI24H3_279418_x1
GCCTGTCAGTTCTGTAGGCC
>EI24H3_279501_x851
TTGTGCTTGATCTAACCATGC
>EI24H3_279511_x17420
TTGTGCTTGATCTAACCATGT
>EI24H3_279735_x1
ACAGATTCGATTCTAGGGGAGT
>EI24H3_279872_x1
GTTAACTGTACAACCTTCTAGCT
>EI24H3_280054_x1
TAGTGTTTCCTACTTTAT
>EI24H3_280116_x1
CTGTGCAAATCCATGCAAAACTGA
>EI24H3_280168_x2
CAACTGGCCTACAAAGTCCC
>EI24H3_280271_x1
CCTGGCATACAATGTAGATTTCT
>EI24H3_280293_x37
TAAGGTGCATCTAGTGCAGATAG
>EI24H3_280297_x7
ACCATCGACCGTTGACTGTGCCC
>EI24H3_280383_x13
TTTAATTAGTATAGCCTGTTT
>EI24H3_280468_x6
GTACAGTACTATGATAACT
>EI24H3_280515_x7
TGCCTGCTGTGCTGATAAT
>EI24H3_280701_x4
CTTATCAGACTGGTGTTGG
>EI24H3_281034_x1
GCCTGCTGTGCTGATAATCA
>EI24H3_280992_x34
TTAAAGGGAATTTGCGACTGTT
>EI24H3_281053_x1
TTAAGACTTGCAGTGATGTT
>EI24H3_284697_x5
ACAGTACTGTGATAACTGAAGG
>EI24H3_284636_x4
CTAACACTGTCTGGTAACGAT
>EI24H3_284807_x6043
TTCACAGTGGCTAAGTTCTGCA
>EI24H3_284744_x7
TGTGCAAATCTATGCAAAACTGA
>EI24H3_284860_x13859
TACCCTGTAGATCCGGATTTGT
>EI24H3_284886_x4
GGAAGACTAGTGATTTTGTTG
>EI24H3_285080_x17
TGAGGTAGTAGGTTGTGTGGTTTC
>EI24H3_285040_x1
TTTTGTTCGTTCGGCTCGCGTTAA
>EI24H3_285477_x4
GTCAGTGCATTACAGAACTTTGT
>EI24H3_285592_x2
TTCACAGTGGCTAAGTTCTTC
>EI24H3_286017_x2
TGGTCGTATGTATGACGTC
>EI24H3_286095_x3
GTTCAAGTAATCCAGGATAGGC
>EI24H3_286147_x2
ACCTGGCATACAATGTAGA
>EI24H3_286670_x1
TGTGCCCTTGGACTACATCG
>EI24H3_286797_x4
AAGTTCTGTGATACACTC
>EI24H3_286926_x5187
AACATTCAACGCTGTCGGTGA
>EI24H3_281139_x17
TGAGGTAGTAAGTTGTGT
>EI24H3_281534_x1
TGTGCCCTTGGACTACAT
>EI24H3_282008_x2
ACTCTTTCCCTGTTGCACTA
>EI24H3_282095_x19
CATTATTACTTTTGGTACG
>EI24H3_282135_x22
GTGAGGTAGTAGGTTGTATAG
>EI24H3_282275_x14
GGAATTCCTGGCAGAGTGATTT
>EI24H3_282579_x6
TCTCCCAATCCTTGTACCAGTGT
>EI24H3_282691_x3
GTACCCTGTAGAACCGAATTT
>EI24H3_282904_x21
GTGAGGTAGTAGGTTGTGT
>EI24H3_282875_x299
AACAGTAAGAGTTTATGTGCT
>EI24H3_283214_x2
ATGGAATGTAAAGAAGTATGTA
>EI24H3_283829_x734
TGCCTGCTGTGCTGATAATCA
>EI24H3_283849_x4
CTACATCTGGCTACTGGGT
>EI24H3_283933_x62
TCTGAGATGAAGCACTGTAG
>EI24H3_283964_x1
ACAGTGAACCGGTCTCTTTTT
>EI24H3_284323_x11
GTCCAGTTTTCCCAGGAA
>EI24H3_286951_x6
CTCGTACCGTGAGTAATA
>EI24H3_287032_x3
CAGGCTGGTTAGATGGTT
>EI24H3_287013_x1
AAACATTCATTGCTGTCGGTG
>EI24H3_287114_x4
GTGAAATGTTTAGGACCA
>EI24H3_287636_x8
TATTGCTTAAGAATACGCGTAG
>EI24H3_287714_x3
CTTGTGCTTGATCTAACCATGT
>EI24H3_287770_x27
AACACTGTCTGGTAACGATGT
>EI24H3_287945_x2
AAGCAGCATTGTACAGGGCTAT
>EI24H3_288139_x5
TGAGGTAGTAAGTTGTGTTGTTG
>EI24H3_288179_x5
AATCACATTGCCAGGGATT
>EI24H3_288374_x1
TAAACATCCTACACTCTCAGC
>EI24H3_288446_x1
ATTGCTTAAGAATACGCGT
>EI24H3_288761_x18
GTAACGGAACCCATAATGCA
>EI24H3_289028_x1
AAGACTAGTGATTTTGTTGTT
>EI24H3_289073_x2
TAAGGCACGCGGTGAATGCC
>EI24H3_289265_x2
GAACTGAATTCCATAGATGG
>EI24H3_289507_x1
GCTGCCAGCTGAAGAACTG
>EI24H3_289588_x40
ACCATCGACCGTTGACTGTAC
>EI24H3_289863_x5
TAACCAATGTGCAGACTACTGT
>EI24H3_289956_x5
ACCATCGACCGTTGATTGT
>EI24H3_289897_x1
CTCACAGTGAACCGGTCTCT
>EI24H3_289959_x981
TAACGGAACCCATAATGCAGC
>EI24H3_290012_x3
TGTGCAAATCTATGCAAAACTGAT
>EI24H3_290236_x3
GAGGTAGTAGTTTGTGCTGT
>EI24H3_290388_x2
CCTGTAGATCCGAATTTGTG
>EI24H3_290658_x1
GTGAGGTAGTAGGTTGTATAGTTT
>EI24H3_290726_x2
CATGCAGTCCATGGGCATATAC
>EI24H3_290889_x4
CAGGCAGCTAAAGCAAGTCT
>EI24H3_290811_x1
ACCTATGAATTGACAGCCA
>EI24H3_291346_x1
AGTTTTCCCAGGAATCCC
>EI24H3_291583_x11
TCCCTGAGACCCTAACTCGTGA
>EI24H3_291527_x2
TATGGCTTTCTATTCCTATGTGAT
>EI24H1_646_x516
AACCCGTAGATCCGAACTTGTGG
>EI24H1_815_x4643
TCTACAGTGCATGTGTCTCCAGT
>EI24H1_1298_x132196
TAACACTGTCTGGTAACGATG
>EI24H1_1400_x845
CAGTGGTTTTACCCTATGGTAG
>EI24H1_1479_x2
TGACATCATATGTACGGCTGCTA
>EI24H1_1642_x9
CTATACAACCTACTGCCTTCCCT
>EI24H1_1688_x1
TTGGTCCCTTTCAACCAGC
>EI24H1_1705_x237
TATTGCACTTGTCCCGGCCTG
>EI24H1_1810_x3290
TGTAAACATCCTACACTCAGCT
>EI24H1_2026_x4
TGGACGGAGAACTGATAAGG
>EI24H1_2320_x33
TGCCTGCTGTGCTGATAATCAG
>EI24H1_2385_x8
CAAAGTGCTCACAGTGCAGGTA
>EI24H1_2446_x6
TTAACTGTACAACCTTCTAGC
>EI24H1_2410_x1
TGGGACTTTGTAGGCCAGTTG
>EI24H1_2663_x69
CCCAGTGTTCAGACTACCTG
>EI24H1_2978_x9
ATTTGGTCCCCTTCAACCAGCTG
>EI24H3_291721_x4
GCTTATCAGACTGGTGTTG
>EI24H3_291815_x246
TAACGGAACCCATAATGCAG
>EI24H3_292086_x1
AACTATACAGCCTACTGTCTTT
>EI24H3_292356_x670
ATTCCTGGAAATACTGTTCTT
>EI24H3_292324_x13
TAAAGCTGCCAGCTGAAGAACT
>EI24H3_292363_x62
CAGTGTTCAGACTACCTGTTC
>EI24H3_292373_x42
TAATCTCAGCTGGCAACTGTGA
>EI24H3_292646_x63
TACATCATCTATACTGTAGTGT
>EI24H3_292784_x1
TTTACAGGCTATGCTAATCT
>EI24H3_292973_x2771
TCACAGTGAACCGGTCTCTTTT
>EI24H3_293078_x206
TACCCTGTAGAACCGAATT
>EI24H1_15_x1
AGGTAGTAGGTTGTATGGTT
>EI24H1_101_x31
ATCTCAGGTTCGTCAGCCCATGA
>EI24H1_138_x162
TCGTGTCTTGTGTTGCAGCC
>EI24H1_214_x7
TGAGAACTGAATTCCATAGATGGTGT
>EI24H1_533_x110
AATCTCAGGTTCGTCAGCCCATG
>EI24H1_5704_x5624
TTTGGTCCCCTTCAACCAGCTGT
>EI24H1_5724_x1
TATTGCACTCGTCCCGGCCT
>EI24H1_5790_x7559
CTCGTACCGTGAGTAATAATG
>EI24H1_5845_x8
AGTTCTTCACTGGCAAGCTTTAT
>EI24H1_5867_x174
TCCAGTTTTCCCAGGAATCCC
>EI24H1_5914_x7
AAGCCACTGACTAACGCACATTG
>EI24H1_5900_x472
TATGGCTTTCTATTCCTATGTG
>EI24H1_6027_x511
ACCCTGTAGATCCGGATTTG
>EI24H1_6249_x297
TATGTGCCCTTGGACTACATC
>EI24H1_6255_x13
TATGTGCCCTTGGACTACATT
>EI24H1_6258_x11
ATAGCTTATCAGACTGGTGTT
>EI24H1_6208_x1
CAGTGCAATAGTATTGTCATAGCATT
>EI24H1_6367_x1341
GTACAGTACTGTGATAACTGA
>EI24H1_6334_x1
CTATACAGTCTATTGCCTT
>EI24H1_6520_x3
ATGGCTTTTTATTCCTATCTGA
>EI24H1_6571_x1
CTGTAAACATCCCCGACTGGAAGCT
>EI24H1_6527_x5
CAAGTAATCCAGGATAGGCT
>EI24H1_6892_x1
CTATACAATCTATTGCCTTC
>EI24H1_7071_x630
TCGTGTCTTGTGTTGCAGCCAGT
>EI24H1_7058_x1320
AAACCGTTACCATTACTGAGTT
>EI24H1_7209_x2
ACCCTGTAGAACCGAATGTGTG
>EI24H1_7211_x5
TAAAGCTGCCAGCTGAAGAAC
>EI24H1_7442_x164958
TGTAACAGCAACTCCATGTGG
>EI24H1_7594_x5
TACAGTACTGTGATAACTGAAGGA
>EI24H1_7629_x1
TAAAGCTAGATAACCGAAAGTAA
>EI24H1_7781_x2
TACCCTGTAGATCCGGAT
>EI24H1_7900_x7
TGTGCCCTTGGACTACATCGTGG
>EI24H1_7901_x46
TACCCTGTAGAACCGAATGTGTG
>EI24H1_7931_x104
ATCACATTGCCAGGGATTACCAC
>EI24H1_7957_x5
CTTTGGTTATCTAGCTGTATG
>EI24H1_8249_x249
TGAGGTAGTAGTTTGTATAGTTT
>EI24H1_8360_x19
TGGCTCAGTTCAGCAGGAA
>EI24H1_3525_x1
AACCATCGACCGTTGATTGT
>EI24H1_3493_x1
CAAATACGTCTCTACAGGAATAC
>EI24H1_3727_x5
CTCGTACCGTGAGTAATAGTGC
>EI24H1_3758_x1
TGTAGATCCGGATTTGTGTA
>EI24H1_3773_x17
ATGTGCCCTTGGACTACATCGTG
>EI24H1_3871_x889
AGTTCTTCACTGGCAAGCTTTA
>EI24H1_4503_x19
TGAAATGTTTAGGACCACTTG
>EI24H1_4558_x3
AAAGTGCTTACAGTGCAGGTAG
>EI24H1_4725_x354
GTGAGGTAGTAGGTTGTGTGGT
>EI24H1_5099_x40
GAGGTAGTTGGTTGTATGGTT
>EI24H1_5121_x4
CTCGTACCGTGAGTAATAGT
>EI24H1_5090_x1
AATACTGTCTGGTAATGCCGTC
>EI24H1_5146_x1
TAAAGCTAGAGAACCGAAAGTA
>EI24H1_5325_x1
CAAGTAATCCAGGATAGG
>EI24H1_5499_x20
TGGAATGTAAGGAAGTGTGTGG
>EI24H1_5525_x129
CCTGTCAGTTCTGTAGGC
>EI24H1_8524_x28
ACCTGGCATACAATGTAGATTTC
>EI24H1_8658_x5
TTGTAACAGCAACTCCATGTGG
>EI24H1_8697_x34
TTTAATTAGTATAGCCTGTTTT
>EI24H1_8763_x5
CTAATACTGTCTGGTAATGC
>EI24H1_8775_x12
AGCTACATTGTCTGCTGG
>EI24H1_9105_x1
AGTGTTTCCTACTTTATG
>EI24H1_9385_x1
AAATACGTCTCTACAGGAATA
>EI24H1_9543_x1
TAGGTTGTGTGGTTTCAGGGT
>EI24H1_9505_x1
GGTCGTATGTATGACGTCATTT
>EI24H1_9672_x74916
TAGCTTATCAGACTGGTGTTGG
>EI24H1_9670_x2
GTGTCAGTTTGTCAAATACC
>EI24H1_9795_x10
TGGCTCAGTTCAGCAGGAACAGGT
>EI24H1_9798_x3
TCAAGTAATCCAGGATAGGC
>EI24H1_10363_x4
TAATCTCAGCTGGCAACTGTGAG
>EI24H1_10424_x11
GTCAGTGCATTACAGAACTTTG
>EI24H1_10444_x12
CTGGTTTCACATGGTGGTTTAGA
>EI24H1_10690_x21
TATGTGCCCTTGGACTACATCGTG
>EI24H1_10814_x1814
CATTGCACTTGTCTCGGTCTG
>EI24H1_10750_x1
GCAGTGCTGCATCTCTGG
>EI24H1_10884_x6
GTGCCTGCTGTGCTGATAATCAG
>EI24H1_10969_x21
GTGAGGTAGTAGGTTGTAT
>EI24H1_11095_x13
CAGCATTGTACAGGGCTATGA
>EI24H1_11280_x30
CAGTGCAATATTAAAAGGGC
>EI24H1_11409_x17
TGACCTATGAATTGACAG
>EI24H1_11506_x141
AACATTCAACGCTGTCGGT
>EI24H1_12150_x175
CTGAGAACTGAATTCCATAGATG
>EI24H1_12027_x2
CAGTAGTCTGCACATTGG
>EI24H1_12464_x1
AAACGCCATTATCACACTA
>EI24H1_12559_x1
GAGGGACTTTTAGGGGCAGCT
>EI24H1_12751_x1
ACTGTCCAACCTGAGAATG
>EI24H1_12826_x2
ATCCATAAAGTAGAAAGCACT
>EI24H1_12978_x31
AACCATCGACCGTTGACTGTACC
>EI24H1_12979_x520
TGAGGTAGTAGGTTGTATGGT
>EI24H1_13033_x36580
AACCCGTAGATCCGATCTTGT
>EI24H1_13127_x2
ATCTTACGAGGCAGCATTGGAT
>EI24H1_13205_x1
GTATGTGCCCTTGGACTACATC
>EI24H1_13537_x1916
TAAAGTGCTTATAGTGCAGGTAG
>EI24H1_13531_x5271
TGGCTCAGTTCAGCAGGAAC
>EI24H1_13673_x1
AATCTCAGGTTCGTCAGCCCA
>EI24H1_13890_x3
ACAGTACTGTGATAACTGAAG
>EI24H1_13865_x14
AACCATCGACCGTTGACTGT
>EI24H1_14067_x1
CAGGCTGGTTAGATGGTTGTCAC
>EI24H1_14082_x1
TTAATTAGTATAGCCTGT
>EI24H1_14317_x2457
TGTAAACATCCTTGACTGGAAGCT
>EI24H1_14288_x6
TTATTGCTTAAGAATACGCG
>EI24H1_14592_x58
AGCTGCCAGCTGAAGAACTGTT
>EI24H1_14571_x148
TGATATGTTTGATATATTAGGTTG
>EI24H1_14629_x3
CAGTGCAATAATGAAAGG
>EI24H1_14573_x97
TCCTTCATTCCACCGGAGTCTG
>EI24H1_14620_x394
ACCACAGGGTAGAACCACGG
>EI24H1_14644_x2145
TGGAATGTAAAGAAGTATGT
>EI24H1_14746_x1
TAACCCGTAGATCCGATCTTGTG
>EI24H1_14937_x4
TGTGCGTGTGACAGCGGCT
>EI24H1_15168_x2
TGGAGTGTGACAATGGTGTTTGTA
>EI24H1_15434_x1
TTTAATTAGTATAGCCTGTTTTAG
>EI24H1_15694_x1
TGCGTGTGACAGCGGCTA
>EI24H1_15741_x110
GGATTCCTGGAAATACTGTT
>EI24H1_15770_x5
TTTGGCAATGGTAGAACTCACACTG
>EI24H1_15855_x3
CCTGAGACCCTAACTTGTG
>EI24H1_15945_x1558
TACCACAGGGTAGAACCACGG
>EI24H1_15893_x9
ATGGCACTGGTAGAATTCACT
>EI24H1_16306_x74
AGCTGGTAAAATGGAACCAAATC
>EI24H1_16304_x1
TTTGGTCCCCTTCAACCAGCTGTAG
>EI24H1_16407_x1
AATACTGCCTGGTAATGA
>EI24H1_16483_x44
TGGCTCAGTTCAGCAGGAACAGG
>EI24H1_16630_x2
GAGATGAAGCACTGTAGCTCG
>EI24H1_17089_x983
AAAAGTGCTGTTTGTGCAGGTAG
>EI24H1_17417_x4
TAGGTAGTTTTATGTTGTTGG
>EI24H1_17418_x1
TGGACGTTAGCTCTGGTGGTGAT
>EI24H1_17528_x1
TAAAGCTAGATAACCGAAAGT
>EI24H1_17733_x1
CCTGTCAGTTCTGTAGGCCACTGCC
>EI24H1_17849_x111
CTGTGCGTGTGACAGCGGC
>EI24H1_18012_x45
GTACCCTGTAGAACCGAATTTGT
>EI24H1_18042_x197
ACTCTTTCCCTGTTGCACTACT
>EI24H1_18071_x2
ATGACACGTTTTCTCCCGGAT
>EI24H1_18126_x3
AACGCCATTATCACACTAAATA
>EI24H1_18146_x6
GCTTATCAGACTGGTGTTGGC
>EI24H1_18131_x1
CATTCATTGCTGTCGGTGGGTTT
>EI24H1_18229_x12
CAGTGTTCAGACTACCTGTT
>EI24H1_18445_x2
GCCATGACTGTAGACTGTTACT
>EI24H1_18417_x1
TAAACATCCCCGACTGGAAG
>EI24H1_18574_x22
GCTACATCTGGCTACTGGGTCT
>EI24H1_18669_x4
GAGGTAGTTGTTTGTACAGTT
>EI24H1_18727_x1
TGTGCCTACTGAGCTGATA
>EI24H1_18801_x412
ACAGTAGTCTGCACATTGGT
>EI24H1_18931_x402
TGCCTGTCTACACTTGCTGT
>EI24H1_18980_x4
CGTAGATCCGAACTTGTG
>EI24H1_19061_x3
CAGCAGGCACAGACAGGCAG
>EI24H1_19530_x281
TGGAAGACTAGTGATTTTGT
>EI24H1_19660_x1
CAAGCTCGTGTCTATAGGTATG
>EI24H1_19863_x2
GGCTGCAACACAGGACATGGGA
>EI24H1_19884_x2
GTTAACTGTACAACCTTCTA
>EI24H1_19966_x192
TACTGCATCAGGAACTGAT
>EI24H1_20096_x18
ATTGCACTTGTCCCGGCCTGT
>EI24H1_20097_x780
TGGAGTGTGACAATGGTGTTTG
>EI24H1_20202_x8
GTGCCTGCTGTGCTGATAATCAGT
>EI24H1_20400_x2
TACAGTACTATGATAACTG
>EI24H1_20442_x14
TATAGGGATGGAAGCCATGC
>EI24H1_20453_x1
GCCACTGACTAACGCACAT
>EI24H1_20512_x12
CTGTACAACCTTCTAGCTTTC
>EI24H1_20663_x4
GTACAGCAGGCACAGACAGGC
>EI24H1_20900_x2
ACACTGTCTGGTAACGATGTT
>EI24H1_20993_x17
TGTCAGTTCTGTAGGCCAC
>EI24H1_21088_x42
TAGTGCAATATTGCTTATAGGG
>EI24H1_21093_x60
TCACATTGCCAGGGATTTCCACT
>EI24H1_21036_x1
ACATTCAACGCTGTCGGT
>EI24H1_21411_x1
AATCCCTGAGACCCTAACTTGTG
>EI24H1_21415_x22
CAGGTGAGGTCCTTGGGAACA
>EI24H1_21341_x490
TACAGTACTGTGATAACTG
>EI24H1_21467_x5
ATGAGGTAGTAGTTTGTATAGT
>EI24H1_21472_x232
TAAAGTGCTTATAGTGCAGGTA
>EI24H1_21550_x1889
AGCTACATTGTCTGCTGGGTTT
>EI24H1_21576_x9
TTTTGCAGAAACGTTTCAG
>EI24H1_21548_x1
TTTGGCAATGGTAGAACTCA
>EI24H1_21940_x116
TTAATTAGTATAGCCTGTTTTA
>EI24H1_22047_x1
GACAACAGTCTGTAGGCTGT
>EI24H1_22123_x1
TGTACCATGCTGGTAGCCAGTA
>EI24H1_22127_x160
AGAGCTTAGCTGATTGGTGAACA
>EI24H1_22268_x8912
TGAGGTAGTAGGTTGTGTGGTT
>EI24H1_22528_x319
GTGAGGTAGTAGGTTGTATAGT
>EI24H1_22580_x2
TAACAGTCTACAGCCATGGTC
>EI24H1_22828_x18
TGGCAGTGTCTTAGCTGGTTGTT
>EI24H1_22955_x607
TCCCTGAGACCCTTAACCTGT
>EI24H1_23160_x1
TACTGCCCTAAGTGCTCCTT
>EI24H1_23200_x2
AGCCTCTTTACGGTGCTGCCT
>EI24H1_23325_x83
TTCACAGTGGCTAAGTTCAGTG
>EI24H1_23696_x3
CTATACAGTCTACTGTCTTTC
>EI24H1_23867_x2
AAGTTCTGTGATACACTCCGA
>EI24H1_23920_x13
AAGTTCTGTGATACACTCAGACT
>EI24H1_24017_x1
CTGCCCTAAGTGCTCCTTCTGGC
>EI24H1_24106_x1
TGCATAGTCACAAAAGTGATC
>EI24H1_24143_x8
GGCTGCAACACAGGACATGGG
>EI24H1_24319_x2
TGGAAGACTAGTGATTTTGTTGTGAA
>EI24H1_24460_x6
AATACTGTCTGGTAATGCCG
>EI24H1_24407_x3
TCCTCATTGTGCATGCTGTGTGT
>EI24H1_24834_x1
ATCCATAAAGTAGAAAGCACTA
>EI24H1_25630_x23
CTGTCAGTTCTGTAGGCCA
>EI24H1_25753_x10
CAAATACGTCTCTACAGGAATA
>EI24H1_25905_x35
AGAGCTTAGCTGATTGGTGAA
>EI24H1_26082_x14
ATGCAGTCCATGGGCATATACA
>EI24H1_26184_x5
ATGGCACTGGTAGAATTCACTG
>EI24H1_26193_x4
ATTTGGTCCCCTTCAACCAGCT
>EI24H1_26754_x655
TGGCTCAGTTCAGCAGGAACCG
>EI24H1_26762_x1
CTTATCAGACTGGTGTTGGCT
>EI24H1_26877_x1
TAGCAGCACGTAAATATTGGAGTC
>EI24H1_26977_x9
CAGTGCATTACAGAACTTTGT
>EI24H1_26872_x1
TGTGCGTGTGACAGCGGC
>EI24H1_27083_x22
GTACCCTGTAGAACCGAATTTGTG
>EI24H1_27412_x2
TTCCTGGAAATACTGTTCTT
>EI24H1_27476_x4
TGATATGTTTGATATATTAGGTTGTT
>EI24H1_27899_x2
TCTCAGGTTCGTCAGCCCATGA
>EI24H1_27853_x1
TTTTTGCGGTCTGGGCTTGCTGT
>EI24H1_28119_x1
AATCTCAGGTTCGTCAGCCCAT
>EI24H1_28232_x24
AAAAGTGCTGTTTGTGCAGG
>EI24H1_28254_x43
CCCTGAGACCCTTAACCTGTGA
>EI24H1_28408_x1
GTGCCTGCTGTGCTGATAAT
>EI24H1_28580_x1
ACCCTGTAGAACCGAATTTGTGTGA
>EI24H1_28650_x1
TACTGCCTGGTAATGATGA
>EI24H1_28572_x1
AAATCACATTGCCAGGGATTTCCA
>EI24H1_29018_x23
TCAGTAACAAGGATTCATCCTGTT
>EI24H1_29084_x7
TTATTACTTTTGGTACGCGCTA
>EI24H1_29313_x7
TGAGACCCTAACTTGTGACGT
>EI24H1_29333_x2
AGTGCAATATTAAAAGGGCATT
>EI24H1_29376_x894
TTCACAGTGGCTAAGTTCT
>EI24H1_29390_x38
TTCACAGTGGCTAAGTTCA
>EI24H1_29392_x56
TTCACAGTGGCTAAGTTCC
>EI24H1_29516_x4
ACACTGTCTGGTAACGATGTTT
>EI24H1_29442_x2
TCTTTCCCTGTTGCACTACTG
>EI24H1_29599_x72
CTGAGGTAGTAGATTGAATAG
>EI24H1_29817_x5
TCACATTGCCAGGGATTTCCAC
>EI24H1_29786_x1
AACTGTACAGCCTCCTAGCTTT
>EI24H1_30027_x470
ATGACCTATGAATTGACAGCCAGT
>EI24H1_30160_x386
TGTAAACATCCTTGACTGGAA
>EI24H1_30177_x40
TGTCAGTTTGTCAAATACCC
>EI24H1_30241_x2
GTCAGTGCATTACAGAACTTT
>EI24H1_30598_x4
TATTGCACTTGTCCCGGCCTGTAAA
>EI24H1_30633_x2
AAGTGCTGTTTGTGCAGGTAGT
>EI24H1_30636_x7
GCTTATCAGACTGGTGTTGG
>EI24H1_31192_x1
AGTTATCATGGTACCGGTGCTGT
>EI24H1_31136_x3
TAGCACCATTTGAAATCAG
>EI24H1_31320_x1
CACAGTGGTTAAGTTCTGCC
>EI24H1_31376_x2
GATGAAGCACTGTAGCTCGGGA
>EI24H1_31423_x10
TTTTGCAGAAACGTTTCAGATTT
>EI24H1_31522_x1
TACCCTGTAGAACCGAATGTGTGTT
>EI24H1_31635_x16
CAGTGCAATAATGAAAGGGC
>EI24H1_31566_x24
TATTGCTTAAGAATACGCGTAGT
>EI24H1_31750_x1
TTACAGGCTATGCTAATCTA
>EI24H1_31705_x1
CATTCAACGCTGTCGGTGAGTTT
>EI24H1_31817_x2
GCCTGTCAGTTCTGTAGGCCAC
>EI24H1_31884_x3
AGGGACTTTTAGGGGCAGCTGTG
>EI24H1_31881_x40
TGGAATGTAAAGAAGTATG
>EI24H1_31877_x1
TTCACAGTGGCTAAGTTCTTCA
>EI24H1_32108_x9053
GTCCAGTTTTCCCAGGAATCCC
>EI24H1_32244_x60
AGCTACATCTGGCTACTGG
>EI24H1_32249_x10
GAGGTAGTAGGTTGTATGGTT
>EI24H1_33137_x1
GTTATCATGGTACCGGTGCTG
>EI24H1_33134_x55
AGCAGCATTGTACAGGGCTA
>EI24H1_33238_x2
ACATTCATTGCTGTCGGTGG
>EI24H1_33264_x5105
TCACAGTGAACCGGTCTCTTT
>EI24H1_33452_x23
ACATTCAACGCTGTCGGTGAGT
>EI24H1_33685_x1
TATAGGGATGGAAGCCATG
>EI24H1_34012_x1
GGCTTGTTTTAAGTTGCCTGCGA
>EI24H1_33988_x12
TCACAGTGGTTAAGTTCTGC
>EI24H1_34459_x8
CAAAGTGCTCACAGTGCAGGTAG
>EI24H1_34476_x2
TCCCTGAGACCCTAACTCGT
>EI24H1_34628_x1
CCCTGTAGATCCGAATTTGT
>EI24H1_34748_x3
TAACCCGTAGATCCGATCTTGT
>EI24H1_34788_x7155
AACCCGTAGATCCGAACTTG
>EI24H1_37791_x1
TTCCTGGAAATACTGTTCTTGG
>EI24H1_37953_x1
GTACAGTACTATGATAACTG
>EI24H1_38228_x287
TAACGGAACCCATAATGCAGCTGT
>EI24H1_38179_x9469
AAACCGTTACCATTACTGAGT
>EI24H1_38332_x1
GTTCTTCACTGGCAAGCTT
>EI24H1_38373_x7
TTGTGCTTGATCTAACCATGTGGTT
>EI24H1_38317_x2
ACATTCAACGCTGTCGGTGAG
>EI24H1_38653_x9
TAACAGCAACTCCATGTGGAA
>EI24H1_38677_x1
AAGCTGGTAAAATGGAACCAAA
>EI24H1_38740_x1787
TCGTGTCTTGTGTTGCAGCCA
>EI24H1_38795_x79
AAACCGTTACCATTACTGAG
>EI24H1_38902_x19
TGCTCAGTAGTCAGTGTAGATCC
>EI24H1_39014_x10
AGCTGGTGTTGTGAATCAGG
>EI24H1_38951_x3
CTGTAAACATCCCCGACTGGA
>EI24H1_39533_x4
ATTATTACTTTTGGTACGCGCT
>EI24H1_39593_x1
ACCATCGACCGTTGGCTGTGCC
>EI24H1_34905_x3
GTAACGGAACCCATAATGCAGCTG
>EI24H1_34906_x1
GACGTTAGCTCTGGTGGTGA
>EI24H1_35380_x4077
TGAGATGAAGCACTGTAGC
>EI24H1_35397_x27
TTGTTCGTTCGGCTCGCGTTA
>EI24H1_35525_x3371
TGAGGTAGTTGTTTGTAC
>EI24H1_35531_x1
TGTAGAACCGAATTTGTGTG
>EI24H1_35500_x326
ATCACATTGCCAGGGATTTCCACT
>EI24H1_35613_x1
AAGCTGCCAGTTGAAGAG
>EI24H1_35722_x1
GCAGCATTGTACAGGGCTATG
>EI24H1_35924_x99
TGAGAACTGAATTCCATA
>EI24H1_36602_x87
TATGGCACTGGTAGAATTCACTG
>EI24H1_37078_x11
ATGCAGTCCATGGGCATATACAC
>EI24H1_37292_x2
TAAGGTGCATCTAGTGCAGATAGT
>EI24H1_37330_x676
CTATACAGTCTATTGCCTTCCT
>EI24H1_37320_x32
CTATACAGTCTATTGCCTTCCC
>EI24H1_37744_x30
TAATGCCCCTAAAAATCCTT
>EI24H1_39782_x17
TATTGCACTTGTCCCGGCCTGTAA
>EI24H1_40023_x7
GCTTTGACGATGTTGCACTACT
>EI24H1_40103_x4
TAGTGCAATATTGCTTATAG
>EI24H1_40037_x937
TTCACAGTGGCTAAGTTCCG
>EI24H1_40162_x118
TCGTGTCTTGTGTTGCAGCCAG
>EI24H1_40210_x5
CTCGTACCGTGAGTAATAA
>EI24H1_40196_x9
TCGTACCGTGAGTAATAGT
>EI24H1_40232_x1
AGGTAGTAGTTTGTGCTGTT
>EI24H1_40649_x1
GGTCCAGTTTTCCCAGGAATCCCT
>EI24H1_40689_x1
AACTCGTACCGTGAGTAATAATG
>EI24H1_40785_x15
GTGCAGTGCTGCATCTCTGGTCA
>EI24H1_40855_x24
GTTCACAGTGGCTAAGTTCTGCA
>EI24H1_41096_x25
TCGTACCGTGAGTAATAGTGC
>EI24H1_41415_x28
TAATTAGTATAGCCTGTTTTAG
>EI24H1_41464_x2113
CGTACCGTGAGTAATAATGCA
>EI24H1_41541_x2
AACCATCGACCGTTGATTGTAC
>EI24H1_44557_x964
AACCCGTAGATCCGATCTTG
>EI24H1_44628_x9
CTGTACAACCTCCTAGCTTTC
>EI24H1_44685_x4
CTATACAATCTACTGTCTTTCC
>EI24H1_44906_x7
TGCTTTGACGATGTTGCACTACT
>EI24H1_45253_x1
ACCCTATCAATATTGCCTCTGC
>EI24H1_45235_x1
TGATATGTTTGATATATTAGG
>EI24H1_45574_x6
ACCCTGTAGATCCGGATTTGTGTA
>EI24H1_45494_x1
TTTCAGTCTGATGTTTGCTG
>EI24H1_45560_x6
TCCAGTTTTCCCAGGAATC
>EI24H1_45660_x1
AAGCCACTGACTAACGCAC
>EI24H1_45802_x536
CGTACCGTGAGTAATAATGC
>EI24H1_45937_x915
CCTGTCAGTTCTGTAGGCCA
>EI24H1_46021_x116
TCTACAGTGCATGTGTCTCC
>EI24H1_46080_x1
GAGATAACTGTACAGCCTCCT
>EI24H1_46190_x14
AACATTCAACGCTGTCGG
>EI24H1_46270_x7
TAGGTAGTTTCAAGTTGTTGGGCT
>EI24H1_46223_x282
GTTCACAGTGGCTAAGTTCTG
>EI24H1_46276_x1
TTGCACTTGTCCCGGCCTGTA
>EI24H1_46465_x18
TGCCTACTGAGCTGATAACA
>EI24H1_46405_x3
TCTAACACTGTCTGGTAACGATG
>EI24H1_46448_x6
GAGGTAGTAGATTGTATAGTT
>EI24H1_46586_x2
TACAGTGCATGTGTCTCCAGT
>EI24H1_46653_x40
TCTGAGATGAAGCACTGT
>EI24H1_46927_x261
ACCACAGGGTAGAACCACGGAC
>EI24H1_46998_x6
GGTGAGGTAGTAGGTTGTATAGT
>EI24H1_47002_x48
CCTGCATTGTACACACTGTGC
>EI24H1_47293_x939
TAATACTGTCTGGTAATGCC
>EI24H1_47414_x1696
TACCCTGTAGATCCGGATTTG
>EI24H1_47569_x7
TCACAGTGAACCGGTCTCTTTTTC
>EI24H1_47625_x32
TTATTGCTTAAGAATACGCGT
>EI24H1_48028_x17
ACCATCGACCGTTGACTGT
>EI24H1_47999_x13
TATGTGCCCTTGGACTACATTGT
>EI24H1_41548_x237
GCCTGTCTACACTTGCTGTGC
>EI24H1_42053_x1
TATTGCTTAAGAATACGCGTA
>EI24H1_42465_x1
CAGCAGGCACAGACAGGCA
>EI24H1_42726_x1034
AGTTCTTCACTGGCAAGCTTT
>EI24H1_42790_x3921
TTCAAGTAATCCAGGATAGG
>EI24H1_43291_x1
CCTGCATTGTACACACTGTG
>EI24H1_43527_x19
TAACGGAACCCATAATGCA
>EI24H1_43604_x5
CCCTGAGACCCTTAACCTGT
>EI24H1_43677_x30
TGGAGTGTGACAATGGTGT
>EI24H1_44027_x906
TGAGGTAGTTGGTTGTATGGTTT
>EI24H1_43882_x1
GACCTATGAATTGACAGCC
>EI24H1_44269_x2
ATACTGCATCAGGAACTGATTGG
>EI24H1_44227_x2
GGTGCAGTGCTGCATCTCTGGTCAA
>EI24H1_44469_x341
TGAGGTAGTTGTTTGTACAG
>EI24H1_44462_x5105
ATCTCAGGTTCGTCAGCCCATG
>EI24H1_44519_x1
AACAGTAGTCCGCACATTGGT
>EI24H1_48052_x8
TTTGGCAATGGTAGAACTCACAC
>EI24H1_48190_x11
GTTAACTGTACAACCTTCT
>EI24H1_48384_x3
AAGCTGCCAGTTGAAGAGCTGTT
>EI24H1_48616_x897
CATTATTACTTTTGGTACGCG
>EI24H1_48662_x75
TGCAGTCCATGGGCATATACA
>EI24H1_49079_x5
CAGTGCAATAGTATTGTCATAGC
>EI24H1_49342_x956
TGTAAACATCCTACACTCTCA
>EI24H1_49343_x2
TGCCTGTCTACACTTGCTG
>EI24H1_49528_x1
GCTAGTTTTGCATAGTTGCAC
>EI24H1_49503_x1
ACATTGCCAGGGATTACCA
>EI24H1_49643_x3596
TTCACAGTGGTTAAGTTCTG
>EI24H1_49771_x13
TGCTCAGTAGTCAGTGTAGAT
>EI24H1_49686_x2
CTTTTTGCGGTCTGGGCTTGCTG
>EI24H1_49889_x4800
TAACGGAACCCATAATGCAGCT
>EI24H1_49972_x3
CAGCTACATCTGGCTACTGGGTC
>EI24H1_49974_x38
CAGTGCAATATTAAAAGGGCA
>EI24H1_52317_x357
AAGCTGCCAGCTGAAGAAC
>EI24H1_52473_x8
AGAGCTTAGCTGATTGGTGAACAG
>EI24H1_52465_x5
CCCTGAGACCCTAACTTGTGA
>EI24H1_52489_x53
TTCACAGTGGTTAAGTTC
>EI24H1_52647_x4
TAGCAGCACAGAATGGTTTGT
>EI24H1_52830_x115
TTAATGCTAATCGTGATAGGGGT
>EI24H1_52911_x1
GCAAGATGTTGGCATAGCTGTT
>EI24H1_53002_x420
TAACACTGTCTGGTAACGATGTTT
>EI24H1_53026_x1
TGTGCAAATCCATGCAAAACTGATT
>EI24H1_53054_x1505
TATGTGCCCTTGGACTACATCG
>EI24H1_53127_x1140
AGCTACATCTGGCTACTGGGTCT
>EI24H1_53113_x14
TACATCTGGCTACTGGGTCT
>EI24H1_53171_x1
CAGAGCTTAGCTGATTGGTG
>EI24H1_53251_x3
AAGCTGCCAGCTGAAGAA
>EI24H1_53243_x1
TGTCTAATACTGTCTGGTAAT
>EI24H1_53444_x310
GTTAACTGTACAACCTTCTAGC
>EI24H1_50229_x347
TGAGGTAGTAGTTTGTATAG
>EI24H1_50306_x1
GGAATTCCTGGCAGAGTGAT
>EI24H1_50285_x2
TACCACAGGGTAGAACCA
>EI24H1_50452_x21
AACATTCATTGCTGTCGGTGGGTTT
>EI24H1_50505_x3
TAAACATCCTTGACTGGAAGCT
>EI24H1_50599_x608
AGCAGCATTGTACAGGGCTAT
>EI24H1_50934_x1
TTGTAACAGCAACTCCATGTGGA
>EI24H1_50976_x2
GGAGTGTGACAATGGTGTTT
>EI24H1_51463_x1
TGGCTCAGTTCAGCAGGAACAGGA
>EI24H1_51554_x36
CTGTGCGTGTGACAGCGGCTAAC
>EI24H1_51897_x3
ATTGCTTAAGAATACGCGTAG
>EI24H1_51964_x15
CTTTCAGTCTGATGTTTGCTG
>EI24H1_51924_x2
CCATCGACCGTTGACTGTGC
>EI24H1_52123_x18
CTCGTACCGTGAGTAATA
>EI24H1_52281_x1437
AGCAGCATTGTACAGGGCTATG
>EI24H1_52284_x335
AGCAGCATTGTACAGGGCTATC
>EI24H1_57295_x10
TGAGGTAGTAGTTTGTGC
>EI24H1_57817_x6558
TGAGAACTGAATTCCATAGATGGT
>EI24H1_57779_x3
TGAGGTAGTAGATTGAATAGTTGT
>EI24H1_57775_x3
ACAGTACTGTGATAACTGAAGGA
>EI24H1_57894_x10
TATACAACCTACTGCCTTCCC
>EI24H1_58007_x35
CGACAACAGTCTGTAGGCT
>EI24H1_58205_x27
TAATACTGCCTGGTAATGATGC
>EI24H1_58240_x2
GTAAACATCCTACACTCTCAGCT
>EI24H1_58203_x21419
TAATACTGCCTGGTAATGATGA
>EI24H1_58303_x2
TACCCTGTAGAACCGAATTTGTGTG
>EI24H1_58391_x1
AAACATTCATTGCTGTCGGTGGGT
>EI24H1_58444_x1
AGAACTGAATTCCATAGATGGTG
>EI24H1_58753_x1
ACGTTAGCTCTGGTGGTGATG
>EI24H1_58826_x5
GCTGCCAGCTGAAGAACTGT
>EI24H1_58898_x3
CTATACAATCTACTGTCTTTC
>EI24H1_58889_x1
AACTGGCCTACAAAGTCCCA
>EI24H1_59128_x296
TCTGAGATGAAGCACTGTAGC
>EI24H1_59250_x6
TCGCAAATACGTCTCTACAGG
>EI24H1_59385_x851
TGAGGTAGTAGTTTGTAT
>EI24H1_59516_x872
TAACACTGTCTGGTAACGA
>EI24H1_59359_x2
TTTTTGCGGTCTGGGCTTGCT
>EI24H1_59683_x2
AAAGTGCTTACAGTGCAGGT
>EI24H1_59714_x4184
TGAGGTAGTTGTTTGTACAGT
>EI24H1_59900_x37
TGTGCAAACCCATGCAAAACT
>EI24H1_59970_x87
CAGGCTGGTTAGATGGTTGTC
>EI24H1_59960_x22
CTGAGATGAAGCACTGTA
>EI24H1_60084_x1
CTCGTACCGTGAGTAATAGTGCA
>EI24H1_60516_x1
TGATATGTTTGATATTCGGTTGC
>EI24H1_60638_x1
ATAACTGTACAGCCTCCTAG
>EI24H1_60641_x1
AAACCATCGACCGTTGACTGTAC
>EI24H1_60683_x25
TCTCCCAATCCTTGTACCAGTG
>EI24H1_60805_x1
AGCATTGTACAGGGCTATGA
>EI24H1_53580_x5
GCTACATTGTCTGCTGGGTTT
>EI24H1_53473_x20
GATAGCTTATCAGACTGGTGTT
>EI24H1_53884_x5
CTAGCACCATTTGAAATCAGT
>EI24H1_54648_x9
AGCTACATCTGGCTACTG
>EI24H1_54804_x12
CCAGTTTTCCCAGGAATCCCT
>EI24H1_54867_x20
TGTGCCTACTGAGCTGATAACA
>EI24H1_54893_x3607
TGAGGTAGTAGATTGTATAGT
>EI24H1_55131_x22
TGCTCAGTAGTCAGTGTAGA
>EI24H1_55324_x11
ACAGTAGTCTGCACATTG
>EI24H1_55815_x256
TGCAGTCCATGGGCATATACAC
>EI24H1_56631_x1
CTTATCAGACTGGTGTTGGC
>EI24H1_57072_x19
CATTATTACTTTTGGTACGCGCT
>EI24H1_57031_x2
TAATGCTAATCGTGATAGGGGTTT
>EI24H1_57083_x1
TAGGTAGTTTCAAGTTGTT
>EI24H1_57143_x1
GGTAGTCTGAACACTGGGATG
>EI24H1_57146_x7
TGTAGTGTTTCCTACTTTAT
>EI24H1_66212_x21
TGATATGTTTGATATTCGGTTG
>EI24H1_66189_x1
ATACCCTGTAGATCCGGATTTG
>EI24H1_66263_x2
GACGTTAGCTCTGGTGGTGAT
>EI24H1_66313_x23
TTATTACTTTTGGTACGCGCT
>EI24H1_66342_x12674
TTCACAGTGGTTAAGTTCTGC
>EI24H1_66531_x46
TACCCTGTAGATCCGGATT
>EI24H1_66582_x1
CGTTAGTCAGTGGCTTACCTGCT
>EI24H1_66878_x3
TACCCTGTAGATCCGAATTTGTGT
>EI24H1_67794_x38
TAGCAGCACGTAAATATTG
>EI24H1_67810_x18
TATGGCTTTCTATTCCTATGT
>EI24H1_67991_x44
AGTTCTTCACTGGCAAGCTT
>EI24H1_68147_x14337
TGTAACAGCAACTCCATGTGGAA
>EI24H1_68116_x3
TCATTTTTGTGATGTTGCAGCT
>EI24H1_68514_x397
TTCAAGTAATCCAGGATAGGCTG
>EI24H1_68503_x1088
TTCAAGTAATCCAGGATAGGCTT
>EI24H1_68765_x2
GCTCAGTTCAGCAGGAACAG
>EI24H1_61030_x1
CTCCGGTGGAATGAAGGATA
>EI24H1_61352_x5
CAGTCCATGGGCATATACACTT
>EI24H1_61457_x7
AAACCGTTACCATTACTGA
>EI24H1_61527_x529
CAAAGTGCTTACAGTGCAGGTAG
>EI24H1_61689_x6
CTTTGGTTATCTAGCTGTATGA
>EI24H1_61704_x219
AACATTCATTGCTGTCGGT
>EI24H1_61617_x2
TCACAGTGGCTAAGTTCTGCATC
>EI24H1_61887_x1
AAGGTCCAACCTCACATGTCCTGT
>EI24H1_62195_x3
TTAAGACTTGCAGTGATGTTTA
>EI24H1_62473_x3
TGACTGTAGACTGTTACTGTACT
>EI24H1_62524_x215
ACCATCGACCGTTGACTGTGCC
>EI24H1_62830_x3845
TGAGGTAGTAGTTTGTATAGT
>EI24H1_62964_x2
GAGAACTGAATTCCATAGA
>EI24H1_63058_x4
TGGAATGTAAGGAAGTGTGTGGT
>EI24H1_63319_x148
AACATTCATTGCTGTCGGTGGGTT
>EI24H1_63382_x5
CAGTTATCATGGTACCGGTGCTG
>EI24H1_68787_x11
TGGCAGTGTCTTAGCTGGTTGT
>EI24H1_68829_x1
GGCAAGATGTTGGCATAGCTGT
>EI24H1_69261_x1804
TGAGGTAGTAGGTTGTGTGGT
>EI24H1_69354_x1
GTCTGAGATGAAGCACTGTAG
>EI24H1_69434_x3
TGAAATGTTTAGGACCACTT
>EI24H1_69511_x33
TGATATGTTTGATATATTAGGTT
>EI24H1_69642_x287
CTTTCAGTCTGATGTTTGCTGC
>EI24H1_69720_x6
TCAAGTAATCCAGGATAGGCTGT
>EI24H1_69905_x3
AGTGGTTTTACCCTATGGTAG
>EI24H1_69911_x56
GTACAGTACTGTGATAACT
>EI24H1_70010_x11
AGAGCTTAGCTGATTGGTG
>EI24H1_69975_x1
CCCGTAGATCCGAACTTGTGG
>EI24H1_70080_x2
TTTGACGATGTTGCACTACT
>EI24H1_70183_x9
TGGACGGAGAACTGATAAGGGC
>EI24H1_70187_x2
TTTGTTCACAGTGGCTAAGTT
>EI24H1_70366_x1
TTTCAGTCGGATGTTTGCAGCAG
>EI24H1_63784_x3712
TCCCTGAGACCCTAACTTGTGA
>EI24H1_63977_x18
AGCTGGTAAAATGGAACCAA
>EI24H1_64059_x1
AAAGCTAGGAGGCTGTACAGT
>EI24H1_63999_x11
CCACAGGGTAGAACCACGGAC
>EI24H1_64228_x2
TTTTGCTGGTTTGCATTCAGC
>EI24H1_64273_x28
GTAACAGCAACTCCATGTGGA
>EI24H1_64984_x1
TTCTTCACTGGCAAGCTTT
>EI24H1_65348_x4525
TGTAACAGCAACTCCATGTG
>EI24H1_65371_x58
TTATTGCTTAAGAATACGCGTA
>EI24H1_65438_x3
TGTCAGTTTGTCAAATACCCCAAG
>EI24H1_65498_x5766
GGTGCAGTGCTGCATCTCTGGTC
>EI24H1_65639_x1
GTGTCTTGTGTTGCAGCCAGT
>EI24H1_65734_x1
AATCACATTGCCAGGGATTACCAC
>EI24H1_65754_x860
TCAGTAACAAGGATTCATC
>EI24H1_65784_x2
GTAACAGCAACTCCATGT
>EI24H1_65866_x1
GCTCAGTTCAGCAGGAACAGG
>EI24H1_70423_x1
CAAAGTGCTTACAGTGCAG
>EI24H1_70424_x122
ACCTGGCATACAATGTAGATT
>EI24H1_70758_x26
ACAGTAGTCCGCACATTGGTT
>EI24H1_70753_x1
CACAGGAACCTGAAACTGCCTG
>EI24H1_70824_x52
TAATGCCCCTAAAAATCCTTA
>EI24H1_71174_x1
TTTTTTGCAGAAACGTTTCA
>EI24H1_71247_x7
TGGAATGTAAGGAAGTGTG
>EI24H1_71307_x1
AAACGCCATTATCACACTAAAT
>EI24H1_71359_x1
GTACCCTGTAGAACCGAATT
>EI24H1_71722_x70
TAGGTAGTTTCAAGTTGTTGGGC
>EI24H1_71764_x33
TAAAGGGAATTTGCGACTGTT
>EI24H1_72113_x1
GTAAACATCCTTGACTGGAA
>EI24H1_72115_x11
ACACTGTCTGGTAACGATG
>EI24H1_72117_x9
TAAAGCTGCCAGCTGAAGAACTG
>EI24H1_72128_x1
AAGTTCGGATCTACGGGTTTGT
>EI24H1_72315_x18
CCATCGACCGTTGATTGTACC
>EI24H1_75307_x13
TTCCCTTTGTCATCCTATGCCT
>EI24H1_75417_x1
CATTATTACTTTTGGTACGCGCTATGC
>EI24H1_75379_x3
AGCCTCTTTACGGTGCTGCCTT
>EI24H1_75501_x4
GTGACATCATATGTACGGCTGCT
>EI24H1_75944_x8
TAGTGCAATATTGCTTATAGGGTCT
>EI24H1_76048_x4
CCACAGGGTAGAACCACGGACC
>EI24H1_75974_x1
TGGAAGACTAGTGATTTTGTTGTTGT
>EI24H1_76050_x6
CCACAGGGTAGAACCACGGACG
>EI24H1_77045_x36
CTAATACTGTCTGGTAATGCCG
>EI24H1_77206_x2
AGTTCTGTGATACACTCCGACT
>EI24H1_77161_x6
CCCAGTGTTCAGACTACC
>EI24H1_77340_x23
TAGCACCATTTGAAATCAGTGT
>EI24H1_77401_x2
ATAAAGTAGAAAGCACTAC
>EI24H1_77687_x157
TAATGCCCCTAAAAATCCTTAT
>EI24H1_77827_x3
AGCTACATTGTCTGCTGGGTTTCA
>EI24H1_77924_x148
GTGCAGTGCTGCATCTCTGGT
>EI24H1_72441_x1
AGTTCTGTGATACACTCAGACT
>EI24H1_72597_x2
CAGTGCATTACAGAACTTT
>EI24H1_72592_x1924
TAGCTTATCAGACTGGTGTTGGCT
>EI24H1_72828_x4197
AGCAGCATTGTACAGGGCTATGA
>EI24H1_73097_x3377
TTTGTTCGTTCGGCTCGCGTTA
>EI24H1_73304_x618
GTCCAGTTTTCCCAGGAATC
>EI24H1_73530_x15
ACCTTGGCTCTAGACTGCTTACT
>EI24H1_73608_x2
ACATTCAACGCTGTCGGTGA
>EI24H1_74029_x1
GGTAGTTGGTTGTATGGTT
>EI24H1_74203_x1
CACTGTCTGGTAACGATG
>EI24H1_74300_x10
AGAACTGAATTCCATAGATGG
>EI24H1_74239_x16
TTTGGCAATGGTAGAACTCAC
>EI24H1_74388_x1
ACCGTGGCTTTAGATTGTTA
>EI24H1_74408_x6
AACAGTAAGAGTTTATGTGCTG
>EI24H1_74418_x97
TGCAGTCCATGGGCATATACACT
>EI24H1_75242_x102
TGGCTCAGTTCAGCAGGAACC
>EI24H1_78118_x5
AGCTTAGCTGATTGGTGAACAGT
>EI24H1_78218_x1
TGTGCCCTTGGACTACATTGT
>EI24H1_78394_x5
ATGCAGTCCATGGGCATATACACT
>EI24H1_78435_x4
AAGTTCTGTGATACACTCCGAC
>EI24H1_78601_x3
GTTAACTGTACAACCTTCTAGCT
>EI24H1_78665_x1
TTCCCTGAGACCCTAACTTGTG
>EI24H1_78882_x19
AGCCACTGACTAACGCACAT
>EI24H1_79012_x4
ATGGAATGTAAAGAAGTATGT
>EI24H1_79353_x2
TGTGCTTGATCTAACCATGTGGT
>EI24H1_79606_x889
TGTGCCCTTGGACTACATCGT
>EI24H1_80227_x1
AGCAGCACGTAAATATTGGAG
>EI24H1_80284_x14
TATTGCACTCGTCCCGGCCTCC
>EI24H1_80324_x1
TGAGGTAGTAGGTTGTATAGTTTGG
>EI24H1_80684_x982
AACATTCAACGCTGTCGGTG
>EI24H1_80719_x1
CAAGATGTTGGCATAGCTGTT
>EI24H1_80845_x4
TCTAACACTGTCTGGTAACGATGT
>EI24H1_85656_x13
TGACCTATGAATTGACAGCCAG
>EI24H1_85777_x280
TTGGTCCCCTTCAACCAGCTGTA
>EI24H1_85813_x83339
TTCAAGTAATCCAGGATAGGCT
>EI24H1_86147_x6
TGTCAGTTCTGTAGGCCA
>EI24H1_86072_x1
TGTAGATCCGGATTTGTG
>EI24H1_86300_x1
CTCAGTAACAAGGATTCATCCTGT
>EI24H1_86718_x36
TTGTGCTTGATCTAACCA
>EI24H1_86958_x1
TGCAGGCTGGTTAGATGGTTGT
>EI24H1_87046_x6
ATACTGCCTGGTAATGATGATG
>EI24H1_87001_x226
ATTCCTGGAAATACTGTTCT
>EI24H1_87088_x7
TGAAACGTTTTAGCCAAAAATG
>EI24H1_87290_x1
GATTCCTGGAAATACTGT
>EI24H1_87620_x8
GTGTCAGTTTGTCAAATACCCC
>EI24H1_87922_x62
GTGCCTACTGAGCTGATAAC
>EI24H1_88123_x1
TACATCATCTATACTGTAGTG
>EI24H1_88099_x51
ACAGTAGTCTGCACATTGG
>EI24H1_82909_x1
TTCCCTTTGTCATCCTATGC
>EI24H1_82926_x1
TAAAGGGAATTTGCGACTGTTA
>EI24H1_83138_x19547
GTCCAGTTTTCCCAGGAATCCCT
>EI24H1_83377_x2
TCACATTGCCAGGGATTTCCAAT
>EI24H1_83618_x123
TAGCACCATTTGAAATCAGTGTT
>EI24H1_84163_x1
ACTGCCCTAAGTGCTCCTTCTGGC
>EI24H1_84275_x31
TAGCTTATCAGACTGGTGTTGGCTTT
>EI24H1_84412_x9
TATGGCACTGGTAGAATTCAC
>EI24H1_84519_x19
TGTCAGTTCTGTAGGCCACTGC
>EI24H1_84538_x3
TTTTTGCAGAAACGTTTC
>EI24H1_84637_x1
AGCTTATCAGACTGGTGTTGGCTTT
>EI24H1_84696_x9
TCCCTGAGACCCTTAACCT
>EI24H1_84839_x1602451
TGAGATGAAGCACTGTAGCTC
>EI24H1_84865_x14
GTGAAATGTTTAGGACCACTT
>EI24H1_85142_x1
TTTCAGTTGGATGTTTGC
>EI24H1_85540_x1
AAAGCTGCCAGCTGAAGAACTGTT
>EI24H1_88132_x218
ACAGCAGGCACAGACAGGCA
>EI24H1_88350_x1
GGTCCAGTTTTCCCAGGAAT
>EI24H1_88589_x1
TGGAAGACTTGTGATTTTGTTG
>EI24H1_88685_x10
ACTGTGCGTGTGACAGCGGCTAA
>EI24H1_89100_x5601
TGGCTCAGTTCAGCAGGAACAG
>EI24H1_89609_x1
TGGACGGAGAACTGATAAG
>EI24H1_89739_x4
TCACATTGCCAGGGATTACC
>EI24H1_89887_x19
CCACAGGGTAGAACCACGGA
>EI24H1_89952_x1
GGCTCAGTTCAGCAGGAACA
>EI24H1_90517_x2
AATACTGCCTGGTAATGATGATG
>EI24H1_90642_x130
TTTGCAGAAACGTTTCAGATTT
>EI24H1_90779_x35
GATGAAGCACTGTAGCTC
>EI24H1_91015_x1
AGCAGCATTGTACAGGGCTT
>EI24H1_91100_x4
AGTGGTTTTACCCTATGGTAGG
>EI24H1_91134_x1
AAGCTGGTAAAATGGAACC
>EI24H1_91338_x5
CTAATACTGCCTGGTAATGATGAT
>EI24H1_91600_x1
TGACTGTAGACTGTTACTGT
>EI24H1_91681_x2
TATTGCTTAAGAATACGCGT
>EI24H1_91766_x3203
TGAGAACTGAATTCCATAGA
>EI24H1_91808_x93
AAGGTCCAACCTCACATGTCCT
>EI24H1_92064_x2
TCTAGCACCATTTGAAATCGG
>EI24H1_92447_x2
TTGTGCAAATCTATGCAAAACT
>EI24H1_92614_x12
ATATAGGGATGGAAGCCATGC
>EI24H1_92575_x970
TCCCTGAGACCCTAACTTGT
>EI24H1_92613_x1028
GTAGTGTTTCCTACTTTATGGA
>EI24H1_92711_x114
TACCCTGTAGATCCGAATTTGT
>EI24H1_92648_x12
CAGTTATCATGGTACCGGTGCTGT
>EI24H1_92785_x3
CTACCACAGGGTAGAACCACGGA
>EI24H1_92990_x13
ATACTGCATCAGGAACTGAT
>EI24H1_93111_x29
TGTCAGTTTGTCAAATACCCCAA
>EI24H1_93169_x1
AGTGCAATAGTATTGTCAAAGC
>EI24H1_93192_x8
GGAAGACTAGTGATTTTGTTGTT
>EI24H1_93302_x15
TAATCTCAGCTGGCAACTG
>EI24H1_93380_x2
TGTTCACAGTGGCTAAGTTCTGC
>EI24H1_93427_x3046
TGAGGTAGTAGGTTGTATAG
>EI24H1_93443_x5
TAGCACCATTTGAAATCGG
>EI24H1_93570_x1
CATGACTGTAGACTGTTACTG
>EI24H1_93880_x1972
TGAGGTAGTAGGTTGTAT
>EI24H1_94116_x249111
TGAGAACTGAATTCCATAGATG
>EI24H1_94734_x2
AAACCCGTAGATCCGAACTTGT
>EI24H1_94987_x259
TACCACAGGGTAGAACCACG
>EI24H1_95016_x3
GTGCAAACCCATGCAAAACTGA
>EI24H1_95099_x1
TAGCACCATTTGAAATCGGTTAT
>EI24H1_95375_x2
AGTTTTGCTGGTTTGCATTCAG
>EI24H1_95496_x1
CAGAGCTTGGCTGATTGGTGAAC
>EI24H1_95550_x17
AGGACTGTCCAACCTGAG
>EI24H1_95596_x1
TGTACCATGCTGGTAGCCAG
>EI24H1_95682_x16
TACAGTACTGTGATAACT
>EI24H1_80847_x1
GCCTGTCTACACTTGCTG
>EI24H1_80913_x3
ACCATCGACCGTTGATTGTA
>EI24H1_80900_x43
GAGGTAGTAGGTTGTATAGTT
>EI24H1_80989_x5
TTGCATAGTCACAAAAATG
>EI24H1_81008_x1
GCATTGTACAGGGCTATC
>EI24H1_81073_x1
TGGCAGTGTCTTAGCTGG
>EI24H1_81397_x149848
TAGCTTATCAGACTGGTGTTGGC
>EI24H1_81541_x1224
TTTTGCAGAAACGTTTCAGATT
>EI24H1_81622_x38
TTGTTCGTTCGGCTCGCGTT
>EI24H1_81892_x95
TTCACAGTGGCTAAGTTCCGCT
>EI24H1_82070_x3
TGTGCGTGTGACAGCGGCTAAC
>EI24H1_82296_x3
TAGTAGGTTGTATGGTTTAGAAT
>EI24H1_82537_x51
ACCCGTAGATCCGATCTTGTGA
>EI24H1_82729_x2
ACAGTAGTCTGCACATTGGTTAGA
>EI24H1_82833_x11
TAAAGTGCTTATAGTGCAGG
>EI24H1_82864_x4
TCCTCATTGTGCATGCTGTGT
>EI24H1_95521_x1
ATTGCTTAAGAATACGCGT
>EI24H1_95851_x1
GCTTAGCTGATTGGTGAACA
>EI24H1_96276_x99
CAGGCTGGTTAGATGGTTGT
>EI24H1_96526_x1
TCAGTAGTCAGTGTAGATCCTG
>EI24H1_96722_x7
TGTACAACCTTCTAGCTTTCCT
>EI24H1_96960_x1
TGTCTAATACTGTCTGGTAATG
>EI24H1_97149_x6
TAACCAATGTGCAGACTACTG
>EI24H1_97072_x1
ATTATTACTTTTGGTACGCG
>EI24H1_97269_x8
AAACCATCGACCGTTGACTGT
>EI24H1_97666_x557
CTGAGATGAAGCACTGTAGCTCG
>EI24H1_97836_x16
ATCACATTGCCAGGGATTTCCAAT
>EI24H1_97883_x92
GTGAGGTAGTAGGTTGTATAGTT
>EI24H1_97820_x8
TTTCAGTCTGATGTTTGCTGCT
>EI24H1_98080_x8
AAGGTCCAACCTCACATGTCCTG
>EI24H1_98035_x1
ATACTGCCTGGTAATGATG
>EI24H1_98052_x1
TTTGGTCCCCTTCAACCAG
>EI24H1_98668_x277
TCGTGTCTTGTGTTGCAGC
>EI24H1_98914_x1
TGGTCGTATGTATGACGTCATTT
>EI24H1_99079_x24036
TACCCTGTAGATCCGGATTTGTG
>EI24H1_99042_x4
AAACCCGTAGATCCGAACTTGTG
>EI24H1_99248_x6
TCACAGTGGTTAAGTTCTG
>EI24H1_99537_x25
ATCTCAGGTTCGTCAGCCCAT
>EI24H1_100072_x136
CTGTCAGTTCTGTAGGCCACT
>EI24H1_100219_x1
CTGTAAACATCCTTGACTGGAA
>EI24H1_100284_x3
ATCTCAGGTTCGTCAGCCCA
>EI24H1_100477_x5
TACCCTGTAGAACCGAATGTGTGT
>EI24H1_100555_x2
CAGTAGTCCGCACATTGGTTA
>EI24H1_101270_x2
TGCAGTGCTGCATCTCTGGT
>EI24H1_101287_x2
CTGTAGATCCGGATTTGTG
>EI24H1_101330_x1
GCTGGTAAAATGGAACCAAAT
>EI24H1_101409_x5
AACCTGGCATACAATGTAGATT
>EI24H1_101439_x1
CACATTGCCAGGGATTTCC
>EI24H1_103711_x27
TGGCAAGATGTTGGCATAGCTG
>EI24H1_103676_x40
TATGGCTTTTTATTCCTATCT
>EI24H1_103887_x1
CTCAGTAACAAGGATTCATCCTG
>EI24H1_104251_x20
GATGACCTATGAATTGACAGCC
>EI24H1_104269_x8
AAAGTGCTGTTTGTGCAGGTAG
>EI24H1_104365_x14
CATCGACCGTTGATTGTACC
>EI24H1_104506_x7527
TAATCTCTGCAGGCAACTGTG
>EI24H1_104685_x6
GATGACCTATGAATTGAC
>EI24H1_104659_x4842
TCCCTGAGACCCTTAACCTGTG
>EI24H1_105194_x65
CACATTCATTGCTGTCGGTGGGT
>EI24H1_105154_x7
CTACATCTGGCTACTGGGTCT
>EI24H1_105782_x1
ATGAGGTAGTAGTTTGTATAG
>EI24H1_105945_x158
TATGGCTTTCTATTCCTATGTGA
>EI24H1_106131_x7
TGGGTCTTTGCGGGCAAGGTG
>EI24H1_106390_x26
TCGTGTCTTGTGTTGCAG
>EI24H1_106544_x81
TAGTGTTTCCTACTTTATGGA
>EI24H1_101513_x37964
AAGCTGCCAGCTGAAGAACTG
>EI24H1_101568_x5
CTTTTTGCGGTCTGGGCTT
>EI24H1_101668_x1
GTAACAGTCTACAGTCATGG
>EI24H1_102070_x37
GTGAGGTAGTAGGTTGTGTG
>EI24H1_102157_x54
CCCTGAGACCCTTAACCTGTG
>EI24H1_102333_x39935
AACCCGTAGATCCGATCTTGTGA
>EI24H1_102366_x4241
TATTGCACTTGTCCCGGCCTGT
>EI24H1_102329_x432
AACCCGTAGATCCGATCTTGTGG
>EI24H1_102601_x2425
TCGTACCGTGAGTAATAAT
>EI24H1_102705_x5
TTTGTTCACAGTGGCTAAGTTC
>EI24H1_102931_x1
GTTCTTCACTGGCAAGCTTTATG
>EI24H1_103066_x19
ATACCCTGTAGAACCGAATTTG
>EI24H1_103161_x5
TCCATAAAGTAGAAAGCAC
>EI24H1_103238_x1
ACAGGGTAGAACCACGGACG
>EI24H1_103461_x211
TAGTGCAATATTGCTTATAGGGT
>EI24H1_103639_x533
TAGCTTATCAGACTGGTG
>EI24H1_106577_x1
ATGAGGTAGTAGTTTGTATA
>EI24H1_106770_x3153
GTCCAGTTTTCCCAGGAATCC
>EI24H1_106761_x2
TAATTAGTATAGCCTGTTTTA
>EI24H1_106897_x3
TGGTCCCCTTCAACCAGCTG
>EI24H1_107076_x7
TTTGGCACTAGCACATTTTTGC
>EI24H1_107145_x1
ATACCCTGTAGATCCGGATTTGT
>EI24H1_107175_x1
CTATACAGTCTACTGTCTTT
>EI24H1_107088_x8
ACCACAGGGTAGAACCAC
>EI24H1_107211_x1
GGGTTCCTGGCACCGTGATTT
>EI24H1_107330_x127
TAAGGTGCATCTAGTGCAGATA
>EI24H1_107354_x1784
TGAGGTAGTAGATTGAATAG
>EI24H1_107428_x22
TAGTGCAATATTGCTTATAGGGTC
>EI24H1_107349_x1
GAGGTAGTAGGTTGTATAGTTT
>EI24H1_107682_x1246
TGAGGTAGTAGGTTGTGTGG
>EI24H1_107772_x7
CCTGCATTGTACACACTGTGCG
>EI24H1_107988_x3
TTATTGCTTAAGAATACGCGTAGT
>EI24H1_108290_x1
CTCACTGATCAATGAATGCA
>EI24H1_108422_x1
CTATACAGCCTACTGTCTTTC
>EI24H1_108833_x1
TTTGGTCCCTTTCAACCAGCT
>EI24H1_109160_x193
TGAGGTAGTAGGTTGTGT
>EI24H1_109347_x2641
TGTAAACATCCTACACTCTCAGCT
>EI24H1_109470_x3
TCAGTTATCATGGTACCGGT
>EI24H1_109571_x1
CTGAGAACTGAATTCCATA
>EI24H1_109880_x23
TACCACAGGGTAGAACCACGGACC
>EI24H1_109952_x13
TTTGGTCCCCTTCAACCAGCTA
>EI24H1_109947_x395
TTTGGTCCCCTTCAACCAGCTG
>EI24H1_110338_x3443
ACCCTGTAGATCCGGATTTGTGT
>EI24H1_110505_x22
TCTCAGGTTCGTCAGCCCATG
>EI24H1_110782_x6
TGGAAGACTTGTGATTTTGTTGTT
>EI24H1_110735_x1
CTGAGACCCTAACTTGTG
>EI24H1_111287_x17
TATTGCTTAAGAATACGCGTAG
>EI24H1_111390_x1
TATGGCACTGGTAGAATTCA
>EI24H1_111552_x6
CAGATTCGATTCTAGGGGAGT
>EI24H1_111670_x42
ACCATCGACCGTTGACTGTAC
>EI24H1_111903_x1
AACCTGGCATACAATGTAGATTT
>EI24H1_111931_x1
TTTACAGGCTATGCTAATCTAT
>EI24H1_111998_x2
GCAGTCCATGGGCATATACACTT
>EI24H1_112009_x1
AGTTTTCCCAGGAATCCC
>EI24H1_112314_x2
CGTTCTTCACTGGCTAGCTT
>EI24H1_112797_x1
AAAGGTCCAACCTCACATGTC
>EI24H1_112925_x22
CCGTGGCTTTAGATTGTTACT
>EI24H1_113242_x99
TGCTCAGTAGTCAGTGTAGATC
>EI24H1_113371_x1
TTATCAGACTGGTGTTGG
>EI24H1_113608_x56
GGTGCAGTGCTGCATCTCT
>EI24H1_113600_x9
GTACAGTACTGTGATAAC
>EI24H1_113757_x2
ACCCTGTAGATCCGGATTTGTGTAAA
>EI24H1_113716_x1
TAAGGCACGCGGTGAATG
>EI24H1_113896_x1
AGCCACTGACTAACGCACA
>EI24H1_114089_x5
GTGTCAGTTTGTCAAATACCCCA
>EI24H1_114102_x203676
AACCCGTAGATCCGAACTTGTG
>EI24H1_114221_x4
CCATCGACCGTTGACTGTACC
>EI24H1_114555_x21
CAGGTGAGGTCCTTGGGAAC
>EI24H1_114608_x1
TATACAACTTACTGTCTTTC
>EI24H1_114711_x16
GTGCCTACTGAGCTGATAACAGT
>EI24H1_114777_x20
AATCACATTGCCAGGGATTACC
>EI24H1_115436_x1
CCAGTTTTCCCAGGAATCCCTT
>EI24H1_115360_x8
TCTCCCAATCCTTGTACCAGT
>EI24H1_115656_x3931
TGGAAGACTAGTGATTTTGTTGTT
>EI24H1_115669_x772
TGGAAGACTAGTGATTTTGTTGTG
>EI24H1_115812_x254
TGGTCCCCTTCAACCAGCTGT
>EI24H1_116056_x20
AAGCCCTTACCCCAAAAAGCAT
>EI24H1_116131_x6
CGTACCGTGAGTAATAGTGCA
>EI24H1_116331_x63
TTCAAGTAATCCAGGATAGGTTA
>EI24H1_116295_x1
GATAACTGTACAGCCTCCT
>EI24H1_119317_x1
GTCCCTGAGACCCTTAACCTGTG
>EI24H1_119359_x1
GACCTATGAATTGACAGCCA
>EI24H1_119492_x512
TGAGGTAGTAGATTGTAT
>EI24H1_119592_x3
GAACTGAATTCCATAGATG
>EI24H1_119607_x631
TACCCTGTAGATCCGGATTTGTGT
>EI24H1_119771_x2
CTCACAGTGAACCGGTCTCTTT
>EI24H1_119882_x13
CGTACCGTGAGTAATAATGCAC
>EI24H1_119871_x12048
TAGCTTATCAGACTGGTGTT
>EI24H1_120404_x1
GCAAGATGTTGGCATAGCTGT
>EI24H1_120651_x43
TAGGTAGTTTCATGTTGTT
>EI24H1_120831_x1
TATACAATCTACTGTCTTTCC
>EI24H1_120911_x113
TACAGTAGTCTGCACATTGGTTA
>EI24H1_120884_x2
CTAACACTGTCTGGTAACG
>EI24H1_120886_x4
TAACAGTCTACAGCCATGGTCG
>EI24H1_121071_x3
TTTTTGCGGTCTGGGCTTGC
>EI24H1_121201_x3
CCACCTCCCCTGCAAACGTCC
>EI24H1_116259_x5
TACATCTGGCTACTGGGTCTC
>EI24H1_116340_x1
GATTCCTGGAAATACTGTTCTTG
>EI24H1_116370_x2001
TACAGTAGTCTGCACATTGGTT
>EI24H1_116584_x4
GAGGTAGTAGATTGAATAGTTG
>EI24H1_116626_x13799
ACCCTGTAGAACCGAATTTGTG
>EI24H1_116945_x5
GCATTGCACTTGTCTCGGTCTG
>EI24H1_117066_x2
GAGGTAGTAGATTGAATAG
>EI24H1_117133_x7
CTATACAACTTACTGTCTTTC
>EI24H1_117282_x1
GTGCATTACAGAACTTTG
>EI24H1_117536_x8
TAAAGCTAGATAACCGAAAGTA
>EI24H1_117541_x9
TACAGTATAGATGATGTACT
>EI24H1_117722_x1
GGCTCAGTTCAGCAGGAACCG
>EI24H1_118194_x5
CAGCAGGCACAGACAGGCAGA
>EI24H1_118758_x26
TCAGTGCATTACAGAACT
>EI24H1_118901_x1
AGCATTGTACAGGGCTATC
>EI24H1_118991_x1
AACAGCAACTCCATGTGGA
>EI24H1_121211_x2
AACGCCATTATCACACTAA
>EI24H1_121388_x8
CTGAGGTAGTAGGTTGTATGGTT
>EI24H1_121475_x1
CATTCAACGCTGTCGGTGAGT
>EI24H1_121617_x5
AGTGCAATATTGCTTATAGGGT
>EI24H1_121717_x3
ACCTGGCATACAATGTAGATTTCTGTG
>EI24H1_121760_x2
ACTGCCCTAAGTGCTCCTTCT
>EI24H1_121964_x239
TCAGTAACAAGGATTCATCCTGT
>EI24H1_122010_x542
AGCTACATTGTCTGCTGGGTT
>EI24H1_122155_x30
TCCCTGAGACCCTAACTCGTG
>EI24H1_122140_x2
AACTATACAGTCTATTGCCTTC
>EI24H1_122103_x8
AGCCTCTTTACGGTGCTGCCTTG
>EI24H1_122192_x1
TCTCACAGTGAACCGGTCTCTTTT
>EI24H1_122280_x4
TTTGAAACGTTTTAGCCAAA
>EI24H1_122974_x3
TACCCTGTAGAACCGAAT
>EI24H1_123413_x81
TTTTTGCAGAAACGTTTCAGATT
>EI24H1_123633_x273
TAGTGTTTCCTACTTTATGG
>EI24H1_124887_x137
TACCCTGTAGAACCGAATTT
>EI24H1_124947_x3105
TGGCTCAGTTCAGCAGGAACA
>EI24H1_125117_x48
CTAGCACCATTTGAAATCGGTT
>EI24H1_125224_x1
CAGCATCAGTGATTTTGTTGC
>EI24H1_125338_x285
GATTCCTGGAAATACTGTTCT
>EI24H1_125304_x1
TTGGCAATGGTAGAACTCACACT
>EI24H1_125514_x1
ACCCTGTAGATCCGAATTTGTGTG
>EI24H1_125524_x1
AACCTGGCATACAATGTAGA
>EI24H1_126178_x2
CCTGTAGATCCGGATTTGTG
>EI24H1_126571_x2
ACCTGGCATACAATGTAGAT
>EI24H1_126620_x1
GGGTTCCTGGCACCGTGATT
>EI24H1_126867_x17
ACCTGGCATACAATGTAGATTTCTG
>EI24H1_127189_x618
AAGCCACTGACTAACGCACATT
>EI24H1_127424_x6505
TAACACTGTCTGGTAACGAT
>EI24H1_127555_x2
TTCAGTCGGATGTTTGCAG
>EI24H1_127838_x3
ATTCCTGGAAATACTGTT
>EI24H1_123748_x125
AGCTGGTAAAATGGAACCAAAT
>EI24H1_123893_x1
CAGTGCAATAGTATTGTCATAG
>EI24H1_123899_x44
TAGCACCATTTGAAATCGGTT
>EI24H1_124038_x220
CCCTGTAGAACCGAATTTGTG
>EI24H1_124057_x181
ACAGCAGGCACAGACAGGC
>EI24H1_124154_x2
GGATTCCTGGCAGAGTGATTT
>EI24H1_124118_x1
ACCATGGCTGTAGACTGTTAC
>EI24H1_124341_x1
TTTGACGATGTTGCACTACTG
>EI24H1_124428_x146
TTGGTCCCCTTCAACCAGCTG
>EI24H1_124425_x7
TTGGTCCCCTTCAACCAGCTA
>EI24H1_124357_x2
TTTGAAACGTTTTAGCCAAAAA
>EI24H1_124472_x34
CTATACAACTTACTGTCTTTCC
>EI24H1_124709_x47
GTTCACAGTGGCTAAGTTCT
>EI24H1_124646_x1
AAGCAGCATTGTACAGGGCTATGA
>EI24H1_124799_x3
AATGACACGTTTTCTCCC
>EI24H1_124694_x3
GTTCACAGTGGCTAAGTTCC
>EI24H1_128103_x79
TGTGCAAACCCATGCAAAACTGA
>EI24H1_128131_x1040
GATTCCTGGAAATACTGTTCTT
>EI24H1_128223_x133
TACCCTGTAGATCCGAATTTGTG
>EI24H1_128457_x4
CTAATACTGCCTGGTAATGATG
>EI24H1_128761_x1
AGGGTTCCTGGCACCGTGATTT
>EI24H1_129054_x2
CGTACCGTGAGTAATAGTGC
>EI24H1_129113_x7
AAAGTGCTTACAGTGCAGGTA
>EI24H1_129107_x2
GCAGCATTGTACAGGGCTAT
>EI24H1_129068_x1
AAACCCGTAGATCCGAACTTG
>EI24H1_129262_x1
TAATCTCAGCTGGCAACT
>EI24H1_129397_x83
TAATACTGCCTGGTAATGA
>EI24H1_129457_x1
GGGACTTTTAGGGGCAGCTGT
>EI24H1_130011_x147
CTTTCAGTCTGATGTTTGCTGCT
>EI24H1_130126_x4
CTAATACTGTCTGGTAATGCCGT
>EI24H1_130212_x17
GCCTGTCTACACTTGCTGTG
>EI24H1_130575_x7
TAATGCTAATCGTGATAGGGGT
>EI24H1_130646_x34
TACCACAGGGTAGAACCACGGACG
>EI24H1_130808_x16
AACCATCGACCGTTGATTGTACC
>EI24H1_130852_x4
ATAGCTCTTTGAATGGTACT
>EI24H1_130979_x1035
GTACAGTACTGTGATAACTGAA
>EI24H1_131031_x21
TAATTAGTATAGCCTGTTTT
>EI24H1_131131_x8
TCAGTTATCATGGTACCGGTG
>EI24H1_131219_x95
TGAGGTAGTAGTTTGTATA
>EI24H1_131304_x102
ATCACATTGCCAGGGATTTCCAC
>EI24H1_131306_x43
ATCACATTGCCAGGGATTTCCAA
>EI24H1_131422_x42
AACAGTAAGAGTTTATGTGC
>EI24H1_131449_x66
AATACTGCCTGGTAATGATGA
>EI24H1_131448_x3
ACTGCCCTAAGTGCTCCTTC
>EI24H1_131535_x1
TTGCATAGTCACAAAAGTGAT
>EI24H1_131852_x1
ATCACATTGCCAGGGATTTCCACTC
>EI24H1_131857_x1
ATTCAACGCTGTCGGTGAG
>EI24H1_132072_x19
GCTGGTAAAATGGAACCAAATC
>EI24H1_132167_x23
TATGGCACTGGTAGAATTCACTGT
>EI24H1_132588_x1
AAGCTGCCAGCTGAAGAACTGTTGT
>EI24H1_132732_x1
CCCTGTAGAACCGAATTT
>EI24H1_132851_x1
TTCAGTCGGATGTTTGCAGCA
>EI24H1_133065_x3
CTGTAAACATCCCCGACTGGAAGC
>EI24H1_133321_x11
TTTCAGTCGGATGTTTGCA
>EI24H1_133292_x4
TGGAGTGTGACAATGGTG
>EI24H1_133876_x133
TAGGTAGTTTCATGTTGTTGGGA
>EI24H1_133944_x2
TATGTGCCCTTGGACTACATTG
>EI24H1_134646_x1
TCACAGTGGCTAAGTTCAG
>EI24H1_134636_x16
CTGAGGTAGTAGGTTGTATAGTT
>EI24H1_135015_x11
ACAGGTGAGGTCCTTGGGAAC
>EI24H1_135032_x1
ATATTGCACTCGTCCCGGCCT
>EI24H1_135005_x1
CCGTTACCATTACTGAGT
>EI24H1_135063_x314
ACCCTGTAGAACCGAATTTG
>EI24H1_135242_x4
TTTAATTAGTATAGCCTGTTTTA
>EI24H1_139906_x2
CTTTGACGATGTTGCACTACT
>EI24H1_139926_x17
TCACATTGCCAGGGATTTCC
>EI24H1_139983_x3
GCTACATCTGGCTACTGGGT
>EI24H1_140035_x1
AGTTTTGCTGGTTTGCATTC
>EI24H1_140156_x2
CAAGTAATCCAGGATAGGCTGT
>EI24H1_140372_x12
CTAACACTGTCTGGTAACGATGT
>EI24H1_140379_x1
CTAACACTGTCTGGTAACGATGC
>EI24H1_140405_x17
AGCAGCATTGTACAGGGCTATGAG
>EI24H1_140388_x4
AGTGGTTTTACCCTATGGT
>EI24H1_140691_x49
CATTGCACTTGTCTCGGTC
>EI24H1_140887_x4
CCCTGTAGATCCGGATTTGTGT
>EI24H1_140878_x3
TAGCAGCATGTAAATATTGGAG
>EI24H1_140963_x1
GATGAAGCACTGTAGCTCGGG
>EI24H1_140879_x1
TAAGGCACGCGGTGAATGCCAA
>EI24H1_140988_x1
GGTCCAGTTTTCCCAGGAATCCC
>EI24H1_141178_x83
CCAGTGTTCAGACTACCTGTT
>EI24H1_137374_x3
GGAATTCCTGGCAGAGTGATT
>EI24H1_137431_x1
GTGTCAGTTTGTCAAATAC
>EI24H1_137652_x288
ACCGTGGCTTTAGATTGTTACT
>EI24H1_137824_x744
GTAGTGTTTCCTACTTTATGG
>EI24H1_137975_x1
TGCAGTGCTGCATCTCTGGTCA
>EI24H1_138117_x405
TTCACAGTGGCTAAGTTCCGC
>EI24H1_138177_x1
AGTGCATTACAGAACTTTG
>EI24H1_138669_x1
CAGTGCAATATTAAAAGGGCAT
>EI24H1_139034_x102
TCAAGTAATCCAGGATAGGCTG
>EI24H1_139043_x4
TCAAGTAATCCAGGATAGGCTT
>EI24H1_139362_x191
ATCACATTGCCAGGGATTTC
>EI24H1_139462_x4
GTAAACATCCTACACTCTCAGC
>EI24H1_139459_x1
GTGAGGTAGTTGGTTGTATGGTT
>EI24H1_139658_x40
CAGGCTGGTTAGATGGTTGTCA
>EI24H1_139651_x198
AGCTACATCTGGCTACTGGGTCTCT
>EI24H1_139607_x326
TACCCTGTAGAACCGAATTTGTGT
>EI24H1_135501_x1
AGGTAGTAGGTTGTATAGT
>EI24H1_135641_x1
TCTACAGTGCATGTGTCTCCAGTGT
>EI24H1_135668_x2
TGAGGTAGTAGGTTGTATGGTTTA
>EI24H1_135697_x2
TGGAAGACTTGTGATTTTGTT
>EI24H1_135864_x524
ACAGCAGGCACAGACAGGCAG
>EI24H1_135873_x1
TAACTATACAGTCTACTGTCTTT
>EI24H1_135975_x1
AAATCACATTGCCAGGGATTTCC
>EI24H1_136090_x1
CTCGTACCGTGAGTAATAATGCAC
>EI24H1_136064_x1
CTAATACTGTCTGGTAATG
>EI24H1_136496_x1
CAGCCACACCTTCCTTTTAAGA
>EI24H1_136557_x1
CAGGTGAGGTCCTTGGGA
>EI24H1_136600_x1
TTTGAAACGTTTTAGCCAA
>EI24H1_136692_x34
ACCATCGACCGTTGACTGTG
>EI24H1_136752_x20
TGAGACCCTAACTTGTGACGTT
>EI24H1_137034_x1
GGAATTCCTGGCAGAGTGATTTT
>EI24H1_137046_x2
GTACAGTACTATGATAACT
>EI24H1_144657_x4
ATCACATTGCCAGGGATTA
>EI24H1_144796_x44
TGTGCTTGATCTAACCATGTGG
>EI24H1_144792_x1
TGTGCTTGATCTAACCATGTGC
>EI24H1_144962_x2979
TACAGTACTGTGATAACTGAA
>EI24H1_145234_x369
TTCACAGTGGCTAAGTTC
>EI24H1_145266_x11606
TGAGATGAAGCACTGTAGCTCG
>EI24H1_145325_x1
AATGCCCCTAAAAATCCTTA
>EI24H1_145441_x1
TAAACATCCTTGACTGGAAG
>EI24H1_145602_x18
CATTGCACTTGTCTCGGTCTGAC
>EI24H1_145587_x1
TTTGTGCTTGATCTAACCATGTG
>EI24H1_145644_x175
AAACCGTTACCATTACTG
>EI24H1_145598_x3
CTTTCAGTCTGATGTTTGC
>EI24H1_145768_x1
GTCCCTGAGACCCTAACTTGTG
>EI24H1_145729_x1
TTCTTCACTGGCAAGCTTTA
>EI24H1_146049_x24
ACCATCGACCGTTGACTGTA
>EI24H1_146040_x67
TATTGCACTTGTCCCGGCCT
>EI24H1_146254_x14
GATGACCTATGAATTGACAGC
>EI24H1_146228_x112
TCAAGTAATCCAGGATAGGCT
>EI24H1_146338_x24
TGACATCATATGTACGGCTGC
>EI24H1_146401_x2699
AACATTCAACGCTGTCGGTGAG
>EI24H1_146628_x1
AAATCACATTGCCAGGGATTACC
>EI24H1_146756_x27
TGTAACAGCAACTCCATGTGGAAG
>EI24H1_146762_x2726
TGGAATGTAAAGAAGTATGTATT
>EI24H1_146857_x3
TAAACATCCCCGACTGGAAGCT
>EI24H1_146876_x214
TAATACTGTCTGGTAATGC
>EI24H1_146903_x1
CAAAGTGCTCACAGTGCAGGT
>EI24H1_146976_x3
ATAGCTTATCAGACTGGTGT
>EI24H1_146978_x1
AAGCTGGTAAAATGGAACCA
>EI24H1_147638_x10584
TTGTGCTTGATCTAACCATGTG
>EI24H1_147608_x1
CTACATCTGGCTACTGGGTCTCT
>EI24H1_147793_x2
TTGTGCAAATCTATGCAAAACTG
>EI24H1_148035_x1
TGCAGTCCATGGGCATAT
>EI24H1_141068_x7
AGTGTTTCCTACTTTATGG
>EI24H1_141524_x3
TATGGCTTTCTATTCCTATG
>EI24H1_141740_x7
TGTAAACATCCTACACTCAG
>EI24H1_142021_x859
ACCCTGTAGATCCGAATTTGT
>EI24H1_142161_x3
GTAAACATCCCCGACTGGAAGC
>EI24H1_142162_x71
AAAAGTGCTGTTTGTGCAGGTA
>EI24H1_142222_x1
AACAATATCCTGGTGCTGCC
>EI24H1_142382_x3
CTCGTGTCTTGTGTTGCAGCCA
>EI24H1_142518_x16
TATTGCACTTGTCCCGGCC
>EI24H1_142820_x522
CAGTGGTTTTACCCTATGGT
>EI24H1_142829_x681
CTCGTACCGTGAGTAATAAT
>EI24H1_143463_x19762
AACCCGTAGATCCGATCTTGTG
>EI24H1_144166_x369
GTGAGGTAGTAGGTTGTGTGGTT
>EI24H1_144179_x2579
TGGAAGACTAGTGATTTTGTT
>EI24H1_144563_x43
TCCCTGAGACCCTAACTTGTGAG
>EI24H1_144666_x74
ATCACATTGCCAGGGATTT
>EI24H1_148113_x2
CAGTTTTCCCAGGAATCCC
>EI24H1_148277_x100
TCGTACCGTGAGTAATAGTG
>EI24H1_148474_x91
AAGGTCCAACCTCACATGTCC
>EI24H1_148749_x9
TAGTGCTTTCTACTTTATGGA
>EI24H1_148843_x5
CTCACTGATCAATGAATGC
>EI24H1_148990_x25
TGTAGTGTTTCCTACTTTATG
>EI24H1_149160_x733
TGGAGTGTGACAATGGTGTTTGT
>EI24H1_149326_x128
CATTATTACTTTTGGTACGC
>EI24H1_149795_x1
ATACTGCATCAGGAACTGATTG
>EI24H1_150016_x1
CAGTGTTCAGACTACCTGT
>EI24H1_150270_x27
GCCACTGACTAACGCACATT
>EI24H1_150397_x1
AACTGGCCTACAAAGTCCCAG
>EI24H1_150419_x4
GTGTCAGTTTGTCAAATACCC
>EI24H1_150436_x7
GCCTGTCAGTTCTGTAGG
>EI24H1_150533_x1
AAGCAGCATTGTACAGGGCTATG
>EI24H1_150674_x3
AGATGAAGCACTGTAGCT
>EI24H1_150799_x1
TGGTCGTATGTATGACGTCA
>EI24H1_150904_x371
AGCTACATTGTCTGCTGGG
>EI24H1_151115_x670
TGTAGTGTTTCCTACTTTATGG
>EI24H1_151603_x842
CTTTCAGTCGGATGTTTGC
>EI24H1_151540_x8
TTCACAGTGGCTAAGTTCTGCATC
>EI24H1_151510_x1
CTGTAGAACCGAATTTGTG
>EI24H1_152127_x103
AGCTGGTGTTGTGAATCAGGCCG
>EI24H1_152289_x37
CTGTCAGTTCTGTAGGCCAC
>EI24H1_152519_x6
TGTAAACATCCTACACTCA
>EI24H1_152624_x1
CTGAGGTAGTAGTTTGTGCT
>EI24H1_152694_x2
AGGTAGTTGGTTGTATGGTT
>EI24H1_152665_x1
AACAGTAAGAGTTTATGTG
>EI24H1_152896_x1
GCAGCATTGTACAGGGCTATGA
>EI24H1_153297_x1
TTCAGTTATCATGGTACCGGTG
>EI24H1_153311_x12
ACAGTAGTCTGCACATTGGTTAG
>EI24H1_153600_x1
TGCAGGCTGGTTAGATGGTTG
>EI24H1_153744_x2
ATACCCTGTAGAACCGAATT
>EI24H1_153689_x3115
TGGAAGACTAGTGATTTTGTTGT
>EI24H1_153727_x2
AGTAGTCTGCACATTGGTT
>EI24H1_153828_x14
CTGTGCGTGTGACAGCGG
>EI24H1_153846_x32
AAAGCTGCCAGCTGAAGAACTGT
>EI24H1_154118_x18
TGTAAACATCCTACACTCT
>EI24H1_154162_x1
CAACAAGTCACAGTCTACCTCA
>EI24H1_154258_x17
CTGGCTCAGTTCAGCAGGAAC
>EI24H1_154636_x4
GAGATGAAGCACTGTAGCTCGG
>EI24H1_154823_x13
TAACGGAACCCATAATGCAGCTGTT
>EI24H1_154974_x2
TGGAAGACTTGTGATTTTGTTGT
>EI24H1_154980_x5407
TTCAAGTAATCCAGGATAGGTT
>EI24H1_155212_x2
CCCTGTAGAACCGAATTTG
>EI24H1_155505_x315
TCAGTAACAAGGATTCATCCT
>EI24H1_155706_x10627
TCGTACCGTGAGTAATAATGC
>EI24H1_155921_x1
TGCCTGTCTACACTTGCTGTGCA
>EI24H1_156000_x9
CACATTCATTGCTGTCGGTGGGTT
>EI24H1_156093_x86
TGAGGTAGTAGGTTGTATGG
>EI24H1_156141_x4
CTACATCTGGCTACTGGGTC
>EI24H1_156323_x1
AAAGCTAGGAGGCTGTACAGTT
>EI24H1_156307_x1
GGCTGCAACACAGGACATG
>EI24H1_156392_x25
TCAGTTATCATGGTACCGGTGCT
>EI24H1_156838_x15
TCGTACCGTGAGTAATAATGCAC
>EI24H1_157028_x1
CTAGCACCATTTGAAATCG
>EI24H1_157104_x4
TACAGTAGTCTGCACATTG
>EI24H1_157629_x39
TGATATGTTTGATATATTAGGTTGT
>EI24H1_157597_x19
CCCAGTGTTCAGACTACCT
>EI24H1_158248_x2
CCTGTCTACACTTGCTGTGCA
>EI24H1_158438_x6
TTAATGCTAATCGTGATAGGGGTTT
>EI24H1_158472_x4
CTACATCTGGCTACTGGGTCTC
>EI24H1_158563_x1
TATGTGCCCTTGGACTAC
>EI24H1_158803_x2
CAGTTATCATGGTACCGGTGC
>EI24H1_161035_x3630
TGAGGTAGTAGGTTGTGTGGTTT
>EI24H1_161159_x4
CATCTTACGAGGCAGCATTGGAT
>EI24H1_161441_x1
TACTGCCCTAAGTGCTCCTTCT
>EI24H1_161724_x7
TTGTGCTTGATCTAACCATGCA
>EI24H1_161744_x19
TGGGTCTTTGCGGGCAAGGTGA
>EI24H1_161868_x118
AGCTGCCAGCTGAAGAACTGT
>EI24H1_162134_x1
TGTAAACATCCTACACTCAGCTG
>EI24H1_162275_x7
ACTGCATCAGGAACTGATTGGA
>EI24H1_162464_x1832
TGTAAACATCCCCGACTGGAA
>EI24H1_162856_x1
TCTTGTGCTTGATCTAACCATGT
>EI24H1_162894_x242
CTGTGCGTGTGACAGCGGCTAA
>EI24H1_162984_x11
TTTTGTTCGTTCGGCTCGCGT
>EI24H1_163293_x18
ACAGGTGAGGTCCTTGGGAACA
>EI24H1_163481_x1
TAAAGTGCTTATAGTGCAGGTAGTA
>EI24H1_163729_x1
TGTACAACCTTCTAGCTTTC
>EI24H1_163786_x1
ACTGTACAGCCTCCTAGCTTTCC
>EI24H1_158858_x6
TTTTGTTCGTTCGGCTCGCG
>EI24H1_159343_x6
TATACAACTTACTGTCTTTCCC
>EI24H1_159375_x113
CATTATTACTTTTGGTACGCGC
>EI24H1_159444_x6
TTGGTCCCCTTCAACCAGC
>EI24H1_159578_x2
TGCTCAGTAGTCAGTGTAG
>EI24H1_159631_x1860
ACCCTGTAGAACCGAATTTGT
>EI24H1_159666_x1
ACAGGAACCTGAAACTGCCTGAA
>EI24H1_159746_x6
ATGAGGTAGTAGGTTGTATAGTT
>EI24H1_159889_x152
CATAAAGTAGAAAGCACTAC
>EI24H1_160155_x2664
TACCCTGTAGAACCGAATTTG
>EI24H1_160176_x9
GTGAAATGTTTAGGACCACTTGA
>EI24H1_160369_x39
ACCACAGGGTAGAACCACG
>EI24H1_160523_x69
TGAGGTAGTAGTTTGTGCT
>EI24H1_160566_x1
AAAGCTGGTAAAATGGAACC
>EI24H1_160603_x1
ATGGCTGTAGACTGTTACCA
>EI24H1_160933_x424
TGCCTACTGAGCTGATAACAGT
>EI24H1_163852_x4
ATGAGGTAGTAGTTTGTATAGTT
>EI24H1_163877_x19
GCCTGTCTACACTTGCTGT
>EI24H1_164496_x26
TGGCTCAGTTCAGCAGGA
>EI24H1_164800_x2
CAGATTCGATTCTAGGGGAG
>EI24H1_164715_x139
GTAACGGAACCCATAATGC
>EI24H1_165223_x5
GTTCACAGTGGCTAAGTTC
>EI24H1_165453_x4
TCAAGTAATCCAGGATAGGTT
>EI24H1_165416_x6
TCACAGTGAACCGGTCTC
>EI24H1_165648_x1
CAGTTATCACAGTGCTGATG
>EI24H1_165831_x310
ACCATCGACCGTTGACTGTACC
>EI24H1_165892_x14
AAGCTGCCAGTTGAAGAGC
>EI24H1_165967_x1
TAATGCTAATCGTGATAGGG
>EI24H1_166008_x1
TTTGCAGAAACGTTTCAGA
>EI24H1_166088_x161
TGTCAGTTCTGTAGGCCACTG
>EI24H1_166092_x1
AATCACATTGCCAGGGATTTCCAC
>EI24H1_166224_x34722
TGGAATGTAAAGAAGTATGTAT
>EI24H1_166547_x1
TTAAGACTTGCAGTGATGTT
>EI24H1_166663_x15
TCCAGCATCAGTGATTTTGTTG
>EI24H1_167193_x116
TCCAGTTTTCCCAGGAATCCCTT
>EI24H1_167217_x32
AGTTTTGCTGGTTTGCATTCAGC
>EI24H1_167319_x2
AGCTTAGCTGATTGGTGAACAG
>EI24H1_167323_x1
TAGCACCATTTGAAATCA
>EI24H1_167409_x17199
TCAGTGCATTACAGAACTTTGT
>EI24H1_168199_x3
CTCACAGTGAACCGGTCTCT
>EI24H1_168124_x1
TTAAGGCACGCGGTGAATGC
>EI24H1_168276_x739
TAGCAGCACGTAAATATTGGAGT
>EI24H1_168347_x1
ACCCGTAGATCCGAACTTGTGGT
>EI24H1_168466_x472
AGCTACATTGTCTGCTGGGTTTC
>EI24H1_168357_x1
CTACATTGTCTGCTGGGTT
>EI24H1_168570_x1437
TCACAGTGAACCGGTCTCTTTTT
>EI24H1_168659_x1804
TGGAATGTAAAGAAGTATGTA
>EI24H1_168655_x26
TAAAGCTGCCAGCTGAAGAACT
>EI24H1_168831_x31
AACATTCAACGCTGTCGGTGAGTTTT
>EI24H1_168801_x38
TGAGGTAGTAGTTTGTGCTGTTG
>EI24H1_168905_x4
CATCGACCGTTGACTGTACC
>EI24H1_168881_x4
TGTGCAAACCCATGCAAAAC
>EI24H1_169178_x29
ATCACATTGCCAGGGATTAC
>EI24H1_169085_x1
TTTCAGTTATCATGGTACCGG
>EI24H1_169140_x6
ATTCCTGGAAATACTGTTCTTGG
>EI24H1_169253_x2
CGTGTCTTGTGTTGCAGCCAGT
>EI24H1_169389_x494
ATCACATTGCCAGGGATTACCA
>EI24H1_169520_x461
AAAGCTGCCAGCTGAAGAACTG
>EI24H1_169682_x1
CCCGTAGATCCGATCTTGTGA
>EI24H1_169853_x25
TTCACAGTGGTTAAGTTCTGCCG
>EI24H1_169854_x453
TTCACAGTGGTTAAGTTCTGCCA
>EI24H1_169917_x3
TGTGCCTACTGAGCTGATAACAG
>EI24H1_170197_x14
ACTGTGCGTGTGACAGCGGC
>EI24H1_170194_x253
TTTGTTCGTTCGGCTCGCGT
>EI24H1_172143_x1
GTAAACATCCCCGACTGGA
>EI24H1_172284_x58
TTTTTGCAGAAACGTTTCAGA
>EI24H1_172385_x1
ATCTTACGAGGCAGCATTGG
>EI24H1_172507_x8
GGCTTGTTTTAAGTTGCCTGCG
>EI24H1_172615_x17
ATACTGCCTGGTAATGATGAT
>EI24H1_172684_x619
TTGCATAGTCACAAAAATGAGC
>EI24H1_172838_x59
TGAGATGAAGCACTGTAGCTCGG
>EI24H1_173376_x8
AATCACATTGCCAGGGATTTCC
>EI24H1_173389_x1
TCTCCCAATCCTTGTACCAG
>EI24H1_173792_x327
CTCGTACCGTGAGTAATAATGCA
>EI24H1_173794_x5
TTAATTAGTATAGCCTGTT
>EI24H1_173974_x19
CATCTTACGAGGCAGCATTGG
>EI24H1_174397_x3
CCCTGTAGATCCGGATTTGT
>EI24H1_174443_x625
ACCATCGACCGTTGACTGTGC
>EI24H1_174431_x85
GTGCCTGCTGTGCTGATAATCA
>EI24H1_174457_x3
GCTACATCTGGCTACTGGGTC
>EI24H1_170236_x1
TGCCAGCTGAAGAACTGT
>EI24H1_170201_x1
AGTGGTTCTCAACAGTTCAACA
>EI24H1_170370_x2
TAATGCTAATCGTGATAGGGG
>EI24H1_170323_x2
ATCCCAGTGTTCAGACTACCTGT
>EI24H1_170453_x1
ACCCTGTAGAACCGAATTTGTGTG
>EI24H1_170703_x2
CACATTCATTGCTGTCGGTGGGTTT
>EI24H1_170853_x114
TTTGGCAATGGTAGAACTCACA
>EI24H1_170958_x1118
ATCACATTGCCAGGGATTACC
>EI24H1_171033_x1
TGCAGTCCATGGGCATATA
>EI24H1_171070_x5
CTGAGGTAGTAGATTGAATA
>EI24H1_171648_x1
CTGCCAGCTGAAGAACTGT
>EI24H1_171634_x30
CTGTACAACCTTCTAGCTTTCC
>EI24H1_171718_x1
ACAGTACTATGATAACTGAAG
>EI24H1_171750_x143
GTCCAGTTTTCCCAGGAAT
>EI24H1_171918_x10
TGAGGTAGTAGGTTGTATG
>EI24H1_171923_x524
TGAGGTAGTAGGTTGTATA
>EI24H1_174404_x1
TCAAGGTCCACTGTGAAC
>EI24H1_174549_x490
AGAGCTTAGCTGATTGGTGAAC
>EI24H1_174665_x2253
CAAAGTGCTTACAGTGCAGGTA
>EI24H1_174831_x10
AGCTTATCAGACTGGTGTTG
>EI24H1_174917_x577
TGTCAGTTTGTCAAATACCCCA
>EI24H1_174839_x13
TTATTGCTTAAGAATACGCGTAG
>EI24H1_174973_x7048
TTCACAGTGGCTAAGTTCAGT
>EI24H1_175103_x51
TGGAAGACTAGTGATTTTG
>EI24H1_175233_x3
TGTACCATGCTGGTAGCCAGT
>EI24H1_175327_x3
GAGGTAGTAAGTTGTGTTGTT
>EI24H1_175311_x2
CTGCAACACAGGACATGGGA
>EI24H1_175448_x608
TAGGTAGTTTCATGTTGTTGG
>EI24H1_175557_x2
AGTGGAAGACTAGTGATTTTGTT
>EI24H1_175584_x1
CCGTAGATCCGAACTTGT
>EI24H1_175611_x4
AACACTGTCTGGTAACGAT
>EI24H1_175975_x11
TGCTTTGACGATGTTGCACTAC
>EI24H1_176062_x1
TGGTCCCCTTCAACCAGC
>EI24H1_176208_x129919
ATGACCTATGAATTGACAGCCA
>EI24H1_176393_x1
GTGATGACCTATGAATTGACA
>EI24H1_176434_x12
TTCACAGTGGCTAAGTTCTTC
>EI24H1_176771_x5
AAACCATCGACCGTTGATTGT
>EI24H1_176845_x12
ACCCTGTAGATCCGGATT
>EI24H1_176811_x1
AGTGTTCAGACTACCTGTTC
>EI24H1_176954_x2
AATCACATTGCCAGGGATTTC
>EI24H1_176994_x171073
CTGAGATGAAGCACTGTAGCTC
>EI24H1_177350_x17
TAATACTGTCTGGTAATGCCGTC
>EI24H1_177394_x362
TATGGCACTGGTAGAATTCACT
>EI24H1_177406_x1
TTTGGCACTAGCACATTTTTG
>EI24H1_177642_x1
GAGGTAGTTGGTTGTATGGTTTT
>EI24H1_178150_x730
TAGGTAGTTTCATGTTGTTGGG
>EI24H1_178274_x6
TGGAAGACTAGTGATTTTGTTGTGA
>EI24H1_178403_x436
TGTGCCCTTGGACTACATCGTG
>EI24H1_178532_x33
CTGTACAACCTCCTAGCTTTCC
>EI24H1_178490_x2
CTCGTGTCTTGTGTTGCAGCC
>EI24H1_178605_x35
TGTAAACATCCTACACTC
>EI24H1_178537_x9
TATGGAATGTAAAGAAGTATGT
>EI24H1_178684_x307
GTACAGTACTGTGATAACTG
>EI24H1_178897_x2
AGCCACTGACTAACGCAC
>EI24H1_179224_x1
GGGATTCCTGGCAGAGTGATTT
>EI24H1_179331_x1
CACAGTGAACCGGTCTCTTTT
>EI24H1_179365_x3341
TGTAAACATCCTTGACTGGAAG
>EI24H1_179354_x5
AAGCCCTTACCCCAAAAAGTA
>EI24H1_179526_x85
AGCTGGTGTTGTGAATCAGGC
>EI24H1_179813_x3
AGTTCTTCACTGGCAAGCT
>EI24H1_179957_x78
TTTTGTTCGTTCGGCTCGCGTT
>EI24H1_180091_x284
TACAGTAGTCTGCACATTGGT
>EI24H1_180197_x1954
CTGAGATGAAGCACTGTAGC
>EI24H1_180309_x4
TTATTACTTTTGGTACGCGC
>EI24H1_180350_x229156
ATGACCTATGAATTGACAGCC
>EI24H1_180446_x2
ACTCTTTCCCTGTTGCACT
>EI24H1_180437_x1
GGCTCAGTTCAGCAGGAACAG
>EI24H1_180547_x19
TGTGCTTGATCTAACCATGT
>EI24H1_180635_x1
GAGGTAGTAAGTTGTGTTGT
>EI24H1_180658_x246
TACAGCAGGCACAGACAGG
>EI24H1_181150_x2
CAGCTACATCTGGCTACTGGG
>EI24H1_181263_x1
TGACATCATATGTACGGCT
>EI24H1_181575_x6
TCAGTTATCACAGTGCTGATGC
>EI24H1_181675_x63
CAGTGCAATATTAAAAGGGCATT
>EI24H1_181785_x2
CTAGCACCATTTGAAATCGGT
>EI24H1_181783_x36
GTACAGTACTATGATAACTGAA
>EI24H1_182013_x3
TTAAGACTTGCAGTGATGTTT
>EI24H1_182024_x2
TGAGACCCTAACTTGTGA
>EI24H1_182258_x2
TCTACAGTGCATGTGTCT
>EI24H1_182288_x18
CTGTCAGTTCTGTAGGCCACTGC
>EI24H1_184299_x1
GCTGCCAGCTGAAGAACTGTTGT
>EI24H1_184435_x304
CTGTGCGTGTGACAGCGGCT
>EI24H1_184763_x5
TGTGCGTGTGACAGCGGCTA
>EI24H1_184926_x4671
TAACGGAACCCATAATGCAGCTG
>EI24H1_184979_x3
CTATACAATCTATTGCCTTCC
>EI24H1_185044_x475
TGTGCAAACCCATGCAAAACTG
>EI24H1_185159_x1
ATCTCAGGTTCGTCAGCCC
>EI24H1_185203_x1
TGTGAAATGTTTAGGACCACTTG
>EI24H1_185329_x1
CAGTAACAAGGATTCATCCTGT
>EI24H1_185497_x26276
TTCACAGTGGCTAAGTTCTGC
>EI24H1_185438_x50
TACAGTAGTCTGCACATTGG
>EI24H1_185560_x3
CACATTGCCAGGGATTTCCA
>EI24H1_186059_x2
ATTCCTGGAAATACTGTTCTTG
>EI24H1_186157_x413
TTTGGCACTAGCACATTTTTGCT
>EI24H1_186424_x598
CTTTCAGTCGGATGTTTGCA
>EI24H1_186482_x1
TGCACTTGTCTCGGTCTGA
>EI24H1_186579_x5
CAGGAACCTGAAACTGCCTGAA
>EI24H1_187273_x27
GTGCAGTGCTGCATCTCTGG
>EI24H1_187294_x48
TAATGCCCCTAAAAATCCTTATT
>EI24H1_187329_x42
CTAATACTGTCTGGTAATGCC
>EI24H1_187353_x97
CTTTCAGTCGGATGTTTG
>EI24H1_187442_x15
CTGGCTCAGTTCAGCAGGAACC
>EI24H1_187444_x4
CTGGCTCAGTTCAGCAGGAACA
>EI24H1_187580_x3
CGTGTTCACGGCGGACCTTGA
>EI24H1_187957_x109
TGTAGTGTTTCCTACTTTATGGA
>EI24H1_187969_x911
ACCACAGGGTAGAACCACGGA
>EI24H1_187986_x158
TTGTGCTTGATCTAACCAT
>EI24H1_188163_x103
CTGAGAACTGAATTCCATAGATGG
>EI24H1_188368_x13
TCCCTGAGACCCTAACTT
>EI24H1_188474_x2
CAGCTACATCTGGCTACTGGGTCT
>EI24H1_188680_x42
CTGAGGTAGTAGATTGAAT
>EI24H1_188923_x451
TGAGGTAGTAAGTTGTGTTG
>EI24H1_192194_x175
TAATCTCTGCAGGCAACTGT
>EI24H1_192223_x46
ACCATCGACCGTTGATTGTAC
>EI24H1_192201_x3
TCACAGTGGCTAAGTTCAGT
>EI24H1_192458_x3
TCCTTCATTCCACCGGAGTC
>EI24H1_192794_x166
CCTGTCTACACTTGCTGTGC
>EI24H1_192786_x1
CACAGCGCCTGCAATGTGGA
>EI24H1_192795_x5
TCCAGTTTTCCCAGGAAT
>EI24H1_192968_x2
GCCTGTCAGTTCTGTAGGCCACTG
>EI24H1_193335_x34
TGCCTGCTGTGCTGATAATCAGT
>EI24H1_193392_x371
AGCTACATCTGGCTACTGGGTCTC
>EI24H1_193430_x1
TCAAAGTGCTTACAGTGCAGGTA
>EI24H1_193585_x280
TCACAGTGAACCGGTCTCT
>EI24H1_193563_x205
TACTGCATCAGGAACTGATT
>EI24H1_193618_x10
TCCCTGAGACCCTAACTTGTGAC
>EI24H1_193678_x212
CTGTGCGTGTGACAGCGGCTA
>EI24H1_193856_x1
TACTGCATCAGGAACTGA
>EI24H1_188951_x3
TCCAGCATCAGTGATTTTG
>EI24H1_189038_x7
AGCTGGTAAAATGGAACCA
>EI24H1_189089_x3
CACAGTGGCTAAGTTCTGC
>EI24H1_189123_x12890
TGTAAACATCCTACACTCTCAGC
>EI24H1_189315_x9
AGCAGCATTGTACAGGGCT
>EI24H1_189467_x710
CTGAGATGAAGCACTGTAG
>EI24H1_189722_x2
CTGAGGTAGTAGTTTGTGCTGT
>EI24H1_189774_x69
TGTCAGTTCTGTAGGCCACT
>EI24H1_189779_x3
GTTCACAGTGGCTAAGTTCCG
>EI24H1_189832_x456
ACCCTGTAGAACCGAATTTGTGT
>EI24H1_191038_x1
GTAAACATCCTACACTCTCAG
>EI24H1_191221_x1
CCTATTCATGATTACTTG
>EI24H1_191413_x12
AATCTCTGCAGGCAACTGTG
>EI24H1_191713_x4
TTGCATAGTCACAAAAATGAG
>EI24H1_191869_x54
TCACAGTGGCTAAGTTCTGCAT
>EI24H1_191825_x15
CCCGTAGATCCGAACTTGTG
>EI24H1_182306_x16974
TAATCTCTGCAGGCAACTGTGA
>EI24H1_182477_x1
GTAAACATCCCCGACTGGAAGCT
>EI24H1_182779_x53
TCCAGCATCAGTGATTTTGT
>EI24H1_182858_x4
CTTTCAGTCTGATGTTTGCT
>EI24H1_182834_x14
TTTCAGTCTGATGTTTGCTGC
>EI24H1_183312_x229
CCTGTCAGTTCTGTAGGCC
>EI24H1_183279_x1
AATCACATTGCCAGGGATTAC
>EI24H1_183258_x151
GTGAAATGTTTAGGACCACTTG
>EI24H1_183727_x49
TTAATGCTAATCGTGATAGGGGTT
>EI24H1_183553_x168
ACCCGTAGATCCGAACTTGT
>EI24H1_183680_x2
AACGGAACCCATAATGCAGCT
>EI24H1_183794_x2
CGGTGCAGTGCTGCATCTCTGG
>EI24H1_183963_x2
CAGCTACATTGTCTGCTGGGT
>EI24H1_183990_x1
CTGAGACCCTAACTTGTGA
>EI24H1_184070_x2049
TAGCTTATCAGACTGGTGT
>EI24H1_184339_x93
TGACATCATATGTACGGCTGCT
>EI24H1_194000_x1
CAGTTTTCCCAGGAATCC
>EI24H1_194112_x30
TCACAGTGGCTAAGTTCTGC
>EI24H1_194405_x13
TTTGTTCGTTCGGCTCGCGTTAAG
>EI24H1_194493_x228
TAGGTAGTTTCATGTTGTTG
>EI24H1_194558_x27
TCCTTCATTCCACCGGAGTCTGT
>EI24H1_195324_x3
ACCTTGGCTCTAGACTGCTTAC
>EI24H1_195472_x3497
TGGAAGACTAGTGATTTTGTTG
>EI24H1_195495_x17
TAGCACCATTTGAAATCGGT
>EI24H1_195786_x80
AGCTGGTGTTGTGAATCAGGCC
>EI24H1_196584_x1
GATTTGGTCCCCTTCAACCAGC
>EI24H1_196683_x53
AACATTCAACGCTGTCGGTGAGTTT
>EI24H1_196733_x45
TCACATTGCCAGGGATTTCCA
>EI24H1_196860_x2
AACATTCAACGCTGTCGGTGAGTTTG
>EI24H1_197054_x4
TGGGTCTTTGCGGGCAAGGT
>EI24H1_197219_x10
TGAGGTAGTAGTTTGTATAGTTTT
>EI24H1_197264_x62
TTAATGCTAATCGTGATAGGG
>EI24H1_197322_x1
TCACAGTGGCTAAGTTCCG
>EI24H1_197401_x6
TGGTCCCCTTCAACCAGCTGTA
>EI24H1_197520_x7
GTAAACATCCCCGACTGGAAG
>EI24H1_197649_x32
CTATACAACCTACTGCCTTCCC
>EI24H1_197646_x9
GTACCGTGAGTAATAATG
>EI24H1_197675_x1
TTCGTTCGGCTCGCGTTA
>EI24H1_197830_x3
TCACATTGCCAGGGATTTC
>EI24H1_197856_x30
TGAGGTAGTAAGTTGTGTT
>EI24H1_197863_x2
TAGGTAGTTTCAAGTTGT
>EI24H1_197935_x1
TGGCAAGATGTTGGCATAG
>EI24H1_197881_x5
AACCCGTAGATCCGAACTTGTGGT
>EI24H1_197966_x1808
CTTTTTGCGGTCTGGGCTTGC
>EI24H1_198194_x15
GTGAAATGTTTAGGACCACT
>EI24H1_198200_x406
AGCAGCATTGTACAGGGCTATCA
>EI24H1_198205_x1
AGGAACCTGAAACTGCCTGAA
>EI24H1_198283_x29
ACCCGTAGATCCGATCTTGT
>EI24H1_202148_x32112
TACCCTGTAGAACCGAATTTGTG
>EI24H1_202254_x1
TGGACGTTAGCTCTGGTGGTGA
>EI24H1_202444_x3
TTATCAGACTGGTGTTGGC
>EI24H1_202761_x7
TAATACTGCCTGGTAATGCC
>EI24H1_202747_x11
CCCTGTAGAACCGAATTTGTGT
>EI24H1_202831_x4
TATACAACCTACTGCCTTCC
>EI24H1_202950_x15204
TCAGTGCATTACAGAACTTTG
>EI24H1_203059_x2
AGGTGAGGTAGTAGGTTGTATA
>EI24H1_203235_x8
CTGAGGTAGTAGGTTGTATAGT
>EI24H1_203660_x1
GTGCCTGCTGTGCTGATAA
>EI24H1_203600_x1
TGTGCCCTTGGACTACATC
>EI24H1_203748_x4
GCCTGTCAGTTCTGTAGGCCACT
>EI24H1_203716_x1
GTGTTCAGACTACCTGTT
>EI24H1_203733_x6402
TTCACAGTGGTTAAGTTCTGCC
>EI24H1_203826_x18
GCCACTGACTAACGCACATTG
>EI24H1_203784_x1
TAATTAGTATAGCCTGTTT
>EI24H1_199797_x1
CACAGTGGTTAAGTTCTGC
>EI24H1_199996_x3
GTATGGCACTGGTAGAATTCACT
>EI24H1_200103_x13
TCTACAGTGCATGTGTCTC
>EI24H1_200238_x49
GAGGTAGTAGATTGAATAGTT
>EI24H1_200295_x305
TGTGCAAATCCATGCAAAACTG
>EI24H1_200946_x19
TCGTACCGTGAGTAATAA
>EI24H1_201051_x1
CAGTGCAATAATGAAAGGGCATC
>EI24H1_201048_x1
TTCAAGTAATCCAGGATAGGCTTTGT
>EI24H1_201175_x1457
AGGACTGTCCAACCTGAGAAT
>EI24H1_201590_x109
TACAGCAGGCACAGACAGGCAGA
>EI24H1_201615_x4
TACATCTGGCTACTGGGTCTCT
>EI24H1_201784_x38
AATCTCTGCAGGCAACTGTGA
>EI24H1_201818_x29
CAAAGTGCTTACAGTGCAGG
>EI24H1_201983_x6
AACAATATCCTGGTGCTGCCTGA
>EI24H1_202068_x1
ACATTCATTGCTGTCGGTGGG
>EI24H1_202140_x64
GTAACAGCAACTCCATGTGG
>EI24H1_198411_x1
CCTGTCTACACTTGCTGTG
>EI24H1_198457_x987
TGTAACAGCAACTCCATG
>EI24H1_198504_x18
CAGTGGTTTTACCCTATGGTAGG
>EI24H1_198557_x8
GAGAACTGAATTCCATAGAT
>EI24H1_198576_x24
AACAATATCCTGGTGCTGCCTGAGT
>EI24H1_198836_x197
TTCAAGTAATCCAGGATAGGCTTT
>EI24H1_199204_x1
TAATTAGTATAGCCTGTTTTAGTGA
>EI24H1_199208_x52
GTACCCTGTAGAACCGAATTTG
>EI24H1_199378_x11
TAATCTCAGCTGGCAACTGT
>EI24H1_199350_x84
CATCTTACGAGGCAGCATTGGA
>EI24H1_199384_x2
CTGCCTGTCAGTTCTGTAGGC
>EI24H1_199410_x3
CTGGCTCAGTTCAGCAGGAACCG
>EI24H1_199777_x1
TCCTCATTGTGCATGCTGT
>EI24H1_199763_x234
TTCAAGTAATCCAGGATAG
>EI24H1_199856_x24
CCAGTGTTCAGACTACCTGTTCA
>EI24H1_199874_x10408
CTGAGATGAAGCACTGTAGCT
>EI24H1_207821_x49
AGGACTGTCCAACCTGAGAA
>EI24H1_207879_x2
AATACTGTCTGGTAATGCC
>EI24H1_207969_x1
CCCTGAGACCCTAACTTGTGACG
>EI24H1_208600_x484
TGACCTATGAATTGACAGCC
>EI24H1_208910_x2436
CTCGTACCGTGAGTAATAATGC
>EI24H1_208941_x61
TTTGTTCGTTCGGCTCGCG
>EI24H1_209080_x2
GATAACTGTACAGCCTCCTAGC
>EI24H1_209154_x6
GAGGTAGTAGTTTGTATAGTT
>EI24H1_209110_x1
TGTACAGCAGGCACAGACAG
>EI24H1_209355_x13
TATACAACCTACTGCCTTCCCT
>EI24H1_209424_x7
TCAGTGCATTACAGAACTTTGTTT
>EI24H1_209445_x263
TCTTTGGTTATCTAGCTGTA
>EI24H1_209593_x122
GGATTCCTGGAAATACTGTTCTT
>EI24H1_209543_x1
AATGCTAATCGTGATAGGGGTT
>EI24H1_209645_x1
GGTACAGTACTGTGATAACTGA
>EI24H1_210129_x44
TCCAGTTTTCCCAGGAATCC
>EI24H1_205430_x1359
TAATACTGTCTGGTAATGCCGT
>EI24H1_205569_x9
ACTGTACAGCCTCCTAGCTTTC
>EI24H1_205558_x136
CTTTCAGTCGGATGTTTGCAGCA
>EI24H1_205732_x1577
AGCTACATTGTCTGCTGGGT
>EI24H1_205762_x8
TAATACTGTCTGGTAATG
>EI24H1_205721_x98
AACCCGTAGATCCGAACTT
>EI24H1_206043_x3
ATTTGGTCCCCTTCAACCAGC
>EI24H1_206116_x5264
CATTGCACTTGTCTCGGTCTGA
>EI24H1_206506_x1
TAGGTAGTTTTATGTTGTTGGG
>EI24H1_207112_x1075
TACTGCATCAGGAACTGATTGG
>EI24H1_207193_x13
GTACAGTACTATGATAACTGA
>EI24H1_207493_x2
CTCACAGTGAACCGGTCTCTTTT
>EI24H1_207487_x37
CTTTTTGCGGTCTGGGCTTG
>EI24H1_207591_x3
GATAGCTTATCAGACTGGTG
>EI24H1_207677_x1
CGTACCGTGAGTAATAGTG
>EI24H1_207725_x7
TTAATTAGTATAGCCTGTTTTAGT
>EI24H1_212741_x55
TTAATGCTAATCGTGATAGGGG
>EI24H1_212758_x1
TCAAGGTCCACTGTGAACAC
>EI24H1_213039_x1101
TGGAGTGTGACAATGGTGTTT
>EI24H1_213014_x5
TGCTTTGACGATGTTGCACT
>EI24H1_213068_x34
TGGAATGTAAGGAAGTGTGTG
>EI24H1_213071_x1
AGTTCTTCAGCTGGCAGCTTT
>EI24H1_213110_x4
CTGAGGTAGTAGGTTGTATAGTTT
>EI24H1_213169_x5
CAGTTTTCCCAGGAATCCCT
>EI24H1_213162_x2
TAATCTCTGCAGGCAACT
>EI24H1_213126_x2
GTTCACAGTGGTTAAGTTCTG
>EI24H1_213363_x9
TGAGGTAGTAGATTGTATAGTTG
>EI24H1_213336_x8
TAGTGTTTCCTACTTTATG
>EI24H1_213503_x28
TAATACTGCCTGGTAATG
>EI24H1_213501_x65
TGGAATGTAAAGAAGTATGTATC
>EI24H1_213588_x19
GTGACATCATATGTACGGCTG
>EI24H1_213824_x106
TCCCTGAGACCCTTAACCTG
>EI24H1_210298_x51
AAGTTCTGTGATACACTCCGACT
>EI24H1_210513_x3
ACACTGTCTGGTAACGATGT
>EI24H1_210677_x37
TTAATGCTAATCGTGATAGG
>EI24H1_210888_x85
CAGTGTTCAGACTACCTGTTCA
>EI24H1_211062_x1
ACCCTGTAGATCCGGATTTGTGTAA
>EI24H1_211156_x1
AGTGCTGTTTGTGCAGGTAGT
>EI24H1_211480_x59
GATTCCTGGAAATACTGTTC
>EI24H1_211381_x5
GAGATGAAGCACTGTAGCT
>EI24H1_211475_x3
TCACATTGCCAGGGATTACCAC
>EI24H1_211756_x1
TGAGGTAGTAGGTTGTATGGTTTC
>EI24H1_211811_x18
AGAGCTTAGCTGATTGGTGAACAGT
>EI24H1_211724_x1
AGCTTATCAGACTGGTGT
>EI24H1_211786_x1
TTGCAGAAACGTTTCAGATT
>EI24H1_211923_x25026
TACAGTACTGTGATAACTGA
>EI24H1_212328_x5
AACTGGCCTACAAAGTCCC
>EI24H1_212690_x181138
ATGACCTATGAATTGACAGC
>EI24H1_203851_x122
CCCAGTGTTCAGACTACCTGTTCA
>EI24H1_203939_x1
GTGGTTTTACCCTATGGT
>EI24H1_204215_x1
TAGCACCATTTGAAATCG
>EI24H1_204325_x50
TAGCTTATCAGACTGGTGTTGGCTT
>EI24H1_204234_x1
AATCACATTGCCAGGGATTACCA
>EI24H1_204336_x1
TAGCTTATCAGACTGGTGTTGGCTG
>EI24H1_204311_x1
CTCGTGTCTTGTGTTGCAGC
>EI24H1_204359_x1
TGGCAAGATGTTGGCATAGCTGTT
>EI24H1_204387_x1
TCACATTGCCAGGGATTAC
>EI24H1_204417_x862
GTAACGGAACCCATAATGCAGC
>EI24H1_204638_x22
CTATACAACCTACTGCCTTC
>EI24H1_204670_x1
TTTACAGGCTATGCTAATC
>EI24H1_204815_x44
GTGCCTACTGAGCTGATAACA
>EI24H1_204945_x15
CCCTGTAGAACCGAATTTGT
>EI24H1_205103_x2
ACCCTGTAGAACCGAATGTGT
>EI24H1_205346_x2
AACCTGGCATACAATGTAGAT
>EI24H1_213787_x19
TGCAGTCCATGGGCATATAC
>EI24H1_213859_x3
TAATGCTAATCGTGATAGG
>EI24H1_213977_x152
ACTCTTTCCCTGTTGCACTAC
>EI24H1_213964_x10
GAGGTAGTAGATTGAATAGT
>EI24H1_214051_x1
GGCTTGTTTTAAGTTGCCTGC
>EI24H1_214119_x21818
TAATACTGCCTGGTAATGATG
>EI24H1_214437_x1
GTGCCTACTGAGCTGATAACAGTT
>EI24H1_214488_x258
CAAAGTGCTTACAGTGCAGGT
>EI24H1_215048_x1094
TGTAAACATCCTACACTCTC
>EI24H1_215237_x1
GTGAGGTAGTAGGTTGTGTGGTTTC
>EI24H1_215397_x834
TCCAGCATCAGTGATTTTGTT
>EI24H1_215424_x1
TGAGGTAGTAGGTTGTATAGTTTGGT
>EI24H1_215565_x1
ATGTGCCCTTGGACTACATCG
>EI24H1_215646_x510
AACATTCATTGCTGTCGGTG
>EI24H1_215620_x66
TTTTTGCAGAAACGTTTCAGAT
>EI24H1_215676_x1
CCAGTTTTCCCAGGAATCC
>EI24H1_215785_x11
TCACAGTGGCTAAGTTCTG
>EI24H1_215796_x375
ACCCGTAGATCCGAACTTGTGG
>EI24H1_215955_x1
AGATGAAGCACTGTAGCTCGGG
>EI24H1_216020_x325
TGAGGTAGTAGATTGTATAG
>EI24H1_216194_x1
ACCATCGACCGTTGGCTGT
>EI24H1_216274_x5
TCCCTGAGACCCTAACTTGTGACG
>EI24H1_216235_x14
ACCCTGTAGAACCGAATT
>EI24H1_216805_x6
ATAAAGTAGAAAGCACTA
>EI24H1_216864_x25
TTTCAGTCGGATGTTTGCAGCA
>EI24H1_217098_x4
TCAAGTAATCCAGGATAGG
>EI24H1_217162_x86
TGAGGTAGTTGGTTGTATG
>EI24H1_217196_x2
TCAGTTATCACAGTGCTGATG
>EI24H1_217263_x3647
GGATTCCTGGAAATACTGTTCT
>EI24H1_217579_x71
AACACTGTCTGGTAACGATG
>EI24H1_217733_x9
TTTGTTCGTTCGGCTCGC
>EI24H1_217771_x6
ATCCCAGTGTTCAGACTACCTG
>EI24H1_217869_x4
TGTGCGTGTGACAGCGGCTAA
>EI24H1_217983_x25
GAGAACTGAATTCCATAGATGGT
>EI24H1_218151_x243
AATACTGCCTGGTAATGATGAT
>EI24H1_218278_x40
GCTAGTTTTGCATAGTTGCACT
>EI24H1_218491_x85
TGTCAGTTTGTCAAATACCCC
>EI24H1_218667_x4957
TATGTGCCCTTGGACTACATCGT
>EI24H1_218572_x2
CAACTGGCCTACAAAGTCC
>EI24H1_218764_x95
ACCCTGTAGATCCGAATTTG
>EI24H1_218837_x1
ATGGCTGTAGACTGTTACC
>EI24H1_218945_x1
ACATTCAACGCTGTCGGTG
>EI24H1_219103_x8368
TCTGAGATGAAGCACTGTAGCTC
>EI24H1_219174_x1
AGTGGTTTTACCCTATGGTAGGT
>EI24H1_219353_x996
TTGTGCTTGATCTAACCATGTGG
>EI24H1_219355_x1841
TTGTGCTTGATCTAACCATGTGC
>EI24H1_219381_x1
GGAATGTAAAGAAGTATGTAT
>EI24H1_219541_x4
CAGTGCAATAGTATTGTCAAAGC
>EI24H1_221803_x28
AACCATCGACCGTTGACTGTAC
>EI24H1_221853_x1
TCTCCCAATCCTTGTACC
>EI24H1_221997_x974
CTGAGGTAGTAGATTGAATAGT
>EI24H1_222032_x6
CTGTCAGTTCTGTAGGCC
>EI24H1_222029_x3
GTGCCTACTGAGCTGATAA
>EI24H1_222588_x3
AGCTGGTGTTGTGAATCAGGCCGC
>EI24H1_222609_x1
TACATCTGGCTACTGGGTC
>EI24H1_222660_x40
TGCCTACTGAGCTGATAAC
>EI24H1_222689_x6
CTTATCAGACTGGTGTTGG
>EI24H1_222825_x60
TACCCTGTAGATCCGGATTT
>EI24H1_222856_x3
CTGAGGTAGTTGGTTGTATGGTT
>EI24H1_223229_x1
GTGCTTGATCTAACCATGTGG
>EI24H1_223306_x94
TCTACAGTGCATGTGTCTCCA
>EI24H1_223816_x1
CGACAACAGTCTGTAGGC
>EI24H1_223887_x46
TAGCAGCACGTAAATATT
>EI24H1_223975_x1
CACAGTGAACCGGTCTCT
>EI24H1_219636_x2
TCCCTGAGACCCTTAACCTGTGAT
>EI24H1_219812_x99
TACCCTGTAGAACCGAATGTG
>EI24H1_219950_x1
CATCGACCGTTGATTGTAC
>EI24H1_219970_x1
TGGCAAGATGTTGGCATAGC
>EI24H1_220110_x17
CCCTGTAGATCCGGATTTGTG
>EI24H1_220140_x7
CAGCTACATCTGGCTACTGGGT
>EI24H1_220248_x211
TAACGGAACCCATAATGC
>EI24H1_220297_x463
AACATTCATTGCTGTCGGTGGG
>EI24H1_220367_x1
CGGTGCAGTGCTGCATCTCTGGT
>EI24H1_220742_x1
TTGCATAGTCACAAAAATGATCA
>EI24H1_221071_x35
GTTCTTCACTGGCAAGCTTT
>EI24H1_221147_x3
TCAAGGTCCGCTGTGAACACG
>EI24H1_221242_x20
CTCGTACCGTGAGTAATAGTG
>EI24H1_221481_x6
TCAGTGCATTACAGAACTTTGTTTT
>EI24H1_221444_x5
TAACAGTCTACAGCCATGGT
>EI24H1_221753_x30
CACATTCATTGCTGTCGGTGGG
>EI24H1_224044_x1
CTGGTAAAATGGAACCAAATC
>EI24H1_224096_x4
AAGCAGCATTGTACAGGGCTAT
>EI24H1_224328_x1
GAACTGAATTCCATAGATGG
>EI24H1_224570_x100
TTTTGCAGAAACGTTTCAGA
>EI24H1_224873_x1
ACCATCGACCGTTGACTGTACCC
>EI24H1_225039_x2
GCTTATCAGACTGGTGTT
>EI24H1_225083_x1
CTGAGAACTGAATTCCAT
>EI24H1_225134_x2
CAGGTTCGTCAGCCCATG
>EI24H1_225323_x2491
TAATACTGTCTGGTAATGCCG
>EI24H1_225896_x2
AACAGCAACTCCATGTGG
>EI24H1_225937_x1
ATGGAATGTAAAGAAGTATGTAT
>EI24H1_226092_x46
TATGTGCCCTTGGACTACAT
>EI24H1_226231_x1
ACAGGAACCTGAAACTGCCTG
>EI24H1_226139_x238
AATGACACGTTTTCTCCCGGA
>EI24H1_226182_x1
TCCTCATTGTGCATGCTGTG
>EI24H1_226276_x50
CGACAACAGTCTGTAGGCTG
>EI24H1_226563_x19
TGACTGTAGACTGTTACTGTAC
>EI24H1_226770_x90
TATGTGCCCTTGGACTACA
>EI24H1_226839_x854
TGTAAACATCCTTGACTGGA
>EI24H1_226864_x1
GTGCAATATTGCTTATAGGGTC
>EI24H1_227347_x91
AACATTCAACGCTGTCGGTGAGTT
>EI24H1_227755_x1
ATGACCTATGAATTGACAGCCAGTG
>EI24H1_228026_x2
GAATTGATGATTCTGGCT
>EI24H1_228003_x1
TCGTTCTTCACTGGCTAGCTTT
>EI24H1_228102_x1
TACATTGTCTGCTGGGTT
>EI24H1_228142_x160
TCTACAGTGCATGTGTCTCCAG
>EI24H1_228160_x1
CTATACAGTCTACTGTCTTTCC
>EI24H1_228569_x311
TGAGGTAGTAGGTTGTGTG
>EI24H1_228695_x2
CAGCATTGTACAGGGCTATG
>EI24H1_228804_x1
TAGTAGGTTGTGTGGTTTCAGG
>EI24H1_228805_x7
TGAAATGTTTAGGACCACT
>EI24H1_228940_x1
TGTAAACATTCCCGACTGGAA
>EI24H1_228997_x2
GAGGTAGTAGTTTGTGCTGTT
>EI24H1_228991_x2
TGGGTCTTTGCGGGCAAGG
>EI24H1_229296_x1
TGTACCCTGTAGAACCGAATTT
>EI24H1_229440_x1
TGCTCAGTAGTCAGTGTAGATCCT
>EI24H1_229521_x10
ATAGCTTATCAGACTGGTGTTGGC
>EI24H1_229545_x13
GTAAACATCCTTGACTGGAAGC
>EI24H1_229555_x22
AATACTGCCTGGTAATGATG
>EI24H1_229575_x1
GTGCCCTTGGACTACATCGT
>EI24H1_229576_x16
ATTTGGTCCCCTTCAACCAGCTGT
>EI24H1_229850_x13
GGAAGACTAGTGATTTTGTTGT
>EI24H1_230091_x14
GGGTTCCTGGCGTGCTGATTT
>EI24H1_230114_x5
GAGGTAGTAGGTTGTGTGGTTT
>EI24H1_230358_x1
TTTGTGCTTGATCTAACCATGT
>EI24H1_230453_x3018
TGTAAACATCCCCGACTGGAAGCT
>EI24H1_230539_x4
GAGGTAGTAGGTTGTGTGGT
>EI24H1_230537_x4
TAATCTCTGCAGGCAACTGTGAT
>EI24H1_230657_x314
TGAGAACTGAATTCCATAG
>EI24H1_230933_x1
GTGCTTGATCTAACCATGTG
>EI24H1_230984_x2
CTGAGAACTGAATTCCATAGA
>EI24H1_231017_x1
TGGACGTTAGCTCTGGTG
>EI24H1_231427_x4
CCTTGGCTCTAGACTGCTTACT
>EI24H1_231640_x2
GATGACCTATGAATTGACAGCCA
>EI24H1_231595_x204
TACCCTGTAGAACCGAATT
>EI24H1_231723_x14438
TCCCTGAGACCCTAACTTGTG
>EI24H1_231819_x1
CTTATCAGACTGGTGTTG
>EI24H1_231957_x1
CGTGTTCACGGCGGACCTTGATT
>EI24H1_231972_x1
TAATGCCCCTAAAAATCC
>EI24H1_232041_x1
TCAAAGTGCTTACAGTGCAGGT
>EI24H1_232420_x1
ATTGCTTAAGAATACGCGTA
>EI24H1_232578_x10
TTTTTGCAGAAACGTTTCAG
>EI24H1_232834_x1512
TAACACTGTCTGGTAACGATGC
>EI24H1_232850_x730
CCCAGTGTTCAGACTACCTGT
>EI24H1_237490_x67
TCGTACCGTGAGTAATAGTGCA
>EI24H1_237713_x1
CGTACCGTGAGTAATAGT
>EI24H1_238000_x1
ATACTGTCTGGTAATGCCG
>EI24H1_238117_x317
AAAGCTGCCAGCTGAAGAACT
>EI24H1_238133_x2
CCTATTCATGATTACTTGCACT
>EI24H1_238358_x1
CAGTACTGTGATAACTGA
>EI24H1_238465_x188
TGGAGTGTGACAATGGTGTT
>EI24H1_238434_x1
AACCTGGCATACAATGTAGATTTC
>EI24H1_238813_x59
CCTGTCAGTTCTGTAGGCCACTGC
>EI24H1_238832_x41
AATGACACGTTTTCTCCCGG
>EI24H1_238883_x11897
TGAGGTAGTAGATTGTATAGTT
>EI24H1_238956_x1
AACCGTTACCATTACTGAGTTTA
>EI24H1_239083_x63
ATCACATTGCCAGGGATT
>EI24H1_239123_x5
TAGCAGCACGTAAATATTGGTG
>EI24H1_239273_x8
ATTGCACTTGTCCCGGCCTGTA
>EI24H1_239269_x92
GTTCTTCACTGGCAAGCTTTA
>EI24H1_234430_x1
CAGTGGTTTTACCCTATGG
>EI24H1_234395_x1
GTGCAAACCCATGCAAAACTG
>EI24H1_234778_x14
AACCCGTAGATCCGATCT
>EI24H1_235176_x1281
AGCTACATCTGGCTACTGGGT
>EI24H1_235547_x1
GGGTTCCTGGCGTGCTGAT
>EI24H1_235647_x1
CATTCAACGCTGTCGGTGAGTT
>EI24H1_235818_x1
CTCACAGTGAACCGGTCTCTTTTT
>EI24H1_235996_x4
AGCTGGTGTTGTGAATCA
>EI24H1_236110_x3
AAAAGTGCTGTTTGTGCAGGTAGC
>EI24H1_236119_x29
AAAAGTGCTGTTTGTGCAGGTAGT
>EI24H1_236192_x2
CAAAGTGCTTACAGTGCA
>EI24H1_236335_x2
CCAGTGTTCAGACTACCTGT
>EI24H1_236752_x1
CCTGTCTACACTTGCTGT
>EI24H1_237018_x47
GTAACAGCAACTCCATGTGGAA
>EI24H1_237097_x3
TAGCTTATCAGACTGGTGTTGGCTGTTA
>EI24H1_237166_x2
CGTGTCTTGTGTTGCAGCCA
>EI24H1_232846_x34492
TAACACTGTCTGGTAACGATGT
>EI24H1_232863_x525
TGTAAACATCCTACACTCAGC
>EI24H1_233183_x1
ATCCCTGAGACCCTAACTTGTG
>EI24H1_233254_x353
CGACAACAGTCTGTAGGCTGT
>EI24H1_233258_x3
TGTACAACCTTCTAGCTTTCC
>EI24H1_233325_x7
TTTGGCAATGGTAGAACTCACACTGG
>EI24H1_233329_x34
TACAGTACTGTGATAACTGAAGG
>EI24H1_233389_x88110
AAGCTGCCAGCTGAAGAACTGT
>EI24H1_233404_x3
TCACATTGCCAGGGATTACCACA
>EI24H1_233532_x15587
TGAGGTAGTAGTTTGTATAGTT
>EI24H1_233614_x1
GTATGTGCCCTTGGACTACATCGTGGAAGCCA
>EI24H1_233781_x4
GCCTGTCAGTTCTGTAGGCCA
>EI24H1_233974_x32
TTAATTAGTATAGCCTGTTT
>EI24H1_234146_x62
GTGAGGTAGTAGGTTGTGTGGTTT
>EI24H1_234342_x36
CACATTCATTGCTGTCGGTG
>EI24H1_234328_x6
ATACTGCCTGGTAATGATGA
>EI24H1_239262_x141
TAAAGTGCTTATAGTGCAGGT
>EI24H1_239308_x1
TGCTTTGACGATGTTGCACTA
>EI24H1_239717_x29
AGCTGCCAGCTGAAGAACTG
>EI24H1_239711_x1
TTATTGCTTAAGAATACGCGTAGTT
>EI24H1_239862_x1
GTAAACATCCTACACTCAGCT
>EI24H1_240054_x75
TGAGGTAGTAGATTGTATA
>EI24H1_240142_x17
GTGCCTACTGAGCTGATAACAG
>EI24H1_240181_x962
TAGCAGCACGTAAATATTGGA
>EI24H1_240194_x196
TAGCAGCACGTAAATATTGGT
>EI24H1_240372_x6
CAGTGCAATAATGAAAGGGCAT
>EI24H1_240387_x1
CGACAACAGTCTGTAGGCTGTC
>EI24H1_240853_x57
TAAGGTGCATCTAGTGCAGAT
>EI24H1_241088_x6
ACTGTGCGTGTGACAGCGGCTA
>EI24H1_241291_x8
ATGAGGTAGTAGGTTGTATAGT
>EI24H1_241483_x411
CGTACCGTGAGTAATAATG
>EI24H1_241448_x7
CTATACAGTCTATTGCCTTC
>EI24H1_246177_x1
GCTGCCAGCTGAAGAACTGTT
>EI24H1_246226_x1
ACCTCCCCTGCAAACGTCCAGT
>EI24H1_246209_x647
TGTAAACATCCCCGACTGG
>EI24H1_246283_x12208
TAACACTGTCTGGTAACGATGTT
>EI24H1_246395_x50
CTATACAGTCTATTGCCTTCC
>EI24H1_246676_x12
GAGGTAGTAGGTTGTGTGGTT
>EI24H1_246788_x9
ATTGCACTTGTCTCGGTCTGA
>EI24H1_246803_x1
TGTACCCTGTAGAACCGAATTTG
>EI24H1_247294_x1
TGGCATACAATGTAGATTTCTGT
>EI24H1_247316_x750
TTCAAGTAATCCAGGATA
>EI24H1_247401_x1
TTAACTGTACAACCTTCTAGCT
>EI24H1_247679_x9196
AAGCTGCCAGCTGAAGAACT
>EI24H1_247830_x1
TACCCTGTAGATCCGAATT
>EI24H1_247848_x10
CCGTAGATCCGAACTTGTG
>EI24H1_247917_x2
TGTAGTGTTTCCTACTTTA
>EI24H1_247947_x137
GGTGCAGTGCTGCATCTCTGGTCA
>EI24H1_241524_x4
TGTGCCTACTGAGCTGATAA
>EI24H1_241511_x1
AAAGCTTGCCAGTGAAGAACT
>EI24H1_241577_x1
ACAGTACTATGATAACTGA
>EI24H1_241717_x1284
TATGGCTTTTTATTCCTATCTGA
>EI24H1_241844_x339
TAATACTGCCTGGTAATGAT
>EI24H1_242044_x441
TAATCTCAGCTGGCAACTGTG
>EI24H1_242098_x1
TCTAGCACCATTTGAAATCAG
>EI24H1_242497_x73
TGTAAACATCCCCGACTG
>EI24H1_242637_x6
ATGCAGTCCATGGGCATATAC
>EI24H1_242651_x1
TAGTGCTTTCTACTTTATGGAT
>EI24H1_243005_x1
GAGGTAGTAGATTGTATAGT
>EI24H1_243109_x4
GTCAGTTTGTCAAATACCCCAA
>EI24H1_243417_x974
GGATTCCTGGAAATACTGTTC
>EI24H1_243488_x10
TCAGTGCATGACAGAACTTTG
>EI24H1_243711_x225
TGAGGTAGTAGGTTGTATAGTTTT
>EI24H1_243660_x1
CTGCCTGTCAGTTCTGTAGG
>EI24H1_243666_x1
CTGAGAACTGAATTCCATAGATGGTG
>EI24H1_243833_x1
AAGTTCTGTGATACACTC
>EI24H1_243962_x17
TTTTTTGCAGAAACGTTTCAG
>EI24H1_244060_x9
TTCACAGTGGCTAAGTTCAGTGT
>EI24H1_243993_x1
TAAGGCACGCGGTGAATGCCAAG
>EI24H1_244540_x1
AGCCCTTACCCCAAAAAGCATT
>EI24H1_244596_x10
AGTGGTTTTACCCTATGGTA
>EI24H1_244898_x2143
TCCAGTTTTCCCAGGAATCCCT
>EI24H1_244882_x1
TCTGCCTGTCTACACTTGCTGT
>EI24H1_245367_x1
CAATTATGTGTAGTGCCAATA
>EI24H1_245380_x2
TGGCAGTGTCTTAGCTGGTTG
>EI24H1_245404_x5
AACAGTAGTCCGCACATTGGTT
>EI24H1_245703_x2
TAGGTAGTTTCATGTTGTTGGGAT
>EI24H1_246122_x21
ACCCGTAGATCCGATCTTGTG
>EI24H1_246113_x5
TAGTGCAATATTGCTTATAGG
>EI24H1_246173_x29
ATTCCTGGAAATACTGTTC
>EI24H1_248372_x7
TTCAGTCGGATGTTTGCAGC
>EI24H1_248440_x198
TGAGGTAGTAGATTGAATA
>EI24H1_248931_x1
AATCTCAGCTGGCAACTGTG
>EI24H1_249040_x6623
TGTAACAGCAACTCCATGT
>EI24H1_249167_x39
TGCCTGTCTACACTTGCTGTG
>EI24H1_249369_x1
AAGGTGCAGTGCTGCATCTCTGGTC
>EI24H1_249411_x207
ATGTGCCCTTGGACTACATCGT
>EI24H1_249714_x68
TAGCACCATTTGAAATCGGTTA
>EI24H1_249832_x86
TACAGTACTATGATAACTGAAG
>EI24H1_249880_x5
AAGCCACTGACTAACGCACAT
>EI24H1_249929_x17
CACATTCATTGCTGTCGGT
>EI24H1_249951_x2
ACAGTAGTCCGCACATTGGT
>EI24H1_250060_x1
CATTATTACTTTTGGTACGCGCTATGCC
>EI24H1_250048_x1
AGGTAGTAGATTGTATAGTTGT
>EI24H1_250140_x218
TCCATAAAGTAGAAAGCACT
>EI24H1_250265_x1
CTGCAACACAGGACATGGG
>EI24H1_250322_x1
GGTAACAGTCTACAGCCATGGT
>EI24H1_250435_x49
ACCCGTAGATCCGAACTTG
>EI24H1_251133_x1
TACCGTGAGTAATAATGC
>EI24H1_251208_x2
AAACCATCGACCGTTGACTGTGC
>EI24H1_251449_x136263
TGAGAACTGAATTCCATAGATGG
>EI24H1_251579_x220
TGTAAACATCCTTGACTG
>EI24H1_251692_x16
TATAGGGATGGAAGCCATGCA
>EI24H1_251725_x1
ACCGTGGCTTTAGATTGTT
>EI24H1_251952_x1
GAGATAACTGTACAGCCTCCTAGCTTTCC
>EI24H1_252017_x142
AAAAGTGCTGTTTGTGCAGGT
>EI24H1_252293_x36
TCTTTGGTTATCTAGCTGT
>EI24H1_252667_x13328
TGAGAACTGAATTCCATAGAT
>EI24H1_252781_x1
CTTGTGCTTGATCTAACCATGTG
>EI24H1_252847_x2
CAGTAGTCTGCACATTGGTTAGA
>EI24H1_252919_x48
TCACAGTGAACCGGTCTCTTTTC
>EI24H1_252960_x1460
TCAGTGCATTACAGAACTTT
>EI24H1_253285_x1
CACATTGCCAGGGATTTCCAA
>EI24H1_253305_x233
TACCACAGGGTAGAACCACGGAC
>EI24H1_253277_x9
CTGAGAACTGAATTCCATAGAT
>EI24H1_253389_x3
AATCACATTGCCAGGGATTTCCA
>EI24H1_253422_x25
TTGCATAGTCACAAAAATGATC
>EI24H1_253402_x1
TTCCTGCTGAACTGAGCCAGT
>EI24H1_253450_x852
AACATTCATTGCTGTCGGTGGGT
>EI24H1_253723_x1
CTATACAGTCTATTGCCT
>EI24H1_254049_x8
AACGGAACCCATAATGCAGCTG
>EI24H1_254161_x3526
TGTAAACATCCCCGACTGGA
>EI24H1_254233_x1
GATTCCTGGAAATACTGTT
>EI24H1_254321_x1
CTGGTTTCACATGGTGGTTT
>EI24H1_254376_x4
CTGTACAACCTTCTAGCTTTCCT
>EI24H1_254404_x2
CATCTTACGAGGCAGCATTG
>EI24H1_254493_x3
TAAAGCTGCCAGCTGAAGAACTGT
>EI24H1_254596_x1
AGCAGCACGTAAATATTGGAGT
>EI24H1_254961_x281
TATGGCTTTTTATTCCTATCTG
>EI24H1_254870_x368
CAGTAGTCTGCACATTGGTT
>EI24H1_255031_x66
ATAGCTCTTTGAATGGTACTGC
>EI24H1_255119_x2
TATTGCACTCGTCCCGGCCTC
>EI24H1_255263_x1
CAGCATTGTACAGGGCTATGAG
>EI24H1_255232_x1
CTGAGGTAGTAGGTTGTATGG
>EI24H1_255580_x20
AGATGAAGCACTGTAGCTC
>EI24H1_255541_x1
CTTTCAGTTGGATGTTTG
>EI24H1_255616_x1710
ATCACATTGCCAGGGATTTCC
>EI24H1_255675_x4869
ACAGTAGTCTGCACATTGGTTA
>EI24H1_255842_x1
CTACAGTATAGATGATGTACTAT
>EI24H1_255795_x4
GAGGTAGTAGGTTGTATAG
>EI24H1_255938_x12
ACAGTACTGTGATAACTGA
>EI24H1_255896_x1
CAGTGCAATAGTATTGTCAA
>EI24H1_256410_x970
TGTAAACATCCTACACTCTCAG
>EI24H1_256621_x192
GTAAACATCCTTGACTGGAAGCT
>EI24H1_256774_x76
GAGAACTGAATTCCATAGATG
>EI24H1_256845_x2
ACCATCGACCGTTGGCTGTGC
>EI24H1_256988_x1
GCATTGCACTTGTCTCGGTC
>EI24H1_257441_x1
ATCTCTGCAGGCAACTGTGA
>EI24H1_257464_x3
AGCAGCATTGTACAGGGCTATGAGA
>EI24H1_257649_x416
TGAGGTAGTTGGTTGTATGG
>EI24H1_257565_x14832
TGAGGTAGTTGGTTGTATGGTT
>EI24H1_257661_x4
TTGTTCACAGTGGCTAAGTTC
>EI24H1_257847_x3
AGCTTATCAGACTGGTGTTGGCT
>EI24H1_258174_x61
TGAGGTAGTAGATTGAATAGTTG
>EI24H1_258282_x1
TGTGCCTACTGAGCTGATAACAGT
>EI24H1_258646_x5
TTTGTTCGTTCGGCTCGCGTTAC
>EI24H1_258648_x19
TTTGTTCGTTCGGCTCGCGTTAA
>EI24H1_258941_x48
ATAGCTTATCAGACTGGTGTTG
>EI24H1_259008_x1
GACGTTAGCTCTGGTGGTGATG
>EI24H1_259066_x5
TGTGCAAATCCATGCAAAAC
>EI24H1_259439_x1
ATACCCTGTAGATCCGGATTTGTG
>EI24H1_259414_x1
GTAGTGCAATATTGCTTATAGGGT
>EI24H1_259543_x1
TGCCTACTGAGCTGATTACAGT
>EI24H1_259732_x26339
TCGTACCGTGAGTAATAATGCA
>EI24H1_259759_x327
TGTAAACATCCTTGACTGG
>EI24H1_259842_x14
AAAGCTGCCAGCTGAAGAAC
>EI24H1_260120_x1
CAAAGTGCTCACAGTGCAGGTAGT
>EI24H1_260190_x2980
TACCACAGGGTAGAACCACGGA
>EI24H1_260416_x16
TGGAATGTAAAGAAGTAT
>EI24H1_260359_x1
TGAGACCCTAACTTGTGACGTTT
>EI24H1_260345_x1
GAGGTAGTAGGTTGTATGGTTT
>EI24H1_260704_x1
ATTTTTGTGATGTTGCAGCTAGTT
>EI24H1_260895_x116
GAGAACTGAATTCCATAGATGG
>EI24H1_261205_x67
ACCTGGCATACAATGTAGATTTCTGT
>EI24H1_261483_x1
TGTCAGTTTGTCAAATACCCCAAGA
>EI24H1_261738_x1
ACATCATCTATACTGTAGTGT
>EI24H1_261846_x421
TGAGATGAAGCACTGTAG
>EI24H1_261907_x5
TAGGTAGTTTCATGTTGTTGGGATT
>EI24H1_261972_x346
TCTTTGGTTATCTAGCTGTATGA
>EI24H1_262184_x9
TAACAGCAACTCCATGTGGA
>EI24H1_262580_x1
TAACTGTACAGCCTCCTAGC
>EI24H1_263276_x9
GCTACATCTGGCTACTGGGTCTC
>EI24H1_263263_x30
ATCACATTGCCAGGGATTACCACA
>EI24H1_263540_x7531
TGTAAACATCCCCGACTGGAAG
>EI24H1_263646_x144
TCCATAAAGTAGAAAGCACTA
>EI24H1_263809_x13
TCCTCATTGTGCATGCTGTGTG
>EI24H1_263755_x2
CCCGTAGATCCGATCTTGT
>EI24H1_263870_x16
TGATATGTTTGATATATTAGGT
>EI24H1_263849_x1
CTAACACTGTCTGGTAACGATGTT
>EI24H1_263973_x11
TAGGTAGTTTCATGTTGT
>EI24H1_264011_x5
CAGTGCAATAATGAAAGGG
>EI24H1_264085_x2565
CTTTCAGTCGGATGTTTGCAG
>EI24H1_264167_x415
TGTAAACATCCTTGACTGGAAGC
>EI24H1_264336_x1
TGGACGTTAGCTCTGGTGGTG
>EI24H1_264468_x54
TAAAGTGCTTATAGTGCAGGTAGT
>EI24H1_264705_x10
TAACAGCAACTCCATGTGG
>EI24H1_264726_x413
TGAGGTAGTAGGTTGTATGGTTT
>EI24H1_264756_x4
TAAGGTGCATCTAGTGCAG
>EI24H1_264930_x35
CAAATACGTCTCTACAGGAAT
>EI24H1_264932_x3
ATACTGCATCAGGAACTGATT
>EI24H1_264933_x1
AAGCTGCCAGTTGAAGAGCT
>EI24H1_264982_x10
GTTCACAGTGGCTAAGTTCCGC
>EI24H1_264999_x1
CTGTACAACCTTCTAGCTTTCCTT
>EI24H1_265307_x15
AACACTGTCTGGTAACGATGTT
>EI24H1_265375_x5
CCCTGAGACCCTAACTTGTG
>EI24H1_265966_x1
GTAGCTTATCAGACTGGTGTTGGC
>EI24H1_266129_x11
ACTGCCCTAAGTGCTCCTTCTG
>EI24H1_266401_x2
CCATCGACCGTTGATTGTAC
>EI24H1_266682_x64
GTGACATCATATGTACGGCTGC
>EI24H1_266909_x1
TTGGCAATGGTAGAACTCACACTG
>EI24H1_266957_x114
TCAGTAACAAGGATTCATCC
>EI24H1_266983_x317
TCCCTGAGACCCTAACTTG
>EI24H1_266987_x1
TTTCAGTCTGATGTTTGC
>EI24H1_267371_x249
CCAGTGTTCAGACTACCTGTTC
>EI24H1_267425_x1
TGCTTGATCTAACCATGT
>EI24H1_267538_x128
TGGTCGTATGTATGACGTCATT
>EI24H1_267563_x13
GTAGTGTTTCCTACTTTATG
>EI24H1_268062_x5
GTAGTGTTTCCTACTTTAT
>EI24H1_268023_x3
TAATCTCAGCTGGCAACTGTGAGT
>EI24H1_268159_x59
CTATACAGTCTATTGCCTTCCTT
>EI24H1_268171_x1
GGATTCCTGGAAATACTGT
>EI24H1_268627_x56
TAGCACCATTTGAAATCAGTG
>EI24H1_268763_x3
CAGTGCAATATTAAAAGGG
>EI24H1_268803_x11
TATACAACTTACTGTCTTTCC
>EI24H1_268909_x1
TCTAATACTGTCTGGTAATGCCGT
>EI24H1_269027_x1
TGTAAACATTCCCGACTGGA
>EI24H1_268998_x1
TGTAAACATCCTACACTCTCAGCTG
>EI24H1_269254_x36
TTTCAGTCGGATGTTTGC
>EI24H1_269366_x3
ACATTCATTGCTGTCGGTGGGTT
>EI24H1_269438_x10
TAGGTAGTTTCAAGTTGTTG
>EI24H1_269912_x3
ACAGATTCGATTCTAGGGGAG
>EI24H1_269964_x1
CAGTTATCATGGTACCGGTGCT
>EI24H1_270033_x3
TGCAGTGCTGCATCTCTGG
>EI24H1_270308_x1
ACGGGTATTCTTGGGTGGATA
>EI24H1_270336_x148
TTAATTAGTATAGCCTGTTTT
>EI24H1_270531_x2
CTATACAACTTACTGTCTTT
>EI24H1_270558_x1
TCACAGTGGCTAAGTTCT
>EI24H1_270546_x7
GTACCGTGAGTAATAATGCA
>EI24H1_270805_x6592
TGAGGTAGTAGGTTGTATGGTT
>EI24H1_270821_x847
TCACAGTGAACCGGTCTCTT
>EI24H1_271175_x2825
ACCCTGTAGATCCGGATTTGT
>EI24H1_271498_x3
GAGGTAGTTGGTTGTATGGTTT
>EI24H1_271588_x2
CAAGTAATCCAGGATAGGCTTT
>EI24H1_271675_x49
TAAGGTGCATCTAGTGCAGA
>EI24H1_271721_x1
CAGGTGAGGTCCTTGGGAA
>EI24H1_271740_x336
ACCATCGACCGTTGATTGTACC
>EI24H1_271904_x3
TGCAGTGCTGCATCTCTGGTC
>EI24H1_272124_x1
ACCTGGCATACAATGTAGATTTCTGTGTG
>EI24H1_272299_x24
CACATTCATTGCTGTCGGTGG
>EI24H1_272325_x1
ATATAGGGATGGAAGCCATG
>EI24H1_272419_x11
TCCTTCATTCCACCGGAGTCT
>EI24H1_272585_x4
TGTAAACATTCCCGACTGGAAG
>EI24H1_272643_x2
GCTGCCAGCTGAAGAACTG
>EI24H1_273022_x10
TGCCTACTGAGCTGATAACAG
>EI24H1_273165_x1
AGGTAGTAGGTTGTATAGTT
>EI24H1_273333_x38
TACCACAGGGTAGAACCAC
>EI24H1_273291_x29188
TAGCTTATCAGACTGGTGTTG
>EI24H1_273550_x28
TTTGGTCCCCTTCAACCAGC
>EI24H1_273802_x91
TGCCTACTGAGCTGATAACAGTT
>EI24H1_274001_x134
TGCCTGCTGTGCTGATAATC
>EI24H1_273847_x1
CTACATCTGGCTACTGGGT
>EI24H1_274025_x5
TAACAGTCTACAGTCATGGCT
>EI24H1_274060_x7
TGGAAGACTAGTGATTTT
>EI24H1_274414_x14
TTTGGTCCCCTTCAACCAGCTGTA
>EI24H1_274474_x60
TCTGAGATGAAGCACTGTAG
>EI24H1_274443_x14
ATATAGGGATGGAAGCCATGCA
>EI24H1_274618_x1
AGGGACTTTTAGGGGCAGCTGTGTT
>EI24H1_274586_x1
TACCCTGTAGAACCGAATTTGTGTGA
>EI24H1_274621_x1
ATGAGGTAGTAGGTTGTAT
>EI24H1_274737_x1
ATCCCAGTGTTCAGACTACCT
>EI24H1_274859_x59
AACCATCGACCGTTGACTGTA
>EI24H1_275021_x11
ACCCTGTAGAACCGAATTT
>EI24H1_275043_x29
TGAAATGTTTAGGACCACTTGA
>EI24H1_275242_x4083
TTCAAGTAATCCAGGATAGGC
>EI24H1_275247_x1702
TTCAAGTAATCCAGGATAGGT
>EI24H1_275458_x25
CTACAGTGCATGTGTCTCCAGT
>EI24H1_275567_x6
CTATACAATCTACTGTCTTT
>EI24H1_275614_x45
AGAGCTTAGCTGATTGGTGA
>EI24H1_275673_x4
CAGTCCATGGGCATATACACT
>EI24H1_275805_x9
ACATTCATTGCTGTCGGTGGGT
>EI24H1_275904_x51
TGTGCAAATCCATGCAAAACTGA
>EI24H1_276625_x37
TCACAGTGGCTAAGTTCTGCA
>EI24H1_276915_x70
ACCTGGCATACAATGTAGATTT
>EI24H1_276925_x29750
CCCAGTGTTCAGACTACCTGTT
>EI24H1_277020_x14595
TGAGGTAGTAGGTTGTATAGT
>EI24H1_276942_x16
ACCTGGCATACAATGTAGATTTCT
>EI24H1_277227_x4178
TGCCTGTCTACACTTGCTGTGC
>EI24H1_277565_x1372
TTGTGCTTGATCTAACCATG
>EI24H1_277624_x3635
CCTGTCAGTTCTGTAGGCCACTG
>EI24H1_277708_x7
TACCCTGTAGATCCGAATTTG
>EI24H1_277730_x2
CAGGACTGTCCAACCTGAGAATG
>EI24H1_277948_x92
GCAGTCCATGGGCATATACACT
>EI24H1_278018_x1
TAATGCCCCTAAAAATCCT
>EI24H1_278060_x1
ACTATATATCAAACATATTCCTA
>EI24H1_278137_x2
TTGTTCGTTCGGCTCGCGTTAAG
>EI24H1_278463_x186
CATAAAGTAGAAAGCACTA
>EI24H1_278868_x12
GGCTGCAACACAGGACATGG
>EI24H1_279045_x3678
ATCACATTGCCAGGGATTTCCA
>EI24H1_278999_x1
TATACAGTCTATTGCCTTCCTT
>EI24H1_279134_x294
TCCCTGAGACCCTTAACCTGTGA
>EI24H1_279160_x1
AAACCATCGACCGTTGATTGTA
>EI24H1_279376_x24
GCAGTCCATGGGCATATACAC
>EI24H1_279396_x1
CTAACACTGTCTGGTAACGAT
>EI24H1_279404_x1
TCACAGTGGTTAAGTTCTGCCA
>EI24H1_279528_x1
TCGCAAATACGTCTCTACAGGAA
>EI24H1_279575_x2
TGATATGTTTGATATTCGGTT
>EI24H1_279898_x1
ACAGTGAACCGGTCTCTTT
>EI24H1_279890_x2
TGGAAGACTAGTGATTTTGTTGTTG
>EI24H1_279946_x3
AAGCTTGCCAGTGAAGAACTGC
>EI24H1_280097_x1
TTCTTCACTGGCAAGCTTTATG
>EI24H1_280206_x6
AGAACTGAATTCCATAGATG
>EI24H1_280323_x6249
CCTGTCAGTTCTGTAGGCCACT
>EI24H1_280285_x2
TCACATTGCCAGGGATTACCA
>EI24H1_280510_x1
CGTTCTTCACTGGCTAGCTTTAT
>EI24H1_280424_x227
TTCACAGTGGTTAAGTTCT
>EI24H1_280460_x1
CCTGTAGATCCGGATTTGTGT
>EI24H1_280420_x1
ACCTATGAATTGACAGCC
>EI24H1_280396_x2
TAACCAATGTGCAGACTACTGT
>EI24H1_280575_x54
CAGGCTGGTTAGATGGTTG
>EI24H1_280634_x2
CAAAGTGCTTACAGTGCAGGTAGTT
>EI24H1_280623_x1
CACTCTTTCCCTGTTGCACTAC
>EI24H1_280723_x15
CAGAGCTTAGCTGATTGGTGAAC
>EI24H1_280740_x1
TGGCTCAGTTCAGCAGGAACCGG
>EI24H1_280980_x5888
AAGCTGCCAGCTGAAGAACTGTT
>EI24H1_281343_x1
GGACTGTCCAACCTGAGAATG
>EI24H1_281473_x54
AACCCGTAGATCCGATCTT
>EI24H1_281671_x1627
TGAGGTAGTAGATTGAAT
>EI24H1_281961_x1547
GTAACGGAACCCATAATGCAGCT
>EI24H1_282053_x230
CTGAGGTAGTAGATTGAATAGTT
>EI24H1_282231_x7
AGGTAGTAGATTGAATAGTTGT
>EI24H1_282351_x3
GCTTATCAGACTGGTGTTGGCT
>EI24H1_282680_x15
TTAATTAGTATAGCCTGTTTTAG
>EI24H1_282792_x1046
ATGACCTATGAATTGACAGCCAG
>EI24H1_282838_x1621
TGAGGTAGTAAGTTGTGTTGT
>EI24H1_282864_x12693
TAATACTGCCTGGTAATGATGAT
>EI24H1_282998_x8
AACATTCATTGCTGTCGG
>EI24H1_283378_x11
ACCGTGGCTTTAGATTGTTAC
>EI24H1_283323_x14
CCACAGGGTAGAACCACGG
>EI24H1_283423_x2
TTTTTTGCAGAAACGTTTCAGAT
>EI24H1_283450_x1
TAGCTTATCAGACTGGTGTTGGCTGT
>EI24H1_283482_x1096
TTGTGCTTGATCTAACCATGC
>EI24H1_283630_x48
TAATACTGCCTGGTAATGATGATG
>EI24H1_283614_x1758
CAGTGGTTTTACCCTATGGTA
>EI24H1_283862_x24
TCAGTTATCATGGTACCGGTGC
>EI24H1_284168_x57
AACCATCGACCGTTGACTGTGC
>EI24H1_284653_x10
TCCAGCATCAGTGATTTTGTTGC
>EI24H1_284777_x80
AACCCGTAGATCCGAACT
>EI24H1_284825_x302
ACAGCAGGCACAGACAGGCAGA
>EI24H1_284972_x58
TAGCACCATTTGAAATCAGT
>EI24H1_285006_x42503
TCGTACCGTGAGTAATAATG
>EI24H1_285107_x6
AACGCCATTATCACACTAAAT
>EI24H1_285170_x11
GTCAGTGCATTACAGAACTTTGT
>EI24H1_287393_x149
TTGTGCTTGATCTAACCATGTGGT
>EI24H1_287480_x1
AAGACTAGTGATTTTGTT
>EI24H1_287552_x373
CAGTAGTCTGCACATTGGTTA
>EI24H1_287649_x1
ACCGTGGCATTAGATTGTTA
>EI24H1_287736_x6
TACAGTACTATGATAACTGAAGA
>EI24H1_287871_x2
AGATTCGATTCTAGGGGAGT
>EI24H1_287948_x5
AACATTCATTGCTGTCGGTGGGTTTT
>EI24H1_288052_x2
GTAACAGCAACTCCATGTG
>EI24H1_288047_x1
AACCATCGACCGTTGACTG
>EI24H1_288248_x5
ACTATATATCAAACATATTCCT
>EI24H1_288154_x2
ACTGGCTCAGTTCAGCAGGAAC
>EI24H1_288402_x59
TCAGTAACAAGGATTCAT
>EI24H1_288437_x1
CATTGCACTTGTCTCGGT
>EI24H1_288457_x3
AAACCCGTAGATCCGATCTTGTG
>EI24H1_288802_x1
ACCTGGCATACAATGTAG
>EI24H1_289024_x77
AGCTGGTAAAATGGAACCAAA
>EI24H1_285203_x9
ATGGCACTGGTAGAATTCACTGT
>EI24H1_285295_x24
ACCACAGGGTAGAACCACGGACG
>EI24H1_285190_x4663
AACATTCAACGCTGTCGGTGAGT
>EI24H1_285299_x18
ACCACAGGGTAGAACCACGGACC
>EI24H1_285454_x1
TCTAATACTGCCTGGTAATGATG
>EI24H1_285425_x1
TAGCAGCATGTAAATATTGG
>EI24H1_285519_x1
CTGAGAACTGAATTCCATAG
>EI24H1_285620_x1
ACCAATGTGCAGACTACTGTA
>EI24H1_286090_x52
AAACCCGTAGATCCGATCTTGT
>EI24H1_286436_x1
TCATTTTTGTGGTTTGCAGCT
>EI24H1_286546_x367
TCTTTGGTTATCTAGCTGTATG
>EI24H1_286533_x548
CTGTCAGTTCTGTAGGCCACTG
>EI24H1_286654_x5
AACCGTTACCATTACTGAGT
>EI24H1_287177_x1
TAGCAGCACGTAAATATTGGTGT
>EI24H1_287212_x1
AGCTTAGCTGATTGGTGAACA
>EI24H1_287326_x372
TAACACTGTCTGGTAACG
>EI24H1_288993_x2
TGTACAGCAGGCACAGACAGGC
>EI24H1_289140_x9
GTTAACTGTACAACCTTCTAG
>EI24H1_289233_x1
GACCTATGAATTGACAGC
>EI24H1_289296_x2
GAGGTAGTTGTTTGTACAGT
>EI24H1_289470_x1
CTACATTGTCTGCTGGGTTTC
>EI24H1_289513_x5
AACTGGCCTACAAAGTCC
>EI24H1_289760_x17
CAGTAGTCTGCACATTGGT
>EI24H1_289736_x19
GTGAGGTAGTAGGTTGTGT
>EI24H1_290049_x42
CTAACACTGTCTGGTAACGATG
>EI24H1_290050_x406
TGAGGTAGTAGTTTGTGCTG
>EI24H1_290255_x1
GTGCAGTGCTGCATCTCT
>EI24H1_290460_x40
GTGCCTGCTGTGCTGATAATC
>EI24H1_290557_x1
GTAGCAGCACGTAAATATTGG
>EI24H1_290815_x231
TACAGCAGGCACAGACAGGCA
>EI24H1_290766_x3
CCTGTAGAACCGAATTTGTG
>EI24H1_290947_x1
CTGCCAGCTGAAGAACTG
>EI24H1_291311_x1
TCCCTGAGACCCTAACTCG
>EI24H1_291321_x8
TAATCTCTGCAGGCAACTG
>EI24H1_291579_x24654
TACCCTGTAGAACCGAATTTGT
>EI24H1_291587_x8
TAGGTAGTTTCAAGTTGTTGG
>EI24H1_292028_x8669
ATGACCTATGAATTGACA
>EI24H1_292290_x1
AATCACATTGCCAGGGATTTCCACT
>EI24H1_292414_x4
GTAAACATCCTTGACTGGA
>EI24H1_292598_x1
AGTGTTTCCTACTTTATGGATG
>EI24H1_292678_x2
GCCTGTCTACACTTGCTGTGCA
>EI24H1_292734_x468
AGCTACATCTGGCTACTGGGTC
>EI24H1_292928_x170
CATTGCACTTGTCTCGGTCT
>EI24H1_292910_x1
TAGGTTGTGTGGTTTCAGGGTT
>EI24H1_293344_x94
ACAGCAGGCACAGACAGG
>EI24H1_293590_x600
TGACCTATGAATTGACAGCCA
>EI24H1_293726_x18
AGGACTGTCCAACCTGAGAATGC
>EI24H1_293852_x478
GTCCAGTTTTCCCAGGAATCCCTT
>EI24H1_294018_x3
GCAGTCCATGGGCATATACA
>EI24H1_294052_x5
CACAGTGAACCGGTCTCTTT
>EI24H1_294082_x2
ATAGCTTATCAGACTGGTG
>EI24H1_294257_x146
AAACCGTTACCATTACTGAGTTT
>EI24H1_294260_x143
TTTCAGTCGGATGTTTGCAGC
>EI24H1_294347_x8
ACCATCGAGTGTTGAGTGTACC
>EI24H1_294437_x339
GTGCAGTGCTGCATCTCTGGTC
>EI24H1_294449_x149
GTAACGGAACCCATAATGCAG
>EI24H1_294479_x129
GTGAGGTAGTAGGTTGTGTGG
>EI24H1_294488_x4
TCACAGTGGTTAAGTTCTGCC
>EI24H1_294546_x8
CTAATACTGCCTGGTAATGATGA
>EI24H1_294580_x22103
AACCCGTAGATCCGAACTTGT
>EI24H1_294812_x1
ATTGCACTTGTCCCGGCCTG
>EI24H1_294943_x1813
ACCCGTAGATCCGAACTTGTG
>EI24H1_295063_x1
GTAACAGTCTACAGTCATGGCT
>EI24H1_295080_x88299
TGTAACAGCAACTCCATGTGGA
>EI24H1_295279_x1
CCCTGAGACCCTTAACCTGTGAG
>EI24H1_295235_x4
GCTCAGTTCAGCAGGAAC
>EI24H1_295220_x3
TCAAGTAATCCAGGATAGGT
>EI24H1_295367_x1
TACATTGTCTGCTGGGTTT
>EI24H1_295401_x25
CTATACAACCTACTGCCTTCC
>EI24H1_295381_x1
ATTGCACTTGTCTCGGTCTG
>EI24H1_295630_x330
TCAGTGCATTACAGAACTTTGTT
>EI24H1_295775_x30
CAAAGTGCTTACAGTGCAGGTAGT
>EI24H1_295752_x2
GTGAGGTAGTAGGTTGTATA
>EI24H1_296089_x5
GTCAGTTTGTCAAATACCCCA
>EI24H1_296341_x5
CAGTGGTTTTACCCTATGGTAGGT
>EI24H1_296516_x13
AACACTGTCTGGTAACGATGTTT
>EI24H1_296549_x37
TAATTAGTATAGCCTGTTTTAGT
>EI24H1_296553_x156
TGAGGTAGTTGGTTGTATGGTTTT
>EI24H1_296848_x11
GAAGACTAGTGATTTTGTTGTT
>EI24H1_296836_x1
GAAGACTAGTGATTTTGTTGTG
>EI24H1_297055_x405
AACATTCATTGCTGTCGGTGG
>EI24H1_297065_x1
AGTCTGAGATGAAGCACTGTAGCTC
>EI24H1_297169_x3
ACGGGTATTCTTGGGTGGAT
>EI24H1_297193_x1
GGGGATTCCTGGAAATACTGTT
>EI24H1_297703_x5
GTACAGCAGGCACAGACAGG
>EI24H1_297881_x114
TCAGTGCATTACAGAACTT
>EI24H1_297883_x3
AACGGAACCCATAATGCAGCTGT
>EI24H1_297945_x1
CAAGTTCGGATCTACGGGTTTG
>EI24H1_298226_x1
TGTGAGGTAGTTGGTTGTATGGT
>EI24H1_298650_x28
TGTGCCTACTGAGCTGATAAC
>EI24H1_299083_x5
AGCTGCCAGCTGAAGAACT
>EI24H1_299149_x73
TGAGGTAGTTGTTTGTACA
>EI24H1_299552_x3
GGCTCAGTTCAGCAGGAAC
>EI24H1_299583_x4
ATCTATGGGCTCAGTTCTT
>EI24H1_299800_x114
TACCCTGTAGAACCGAATGTGT
>EI24H1_299979_x1
CTCAGTTCAGCAGGAACAG
>EI24H1_300009_x239
TTTTTTGCAGAAACGTTTCAGA
>EI24H1_300319_x3
CCTGTAGATCCGAATTTGT
>EI24H1_300341_x1412
TAGCAGCACGTAAATATTGG
>EI24H1_300543_x13436
TGTAAACATCCCCGACTGGAAGC
>EI24H1_300504_x269
TACAGCAGGCACAGACAGGC
>EI24H1_300584_x392
TGAGGTAGTTGTTTGTACAGTTT
>EI24H1_300716_x2
CGTACCGTGAGTAATAATGCACT
>EI24H1_300768_x8359
ACAGTAGTCTGCACATTGGTT
>EI24H1_300753_x3608
TGAGGTAGTAGGTTGTATAGTTT
>EI24H1_300849_x4
AACCATCGACCGTTGACTGTG
>EI24H1_300771_x1
AGGTAGTCTGAACACTGGGATG
>EI24H1_301235_x8
TGAGGTAGTTGTTTGTACAGTTTT
>EI24H1_301295_x1
TACCCTGTAGATCCGAATTT
>EI24H1_301565_x5
TTTGAAACGTTTTAGCCAAAA
>EI24H1_301646_x1
TCAGTGCATGACAGAACTTT
>EI24H1_301615_x3
TAAAGCTAGAGAACCGAATGT
>EI24H1_301711_x20
TTGGTCCCCTTCAACCAGCT
>EI24H1_301657_x4
TATTGCACTTGTCCCGGC
>EI24H1_301681_x3
ATACCCTGTAGAACCGAATTTGTG
>EI24H1_301823_x1
TAAAGCTAGAGAACCGAAAGT
>EI24H1_301906_x2155
TGAGGTAGTTGGTTGTATGGT
>EI24H1_302110_x3
TCTCCCAATCCTTGTACCAGTGTC
>EI24H1_302296_x1
AGTTATCATGGTACCGGTGCTG
>EI24H1_302459_x1
TTGCTTAAGAATACGCGTAGT
>EI24H1_302670_x25
ATACCCTGTAGAACCGAATTTGT
>EI24H1_302675_x1320
TGAGGTAGTAGTTTGTGCTGT
>EI24H1_302952_x5992
TGAGGTAGTAAGTTGTGTTGTT
>EI24H1_302971_x25
TACAGTACTATGATAACTGAA
>EI24H1_303001_x31
AAGCTGCCAGTTGAAGAGCTGT
>EI24H1_303181_x3
ACCCGTAGATCCGATCTTG
>EI24H1_303411_x1
CTATATATCAAACATATTCCT
>EI24H1_303496_x695
CCTGTCAGTTCTGTAGGCCAC
>EI24H1_304022_x39
TTTGGCAATGGTAGAACTCACACT
>EI24H1_304074_x173
TCCATAAAGTAGAAAGCACTAC
>EI24H1_304084_x105
TACTGCATCAGGAACTGATTG
>EI24H1_304194_x1
TAACAATCTAATGCCACGGTC
>EI24H1_304315_x7
AGTGCATTACAGAACTTTGT
>EI24H1_304426_x192
TTGCATAGTCACAAAAGTGATC
>EI24H1_304571_x17
TACAGCAGGCACAGACAG
>EI24H1_304618_x7
TCCCTGAGACCCTTAACC
>EI24H1_304697_x5
CTAGCACCATTTGAAATCAGTG
>EI24H1_304761_x113
TTTCAGTCGGATGTTTGCAG
>EI24H1_304828_x16
CAGAGCTTAGCTGATTGGTGAACA
>EI24H1_304971_x293
AATGACACGTTTTCTCCCGGAT
>EI24H1_305146_x1
AACTGGCCTACAAAGTCCCAGT
>EI24H1_305360_x1
AGTGCAATAGTATTGTCATAGC
>EI24H1_305566_x54
CATAAAGTAGAAAGCACT
>EI24H1_305491_x127
CTTTTTGCGGTCTGGGCTTGCT
>EI24H1_305665_x81
AGGACTGTCCAACCTGAGA
>EI24H1_305677_x40
AATGACACGTTTTCTCCCGGATC
>EI24H1_305704_x1
GCTACATTGTCTGCTGGGTTTC
>EI24H1_306065_x955
AGCCACTGACTAACGCACATTG
>EI24H1_306007_x3
ATAAAGTAGAAAGCACTACT
>EI24H1_306313_x2
AAGGTCCAACCTCACATGT
>EI24H1_306536_x10411
TACAGTACTGTGATAACTGAAG
>EI24H1_306573_x3
CCGTAGATCCGATCTTGTGA
>EI24H1_306608_x1
ACTGTACAGCCTCCTAGCTTT
>EI24H1_306539_x1
ACAGTGAACCGGTCTCTTTT
>EI24H1_306790_x19
TAATGCTAATCGTGATAGGGGTT
>EI24H1_306752_x1
ATGACACGTTTTCTCCCGG
>EI24H1_306897_x1
TAGCAGCATGTAAATATTGGA
>EI24H1_307020_x319
TTCACAGTGGCTAAGTTCTGCAT
>EI24H1_307215_x7
TGTGCAAATCTATGCAAAACTG
>EI24H1_307265_x65
AGCTTATCAGACTGGTGTTGGC
>EI24H1_307335_x12
CTACAGTATAGATGATGTACT
>EI24H1_307656_x1
CTGTAAACATCCTTGACTGGAAG
>EI24H1_307757_x1
ATAACTGTACAGCCTCCTAGC
>EI24H1_307781_x3
ACCCTGTAGATCCGAATTT
>EI24H1_307955_x2
AGCTGGTAAAATGGAACC
>EI24H1_308029_x1
ATGACACGTTTTCTCCCGGA
>EI24H1_308398_x72118
TGAGGTAGTAGATTGAATAGTT
>EI24H1_308537_x17
TTCACAGTGGCTAAGTTCTT
>EI24H1_308548_x3167
TTCACAGTGGCTAAGTTCTG
>EI24H1_309372_x1
TCAAAGTGCTTACAGTGCAGGTAGTT
>EI24H1_309426_x14
TAGGTAGTTTCAAGTTGTTGGG
>EI24H1_309498_x64535
TGAGATGAAGCACTGTAGCT
>EI24H1_309707_x11
TAAAGCTAGAGAACCGAATGTA
>EI24H1_309756_x2
CACAGTGAACCGGTCTCTT
>EI24H1_309860_x25
AGCTTATCAGACTGGTGTTGG
>EI24H1_309992_x6
TGGAATGTAAGGAAGTGTGT
>EI24H1_311488_x1
TAGCAGCACAGAATGGTTTG
>EI24H1_311614_x2613
GGTGCAGTGCTGCATCTCTGGT
>EI24H1_311809_x203
TTTTGCAGAAACGTTTCAGAT
>EI24H1_311740_x19
AAGGTCCAACCTCACATGTC
>EI24H1_311863_x1
ACGGAACCCATAATGCAGCTG
>EI24H1_311876_x1
TGTACAGCAGGCACAGACAGG
>EI24H1_311997_x1
AATGACACGTTTTCTCCCG
>EI24H1_312239_x3
CTATACAGCCTACTGTCTTTCT
>EI24H1_312294_x14
GAGGTAGTAGGTTGTATAGT
>EI24H1_312607_x1
TTTGAAACGTTTTAGCCAAAAAT
>EI24H1_312585_x5
CACAGTGAACCGGTCTCTTTTT
>EI24H1_312562_x2
GTACAGCAGGCACAGACAGGCAG
>EI24H1_312631_x38763
CCCAGTGTTCAGACTACCTGTTC
>EI24H1_312702_x3
GCTATTTCACAACACCAGGGT
>EI24H1_312700_x7
TCAGTTATCACAGTGCTGATGCT
>EI24H1_312776_x7
TGAGGTAGTAGGTTGTATAGTTTA
>EI24H1_310147_x16
TGGCAAGATGTTGGCATAGCTGT
>EI24H1_310151_x50
TATTGCACTTGTCCCGGCCTGTG
>EI24H1_310156_x2291
TATTGCACTTGTCCCGGCCTGTA
>EI24H1_310216_x1
TTGCATAGTCACAAAAGTGATCAT
>EI24H1_310586_x2
AAGCTGCCAGTTGAAGAGCTG
>EI24H1_310750_x2
CATGCAGTCCATGGGCATATACA
>EI24H1_310841_x1
TCTAATACTGCCTGGTAATGATGAT
>EI24H1_310933_x3
TGGTCGTATGTATGACGTCAT
>EI24H1_311020_x1
GGTGAGGTAGTAGGTTGTATAGTT
>EI24H1_311173_x2452
GTTCACAGTGGCTAAGTTCTGC
>EI24H1_311127_x4
GTACAGCAGGCACAGACAGGCA
>EI24H1_311119_x4
TACAGTAGTCTGCACATT
>EI24H1_311398_x1
AACTATACAGTCTACTGTCTTT
>EI24H1_311505_x11
TTTAATTAGTATAGCCTGTTT
>EI24H1_311480_x1
GAGGTAGTAGTTTGTATAGT
>EI24H1_311487_x2
GTACCGTGAGTAATAATGC
>EI24H1_312770_x2
TGAGGTAGTAGGTTGTATAGTTTG
>EI24H1_312982_x294
TCTGAGATGAAGCACTGTAGCT
>EI24H1_313054_x130
TCTTTGGTTATCTAGCTGTAT
>EI24H1_313127_x1
GCGACAACAGTCTGTAGGCTGT
>EI24H1_313123_x1
AAAGTGCTGTTTGTGCAGGTAGT
>EI24H1_313224_x192
TGTGCAAATCCATGCAAAACT
>EI24H1_313442_x3
GCCATGACTGTAGACTGTTACTG
>EI24H1_313527_x5
TACAGTAGTCTGCACATTGGTTAG
>EI24H1_313531_x1
AGTGCAATATTGCTTATAGGGTC
>EI24H1_313653_x1
GGATTCCTGGAAATACTG
>EI24H1_313683_x11
GTACAGTACTGTGATAACTGAAG
>EI24H1_313753_x1
TCTGAGATGAAGCACTGTAGCTCG
>EI24H1_313898_x18
CAGTGCAATAATGAAAGGGCA
>EI24H1_314122_x10
ACCCTGTAGATCCGGATTT
>EI24H1_314252_x1
AGTGTTCAGACTACCTGTT
>EI24H1_314607_x377
TGACCTATGAATTGACAGC
>EI24H1_314562_x1
AACACTGTCTGGTAACGA
>EI24H1_314672_x233
TCAGTAACAAGGATTCATCCTG
>EI24H1_314787_x11623
TGAGGTAGTAGTTTGTGCTGTT
>EI24H1_315025_x587
TTCACAGTGGCTAAGTTCAG
>EI24H1_315317_x1162
TACTGCATCAGGAACTGATTGGA
>EI24H1_315407_x11
TGTGCTTGATCTAACCATGTG
>EI24H1_315601_x9
TGACATCATATGTACGGCTG
>EI24H1_315766_x25
ACTGTGCGTGTGACAGCGGCT
>EI24H1_316009_x1
TTGTTCGTTCGGCTCGCGTTAC
>EI24H1_316011_x1
TTGTTCGTTCGGCTCGCGTTAA
>EI24H1_316084_x84
GGTGCAGTGCTGCATCTCTG
>EI24H1_316198_x21
GTAAACATCCTTGACTGGAAG
>EI24H1_316208_x10670
TTGGTCCCCTTCAACCAGCTGT
>EI24H1_316334_x15
CTGTACAGCCTCCTAGCTTTCC
>EI24H1_316376_x11304
ATGACCTATGAATTGACAG
>EI24H1_316578_x3
ACTCTTTCCCTGTTGCACTACTG
>EI24H1_316675_x225
CATAAAGTAGAAAGCACTACT
>EI24H1_316749_x5
CTGAGGTAGTAGTTTGTGCTGTT
>EI24H1_317205_x16
TGACCTATGAATTGACAGCCAGT
>EI24H1_317256_x673
AGCCACTGACTAACGCACATT
>EI24H1_317508_x2890
CTTTCAGTCGGATGTTTGCAGC
>EI24H1_317817_x3699
ACCCTGTAGATCCGAATTTGTG
>EI24H1_317891_x1
AATACTGTCTGGTAATGC
>EI24H1_318108_x8
TCTGAGATGAAGCACTGTA
>EI24H1_318336_x6
ACAGGAACCTGAAACTGCCTGA
>EI24H1_318402_x929
TGAGAACTGAATTCCATAGATGGTG
>EI24H1_318438_x5
AAACCATCGACCGTTGACTGTA
>EI24H1_318801_x1
GCTCAGTTCAGCAGGAACAGGA
>EI24H1_318814_x1
GCTCAGTTCAGCAGGAACAGGT
>EI24H1_318788_x6
CATTATTACTTTTGGTACGCGCTATGCCACT
>EI24H1_318883_x16
AATACTGTCTGGTAATGCCGT
>EI24H1_319134_x1
TAACCAATGTGCAGACTACTGTA
>EI24H1_319379_x2
CAGTACTGTGATAACTGAAG
>EI24H1_319767_x19
ACAGTAGTCCGCACATTGGTTA
>EI24H1_319785_x1
GAGAACTGAATTCCATAGATGGTG
>EI24H1_320016_x3200
TAGCAGCACGTAAATATTGGAG
>EI24H1_320082_x101
TTTGGTCCCCTTCAACCAGCT
>EI24H1_320055_x3
GTGAGGTAGTAGGTTGTG
>EI24H1_320432_x47
CGTTCTTCACTGGCTAGCTTTA
>EI24H1_320371_x1
CACTGTCTGGTAACGATGTT
>EI24H1_320624_x9
TGTAAACATCCTACACTCAGCTGT
>EI24H1_320717_x4490
GGTGCAGTGCTGCATCTCTGG
>EI24H1_320733_x2
CAGTGCAATGTTAAAAGGGCATT
>EI24H1_320838_x2
TCAGTTCTGTAGGCCACTG
>EI24H1_321352_x25619
TGAGGTAGTTGTTTGTACAGTT
>EI24H1_321482_x15
TTTTTTGCAGAAACGTTTC
>EI24H1_321373_x29
ATTGCTTAAGAATACGCGTAGT
>EI24H1_321730_x7163
AGGACTGTCCAACCTGAGAATG
>EI24H1_321680_x1
GCAGCTACATCTGGCTACTGGGT
>EI24H1_321737_x2
CAGTGCATTACAGAACTTTG
>EI24H1_321973_x3
GCCTGTCAGTTCTGTAGGCC
>EI24H1_322074_x23959
TTGTGCTTGATCTAACCATGT
>EI24H1_322346_x4
ACAGATTCGATTCTAGGGGAGT
>EI24H1_322573_x1
CAAGTAATCCAGGATAGGC
>EI24H1_322751_x5
GCAGTCCATGGGCATATAC
>EI24H1_322719_x6
TAGTGTTTCCTACTTTAT
>EI24H1_322846_x1
ATTATTACTTTTGGTACGC
>EI24H1_322855_x1
CAACTGGCCTACAAAGTCCC
>EI24H1_322886_x1
AGCTGGTGTTGTGAATCAGGCCGA
>EI24H1_323042_x6
GAGGTAGTTGGTTGTATGGT
>EI24H1_323004_x50
TAAGGTGCATCTAGTGCAGATAG
>EI24H1_323008_x10
ACCATCGACCGTTGACTGTGCCC
>EI24H1_323246_x10
TGCCTGCTGTGCTGATAAT
>EI24H1_323257_x3969
TTTGTTCGTTCGGCTCGCGTT
>EI24H1_323697_x1
AAATCACATTGCCAGGGATTACCA
>EI24H1_323817_x59
TTAAAGGGAATTTGCGACTGTT
>EI24H1_323818_x328
AGCTACATCTGGCTACTGGG
>EI24H1_323968_x18
TGAGGTAGTAAGTTGTGT
>EI24H1_324085_x1
CTGGTTTCACATGGTGGTTTAG
>EI24H1_324960_x3
ACTCTTTCCCTGTTGCACTA
>EI24H1_325065_x11
CATTATTACTTTTGGTACG
>EI24H1_325114_x16
GTGAGGTAGTAGGTTGTATAG
>EI24H1_325037_x1
CCATGACTGTAGACTGTTAC
>EI24H1_325263_x7
GGAATTCCTGGCAGAGTGATTT
>EI24H1_325576_x2
ATTTGAAACGTTTTAGCCAAAA
>EI24H1_325602_x134
TTTGCAGAAACGTTTCAGATT
>EI24H1_325619_x7
TCTCCCAATCCTTGTACCAGTGT
>EI24H1_325757_x5
TGGACGGAGAACTGATAAGGG
>EI24H1_325758_x3
GTACCCTGTAGAACCGAATTT
>EI24H1_325966_x185
AACAGTAAGAGTTTATGTGCT
>EI24H1_326147_x1
CGTGTCTTGTGTTGCAGCCAG
>EI24H1_326379_x1
ATGGAATGTAAAGAAGTATGTA
>EI24H1_326488_x26933
TGAGGTAGTAGATTGAATAGT
>EI24H1_326565_x22
ATAGCTCTTTGAATGGTACTG
>EI24H1_326772_x5
ATTATTACTTTTGGTACGCGC
>EI24H1_326894_x2
ACCCTGTAGATCCGAATT
>EI24H1_326961_x2
TATGGCTTTCTATTCCTATGTGAT
>EI24H1_326981_x108
TACAGTACTATGATAACTGA
>EI24H1_327067_x821
TGCCTGCTGTGCTGATAATCA
>EI24H1_327077_x1
CAGTAGTCCGCACATTGGT
>EI24H1_327235_x1
CAAGTAATCCAGGATAGGCTT
>EI24H1_327596_x1
TGCCTGTCAGTTCTGTAGG
>EI24H1_327465_x1
CTGAGGTAGTTGGTTGTATGGT
>EI24H1_327529_x7
TTTGCAGAAACGTTTCAGAT
>EI24H1_327656_x10
GTCCAGTTTTCCCAGGAA
>EI24H1_327629_x1
CCGTAGATCCGATCTTGT
>EI24H1_329640_x1
GTTCAAGTAATCCAGGATAGGC
>EI24H1_329687_x3
ACCTGGCATACAATGTAGA
>EI24H1_329678_x2
GGGTTCCTGGCGTGCTGATT
>EI24H1_330247_x7
TGTGCCCTTGGACTACATCG
>EI24H1_330528_x5557
AACATTCAACGCTGTCGGTGA
>EI24H1_330642_x5
CAGGCTGGTTAGATGGTT
>EI24H1_331443_x3
CTTGTGCTTGATCTAACCATGT
>EI24H1_331518_x28
AACACTGTCTGGTAACGATGT
>EI24H1_331415_x1
TATGGCTTTTTATTCCTATGTG
>EI24H1_331617_x5
CAGAGCTTAGCTGATTGGTGA
>EI24H1_331591_x2
GGCTCAGTTCAGCAGGAACAGGA
>EI24H1_331924_x7
TGAGGTAGTAAGTTGTGTTGTTG
>EI24H1_332306_x2
ACTGCCCTAAGTGCTCCTTCTGG
>EI24H1_332448_x1
AGTACTGTGATAACTGAAG
>EI24H1_332551_x121
TTCAAGTAATCCAGGATAGGCTGT
>EI24H1_332629_x16
GTAACGGAACCCATAATGCA
>EI24H1_327853_x17648
ACCCTGTAGATCCGGATTTGTG
>EI24H1_328037_x271
GAGATGAAGCACTGTAGCTC
>EI24H1_328060_x4
ACAGTACTGTGATAACTGAAGG
>EI24H1_328107_x4
TGTGCAAATCTATGCAAAACTGA
>EI24H1_328184_x8219
TTCACAGTGGCTAAGTTCTGCA
>EI24H1_328234_x13619
TACCCTGTAGATCCGGATTTGT
>EI24H1_328258_x1
GGAAGACTAGTGATTTTGTTG
>EI24H1_328480_x1
CAGCATCAGTGATTTTGTT
>EI24H1_328470_x15
TGAGGTAGTAGGTTGTGTGGTTTC
>EI24H1_328561_x636
ACCCTGTAGATCCGAATTTGTGT
>EI24H1_328565_x1
AATCAGCAAGTATACTGCCGCA
>EI24H1_328750_x1
TTCAGTTATCATGGTACCGGTGC
>EI24H1_329003_x1
AACCAATGTGCAGACTACTGTA
>EI24H1_329155_x10
ATAGCTTATCAGACTGGTGTTGG
>EI24H1_329308_x1
TGTCAGTTTGTCAAATACC
>EI24H1_329367_x1
ATACTGCCTGGTAATGATGATGA
>EI24H1_332913_x4
TTGGTCCCCTTCAACCAGCTGTAG
>EI24H1_332928_x1
GTTCACAGTGGCTAAGTT
>EI24H1_333008_x1
TAAGGCACGCGGTGAATGCC
>EI24H1_333249_x4
GTTCACAGTGGTTAAGTTCTGC
>EI24H1_333600_x2
CACATTGCCAGGGATTTCCAAT
>EI24H1_333989_x957
TAACGGAACCCATAATGCAGC
>EI24H1_333997_x323
TACAGCAGGCACAGACAGGCAG
>EI24H1_333985_x3
ACCATCGACCGTTGATTGT
>EI24H1_334138_x16
GTAACGGAACCCATAATG
>EI24H1_334215_x1
CACAGTGGCTAAGTTCAGT
>EI24H1_334379_x4
CTGTCTACACTTGCTGTGC
>EI24H1_334637_x41
CGTTCTTCACTGGCTAGCTTT
>EI24H1_334656_x65106
TGAGGTAGTAGGTTGTATAGTT
>EI24H1_334579_x41
TACATCATCTATACTGTAGTGT
>EI24H1_334806_x3
GTGAGGTAGTAGGTTGTATAGTTT
>EI24H1_334768_x6
TTTTGTTCGTTCGGCTCGCGTTA
>EI24H1_336817_x172
TAATCTCAGCTGGCAACTGTGA
>EI24H1_337286_x3
TTTACAGGCTATGCTAATCT
>EI24H1_337498_x3630
TCACAGTGAACCGGTCTCTTTT
>EI24H1_337619_x2
TACCCTGTAGAACCGAATG
>EI2H1_12_x5
AGCTTATCAGACTGGTGTT
>EI2H1_488_x55
AATCTCAGGTTCGTCAGCCCATG
>EI2H1_566_x1
AAGTTCTGTGATACACTCAGAC
>EI2H1_749_x2208
TCTACAGTGCATGTGTCTCCAGT
>EI2H1_1020_x2
CTGTACAACCTTCTAGCTTTCCT
>EI2H1_1028_x1
CTGTACAACCTTCTAGCTTTCCC
>EI2H1_1188_x94725
TAACACTGTCTGGTAACGATG
>EI2H1_1274_x575
CAGTGGTTTTACCCTATGGTAG
>EI2H1_1498_x5
CTATACAACCTACTGCCTTCCCT
>EI2H1_1641_x4484
TGTAAACATCCTACACTCAGCT
>EI2H1_1553_x162
TATTGCACTTGTCCCGGCCTG
>EI2H1_1619_x1
TAAAGTGCTTATAGTGCAG
>EI24H1_334845_x1
CTCTTTGGTTATCTAGCTGTAT
>EI24H1_334880_x60
TGAGGTAGTTGGTTGTAT
>EI24H1_334899_x1
AAGATGTTGGCATAGCTGTT
>EI24H1_334885_x1
CATGCAGTCCATGGGCATATAC
>EI24H1_335001_x1
TGAGACCCTAACTTGTGACG
>EI24H1_335088_x4
CAGGCAGCTAAAGCAAGTCT
>EI24H1_335328_x2
AACAATATCCTGGTGCTGCCTGAG
>EI24H1_335611_x1
TGAGGTAGTAGGTTGTATAGTTTTA
>EI24H1_335907_x11
CGTACCGTGAGTAATAAT
>EI24H1_335908_x12
TCCCTGAGACCCTAACTCGTGA
>EI24H1_336188_x164
TAACGGAACCCATAATGCAG
>EI24H1_336076_x4
GCTTATCAGACTGGTGTTG
>EI24H1_336513_x7
CATAAAGTAGAAAGCACTACTA
>EI24H1_336792_x2
GAGGTAGTTGGTTGTATGG
>EI24H1_336797_x927
ATTCCTGGAAATACTGTTCTT
>EI24H1_336805_x76
CAGTGTTCAGACTACCTGTTC
>EI2H1_1602_x1
CACAGTGGTTAAGTTCTGC
>EI2H1_1823_x2
GCTCAGTTCAGCAGGAACA
>EI2H1_1909_x2
TAACCAATGTGCAGACTACT
>EI2H1_2080_x1
CAAATACGTCTCTACAGGA
>EI2H1_2398_x1
TTTTGCTGGTTTGCATTCAG
>EI2H1_2510_x17637
CCCAGTGTTCAGACTACCTGTTC
>EI2H1_2709_x4
ATTTGGTCCCCTTCAACCAGCTG
>EI2H1_2902_x1
CTTATCAGACTGGTGTTGGC
>EI2H1_3422_x3
ATGTGCCCTTGGACTACATCGTG
>EI2H1_3377_x3
CTCGTACCGTGAGTAATAGTGC
>EI2H1_3504_x412
AGTTCTTCACTGGCAAGCTTTA
>EI2H1_3957_x1
AGCAGCACGTAAATATTGG
>EI2H1_4049_x30
TGAAATGTTTAGGACCACTTG
>EI2H1_4096_x9
AAAGTGCTTACAGTGCAGGTAG
>EI2H1_4174_x1
CCTGCATTGTACACACTGTG
>EI2H1_4239_x293
GTGAGGTAGTAGGTTGTGTGGT
>EI2H1_4567_x41
GAGGTAGTTGGTTGTATGGTT
>EI2H1_4562_x3
AATACTGTCTGGTAATGCCGTC
>EI2H1_4523_x2
CCTGGCATACAATGTAGATTTCTGT
>EI2H1_4584_x1
CTCGTACCGTGAGTAATAGT
>EI2H1_4974_x1
ACATTCATTGCTGTCGGTGG
>EI2H1_5074_x2382
TTTGGTCCCCTTCAACCAGCTGT
>EI2H1_5167_x1
TAAACATCCTTGACTGGAAGCTG
>EI2H1_5141_x3870
CTCGTACCGTGAGTAATAATG
>EI2H1_5191_x11
AGTTCTTCACTGGCAAGCTTTAT
>EI2H1_5214_x163
TCCAGTTTTCCCAGGAATCCC
>EI2H1_5248_x254
TATGGCTTTCTATTCCTATGTG
>EI2H1_5259_x5
AAGCCACTGACTAACGCACATTG
>EI2H1_5365_x282
ACCCTGTAGATCCGGATTTG
>EI2H1_5589_x16
ATAGCTTATCAGACTGGTGTT
>EI2H1_5581_x127
TATGTGCCCTTGGACTACATC
>EI2H1_5586_x13
TATGTGCCCTTGGACTACATT
>EI2H1_5641_x1
TGCATAGTCACAAAAATGAGC
>EI2H1_5681_x1775
GTACAGTACTGTGATAACTGA
>EI2H1_5777_x30
TGTAGTGTTTCCTACTTTAT
>EI2H1_5834_x4
ATGGCTTTTTATTCCTATCTGA
>EI2H1_5857_x2
AACGCCATTATCACACTAAATA
>EI2H1_6325_x2220
AAACCGTTACCATTACTGAGTT
>EI2H1_6348_x1
CCACCTCCCCTGCAAACGTCCA
>EI2H1_6339_x376
TCGTGTCTTGTGTTGCAGCCAGT
>EI2H1_6470_x3
ACCCTGTAGAACCGAATGTGTG
>EI2H1_6680_x161601
TGTAACAGCAACTCCATGTGG
>EI2H1_6832_x2
TACAGTACTGTGATAACTGAAGGA
>EI2H1_7008_x2
TACCCTGTAGATCCGGAT
>EI2H1_7004_x1
TCTAATACTGCCTGGTAATGAT
>EI2H1_7116_x25
TACCCTGTAGAACCGAATGTGTG
>EI2H1_7143_x50
ATCACATTGCCAGGGATTACCAC
>EI2H1_7167_x2
CTTTGGTTATCTAGCTGTATG
>EI2H1_7302_x5
TATGTGCCCTTGGACTACATTGT
>EI2H1_7453_x214
TGAGGTAGTAGTTTGTATAGTTT
>EI2H1_7625_x1
GATGAAGCACTGTAGCTCGG
>EI2H1_7706_x22
ACCTGGCATACAATGTAGATTTC
>EI2H1_7830_x3
TTGTAACAGCAACTCCATGTGG
>EI2H1_7871_x66
TTTAATTAGTATAGCCTGTTTT
>EI2H1_7946_x15
AGCTACATTGTCTGCTGG
>EI2H1_7948_x1
CTGCCAGCTGAAGAACTGTTGT
>EI2H1_8210_x1
GCTAGTTTTGCATAGTTGC
>EI2H1_8540_x2
AAATACGTCTCTACAGGAATA
>EI2H1_8560_x1
ATCCCAGTGTTCAGACTACCTGT
>EI2H1_8779_x2
CAGTGCAATAGTATTGTCAAAG
>EI2H1_8801_x56087
TAGCTTATCAGACTGGTGTTGG
>EI2H1_8799_x3
GTGTCAGTTTGTCAAATACC
>EI2H1_9099_x2
GGGATTCCTGGAAATACTGTTC
>EI2H1_9394_x2017
TATGTGCCCTTGGACTACATCGT
>EI2H1_11607_x79
TAATACTGCCTGGTAATGATGC
>EI2H1_11660_x1
ATCCATAAAGTAGAAAGCACT
>EI2H1_11814_x9
AACCATCGACCGTTGACTGTACC
>EI2H1_11815_x445
TGAGGTAGTAGGTTGTATGGT
>EI2H1_12128_x2
TGATATGTTTGATATTCGGT
>EI2H1_12289_x2578
TGGCTCAGTTCAGCAGGAAC
>EI2H1_12644_x9
ACAGTACTGTGATAACTGAAG
>EI2H1_12983_x4
CAAAGTGCTCACAGTGCAGGTA
>EI2H1_13056_x3207
TGTAAACATCCTTGACTGGAAGCT
>EI2H1_13300_x186
TGATATGTTTGATATATTAGGTTG
>EI2H1_13301_x45
TCCTTCATTCCACCGGAGTCTG
>EI2H1_13319_x16
AGCTGCCAGCTGAAGAACTGTT
>EI2H1_13370_x6895
TGGAATGTAAAGAAGTATGT
>EI2H1_13344_x370
ACCACAGGGTAGAACCACGG
>EI2H1_13421_x1
ACAGCAACTCCATGTGGA
>EI2H1_13638_x7
TGTGCGTGTGACAGCGGCT
>EI2H1_9481_x14
GTCAGTGCATTACAGAACTTTG
>EI2H1_9499_x12
CTGGTTTCACATGGTGGTTTAGA
>EI2H1_9712_x7
TATGTGCCCTTGGACTACATCGTG
>EI2H1_9809_x1035
CATTGCACTTGTCTCGGTCTG
>EI2H1_9855_x212
GTAAACATCCTTGACTGGAAGCT
>EI2H1_9839_x1
CACAGTGGTTAAGTTCTGCC
>EI2H1_9936_x18
GTGAGGTAGTAGGTTGTAT
>EI2H1_9994_x1
TATGGAATGTAAAGAAGTAT
>EI2H1_10040_x1
AAGGTGCAGTGCTGCATCTCTGG
>EI2H1_10073_x15
CAGCATTGTACAGGGCTATGA
>EI2H1_10248_x18
CAGTGCAATATTAAAAGGGC
>EI2H1_10368_x70
TGACCTATGAATTGACAG
>EI2H1_10454_x118
AACATTCAACGCTGTCGGT
>EI2H1_11001_x2
TGGACGGAGAACTGATAAGG
>EI2H1_11047_x195
CTGAGAACTGAATTCCATAGATG
>EI2H1_10984_x1
ACGGGTATTCTTGGGTGGATAAT
>EI2H1_14047_x7
CCATCGACCGTTGATTGTACC
>EI2H1_14402_x70
GGATTCCTGGAAATACTGTT
>EI2H1_14424_x2
CCTGTCTACACTTGCTGTGCA
>EI2H1_14512_x1
CCTGAGACCCTAACTTGTG
>EI2H1_14574_x40
CCCAGTGTTCAGACTACCTG
>EI2H1_14610_x1388
TACCACAGGGTAGAACCACGG
>EI2H1_14563_x12
ATGGCACTGGTAGAATTCACT
>EI2H1_14734_x1
TCCAGCATCAGTGATTTTGTTGCC
>EI2H1_14932_x39
AGCTGGTAAAATGGAACCAAATC
>EI2H1_15003_x1
AAGTGCTTACAGTGCAGGT
>EI2H1_15203_x2
CATGACTGTAGACTGTTAC
>EI2H1_15093_x55
TGGCTCAGTTCAGCAGGAACAGG
>EI2H1_15628_x680
AAAAGTGCTGTTTGTGCAGGTAG
>EI2H1_15932_x1
TAGGTAGTTTTATGTTGTTGG
>EI2H1_16012_x1
GCAGTGCAATATTAAAAGGGCAT
>EI2H1_16383_x2077
TGAGGTAGTAGATTGAATAG
>EI2H1_16340_x135
CTGTGCGTGTGACAGCGGC
>EI2H1_16518_x100
ACTCTTTCCCTGTTGCACTACT
>EI2H1_16482_x35
GTACCCTGTAGAACCGAATTTGT
>EI2H1_16524_x1
CTCACTGATCAATGAATGCA
>EI2H1_16619_x4
GCTTATCAGACTGGTGTTGGC
>EI2H1_16684_x12
CAGTGTTCAGACTACCTGTT
>EI2H1_16905_x1
GCCATGACTGTAGACTGTTACT
>EI2H1_16878_x1
TAAACATCCCCGACTGGAAG
>EI2H1_17138_x4
GAGGTAGTTGTTTGTACAGTT
>EI2H1_17262_x230
ACAGTAGTCTGCACATTGGT
>EI2H1_17383_x231
TGCCTGTCTACACTTGCTGT
>EI2H1_17397_x8
GAAGACTAGTGATTTTGTTGT
>EI2H1_17511_x2
CAGCAGGCACAGACAGGCAG
>EI2H1_17949_x720
TGGAAGACTAGTGATTTTGT
>EI2H1_18055_x2
CAAGCTCGTGTCTATAGGTATG
>EI2H1_18563_x7
GTGCCTGCTGTGCTGATAATCAGT
>EI2H1_18768_x16
TATAGGGATGGAAGCCATGC
>EI2H1_18861_x2
AAAGGTCCAACCTCACATGTCC
>EI2H1_18833_x14
CTGTACAACCTTCTAGCTTTC
>EI2H1_18969_x4
GTACAGCAGGCACAGACAGGC
>EI2H1_19185_x3
ACACTGTCTGGTAACGATGTT
>EI2H1_19268_x10
TGTCAGTTCTGTAGGCCAC
>EI2H1_19361_x40
TCACATTGCCAGGGATTTCCACT
>EI2H1_19356_x110
TAGTGCAATATTGCTTATAGGG
>EI2H1_19471_x1
CGTGTTCACAGCGGACCTTGA
>EI2H1_19575_x405
TACAGTACTGTGATAACTG
>EI2H1_19692_x3
CAGCATTGTACAGGGCTATG
>EI2H1_19690_x497
TAAAGTGCTTATAGTGCAGGTA
>EI2H1_19643_x6
CAGGTGAGGTCCTTGGGAACA
>EI2H1_19680_x1
CAGCATTGTACAGGGCTATC
>EI2H1_19752_x1545
AGCTACATTGTCTGCTGGGTTT
>EI2H1_19774_x12
TTTTGCAGAAACGTTTCAG
>EI2H1_19751_x4
TTTGGCAATGGTAGAACTCA
>EI2H1_20098_x173
TTAATTAGTATAGCCTGTTTTA
>EI2H1_20202_x19
GACAACAGTCTGTAGGCTGT
>EI2H1_20271_x1
TAGGTAGTTTTATGTTGTT
>EI2H1_20389_x7098
TGAGGTAGTAGGTTGTGTGGTT
>EI2H1_20273_x64
AGAGCTTAGCTGATTGGTGAACA
>EI2H1_20499_x6
AAGCCCTTACCCCAAAAAGCAT
>EI2H1_20690_x1
CAACAGTCTGTAGGCTGTCTG
>EI2H1_20614_x204
GTGAGGTAGTAGGTTGTATAGT
>EI2H1_20885_x15
TGGCAGTGTCTTAGCTGGTTGTT
>EI2H1_20955_x34
TGGAAGACTAGTGATTTT
>EI2H1_21233_x1
AGCCTCTTTACGGTGCTGCCT
>EI2H1_21343_x87
TTCACAGTGGCTAAGTTCAGTG
>EI2H1_21682_x2
CTATACAGTCTACTGTCTTTC
>EI2H1_21844_x1
AAGTTCTGTGATACACTCCGA
>EI2H1_21879_x7
AAGTTCTGTGATACACTCAGACT
>EI2H1_22060_x1
AGCAGGCACAGACAGGCA
>EI2H1_22046_x3
TGCATAGTCACAAAAGTGATC
>EI2H1_22080_x6
GGCTGCAACACAGGACATGGG
>EI2H1_22297_x3
TCCTCATTGTGCATGCTGTGTGT
>EI2H1_22342_x3
AATACTGTCTGGTAATGCCG
>EI2H1_23371_x12
CTGTCAGTTCTGTAGGCCA
>EI2H1_23442_x3
AAAAGTGCTGTTTGTGCA
>EI2H1_23475_x12
CAAATACGTCTCTACAGGAATA
>EI2H1_23600_x3
GACAACAGTCTGTAGGCTGTCT
>EI2H1_23624_x14
AGAGCTTAGCTGATTGGTGAA
>EI2H1_23789_x6
ATGCAGTCCATGGGCATATACA
>EI2H1_23774_x5
CACATTCATTGCTGTCGGTGGGTT
>EI2H1_23891_x13
ATGGCACTGGTAGAATTCACTG
>EI2H1_23902_x4
ATTTGGTCCCCTTCAACCAGCT
>EI2H1_24492_x1
GATAGCTTATCAGACTGGTGT
>EI2H1_24541_x3
TAGCAGCACGTAAATATTGGAGTC
>EI2H1_26053_x3
TAAAGTTCTGTGATACACTC
>EI2H1_26111_x14
GCCTGTCAGTTCTGTAGGCCACT
>EI2H1_26132_x1
ACCCTGTAGAACCGAATTTGTGTGA
>EI2H1_26504_x95
TCAGTAACAAGGATTCATCCTGTT
>EI2H1_26519_x1
TCTTGTGCTTGATCTAACCATGTGC
>EI2H1_26570_x1
TTATTACTTTTGGTACGCGCTA
>EI2H1_26793_x3
AGTGCAATATTAAAAGGGCATT
>EI2H1_26840_x40
TTCACAGTGGCTAAGTTCA
>EI2H1_26825_x630
TTCACAGTGGCTAAGTTCT
>EI2H1_26842_x85
TTCACAGTGGCTAAGTTCC
>EI2H1_27026_x78
CTGAGGTAGTAGATTGAATAG
>EI2H1_27034_x1
CTGAGACCCTTAACCTGTG
>EI2H1_27148_x4
TAACAGTCTACAGTCATGGCT
>EI2H1_27219_x2
TCACATTGCCAGGGATTTCCAC
>EI2H1_27256_x1
CATGACTGTAGACTGTTACTGT
>EI2H1_27221_x8
TCACATTGCCAGGGATTTCCAA
>EI2H1_27432_x547
ATGACCTATGAATTGACAGCCAGT
>EI2H1_27521_x1
GTTCACAGTGGCTAAGTTCCGCT
>EI2H1_27494_x316518
ATGACCTATGAATTGACAGCC
>EI2H1_27560_x1253
TGTAAACATCCTTGACTGGAA
>EI2H1_27575_x22
TGTCAGTTTGTCAAATACCC
>EI2H1_27626_x4
GTCAGTGCATTACAGAACTTT
>EI2H1_27977_x2
GCTTATCAGACTGGTGTTGG
>EI2H1_27939_x3
TATTGCACTTGTCCCGGCCTGTAAA
>EI2H1_28106_x39
TGACATCATATGTACGGCTGCT
>EI2H1_28450_x2
TAGCACCATTTGAAATCAG
>EI2H1_28506_x1
AGTTATCATGGTACCGGTGCTGT
>EI2H1_28704_x91
CTGAGAACTGAATTCCATAGATGG
>EI2H1_28857_x16
TATTGCTTAAGAATACGCGTAGT
>EI2H1_28924_x13
CAGTGCAATAATGAAAGGGC
>EI2H1_28941_x1
CCCTGAGACCCTAACTTGTGA
>EI2H1_29090_x1
GCCTGTCAGTTCTGTAGGCCAC
>EI2H1_29155_x3
AGGGACTTTTAGGGGCAGCTGTG
>EI2H1_29153_x90
TGGAATGTAAAGAAGTATG
>EI2H1_29350_x4678
GTCCAGTTTTCCCAGGAATCCC
>EI2H1_29478_x7
GAGGTAGTAGGTTGTATGGTT
>EI2H1_29473_x45
AGCTACATCTGGCTACTGG
>EI2H1_30118_x2
ACCATCGACCGTTGATTGTACCC
>EI2H1_30092_x1
AGGTAGTAGGTTGTGTGGTTT
>EI2H1_30183_x3
TAGGTAGTTTCAAGTTGT
>EI2H1_30195_x4
TGGCAAGATGTTGGCATAG
>EI2H1_30600_x16
ACATTCAACGCTGTCGGTGAGT
>EI2H1_31098_x8
TCACAGTGGTTAAGTTCTGC
>EI2H1_31125_x2
GGCTTGTTTTAAGTTGCCTGCGA
>EI2H1_31187_x1
AATCACATTGCCAGGGATTACCA
>EI2H1_31538_x4
CAAAGTGCTCACAGTGCAGGTAG
>EI2H1_31663_x1
CCTGGCATACAATGTAGATTTCTGTG
>EI2H1_31854_x2846
AACCCGTAGATCCGAACTTG
>EI2H1_31928_x1
CCTTGGCTCTAGACTGCTTACTGC
>EI2H1_31960_x2
AAAGTGCTGTTTGTGCAGGT
>EI2H1_32340_x6
TGAGGTAGTTGTTTGTACAGTTTT
>EI2H1_32394_x3965
TGAGATGAAGCACTGTAGC
>EI2H1_32413_x29
TTGTTCGTTCGGCTCGCGTTA
>EI2H1_32365_x4837
TTTGTTCGTTCGGCTCGCGTT
>EI2H1_32511_x214
ATCACATTGCCAGGGATTTCCACT
>EI2H1_32559_x10
CAGAGCTTAGCTGATTGGTGAACA
>EI2H1_32535_x3355
TGAGGTAGTTGTTTGTAC
>EI2H1_32622_x1
AAGCTGCCAGTTGAAGAG
>EI2H1_32799_x1
CTGTACAGCCTCCTAGCTTTC
>EI2H1_32900_x297
TGAGAACTGAATTCCATA
>EI2H1_33329_x55
GCTAGTTTTGCATAGTTGCACT
>EI2H1_33549_x50
TATGGCACTGGTAGAATTCACTG
>EI2H1_33922_x1
CCATAAAGTAGAAAGCACT
>EI2H1_34192_x561
CTATACAGTCTATTGCCTTCCT
>EI2H1_24543_x7
ATTTGGTCCCCTTCAACCAGCTGT
>EI2H1_24632_x21
CAGTGCATTACAGAACTTTGT
>EI2H1_25002_x1
TGTGAGGTAGTTGGTTGTATGGTT
>EI2H1_25011_x3
TTCCTGGAAATACTGTTCTT
>EI2H1_24967_x1
TGTGCAAATCCATGCAAA
>EI2H1_25091_x3
AATCACATTGCCAGGGATTTCC
>EI2H1_25072_x2
TGATATGTTTGATATATTAGGTTGTT
>EI2H1_25299_x1
ACTGTACAACCTCCTAGCTTTC
>EI2H1_25462_x2
TCTCAGGTTCGTCAGCCCATGA
>EI2H1_25371_x1
CTCCCAATCCTTGTACCAGTGT
>EI2H1_25480_x1
TTTACAGGCTATGCTAATCTAT
>EI2H1_25787_x44
AAAAGTGCTGTTTGTGCAGG
>EI2H1_25844_x2
GTAACAGTCTACAGTCATGGCT
>EI2H1_25813_x17
CCCTGAGACCCTTAACCTGTGA
>EI2H1_25961_x1
GAGGTAGTAGATTGAATAG
>EI2H1_25975_x1
GTGCCTGCTGTGCTGATAAT
>EI2H1_34154_x4
TAAGGTGCATCTAGTGCAGATAGT
>EI2H1_34182_x78
CTATACAGTCTATTGCCTTCCC
>EI2H1_34408_x2
CAGCTACATTGTCTGCTGGG
>EI2H1_34507_x3
GCTGCCAGCTGAAGAACTGTTG
>EI2H1_34960_x9659
AAACCGTTACCATTACTGAGT
>EI2H1_35020_x279
TAACGGAACCCATAATGCAGCTGT
>EI2H1_35120_x1
GTTCTTCACTGGCAAGCTT
>EI2H1_35104_x3
ACATTCAACGCTGTCGGTGAG
>EI2H1_35159_x1
TTGTGCTTGATCTAACCATGTGGTT
>EI2H1_35442_x21
TAACAGCAACTCCATGTGGAA
>EI2H1_35520_x985
TCGTGTCTTGTGTTGCAGCCA
>EI2H1_35578_x63
AAACCGTTACCATTACTGAG
>EI2H1_35663_x15
TGCTCAGTAGTCAGTGTAGATCC
>EI2H1_35984_x4
CGTGTCTTGTGTTGCAGCCA
>EI2H1_36239_x10
ATTATTACTTTTGGTACGCGCT
>EI2H1_36370_x1
CTTTCAGTCGGATGTTTGCAGCAG
>EI2H1_36481_x4
TATTGCACTTGTCCCGGCCTGTAA
>EI2H1_36631_x105
CATTATTACTTTTGGTACGCGC
>EI2H1_36642_x1
ACAGTGGCTAAGTTCTGC
>EI2H1_36705_x3
GCTTTGACGATGTTGCACTACT
>EI2H1_36768_x6
TAGTGCAATATTGCTTATAG
>EI2H1_36717_x619
TTCACAGTGGCTAAGTTCCG
>EI2H1_36850_x10
TCGTACCGTGAGTAATAGT
>EI2H1_36821_x62
TCGTGTCTTGTGTTGCAGCCAG
>EI2H1_36944_x10
TTTTTGCAGAAACGTTTCAG
>EI2H1_37404_x11
GTGCAGTGCTGCATCTCTGGTCA
>EI2H1_37883_x2
AACATTCATTGCTGTCGGTGGGTTTT
>EI2H1_38019_x28
TAATTAGTATAGCCTGTTTTAG
>EI2H1_38065_x1308
CGTACCGTGAGTAATAATGCA
>EI2H1_38128_x153
GCCTGTCTACACTTGCTGTGC
>EI2H1_38325_x1
AGCTTATCAGACTGGTGTTGGCTG
>EI2H1_38466_x20
TATAGGGATGGAAGCCATGCA
>EI2H1_38946_x1
GTGAGGTAGTAGGTTGTATAGTTT
>EI2H1_39281_x4455
TTCAAGTAATCCAGGATAGG
>EI2H1_39433_x14
ATAGCTTATCAGACTGGTGTTGG
>EI2H1_39589_x2
TTTGACGATGTTGCACTACTG
>EI2H1_39664_x1
AGGGACTTTTAGGGGCAGCT
>EI2H1_39943_x22
TAACGGAACCCATAATGCA
>EI2H1_40023_x1
CCCTGAGACCCTTAACCTGT
>EI2H1_40088_x34
TGGAGTGTGACAATGGTGT
>EI2H1_40233_x2
CAGAGCTTAGCTGATTGGT
>EI2H1_40296_x99
TGATATGTTTGATATATTAGGT
>EI2H1_40286_x2
GACCTATGAATTGACAGCC
>EI2H1_40419_x1
CATTGCACTTGTCTCGGT
>EI2H1_40424_x778
TGAGGTAGTTGGTTGTATGGTTT
>EI2H1_40438_x14
TAAGGTGCATCTAGTGCAG
>EI2H1_40448_x2
CAGTTATCATGGTACCGGTGCTG
>EI2H1_40451_x1
TCACAGTGGCTAAGTTCTT
>EI2H1_40802_x3824
ATCTCAGGTTCGTCAGCCCATG
>EI2H1_40811_x311
TGAGGTAGTTGTTTGTACAG
>EI2H1_40887_x312
AACCCGTAGATCCGATCTTG
>EI2H1_40999_x7
CTATACAATCTACTGTCTTTCC
>EI2H1_41176_x3
TATGGCTTTCTATTCCTATG
>EI2H1_41215_x1
TGCTTTGACGATGTTGCACTACT
>EI2H1_41287_x1
CTAATACTGCCTGGTAATGA
>EI2H1_41511_x26
TGATATGTTTGATATATTAGG
>EI2H1_41821_x3
ACCCTGTAGATCCGGATTTGTGTA
>EI2H1_41747_x6
TTTCAGTCTGATGTTTGCTG
>EI2H1_41807_x7
TCCAGTTTTCCCAGGAATC
>EI2H1_41796_x1
CTATACAACCTACTGCCTT
>EI2H1_42033_x321
CGTACCGTGAGTAATAATGC
>EI2H1_42157_x760
CCTGTCAGTTCTGTAGGCCA
>EI2H1_42218_x72
TCTACAGTGCATGTGTCTCC
>EI2H1_42243_x5111
TAACACTGTCTGGTAACGATGC
>EI2H1_42385_x15
AACATTCAACGCTGTCGG
>EI2H1_42398_x1
GTTCACAGTGGCTAAGTTCTT
>EI2H1_42583_x5
TCTAACACTGTCTGGTAACGATG
>EI2H1_42647_x18
TGCCTACTGAGCTGATAACA
>EI2H1_42643_x1260
TCCCTGAGACCCTAACTTGTGA
>EI2H1_42632_x1
GAGGTAGTAGATTGTATAGTT
>EI2H1_42738_x2
TGGAAGACTAGTGATTTTGTTGTTG
>EI2H1_42814_x74
TCTGAGATGAAGCACTGT
>EI2H1_42859_x5
CAGGCAGCTAAAGCAAGTCTG
>EI2H1_42758_x2
TACAGTGCATGTGTCTCCAGT
>EI2H1_42962_x23
AACCCGTAGATCCGATCTT
>EI2H1_43126_x31
CCTGCATTGTACACACTGTGC
>EI2H1_43065_x162
ACCACAGGGTAGAACCACGGAC
>EI2H1_43313_x1
ACAATATCCTGGTGCTGCCTGAGT
>EI2H1_43397_x627
TAATACTGTCTGGTAATGCC
>EI2H1_43652_x5
TCACAGTGAACCGGTCTCTTTTTC
>EI2H1_43708_x37
TTATTGCTTAAGAATACGCGT
>EI2H1_44105_x6
TTTGGCAATGGTAGAACTCACAC
>EI2H1_44232_x6
GTTAACTGTACAACCTTCT
>EI2H1_44403_x1
AAGCTGCCAGTTGAAGAGCTGTT
>EI2H1_44626_x711
CATTATTACTTTTGGTACGCG
>EI2H1_44670_x25
TGCAGTCCATGGGCATATACA
>EI2H1_44977_x221
GTGCAGTGCTGCATCTCTGGTC
>EI2H1_45078_x83
TACAGTACTGTGATAACTGAAGG
>EI2H1_45278_x654
TGTAAACATCCTACACTCTCA
>EI2H1_45464_x1
ACAGTGGCTAAGTTCTGCAT
>EI2H1_45469_x2
CTTTCAGTCTGATGTTTG
>EI2H1_45670_x27
TGCTCAGTAGTCAGTGTAGAT
>EI2H1_45786_x4411
TAACGGAACCCATAATGCAGCT
>EI2H1_45863_x22
CAGTGCAATATTAAAAGGGCA
>EI2H1_46104_x286
TGAGGTAGTAGTTTGTATAG
>EI2H1_46150_x3
TACCACAGGGTAGAACCA
>EI2H1_46318_x10
AACATTCATTGCTGTCGGTGGGTTT
>EI2H1_46368_x16
TAAACATCCTTGACTGGAAGCT
>EI2H1_46447_x806
AGCAGCATTGTACAGGGCTAT
>EI2H1_46656_x1
TCCTGCATTGTACACACTGTGC
>EI2H1_46628_x1
CGGTGCAGTGCTGCATCTCTGGT
>EI2H1_46794_x1
GGAGTGTGACAATGGTGTTT
>EI2H1_46925_x5
TAACAGTCTACAGCCATGGTCG
>EI2H1_47133_x325
TATGGCACTGGTAGAATTCACT
>EI2H1_47204_x1
GTAAACATCCTTGACTGGAAGCTGGT
>EI2H1_47686_x11
CTTTCAGTCTGATGTTTGCTG
>EI2H1_47690_x2
GCAGTGCAATAATGAAAGGGCA
>EI2H1_47618_x2
ATTGCTTAAGAATACGCGTAG
>EI2H1_47847_x9
CTCGTACCGTGAGTAATA
>EI2H1_47997_x781
AGCAGCATTGTACAGGGCTATG
>EI2H1_48000_x140
AGCAGCATTGTACAGGGCTATC
>EI2H1_48032_x356
AAGCTGCCAGCTGAAGAAC
>EI2H1_48181_x68
TTCACAGTGGTTAAGTTC
>EI2H1_48177_x1
AGAGCTTAGCTGATTGGTGAACAT
>EI2H1_48310_x2
ACAGTACTGTGATAACTGAA
>EI2H1_48337_x8
CAGCAACTCCATGTGGAA
>EI2H1_48322_x4
TAGCAGCACAGAATGGTTTGT
>EI2H1_48590_x10
CTATACAACTTACTGTCTTT
>EI2H1_48638_x635
TAACACTGTCTGGTAACGATGTTT
>EI2H1_48737_x15
TACATCTGGCTACTGGGTCT
>EI2H1_48858_x8
AAGCTGCCAGCTGAAGAA
>EI2H1_49061_x9
GATAGCTTATCAGACTGGTGTT
>EI2H1_49034_x214
GTTAACTGTACAACCTTCTAGC
>EI2H1_49160_x4
GCTACATTGTCTGCTGGGTTT
>EI2H1_49589_x1
TAGTAGGTTGTATAGTTTGGTG
>EI2H1_49802_x10
ATAGCTCTTTGAATGGTACTG
>EI2H1_50160_x11
AGCTACATCTGGCTACTG
>EI2H1_50273_x10
CCAGTTTTCCCAGGAATCCCT
>EI2H1_50354_x4492
TGAGGTAGTAGATTGTATAGT
>EI2H1_50601_x27
TGCTCAGTAGTCAGTGTAGA
>EI2H1_50618_x2
TCTATGGGCTCAGTTCTT
>EI2H1_50645_x2
GTAACAGCAACTCCATGTGGAAG
>EI2H1_50714_x126
TTCAAGTAATCCAGGATAGGCTGT
>EI2H1_50795_x1
TGTAGATCCGGATTTGTGT
>EI2H1_50893_x1
GTTCTTCACTGGCTAGCTTTA
>EI2H1_51231_x85
TGCAGTCCATGGGCATATACAC
>EI2H1_51461_x1
GAGGTAGTAGATTGAATAGTTGT
>EI2H1_51535_x24
TGAGAACTGAATTCCATAGATGGTGT
>EI2H1_51846_x7
TGCCTGCTGTGCTGATAATCAG
>EI2H1_52255_x1
AAATGTAGTAGACTATAAGTATA
>EI2H1_52245_x6
TTTGAAACGTTTTAGCCAAAAA
>EI2H1_52330_x23
TGGAATGTAAGGAAGTGTGTGG
>EI2H1_52409_x2
TAGGTAGTTTCAAGTTGTT
>EI2H1_52512_x1
CTTATCAGACTGGTGTTG
>EI2H1_53034_x3
ACAGTACTGTGATAACTGAAGGA
>EI2H1_53076_x15649
TGAGAACTGAATTCCATAGATGGT
>EI2H1_53122_x4
AGTGTTTCCTACTTTATGGA
>EI2H1_53042_x3
TGAGGTAGTAGATTGAATAGTTGT
>EI2H1_53127_x1
ATACTGTCTGGTAATGCCGTC
>EI2H1_53156_x2
TATACAACCTACTGCCTTCCC
>EI2H1_53232_x9
AACCCGTAGATCCGATCT
>EI2H1_53152_x2
TGGTCGTATGTATGACGTCATTT
>EI2H1_53251_x63
CGACAACAGTCTGTAGGCT
>EI2H1_53435_x18001
TAATACTGCCTGGTAATGATGA
>EI2H1_53651_x1
AGAACTGAATTCCATAGATGGTG
>EI2H1_53601_x1
TCCCAGTGTTCAGACTACCTGTT
>EI2H1_53746_x1
TGGCTCAGTTCAGCAGGAACAGGT
>EI2H1_53929_x1
ACGTTAGCTCTGGTGGTGATG
>EI2H1_53924_x1
TTTGGTCCCCTTCAACCA
>EI2H1_53995_x1
GCTGCCAGCTGAAGAACTGT
>EI2H1_54068_x3
CTATACAATCTACTGTCTTTC
>EI2H1_54325_x1
ACTGTGCGTGTGACAGCG
>EI2H1_54281_x193
TCTGAGATGAAGCACTGTAGC
>EI2H1_54411_x5
TCGCAAATACGTCTCTACAGG
>EI2H1_54533_x949
TGAGGTAGTAGTTTGTAT
>EI2H1_54662_x726
TAACACTGTCTGGTAACGA
>EI2H1_54842_x4664
TGAGGTAGTTGTTTGTACAGT
>EI2H1_54805_x2
AAAGTGCTTACAGTGCAGGT
>EI2H1_55015_x95
TGTGCAAACCCATGCAAAACT
>EI2H1_55084_x66
CAGGCTGGTTAGATGGTTGTC
>EI2H1_55075_x20
CTGAGATGAAGCACTGTA
>EI2H1_55173_x2
ATTGCACTTGTCTCGGTCTGACA
>EI2H1_55351_x982
AGCTACATCTGGCTACTGGGT
>EI2H1_55741_x3
TCTCCCAATCCTTGTACCAGTG
>EI2H1_56510_x492
CAAAGTGCTTACAGTGCAGGTAG
>EI2H1_56449_x4
AAACCGTTACCATTACTGA
>EI2H1_56686_x305
AACATTCATTGCTGTCGGT
>EI2H1_56669_x1
CTTTGGTTATCTAGCTGTATGA
>EI2H1_56802_x1
TAATCTCAGCTGGCAACTGTGAG
>EI2H1_56869_x1
TGAATTGATGATTCTGGCT
>EI2H1_56924_x1
AGTGGCTAAGTTCTGCAT
>EI2H1_57403_x111
ACCATCGACCGTTGACTGTGCC
>EI2H1_57409_x8
AGCTGGTGTTGTGAATCAGG
>EI2H1_57649_x7
TAGGTAGTTTCAAGTTGTTGG
>EI2H1_57680_x3808
TGAGGTAGTAGTTTGTATAGT
>EI2H1_57895_x4
TGGAATGTAAGGAAGTGTGTGGT
>EI2H1_57941_x40
TACCCTGTAGATCCGGATT
>EI2H1_58143_x115
AACATTCATTGCTGTCGGTGGGTT
>EI2H1_58025_x3
TCACATTGCCAGGGATTT
>EI2H1_58759_x8
CCACAGGGTAGAACCACGGAC
>EI2H1_58963_x8
TTTTGCTGGTTTGCATTCAGC
>EI2H1_59012_x60
GTAACAGCAACTCCATGTGGA
>EI2H1_59002_x3
TGCCTGTCTACACTTGCTG
>EI2H1_59301_x1
CATAGCTCTTTGAATGGTACT
>EI2H1_59555_x710
TATGTGCCCTTGGACTACATCG
>EI2H1_59982_x4689
TGTAACAGCAACTCCATGTG
>EI2H1_60004_x52
TTATTGCTTAAGAATACGCGTA
>EI2H1_60155_x24
CATTATTACTTTTGGTACGCGCT
>EI2H1_60263_x3
GTGTCTTGTGTTGCAGCCAGT
>EI2H1_60397_x2
GTAACAGCAACTCCATGT
>EI2H1_60806_x39
TGATATGTTTGATATTCGGTTG
>EI2H1_60784_x6
CAAAGTGCTTACAGTGCA
>EI2H1_60901_x12
TTATTACTTTTGGTACGCGCT
>EI2H1_60931_x10309
TTCACAGTGGTTAAGTTCTGC
>EI2H1_61036_x300
AAAGCTGCCAGCTGAAGAACT
>EI2H1_61106_x5
CACAGGGTAGAACCACGGA
>EI2H1_61132_x1
TAAAGGGAATTTGCGACTGT
>EI2H1_61584_x1
GACCTATGAATTGACAGC
>EI2H1_61994_x1
TTGCATAGTCACAAAAATGATCAT
>EI2H1_62308_x33
TATGGCTTTCTATTCCTATGT
>EI2H1_62573_x4
TCATTTTTGTGATGTTGCAGCT
>EI2H1_62588_x1
TGAAACGTTTTAGCCAAAAA
>EI2H1_62602_x14724
TGTAACAGCAACTCCATGTGGAA
>EI2H1_62932_x350
TTCAAGTAATCCAGGATAGGCTG
>EI2H1_63181_x30
TGGCAGTGTCTTAGCTGGTTGT
>EI2H1_63220_x2
GGCAAGATGTTGGCATAGCTGT
>EI2H1_63159_x4
GCTCAGTTCAGCAGGAACAG
>EI2H1_63298_x87
TAGCACCATTTGAAATCGGTT
>EI2H1_63259_x1
TCAGTGCATTACAGAACTTTGTTTT
>EI2H1_63432_x2
TGTGCCCTTGGACTACATTGT
>EI2H1_63596_x2117
TGAGGTAGTAGGTTGTGTGGT
>EI2H1_63758_x1
TGAAATGTTTAGGACCACTT
>EI2H1_63841_x153
TGATATGTTTGATATATTAGGTT
>EI2H1_64056_x14
TCAAGTAATCCAGGATAGGCTGT
>EI2H1_64104_x1
TTATTGCTTAAGAATACGC
>EI2H1_64214_x4
AGTGGTTTTACCCTATGGTAG
>EI2H1_64220_x123
GTACAGTACTGTGATAACT
>EI2H1_64369_x1
TTTGACGATGTTGCACTACT
>EI2H1_64301_x4
AGAGCTTAGCTGATTGGTG
>EI2H1_64384_x25
TGTCAGTTCTGTAGGCCACTGC
>EI2H1_64444_x1
AAACCATCGACCGTTGACTG
>EI2H1_64693_x177
ACCTGGCATACAATGTAGATT
>EI2H1_64692_x5
CAAAGTGCTTACAGTGCAG
>EI2H1_64879_x38
TAGCAGCACGTAAATATTG
>EI2H1_64984_x7
TTTGTTCGTTCGGCTCGC
>EI2H1_65064_x12
TAATGCCCCTAAAAATCCTTA
>EI2H1_65373_x8
TTTTTTGCAGAAACGTTTCA
>EI2H1_65429_x2
TGGAATGTAAGGAAGTGTG
>EI2H1_65556_x1
ATTGTGCTTGATCTAACCATGC
>EI2H1_65527_x4
GTACCCTGTAGAACCGAATT
>EI2H1_68289_x2
AAACGCCATTATCACACTA
>EI2H1_68819_x923
TTCAAGTAATCCAGGATAGGCTT
>EI2H1_68805_x1
TGATATGTTTGATATATT
>EI2H1_69206_x1
TACATCTGGCTACTGGGTCTC
>EI2H1_69296_x1
ATAACTATACAATCTACTGTCT
>EI2H1_69739_x6
TAGTGCAATATTGCTTATAGGGTCT
>EI2H1_69831_x1
CCACAGGGTAGAACCACGGACG
>EI2H1_69827_x3
CCACAGGGTAGAACCACGGACC
>EI2H1_70097_x311
GTCCAGTTTTCCCAGGAATCCCTT
>EI2H1_70091_x1
TTGAGGTAGTTGTTTGTAC
>EI2H1_70222_x1
ACCATCGACCGTTGGCTGTGCC
>EI2H1_70612_x1
AACTATACAGTCTATTGCCTT
>EI2H1_70599_x2
TGTAAACATCCTACACTCAGCTGT
>EI2H1_70748_x27
CTAATACTGTCTGGTAATGCCG
>EI2H1_70859_x1
TGCACAGCAAGTGTAGACAGGC
>EI2H1_70853_x2
CCCAGTGTTCAGACTACC
>EI2H1_65911_x20
TAAAGGGAATTTGCGACTGTT
>EI2H1_65958_x36
AGTTCTTCACTGGCAAGCTT
>EI2H1_66232_x8
ACACTGTCTGGTAACGATG
>EI2H1_66234_x8
TAAAGCTGCCAGCTGAAGAACTG
>EI2H1_66643_x3
TCCTTCATTCCACCGGAGT
>EI2H1_66664_x1187
TAGCTTATCAGACTGGTGTTGGCT
>EI2H1_66889_x3134
AGCAGCATTGTACAGGGCTATGA
>EI2H1_66941_x1
AACCGTTACCATTACTGAGTTT
>EI2H1_67141_x3270
TTTGTTCGTTCGGCTCGCGTTA
>EI2H1_67306_x1
ATAACTGTACAGCCTCCT
>EI2H1_67543_x13
ACCTTGGCTCTAGACTGCTTACT
>EI2H1_67614_x1
ACATTCAACGCTGTCGGTGA
>EI2H1_67684_x2
ACGGGTATTCTTGGGTGGATA
>EI2H1_68180_x12
TTTGGCAATGGTAGAACTCAC
>EI2H1_68323_x15
AACAGTAAGAGTTTATGTGCTG
>EI2H1_68331_x1
AACCTGGCATACAATGTAGATTTCTG
>EI2H1_71001_x2106
TGTAAACATCCCCGACTGGA
>EI2H1_71059_x5
ATAAAGTAGAAAGCACTAC
>EI2H1_71002_x54
TAGCACCATTTGAAATCAGTGT
>EI2H1_71326_x70
TAATGCCCCTAAAAATCCTTAT
>EI2H1_71421_x2
ACCTTGGCTCTAGACTGCTTACTG
>EI2H1_71465_x7
AGCTACATTGTCTGCTGGGTTTCA
>EI2H1_71513_x2
CTAGCACCATTTGAAATCGGT
>EI2H1_71553_x114
GTGCAGTGCTGCATCTCTGGT
>EI2H1_71779_x2952
CCTGTCAGTTCTGTAGGCCACTG
>EI2H1_71963_x1
ATGCAGTCCATGGGCATATACACT
>EI2H1_72383_x15
AGCCACTGACTAACGCACAT
>EI2H1_72490_x6
ATGGAATGTAAAGAAGTATGT
>EI2H1_72791_x2
TGTGCTTGATCTAACCATGTGGT
>EI2H1_73017_x334
TGTGCCCTTGGACTACATCGT
>EI2H1_73474_x1
ACCCGTAGATCCGATCTTG
>EI2H1_73552_x1
AGCAGCACGTAAATATTGGAG
>EI2H1_73512_x1
CAGAGCTTAGCTGATTGGTG
>EI2H1_73697_x1
CCATCGACCGTTGACTGTACC
>EI2H1_73931_x3903
TTGTGCTTGATCTAACCATGTG
>EI2H1_73974_x589
AACATTCAACGCTGTCGGTG
>EI2H1_74094_x2
TTGTTCGTTCGGCTCGCGT
>EI2H1_74124_x1
TCTAACACTGTCTGGTAACGATGT
>EI2H1_74184_x5
ACCATCGACCGTTGATTGTA
>EI2H1_74175_x37
GAGGTAGTAGGTTGTATAGTT
>EI2H1_74254_x7
TTGCATAGTCACAAAAATG
>EI2H1_74314_x1
TGGAATGTAAGGAAGTGTGTGGTT
>EI2H1_74477_x1
AGAGCTTAGCTGATTGGT
>EI2H1_74626_x73608
TAGCTTATCAGACTGGTGTTGGC
>EI2H1_74775_x689
CCTGTCAGTTCTGTAGGCCAC
>EI2H1_74760_x2285
TTTTGCAGAAACGTTTCAGATT
>EI2H1_74852_x5167
TGGAAGACTAGTGATTTTGTTGT
>EI2H1_74840_x50
TTGTTCGTTCGGCTCGCGTT
>EI2H1_77706_x1
TCCCTGAGACCCTTAACCT
>EI2H1_77866_x12
GTGAAATGTTTAGGACCACTT
>EI2H1_77979_x1
CATAAAGTAGACAGCACTACT
>EI2H1_78120_x1
TTTCAGTTGGATGTTTGC
>EI2H1_78416_x2
TACATTGTCTGCTGGGTTT
>EI2H1_78614_x34
TGACCTATGAATTGACAGCCAG
>EI2H1_78713_x15
CTGTACAACCTCCTAGCTTTCC
>EI2H1_78729_x79
TTGGTCCCCTTCAACCAGCTGTA
>EI2H1_78769_x64043
TTCAAGTAATCCAGGATAGGCT
>EI2H1_78893_x2
AACCATCGACCGTTGACTGTGCC
>EI2H1_78947_x19
TTTGCAGAAACGTTTCAGAT
>EI2H1_79020_x556
TGACCTATGAATTGACAGCC
>EI2H1_78984_x1422
CTGAGATGAAGCACTGTAGC
>EI2H1_79076_x4
TGTCAGTTCTGTAGGCCA
>EI2H1_79063_x1
ACTACAGTATAGATGATGTACT
>EI2H1_79216_x2
CTCAGTAACAAGGATTCATCCTGT
>EI2H1_75004_x224
CTTTCAGTCTGATGTTTGCTGC
>EI2H1_75085_x134
TTCACAGTGGCTAAGTTCCGCT
>EI2H1_75259_x1
TGTGCGTGTGACAGCGGCTAAC
>EI2H1_75692_x15
ACCCGTAGATCCGATCTTGTGA
>EI2H1_75694_x1
ACCCGTAGATCCGATCTTGTGG
>EI2H1_75966_x30
TAAAGTGCTTATAGTGCAGG
>EI2H1_75998_x1
TCCTCATTGTGCATGCTGTGT
>EI2H1_76014_x2354
TACTGCATCAGGAACTGATTGGA
>EI2H1_76099_x66
GAGAACTGAATTCCATAGATG
>EI2H1_76253_x10281
GTCCAGTTTTCCCAGGAATCCCT
>EI2H1_76685_x284
TAGCACCATTTGAAATCAGTGTT
>EI2H1_77132_x1
AAAGGGAATTTGCGACTGTT
>EI2H1_77465_x31
ATCTCAGGTTCGTCAGCCCATGA
>EI2H1_77386_x8
TAGCAGCACGTAAATATTGGTG
>EI2H1_77457_x4
TATGGCACTGGTAGAATTCAC
>EI2H1_77566_x10
TTTTTGCAGAAACGTTTC
>EI2H1_79591_x22
TTGTGCTTGATCTAACCA
>EI2H1_79707_x16
ACCTGGCATACAATGTAGATTTCTG
>EI2H1_79860_x1
AAGTTCTGTGATACACTCCG
>EI2H1_79909_x13
TGAAACGTTTTAGCCAAAAATG
>EI2H1_79873_x4
ATACTGCCTGGTAATGATGATG
>EI2H1_80389_x4
GTGTCAGTTTGTCAAATACCCC
>EI2H1_80677_x37
GTGCCTACTGAGCTGATAAC
>EI2H1_80784_x2
GTATGTGCCCTTGGACTACATC
>EI2H1_80898_x1
TACTGCCCTAAGTGCTCCTTCT
>EI2H1_81059_x209
CTGTGCGTGTGACAGCGGCTA
>EI2H1_81193_x11
TCCTTCATTCCACCGGAGTCTGT
>EI2H1_81296_x1
TGGAAGACTTGTGATTTTGTTG
>EI2H1_81302_x2
TGTCAGTTTGTCAAATACC
>EI2H1_81386_x29
AGCTGGTGTTGTGAATCAGGCC
>EI2H1_81385_x5
ACTGTGCGTGTGACAGCGGCTAA
>EI2H1_81467_x2
TTTTTTGCAGAAACGTTTCAGAT
>EI2H1_81663_x4
GAGATGAAGCACTGTAGCTCG
>EI2H1_81766_x2458
TGGCTCAGTTCAGCAGGAACAG
>EI2H1_81920_x20
GCCTGTCTACACTTGCTGT
>EI2H1_82159_x4
CAGTGCAATAATGAAAGGGCATC
>EI2H1_82307_x1
ACATTCATTGCTGTCGGTGGG
>EI2H1_82291_x6
TCACATTGCCAGGGATTACC
>EI2H1_82407_x21
TTTGGTCCCCTTCAACCAGCTA
>EI2H1_82415_x27
CCACAGGGTAGAACCACGGA
>EI2H1_82469_x1
GGCTCAGTTCAGCAGGAACA
>EI2H1_82673_x23
TTGGTCCCCTTCAACCAGCT
>EI2H1_82682_x715
TTGCATAGTCACAAAAATGAGC
>EI2H1_82803_x1
CTCCCAATCCTTGTACCAGTG
>EI2H1_83210_x796
TAGCAGCACGTAAATATTGGA
>EI2H1_83257_x20
GATGAAGCACTGTAGCTC
>EI2H1_83436_x8
TATACAACCTACTGCCTTCCCT
>EI2H1_83502_x6
AGCAGCATTGTACAGGGCTT
>EI2H1_83570_x3
AGTGGTTTTACCCTATGGTAGG
>EI2H1_84016_x1
TGACTGTAGACTGTTACTGT
>EI2H1_84100_x6
TATTGCTTAAGAATACGCGT
>EI2H1_84175_x10759
TGAGAACTGAATTCCATAGA
>EI2H1_84364_x2
CACAGGGTAGAACCACGGAC
>EI2H1_84625_x2
CAAATACGTCTCTACAGGAA
>EI2H1_84874_x1
AGCAGCATTGTACAGGGC
>EI2H1_84966_x6
ATATAGGGATGGAAGCCATGC
>EI2H1_84991_x7
CAGTTATCATGGTACCGGTGCTGT
>EI2H1_84934_x230
TCCCTGAGACCCTAACTTGT
>EI2H1_84964_x3535
GTAGTGTTTCCTACTTTATGGA
>EI2H1_85062_x65
TACCCTGTAGATCCGAATTTGT
>EI2H1_85125_x2
CTACCACAGGGTAGAACCACGGA
>EI2H1_85289_x11
ATACTGCATCAGGAACTGAT
>EI2H1_85308_x25
CACATTCATTGCTGTCGGTGGGT
>EI2H1_85374_x3
TCACAGTGGTTAAGTTCT
>EI2H1_85396_x12
TGTCAGTTTGTCAAATACCCCAA
>EI2H1_85577_x17
TAATCTCAGCTGGCAACTG
>EI2H1_85699_x16
TAGCACCATTTGAAATCGG
>EI2H1_85684_x2611
TGAGGTAGTAGGTTGTATAG
>EI2H1_85799_x3
GTTCAAGTAATCCAGGATAGG
>EI2H1_85911_x78
TGTGCAAATCTATGCAAAACT
>EI2H1_86081_x2149
TGAGGTAGTAGGTTGTAT
>EI2H1_86033_x1
AGCCTCTTTACGGTGCTGCCTTGT
>EI2H1_86261_x1
AGGTAGTCTGAACACTGGGAT
>EI2H1_86344_x1
CAGTAGTCCGCACATTGGTT
>EI2H1_86615_x19
TAGGTAGTTTCAAGTTGTTGGGC
>EI2H1_86721_x752
GATTCCTGGAAATACTGTTCTT
>EI2H1_86748_x26
GATGACCTATGAATTGACAGC
>EI2H1_86734_x1
GGTACAGTACTGTGATAACTGAA
>EI2H1_86879_x1
AAACCCGTAGATCCGAACTTGT
>EI2H1_87135_x2
GTGCAAACCCATGCAAAACTGA
>EI2H1_87105_x178
TACCACAGGGTAGAACCACG
>EI2H1_87139_x4
ACAGTACTATGATAACTGA
>EI2H1_87418_x1
GCTTTCAGTCGGATGTTTGCA
>EI2H1_87635_x27
AGGACTGTCCAACCTGAG
>EI2H1_87599_x1
ATTGCTTAAGAATACGCGT
>EI2H1_87752_x33
TACAGTACTGTGATAACT
>EI2H1_87801_x1
ATGAAGCACTGTAGCTCG
>EI2H1_88148_x6
CGACAACAGTCTGTAGGCTGTCT
>EI2H1_88325_x115
CAGGCTGGTTAGATGGTTGT
>EI2H1_88326_x3
ACGGGTATTCTTGGGTGGAT
>EI2H1_88430_x1
TTATTGCTTAAGAATACG
>EI2H1_88513_x1
GTCTGAGATGAAGCACTGTAGC
>EI2H1_88638_x10
TTGTGCAAATCTATGCAAAACTGA
>EI2H1_88894_x1
AAGTTCGGATCTACGGGTTTGT
>EI2H1_89120_x1
TAACCAATGTGCAGACTACTG
>EI2H1_89576_x931
CTGAGATGAAGCACTGTAGCTCG
>EI2H1_89740_x18
ATCACATTGCCAGGGATTTCCAAT
>EI2H1_89783_x51
GTGAGGTAGTAGGTTGTATAGTT
>EI2H1_89944_x6
AAGGTCCAACCTCACATGTCCTG
>EI2H1_89842_x1
CTGAGATGAAGCACTGTAGCTCGGG
>EI2H1_89964_x3
TATACAGTCTATTGCCTTCCT
>EI2H1_89952_x1
TATACAGTCTATTGCCTTCCC
>EI2H1_90067_x24395
TGAGAACTGAATTCCATAGAT
>EI2H1_90249_x1
AAGCCCTTACCCCAAAAAGCATT
>EI2H1_90273_x1
AATACTGCCTGGTAATGA
>EI2H1_90348_x1
CATCTTACGAGGCAGCATTG
>EI2H1_90515_x140
TCGTGTCTTGTGTTGCAGC
>EI2H1_90679_x4
AAAGTGCTTATAGTGCAGGTAG
>EI2H1_90717_x1
TCCCAGTGTTCAGACTACCTGTTC
>EI2H1_90886_x11419
TACCCTGTAGATCCGGATTTGTG
>EI2H1_90782_x1
ATTCAACGCTGTCGGTGAGTTTG
>EI2H1_91046_x22
TCACAGTGGTTAAGTTCTG
>EI2H1_91235_x2803
TACCACAGGGTAGAACCACGGA
>EI2H1_91301_x37
ATCTCAGGTTCGTCAGCCCAT
>EI2H1_91786_x146
CTGTCAGTTCTGTAGGCCACT
>EI2H1_91933_x2
CAAGATGTTGGCATAGCTGT
>EI2H1_92131_x5
ACTGCCCTAAGTGCTCCTTCTG
>EI2H1_92306_x1
TAAGGCACGCGGTGAATGC
>EI2H1_92531_x2
TTGTGCAAATCTATGCAAAACTGAT
>EI2H1_92661_x1
TTCAAGTAATCCAGGATAGGCTTTGT
>EI2H1_92711_x3
CTACAGTATAGATGATGTAC
>EI2H1_93218_x1
CTGAGGTAGTAGATTGAATAGTTGTGGA
>EI2H1_93138_x2
CTTTTTGCGGTCTGGGCTT
>EI2H1_93255_x2
ACCCTGTAGAACCGAATGTG
>EI2H1_93606_x26
GTGAGGTAGTAGGTTGTGTG
>EI2H1_93684_x6
CCCTGAGACCCTTAACCTGTG
>EI2H1_93851_x12544
AACCCGTAGATCCGATCTTGTGA
>EI2H1_93847_x274
AACCCGTAGATCCGATCTTGTGG
>EI2H1_93887_x2889
TATTGCACTTGTCCCGGCCTGT
>EI2H1_93947_x1
CCAGCATCAGTGATTTTGTT
>EI2H1_94058_x1
CTTGTGCTTGATCTAACCATG
>EI2H1_94117_x1725
TCGTACCGTGAGTAATAAT
>EI2H1_94213_x4
TTTGTTCACAGTGGCTAAGTTC
>EI2H1_94418_x1
AAAGTGCTCACAGTGCAGGTAG
>EI2H1_94544_x4
ATACCCTGTAGAACCGAATTTG
>EI2H1_94648_x14
TCCATAAAGTAGAAAGCAC
>EI2H1_94788_x6
ACCGTGGCTTTAGATTGTTAC
>EI2H1_94810_x1
CACAGCGCATACAATGTGGATG
>EI2H1_95133_x161
TATGGCTTTTTATTCCTATCT
>EI2H1_95103_x576
TAGCTTATCAGACTGGTG
>EI2H1_95649_x12
GATGACCTATGAATTGACAGCC
>EI2H1_95877_x6358
TAATCTCTGCAGGCAACTGTG
>EI2H1_95991_x1
TACATCTGGCTACTGGGT
>EI2H1_96051_x6
GATGACCTATGAATTGAC
>EI2H1_96063_x1
ACATCTGGCTACTGGGTCT
>EI2H1_96026_x1100
TCCCTGAGACCCTTAACCTGTG
>EI2H1_96346_x934
TGACCTATGAATTGACAGCCA
>EI2H1_96496_x3
CTGTAAACATCCTTGACTGGA
>EI2H1_96446_x3
CTACATCTGGCTACTGGGTCT
>EI2H1_96455_x2
TAAAGCTAGATAACCGAAAGT
>EI2H1_96621_x3
CTGAGGTAGTAGGTTGTATAG
>EI2H1_96902_x1
ACAGTGGTTAAGTTCTGCC
>EI2H1_97150_x9
ATCTCAGGTTCGTCAGCCCA
>EI2H1_97174_x76
TATGGCTTTCTATTCCTATGTGA
>EI2H1_97386_x1
TAGTAGATTGAATAGTTGTGG
>EI2H1_97583_x25
TCGTGTCTTGTGTTGCAG
>EI2H1_97531_x1
AGTGGAAGACTAGTGATTTTGT
>EI2H1_97726_x304
TAGTGTTTCCTACTTTATGGA
>EI2H1_97918_x2515
GTCCAGTTTTCCCAGGAATCC
>EI2H1_98215_x6
TTTGGCACTAGCACATTTTTGC
>EI2H1_98223_x13
ACCACAGGGTAGAACCAC
>EI2H1_98262_x1
ATACCCTGTAGATCCGGATTTGT
>EI2H1_98361_x1
AGTGCAATATTGCTTATA
>EI2H1_98352_x7
GCCTGTCTACACTTGCTGTG
>EI2H1_98422_x5
GGGTTCCTGGCGTGCTGATT
>EI2H1_98438_x137
TAAGGTGCATCTAGTGCAGATA
>EI2H1_98527_x10
TAGTGCAATATTGCTTATAGGGTC
>EI2H1_98770_x1
TGGAAGACTTGTGATTTTGTT
>EI2H1_98765_x1646
TGAGGTAGTAGGTTGTGTGG
>EI2H1_98851_x2
CCTGCATTGTACACACTGTGCG
>EI2H1_99050_x6
TTATTGCTTAAGAATACGCGTAGT
>EI2H1_99692_x2
AGCCACTGACTAACGCACATTGC
>EI2H1_99846_x1
TTTGGTCCCTTTCAACCAGCT
>EI2H1_99885_x1510
CATAAAGTAGAAAGCACTACT
>EI2H1_100110_x1
TATTGCACTCGTCCCGGCCTCCC
>EI2H1_100285_x1
TAGGTTGTATAGTTTTAGG
>EI2H1_100418_x1
TCAGTTATCATGGTACCGGT
>EI2H1_100624_x5875
AGGACTGTCCAACCTGAGAATG
>EI2H1_100569_x45
TGTAAACATCCTACACTC
>EI2H1_100545_x1
CAGGAACCTGAAACTGCCTGAA
>EI2H1_100853_x199
TTTGGTCCCCTTCAACCAGCTG
>EI2H1_101213_x2567
ACCCTGTAGATCCGGATTTGTGT
>EI2H1_101363_x16
TCTCAGGTTCGTCAGCCCATG
>EI2H1_101620_x3
TGGAAGACTTGTGATTTTGTTGTT
>EI2H1_101888_x1
AACATTCAACGCTGTCGGTGAGTTTGA
>EI2H1_102083_x18
TATTGCTTAAGAATACGCGTAG
>EI2H1_102230_x1
CAAGCTCGTGTCTATAGGTAT
>EI2H1_102244_x2
TTGTAACAGCAACTCCATGTGGA
>EI2H1_102185_x1
TATGGCACTGGTAGAATTCA
>EI2H1_102330_x1
CAGATTCGATTCTAGGGGAGT
>EI2H1_102638_x3
AACCTGGCATACAATGTAGATTT
>EI2H1_102821_x4
CATTATTACTTTTGGTACGCGCTATGCCACTCT
>EI2H1_103022_x2
CGTTCTTCACTGGCTAGCTT
>EI2H1_103278_x1
TGAAGTAGACTAGCACCT
>EI2H1_103410_x4
TTAACTGTACAACCTTCTAGC
>EI2H1_103600_x8
CCGTGGCTTTAGATTGTTACT
>EI2H1_103721_x1
TGTTCGTTCGGCTCGCGTT
>EI2H1_103904_x92
TGCTCAGTAGTCAGTGTAGATC
>EI2H1_103884_x117
CCTGTCAGTTCTGTAGGC
>EI2H1_103997_x1
CTATACAGTCTACTGTCTTT
>EI2H1_104229_x104
GGTGCAGTGCTGCATCTCT
>EI2H1_104299_x13
TGGCTCAGTTCAGCAGGAA
>EI2H1_104480_x40
ATCACATTGCCAGGGATTTCCAC
>EI2H1_104631_x2
GTGTCAGTTTGTCAAATACCCCA
>EI2H1_104648_x72787
AACCCGTAGATCCGAACTTGTG
>EI2H1_105050_x14
CAGGTGAGGTCCTTGGGAAC
>EI2H1_105110_x18
AACCATCGACCGTTGACTGT
>EI2H1_105105_x1
TATACAACTTACTGTCTTTC
>EI2H1_105199_x13
GTGCCTACTGAGCTGATAACAGT
>EI2H1_105268_x5
AATCACATTGCCAGGGATTACC
>EI2H1_105828_x2
TCTCCCAATCCTTGTACCAGT
>EI2H1_105895_x2
CCAGTTTTCCCAGGAATCCCTT
>EI2H1_106093_x609
TGGAAGACTAGTGATTTTGTTGTG
>EI2H1_105983_x1
ATTCATTGCTGTCGGTGG
>EI2H1_106087_x4950
TGGAAGACTAGTGATTTTGTTGTT
>EI2H1_106189_x5
AAACCATCGACCGTTGACTGTA
>EI2H1_106259_x1
CGTACCGTGAGTAATAGTGC
>EI2H1_106300_x5
TTCCCTTTGTCATCCTATGCCT
>EI2H1_106520_x4
CGTACCGTGAGTAATAGTGCA
>EI2H1_106691_x50
TTCAAGTAATCCAGGATAGGTTA
>EI2H1_106732_x1338
TACAGTAGTCTGCACATTGGTT
>EI2H1_106904_x2
GAGGTAGTAGATTGAATAGTTG
>EI2H1_106950_x3613
ACCCTGTAGAACCGAATTTGTG
>EI2H1_107065_x3
CATTGCACTTGTCTCGGTCTGACA
>EI2H1_109739_x402
TACCCTGTAGATCCGGATTTGTGT
>EI2H1_109986_x6
CGTACCGTGAGTAATAATGCAC
>EI2H1_109976_x10967
TAGCTTATCAGACTGGTGTT
>EI2H1_110036_x259
TACTGCATCAGGAACTGAT
>EI2H1_110337_x49
AATGACACGTTTTCTCCCGGATC
>EI2H1_110675_x64
TAGGTAGTTTCATGTTGTT
>EI2H1_110778_x1
GGGATTCCTGGAAATACTGT
>EI2H1_110839_x1
TATACAATCTACTGTCTTTCC
>EI2H1_110900_x70
TACAGTAGTCTGCACATTGGTTA
>EI2H1_111034_x2
TTTTTGCGGTCTGGGCTTGC
>EI2H1_111343_x3
CTGAGGTAGTAGGTTGTATGGTT
>EI2H1_111532_x7
AGTGCAATATTGCTTATAGGGT
>EI2H1_111613_x2
ACCTGGCATACAATGTAGATTTCTGTG
>EI2H1_111809_x20
TGAGGTAGTAGTTTGTGC
>EI2H1_111836_x1022
TCAGTAACAAGGATTCATCCTGT
>EI2H1_111876_x554
AGCTACATTGTCTGCTGGGTT
>EI2H1_107247_x1
GCATTGCACTTGTCTCGGTCTG
>EI2H1_107308_x7
GTGACATCATATGTACGGCTGCT
>EI2H1_107432_x17
CTATACAACTTACTGTCTTTC
>EI2H1_107569_x1
GTGCATTACAGAACTTTG
>EI2H1_107809_x101
TACAGTATAGATGATGTACT
>EI2H1_107804_x4
TAAAGCTAGATAACCGAAAGTA
>EI2H1_108264_x2
CAGCTACATCTGGCTACTGGGTCT
>EI2H1_108413_x2
CACAGCAAGTGTAGACAGGCA
>EI2H1_108425_x2
CAGCAGGCACAGACAGGCAGA
>EI2H1_108551_x2
GAGAACTGAATTCCATAGA
>EI2H1_108815_x14
TAATGCCCCTAAAAATCCTT
>EI2H1_108851_x7
GTACAGTACTATGATAACTG
>EI2H1_108940_x23
TCAGTGCATTACAGAACT
>EI2H1_109624_x682
TGAGGTAGTAGATTGTAT
>EI2H1_109603_x694
AGTTCTTCACTGGCAAGCTTT
>EI2H1_109722_x4
GAACTGAATTCCATAGATG
>EI2H1_111892_x2
CTAGCACCATTTGAAATCGGTTA
>EI2H1_111964_x10
AGCCTCTTTACGGTGCTGCCTTG
>EI2H1_112017_x8
TCCCTGAGACCCTAACTCGTG
>EI2H1_112087_x1
CACAGTGGCTAAGTTCTGCAT
>EI2H1_112318_x5
CTGTCTACACTTGCTGTGC
>EI2H1_112756_x4
TACCCTGTAGAACCGAAT
>EI2H1_113161_x190
TTTTTGCAGAAACGTTTCAGATT
>EI2H1_113190_x1
GTCTGAGATGAAGCACTGTAGCTC
>EI2H1_113112_x1
TGTGCAAATCCATGCAAAACTGAT
>EI2H1_113386_x11
TTTCAGTCGGATGTTTGCAGCA
>EI2H1_113467_x117
AGCTGGTAAAATGGAACCAAAT
>EI2H1_113511_x8
GTTCACAGTGGCTAAGTTCTGCA
>EI2H1_113733_x53
CCCTGTAGAACCGAATTTGTG
>EI2H1_113753_x145
ACAGCAGGCACAGACAGGC
>EI2H1_113762_x1
TGCAGTGCTGCATCTCTGG
>EI2H1_113840_x7
GGATTCCTGGCAGAGTGATTT
>EI2H1_115462_x9
TTTCAGTCGGATGTTTGCA
>EI2H1_115696_x2
CCTGTAGATCCGGATTTGTG
>EI2H1_115832_x2
CTGTCTGGTAACGATGTT
>EI2H1_116439_x1
TACATCATCTATACTGTAGT
>EI2H1_116510_x255
ACAGCAGGCACAGACAGGCA
>EI2H1_116850_x4654
TAACACTGTCTGGTAACGAT
>EI2H1_116970_x6
TTCAGTCGGATGTTTGCAG
>EI2H1_117019_x6
TGTAAACATCCTTGACTGGAAGCTG
>EI2H1_117032_x2
CTAATACTGCCTGGTAATGATGAT
>EI2H1_117098_x1
GGTGAGGTAGTAGGTTGTAT
>EI2H1_117202_x70
TTGTGCAAATCTATGCAAAACT
>EI2H1_117256_x3
ATTCCTGGAAATACTGTT
>EI2H1_117302_x6
GGAAGACTAGTGATTTTGTTGTT
>EI2H1_117315_x1
TATAGGGATGGAAGCCAT
>EI2H1_117462_x1
CTGCCAGCTGAAGAACTGTTG
>EI2H1_117495_x127
TGTGCAAACCCATGCAAAACTGA
>EI2H1_114019_x1
TAAGGTGCATCTAGTGCA
>EI2H1_114023_x1
CACTCTTTCCCTGTTGCACT
>EI2H1_114097_x10
TTGGTCCCCTTCAACCAGCTA
>EI2H1_114100_x4
GTAAACATCCTTGACTGGAA
>EI2H1_114138_x22
CTATACAACTTACTGTCTTTCC
>EI2H1_114355_x30
GTTCACAGTGGCTAAGTTCT
>EI2H1_114344_x3
GTTCACAGTGGCTAAGTTCA
>EI2H1_114438_x2
AATGACACGTTTTCTCCC
>EI2H1_114514_x46
TACCCTGTAGAACCGAATTT
>EI2H1_114434_x1
AGGTAGTAGGTTGTATAGTTTG
>EI2H1_114506_x1
ATCTGGCTACTGGGTCTC
>EI2H1_114572_x64
TGGCTCAGTTCAGCAGGAACC
>EI2H1_114571_x1358
TGGCTCAGTTCAGCAGGAACA
>EI2H1_114721_x58
CTAGCACCATTTGAAATCGGTT
>EI2H1_114835_x1
TAACAGTCTACAGTCATGGCTAC
>EI2H1_114943_x172
GATTCCTGGAAATACTGTTCT
>EI2H1_117603_x52
TACCCTGTAGATCCGAATTTGTG
>EI2H1_117710_x2
CTCAGGTTCGTCAGCCCATG
>EI2H1_118438_x8
AAAGTGCTTACAGTGCAGGTA
>EI2H1_118510_x3
TTTCAGTCTGATGTTTGCTGCT
>EI2H1_118701_x2
TAATACTGCCTGGTAATGC
>EI2H1_118703_x138
TAATACTGCCTGGTAATGA
>EI2H1_118874_x1
GAGAACTGAATTCCATAG
>EI2H1_119284_x74
CTTTCAGTCTGATGTTTGCTGCT
>EI2H1_119387_x4
CTAATACTGTCTGGTAATGCCGT
>EI2H1_119693_x1
TCTAATACTGTCTGGTAATGCC
>EI2H1_119766_x6
TAATGCTAATCGTGATAGGGGT
>EI2H1_119829_x12
TACCACAGGGTAGAACCACGGACG
>EI2H1_119832_x25
TACCACAGGGTAGAACCACGGACC
>EI2H1_119991_x7
AACCATCGACCGTTGATTGTACC
>EI2H1_120029_x7
ATAGCTCTTTGAATGGTACT
>EI2H1_120167_x1149
GTACAGTACTGTGATAACTGAA
>EI2H1_120210_x29
TAATTAGTATAGCCTGTTTT
>EI2H1_120299_x2
TCAGTTATCATGGTACCGGTG
>EI2H1_120386_x73
TGAGGTAGTAGTTTGTATA
>EI2H1_120465_x52
ATCACATTGCCAGGGATTTCCAA
>EI2H1_120469_x1
CAGGACTGTCCAACCTGAG
>EI2H1_120575_x96
AACAGTAAGAGTTTATGTGC
>EI2H1_120596_x3
ACTGCCCTAAGTGCTCCTTC
>EI2H1_120668_x1
TTGCATAGTCACAAAAGTGAT
>EI2H1_120807_x5
AAACGCCATTATCACACTAAAT
>EI2H1_121196_x8
GCTGGTAAAATGGAACCAAATC
>EI2H1_121285_x13
TATGGCACTGGTAGAATTCACTGT
>EI2H1_121428_x11
TTTGAAACGTTTTAGCCAAA
>EI2H1_121612_x1
CTCACTGATCAATGAATGCAA
>EI2H1_121934_x1
TTCAGTCGGATGTTTGCAGCA
>EI2H1_122324_x3
TGGAGTGTGACAATGGTG
>EI2H1_122476_x1
GTCATTTTTGTGGTTTGCAGCTA
>EI2H1_122442_x1
ATGACACGTTTTCTCCCGGA
>EI2H1_122560_x335
AAGCCACTGACTAACGCACATT
>EI2H1_122643_x2
TAACAGCAACTCCATGTG
>EI2H1_122826_x103
TAGGTAGTTTCATGTTGTTGGGA
>EI2H1_122881_x1
TATGTGCCCTTGGACTACATTG
>EI2H1_123298_x2
CAGTGGTTTTACCCTATG
>EI2H1_123522_x22
CTGAGGTAGTAGGTTGTATAGTT
>EI2H1_123618_x1
AAACCATCGACCGTTGATTGTAC
>EI2H1_123758_x1
AAGTGCTGTTTGTGCAGGTAG
>EI2H1_123868_x6
ACAGGTGAGGTCCTTGGGAAC
>EI2H1_124077_x2
TTTAATTAGTATAGCCTGTTTTA
>EI2H1_124221_x1
CACATTGCCAGGGATTACCA
>EI2H1_124205_x1
ACAAGCTCGTGTCTATAGGTAT
>EI2H1_124423_x1
TCTACAGTGCATGTGTCTCCAGTGT
>EI2H1_124629_x1
TGAGGTAGTAGGTTGTATGGTTTC
>EI2H1_124647_x1
CGGTGCAGTGCTGCATCTCT
>EI2H1_124842_x80
AAAAGTGCTGTTTGTGCAGGTA
>EI2H1_125368_x1
CTTTCAGTCTGATGTTTGC
>EI2H1_125444_x33
ACCATCGACCGTTGACTGTA
>EI2H1_125449_x33
ACCATCGACCGTTGACTGTG
>EI2H1_125453_x3
TATACAATCTACTGTCTTT
>EI2H1_125562_x3
TAAACATCCCCGACTGGAAGCT
>EI2H1_125761_x1
GGAATTCCTGGCAGAGTGATTTT
>EI2H1_126054_x3
TAAAGCTAGAGAACCGAATGT
>EI2H1_126372_x207
TCCCTGAGACCCTTAACCTGT
>EI2H1_126477_x1844
GTAGTGTTTCCTACTTTATGG
>EI2H1_127153_x1
TTCCTGCTGAACTGAGCCAGT
>EI2H1_127299_x5
CAGTGCAATATTAAAAGGGCAT
>EI2H1_127475_x1
TTGGCACTAGCACATTTTTGCT
>EI2H1_127509_x1
ACAGGAACCTGAAACTGCCTGAA
>EI2H1_127641_x107
TCAAGTAATCCAGGATAGGCTG
>EI2H1_127648_x2
TCAAGTAATCCAGGATAGGCTT
>EI2H1_127967_x118
ATCACATTGCCAGGGATTTC
>EI2H1_128072_x1
GTAAACATCCTACACTCTCAGC
>EI2H1_128261_x62
CAGGCTGGTTAGATGGTTGTCA
>EI2H1_128210_x215
TACCCTGTAGAACCGAATTTGTGT
>EI2H1_128252_x130
AGCTACATCTGGCTACTGGGTCTCT
>EI2H1_128411_x2
TCAAGTAATCCAGGATAGGTT
>EI2H1_128483_x2
CTTTGACGATGTTGCACTACT
>EI2H1_128498_x4
TCACATTGCCAGGGATTTCC
>EI2H1_128553_x3
GCTACATCTGGCTACTGGGT
>EI2H1_128694_x3
CAAGTAATCCAGGATAGGCTGT
>EI2H1_128665_x1
TAGTAGGTTGTATGGTTTAGA
>EI2H1_128884_x6
CTAACACTGTCTGGTAACGATGT
>EI2H1_128900_x4
AGTGGTTTTACCCTATGGT
>EI2H1_128918_x5
AGCAGCATTGTACAGGGCTATGAG
>EI2H1_129189_x16
CATTGCACTTGTCTCGGTC
>EI2H1_129434_x432
ACAGCAGGCACAGACAGGCAG
>EI2H1_129552_x12
AGTGTTTCCTACTTTATGG
>EI2H1_129480_x1
GGTCCAGTTTTCCCAGGAATCCC
>EI2H1_129644_x1
GTGCAAATCTATGCAAAACTGA
>EI2H1_129662_x47
CCAGTGTTCAGACTACCTGTT
>EI2H1_130172_x25
TGTAAACATCCTACACTCAG
>EI2H1_130289_x1
TCCTTCATTCCACCGGAGTC
>EI2H1_130438_x301
ACCCTGTAGATCCGAATTTGT
>EI2H1_130564_x4
GTAAACATCCCCGACTGGAAGC
>EI2H1_130691_x1
TACATTGTCTGCTGGGTTTC
>EI2H1_130756_x3
CTCGTGTCTTGTGTTGCAGCCA
>EI2H1_131075_x11
TTTCAGTCTGATGTTTGCTGC
>EI2H1_131162_x525
CAGTGGTTTTACCCTATGGT
>EI2H1_131221_x1
TGTGCCTACTGAGCTGAT
>EI2H1_131284_x1
CACAGTGGTTAAGTTCTG
>EI2H1_131363_x1
AAGTAATCCAGGATAGGCTTT
>EI2H1_131687_x1
GTACAGTACTATGATAACTGAAG
>EI2H1_131754_x5265
AACCCGTAGATCCGATCTTGTG
>EI2H1_131947_x18
TGCAGTCCATGGGCATATACACT
>EI2H1_132398_x8
AATCTCTGCAGGCAACTGTG
>EI2H1_132390_x259
GTGAGGTAGTAGGTTGTGTGGTT
>EI2H1_132603_x2
TGAGGTAGTAGATTGAATAGTTGTG
>EI2H1_132750_x7
TCCCTGAGACCCTAACTTGTGAG
>EI2H1_132746_x3
TCCCTGAGACCCTAACTTGTGAC
>EI2H1_132819_x4
ATCACATTGCCAGGGATTA
>EI2H1_132826_x83
ATCACATTGCCAGGGATTT
>EI2H1_132886_x211
TACAGCAGGCACAGACAGGCA
>EI2H1_132929_x8
TGTGCTTGATCTAACCATGTGG
>EI2H1_132926_x1
TGTGCTTGATCTAACCATGTGC
>EI2H1_133091_x4323
TACAGTACTGTGATAACTGAA
>EI2H1_133192_x2
ACTGTCTGGTAACGATGTT
>EI2H1_133415_x22849
TGAGATGAAGCACTGTAGCTCG
>EI2H1_133377_x257
TTCACAGTGGCTAAGTTC
>EI2H1_133579_x1
GTGCATTACAGAACTTTGT
>EI2H1_133564_x5
TAAACATCCTTGACTGGAAG
>EI2H1_133713_x17
CATTGCACTTGTCTCGGTCTGAC
>EI2H1_133747_x186
AAACCGTTACCATTACTG
>EI2H1_134111_x52
TATTGCACTTGTCCCGGCCT
>EI2H1_134164_x1
TGTGCCCTTGGACTACATTGTGG
>EI2H1_134282_x1
TCTAACACTGTCTGGTAACGAT
>EI2H1_134249_x1
TAAGGTGCATTTAGTGCAGAT
>EI2H1_134384_x12
TGACATCATATGTACGGCTGC
>EI2H1_134441_x1569
AACATTCAACGCTGTCGGTGAG
>EI2H1_134359_x4
CAGTGCAATAATGAAAGGG
>EI2H1_134759_x55
TGTAACAGCAACTCCATGTGGAAG
>EI2H1_134852_x1
AACCGTTACCATTACTGAGTT
>EI2H1_134877_x123
TAATACTGTCTGGTAATGC
>EI2H1_134902_x4
CAAAGTGCTCACAGTGCAGGT
>EI2H1_134947_x135
AGGACTGTCCAACCTGAGA
>EI2H1_135364_x1
CCCAGTGTTCAGACTACCTGTTCAT
>EI2H1_135419_x1
GCCTGCTGTGCTGATAAT
>EI2H1_135683_x1
ACTGCATCAGGAACTGATTG
>EI2H1_135722_x22
TTGTGCAAATCTATGCAAAACTG
>EI2H1_136010_x4
CAGTTTTCCCAGGAATCCC
>EI2H1_136048_x612
TGTAAACATCCTACACTCTC
>EI2H1_136068_x49
AGCTGGTAAAATGGAACCAAA
>EI2H1_136121_x2
CTACAGTATAGATGATGT
>EI2H1_136234_x1
TGTGCTTGATCTAACCATG
>EI2H1_136316_x88
AAGGTCCAACCTCACATGTCC
>EI2H1_136557_x10
TAGTGCTTTCTACTTTATGGA
>EI2H1_136643_x1
TCTAACACTGTCTGGTAACGATGC
>EI2H1_136642_x1
CTCACTGATCAATGAATGC
>EI2H1_136803_x6
CAGCTACATCTGGCTACTGGGT
>EI2H1_136924_x781
TGGAGTGTGACAATGGTGTTTGT
>EI2H1_136936_x3
TGACATCATATGTACGGCT
>EI2H1_137080_x104
CATTATTACTTTTGGTACGC
>EI2H1_137271_x697
TACAGTACTATGATAACTGAAG
>EI2H1_137440_x2
TACCCTGTAGATCCGGATTTGTGTA
>EI2H1_137948_x14
GCCACTGACTAACGCACATT
>EI2H1_138059_x1
AACTGGCCTACAAAGTCCCAG
>EI2H1_138081_x1
GTGTCAGTTTGTCAAATACCC
>EI2H1_138170_x1
TGGGTCTTTGCGGGCAAGG
>EI2H1_138165_x1
GTGTCAGTTTGTCAAATAC
>EI2H1_138192_x1
AAGCAGCATTGTACAGGGCTATG
>EI2H1_138535_x366
AGCTACATTGTCTGCTGGG
>EI2H1_138581_x1
AAGGTCCAACCTCACATGT
>EI2H1_138716_x1879
TGTAGTGTTTCCTACTTTATGG
>EI2H1_139126_x7
TTCACAGTGGCTAAGTTCTGCATC
>EI2H1_139180_x594
CTTTCAGTCGGATGTTTGC
>EI2H1_139491_x1
TAAAGTAGAAAGCACTACT
>EI2H1_139664_x53
AGCTGGTGTTGTGAATCAGGCCG
>EI2H1_139731_x35
AATGACACGTTTTCTCCCGG
>EI2H1_139763_x1
CTGAGGTAGTAGGTTGTATGGTTT
>EI2H1_140031_x160
ACCGTGGCTTTAGATTGTTACT
>EI2H1_140060_x12
TGTAAACATCCTACACTCA
>EI2H1_140221_x4
AGGTAGTTGGTTGTATGGTT
>EI2H1_140191_x7
AACAGTAAGAGTTTATGTG
>EI2H1_140242_x1
GGAATTCCTGGCAGAGTGAT
>EI2H1_140329_x31
TGTAAACATCCCCGACTG
>EI2H1_140786_x3
ACAGTAGTCTGCACATTGGTTAG
>EI2H1_140822_x4
TAGGTAGTTTCATGTTGTTGGGAT
>EI2H1_140880_x1
TAGTGCAATATTGCTTAT
>EI2H1_141042_x7
TTTGTTCGTTCGGCTCGCGTTAAG
>EI2H1_141185_x2
AGTAGTCTGCACATTGGTT
>EI2H1_141278_x39
CTGTGCGTGTGACAGCGG
>EI2H1_141358_x8749
TGTAACAGCAACTCCATGT
>EI2H1_141298_x42
AAAGCTGCCAGCTGAAGAACTGT
>EI2H1_141567_x52
TGTAAACATCCTACACTCT
>EI2H1_141559_x2
AGCCTCTTTACGGTGCTGCCTT
>EI2H1_141769_x120
ACCCTGTAGAACCGAATTTG
>EI2H1_142056_x551
AACATTCATTGCTGTCGGTGGGT
>EI2H1_142232_x9
TAACGGAACCCATAATGCAGCTGTT
>EI2H1_142233_x1
AACTATACAGTCTACTGTCTTTC
>EI2H1_142378_x4
TGGAAGACTTGTGATTTTGTTGT
>EI2H1_142382_x5402
TTCAAGTAATCCAGGATAGGTT
>EI2H1_142678_x3
TTGCAGAAACGTTTCAGATTT
>EI2H1_142845_x1247
TCAGTAACAAGGATTCATCCT
>EI2H1_143038_x6735
TCGTACCGTGAGTAATAATGC
>EI2H1_143081_x3
CGTAGATCCGATCTTGTGA
>EI2H1_143385_x66
TGAGGTAGTAGGTTGTATGG
>EI2H1_143588_x2
AAAGCTAGGAGGCTGTACAGTT
>EI2H1_143652_x19
TCAGTTATCATGGTACCGGTGCT
>EI2H1_143702_x38
AGCTTATCAGACTGGTGTTGGC
>EI2H1_143845_x1
ACATTGCCAGGGATTTCC
>EI2H1_144051_x13
TCGTACCGTGAGTAATAATGCAC
>EI2H1_144102_x1
CCATCGACCGTTGATTGTAC
>EI2H1_144285_x3
TACAGTAGTCTGCACATTG
>EI2H1_144435_x871
TGGAGTGTGACAATGGTGTTTG
>EI2H1_144535_x37
TTTCAGTCGGATGTTTGC
>EI2H1_144759_x71
TGATATGTTTGATATATTAGGTTGT
>EI2H1_144733_x8
CCCAGTGTTCAGACTACCT
>EI2H1_144913_x1
TGAAATGTTTAGGACCAC
>EI2H1_145094_x1
CTGAGGTAGTTGGTTGTATGGT
>EI2H1_145242_x22
TGAAATGTTTAGGACCACTTGA
>EI2H1_145233_x4
TGTGCAAATCTATGCAAAAC
>EI2H1_145203_x4
ACTGCCCTAAGTGCTCCTT
>EI2H1_145467_x22
CTACAGTGCATGTGTCTCCAGT
>EI2H1_145477_x7
TTAATGCTAATCGTGATAGGGGTTT
>EI2H1_145510_x2
CTACATCTGGCTACTGGGTCTC
>EI2H1_145607_x1
GCTACATCTGGCTACTGGGTCTCT
>EI2H1_145581_x3
TATGTGCCCTTGGACTAC
>EI2H1_145873_x1
CTCACTGATCAATGAATG
>EI2H1_145851_x3
TTTTGTTCGTTCGGCTCGCG
>EI2H1_146032_x8
ATAGCTTATCAGACTGGTGT
>EI2H1_146022_x79
TCCCTGAGACCCTTAACCTGTGA
>EI2H1_146255_x11
TATACAACTTACTGTCTTTCCC
>EI2H1_146354_x5
TTGGTCCCCTTCAACCAGC
>EI2H1_146523_x5
AGTGCATTACAGAACTTTG
>EI2H1_146497_x4
TGCTCAGTAGTCAGTGTAG
>EI2H1_146551_x1006
ACCCTGTAGAACCGAATTTGT
>EI2H1_146661_x6
ATGAGGTAGTAGGTTGTATAGTT
>EI2H1_146798_x546
CATAAAGTAGAAAGCACTAC
>EI2H1_146891_x1
TTGTTCACAGTGGCTAAGTTC
>EI2H1_147041_x882
TACCCTGTAGAACCGAATTTG
>EI2H1_147055_x13
GTGAAATGTTTAGGACCACTTGA
>EI2H1_147140_x1
ACAGTAGTCTGCACATTGGTTAGA
>EI2H1_147190_x1
CGTGGCTTTAGATTGTTACT
>EI2H1_147058_x1
GCGACAACAGTCTGTAGGCTG
>EI2H1_147316_x176
TGTAAACATCCTTGACTG
>EI2H1_147357_x33
TACAGTACTATGATAACTGAAGA
>EI2H1_147376_x79
TGAGGTAGTAGTTTGTGCT
>EI2H1_147474_x5
AGCTGGTAAAATGGAACC
>EI2H1_147768_x520
TGCCTACTGAGCTGATAACAGT
>EI2H1_147862_x2084
TGAGGTAGTAGGTTGTGTGGTTT
>EI2H1_147980_x1
CATCTTACGAGGCAGCATTGGAT
>EI2H1_148107_x1
CAGTAACAAGGATTCATCCTGTT
>EI2H1_148276_x1
TAAAGGGAATTTGCGACTGTTA
>EI2H1_148397_x202
AAACCGTTACCATTACTGAGTTT
>EI2H1_148511_x3
TTGTGCTTGATCTAACCATGCA
>EI2H1_148526_x4
TGGGTCTTTGCGGGCAAGGTGA
>EI2H1_148657_x169
AGCTGCCAGCTGAAGAACTGT
>EI2H1_148963_x1
CAGTAGTCTGCACATTGGTTAG
>EI2H1_149044_x22
ACTGCATCAGGAACTGATTGGA
>EI2H1_149218_x1259
TGTAAACATCCCCGACTGGAA
>EI2H1_149253_x3
GTACCCTGTAGAACCGAATTTGTG
>EI2H1_149405_x2
TGGTTCTAGACTTGCCAACT
>EI2H1_149519_x2
GCTACATTGTCTGCTGGGT
>EI2H1_149540_x8
CTAATACTGTCTGGTAATGC
>EI2H1_149607_x2066
TGAGGTAGTTGGTTGTATGGT
>EI2H1_149587_x5
TGGAATGTAAAGAAGTATGTATTC
>EI2H1_149618_x179
CTGTGCGTGTGACAGCGGCTAA
>EI2H1_149593_x1
GTACAACCTTCTAGCTTTCCTT
>EI2H1_149697_x13
TTTTGTTCGTTCGGCTCGCGT
>EI2H1_150518_x2
GATGACCTATGAATTGACA
>EI2H1_150717_x2
TCACATTGCCAGGGATTTCCAAT
>EI2H1_151068_x25
TGGCTCAGTTCAGCAGGA
>EI2H1_151254_x163
GTAACGGAACCCATAATGC
>EI2H1_151344_x1
CAGATTCGATTCTAGGGGAG
>EI2H1_151412_x13
CAGTGCAATAATGAAAGGGCA
>EI2H1_151527_x1
TGCAGTGCTGCATCTCTG
>EI2H1_151616_x1
CAAATCCATGCAAAACTG
>EI2H1_151705_x4
GTTCACAGTGGCTAAGTTC
>EI2H1_151807_x1
TCGCAAATACGTCTCTACAG
>EI2H1_151877_x2
TCACAGTGAACCGGTCTC
>EI2H1_152116_x9
TATGGCTTTTTATTCCTATC
>EI2H1_152093_x4
CAGTTATCACAGTGCTGATG
>EI2H1_152298_x18
AAGCTGCCAGTTGAAGAGC
>EI2H1_152268_x15
CTATACAACCTACTGCCTTC
>EI2H1_152255_x2
CTAGCACCATTTGAAATCAGTGT
>EI2H1_152478_x105
TGTCAGTTCTGTAGGCCACTG
>EI2H1_152561_x1
CAGTAACAAGGATTCATC
>EI2H1_152604_x116773
TGGAATGTAAAGAAGTATGTAT
>EI2H1_152602_x1
GTACAGTACTATGATAAC
>EI2H1_152836_x1
TAGTAGATTGAATAGTTGTG
>EI2H1_152829_x1
AGTGCAATATTAAAAGGGC
>EI2H1_152894_x1
TTTCAGTTATCATGGTACCGGT
>EI2H1_153234_x1
TCCTTCATTCCACCGGAG
>EI2H1_153362_x9
ATTGCACTTGTCCCGGCCTGT
>EI2H1_153434_x1
TGGACGTTAGCTCTGGTGG
>EI2H1_153543_x96
TCCAGTTTTCCCAGGAATCCCTT
>EI2H1_153565_x18
AGTTTTGCTGGTTTGCATTCAGC
>EI2H1_154294_x3
ATACTGCCTGGTAATGATG
>EI2H1_154319_x1
TATACAATCTACTGTCTTTC
>EI2H1_154353_x1
TTAAGGCACGCGGTGAATGC
>EI2H1_154506_x706
TAGCAGCACGTAAATATTGGAGT
>EI2H1_154540_x52275
TGAGGTAGTAGGTTGTATAGTT
>EI2H1_154672_x288
AGCTACATTGTCTGCTGGGTTTC
>EI2H1_154987_x47
TGAGGTAGTAGTTTGTGCTGTTG
>EI2H1_155061_x3
CTGTAAACATCCTACACTCAGCT
>EI2H1_155074_x5
TGTGCAAACCCATGCAAAAC
>EI2H1_155181_x1
AAGGTCCAACCTCACATG
>EI2H1_155150_x2
AAATGTAGTAGACTATAAGTAT
>EI2H1_155327_x5
ATTCCTGGAAATACTGTTCTTGG
>EI2H1_155428_x4
CGTGTCTTGTGTTGCAGCCAGT
>EI2H1_155549_x215
ATCACATTGCCAGGGATTACCA
>EI2H1_155686_x253
AAAGCTGCCAGCTGAAGAACTG
>EI2H1_155700_x1
ATGGCACTGGTAGAATTCAC
>EI2H1_155695_x30
TAGCTTATCAGACTGGTGTTGGCTTT
>EI2H1_155755_x2
TAATACTGCCTGGTAATGCC
>EI2H1_156014_x34
TTCACAGTGGTTAAGTTCTGCCG
>EI2H1_155986_x6
CAAGTAATCCAGGATAGGCT
>EI2H1_156016_x337
TTCACAGTGGTTAAGTTCTGCCA
>EI2H1_156290_x1
TGCAGTGCTGCATCTCTGGT
>EI2H1_156322_x393
TTTGTTCGTTCGGCTCGCGT
>EI2H1_156325_x9
ACTGTGCGTGTGACAGCGGC
>EI2H1_156330_x1
AGTGGTTCTCAACAGTTCAACA
>EI2H1_156356_x2
TGCCAGCTGAAGAACTGT
>EI2H1_156471_x2
TAATGCTAATCGTGATAGGGG
>EI2H1_156552_x1
ACCCTGTAGAACCGAATTTGTGTG
>EI2H1_156900_x83
TTTGGCAATGGTAGAACTCACA
>EI2H1_157004_x481
ATCACATTGCCAGGGATTACC
>EI2H1_157103_x5
CTGAGGTAGTAGATTGAATA
>EI2H1_157214_x4
TAAAGCTAGAGAACCGAATGTA
>EI2H1_157262_x2
ATGAGGTAGTAGTTTGTATAGTT
>EI2H1_157392_x4
TTTGGCAATGGTAGAACTCACACTG
>EI2H1_157475_x1
TTTGCAGAAACGTTTCAG
>EI2H1_157606_x2
CTGCCAGCTGAAGAACTGT
>EI2H1_157673_x15
ACAGTACTATGATAACTGAAG
>EI2H1_157558_x2
CCACAGGGTAGAACCACG
>EI2H1_157595_x22
CTGTACAACCTTCTAGCTTTCC
>EI2H1_157698_x179
GTCCAGTTTTCCCAGGAAT
>EI2H1_159871_x4
GATGACCTATGAATTGACAG
>EI2H1_160117_x2
CCCTGTAGATCCGGATTTGT
>EI2H1_160152_x331
ACCATCGACCGTTGACTGTGC
>EI2H1_160162_x2
GCTACATCTGGCTACTGGGTC
>EI2H1_160231_x235
AGAGCTTAGCTGATTGGTGAAC
>EI2H1_160196_x5
TTAATGCTAATCGTGATAG
>EI2H1_160509_x9
AGCTTATCAGACTGGTGTTG
>EI2H1_160592_x242
TGTCAGTTTGTCAAATACCCCA
>EI2H1_160516_x7
TTATTGCTTAAGAATACGCGTAG
>EI2H1_160647_x5271
TTCACAGTGGCTAAGTTCAGT
>EI2H1_160761_x198
TGGAAGACTAGTGATTTTG
>EI2H1_160879_x6
TGTACCATGCTGGTAGCCAGT
>EI2H1_160898_x42
GTGAGGTAGTAGGTTGTGT
>EI2H1_160907_x2
ACATCATCTATACTGTAGTGT
>EI2H1_161058_x573
TAGGTAGTTTCATGTTGTTGG
>EI2H1_161208_x1
AACACTGTCTGGTAACGAT
>EI2H1_157851_x9
TGAGGTAGTAGGTTGTATG
>EI2H1_157856_x430
TGAGGTAGTAGGTTGTATA
>EI2H1_158103_x12
TACAGTACTATGATAACTG
>EI2H1_158074_x1
GAGGTAGTAAGTTGTGTTGT
>EI2H1_158197_x113
TTTTTGCAGAAACGTTTCAGA
>EI2H1_158388_x20
GGCTTGTTTTAAGTTGCCTGCG
>EI2H1_158495_x17
ATACTGCCTGGTAATGATGAT
>EI2H1_158706_x53
TGAGATGAAGCACTGTAGCTCGG
>EI2H1_159211_x1
TCTCCCAATCCTTGTACCAG
>EI2H1_159457_x17
CTATACAACCTACTGCCTTCCC
>EI2H1_159464_x1
GCTACATCTGGCTACTGG
>EI2H1_159568_x174
CTCGTACCGTGAGTAATAATGCA
>EI2H1_159570_x5
TTAATTAGTATAGCCTGTT
>EI2H1_159674_x2
ACCTGGCATACAATGTAGATTTCTGTGTGG
>EI2H1_159737_x15
CATCTTACGAGGCAGCATTGG
>EI2H1_159822_x1
AAGTAATCCAGGATAGGCT
>EI2H1_161348_x7
TGAGACCCTAACTTGTGACGT
>EI2H1_161423_x1
TATTGCTTAAGAATACGCGTA
>EI2H1_161487_x1
ACAGTAAGAGTTTATGTGCT
>EI2H1_161519_x4
TGCTTTGACGATGTTGCACTAC
>EI2H1_161745_x258455
ATGACCTATGAATTGACAGCCA
>EI2H1_161726_x325
TGAGGTAGTTGGTTGTATGG
>EI2H1_161835_x3
AGTTCTTCACTGGCAAGC
>EI2H1_161837_x10
CTGTACAACCTCCTAGCTTTC
>EI2H1_162062_x32
ACCCTGTAGATCCGAATTTG
>EI2H1_162278_x1
AAACCATCGACCGTTGATTGT
>EI2H1_162346_x10
ACCCTGTAGATCCGGATT
>EI2H1_162431_x6
ACACTGTCTGGTAACGATGTTT
>EI2H1_162489_x105193
CTGAGATGAAGCACTGTAGCTC
>EI2H1_162455_x1
AATCACATTGCCAGGGATTTC
>EI2H1_162825_x34
TAATACTGTCTGGTAATGCCGTC
>EI2H1_162846_x1
AGCAGCACGTAAATATTGGA
>EI2H1_162903_x1
ACTGCCCTAAGTGCTCCTTCT
>EI2H1_163366_x1
AGGTAGTTGGTTGTATGGT
>EI2H1_163568_x531
TAGGTAGTTTCATGTTGTTGGG
>EI2H1_163693_x13
TGGAAGACTAGTGATTTTGTTGTGA
>EI2H1_163797_x138
TGTGCCCTTGGACTACATCGTG
>EI2H1_163920_x29
TATGGAATGTAAAGAAGTATGT
>EI2H1_164061_x237
GTACAGTACTGTGATAACTG
>EI2H1_164506_x1
AAGGTCCAACCTCACATGTCCTGT
>EI2H1_164577_x3
GACAACAGTCTGTAGGCTG
>EI2H1_164688_x4
CACAGTGAACCGGTCTCTTTT
>EI2H1_164804_x3
AAGTTCTGTGATACACTCC
>EI2H1_164863_x35
AGCTGGTGTTGTGAATCAGGC
>EI2H1_165121_x4
AGTTCTTCACTGGCAAGCT
>EI2H1_165243_x1
TGTGCAAATCCATGCAAAACTGATT
>EI2H1_165263_x917
GTTCACAGTGGCTAAGTTCTGC
>EI2H1_165387_x163
TACAGTAGTCTGCACATTGGT
>EI2H1_165794_x8
TGTGCTTGATCTAACCATGT
>EI2H1_165806_x3
TGTGCTTGATCTAACCATGC
>EI2H1_165899_x257
TACAGCAGGCACAGACAGG
>EI2H1_165890_x1
CTAGTTTTGCATAGTTGCA
>EI2H1_166287_x1
CAGTAGTCAGTGTAGATC
>EI2H1_166351_x68
ATAGCTCTTTGAATGGTACTGC
>EI2H1_166363_x6
CAGCTACATCTGGCTACTGGG
>EI2H1_166522_x1
AACTATACAGTCTACTGTCTTT
>EI2H1_166663_x1
AACAATATCCTGGTGCTGCCT
>EI2H1_166659_x8
CGTACCGTGAGTAATAAT
>EI2H1_166721_x5
TCAGTTATCACAGTGCTGATGC
>EI2H1_166824_x52
CAGTGCAATATTAAAAGGGCATT
>EI2H1_166866_x12
CAGTGCAATAGTATTGTCATAGC
>EI2H1_166960_x9
TGATATGTTTGATATTCGGTTGC
>EI2H1_166912_x201
GTACAGTACTATGATAACTGAA
>EI2H1_167354_x28
CTGTCAGTTCTGTAGGCCACTGC
>EI2H1_167326_x5
TCTACAGTGCATGTGTCT
>EI2H1_167370_x14445
TAATCTCTGCAGGCAACTGTGA
>EI2H1_167808_x64
TCCAGCATCAGTGATTTTGT
>EI2H1_167924_x24
GCTACATCTGGCTACTGGGTCT
>EI2H1_167881_x4
CTTTCAGTCTGATGTTTGCT
>EI2H1_167970_x2
GAGGTAGTAGGTTGTGTGG
>EI2H1_168230_x187
GTGAAATGTTTAGGACCACTTG
>EI2H1_168279_x198
CCTGTCAGTTCTGTAGGCC
>EI2H1_168547_x1
CTATACAGTCTATTGCCTTCCCT
>EI2H1_168617_x5
AACGGAACCCATAATGCAGCT
>EI2H1_168659_x1
TGTATGGCACTGGTAGAATTCACT
>EI2H1_168656_x76
TTAATGCTAATCGTGATAGGGGTT
>EI2H1_168727_x2
CGGTGCAGTGCTGCATCTCTGG
>EI2H1_168748_x2
CTGCCTGTCAGTTCTGTAGGC
>EI2H1_168868_x6
TTTGCAGAAACGTTTCAGA
>EI2H1_168885_x1
CAGCTACATTGTCTGCTGGGT
>EI2H1_168910_x3
CTGAGACCCTAACTTGTGA
>EI2H1_168891_x2
TGTGCAAATCCATGCAAAACTC
>EI2H1_168990_x3055
TAGCTTATCAGACTGGTGT
>EI2H1_169018_x158
AAGGTCCAACCTCACATGTCCT
>EI2H1_169317_x305
CTGTGCGTGTGACAGCGGCT
>EI2H1_169404_x79
TTGGTCCCCTTCAACCAGCTG
>EI2H1_169614_x4
TGTGCGTGTGACAGCGGCTA
>EI2H1_169753_x4665
TAACGGAACCCATAATGCAGCTG
>EI2H1_169842_x659
TGTGCAAACCCATGCAAAACTG
>EI2H1_169791_x4
CTATACAATCTATTGCCTTCC
>EI2H1_169947_x2
ATCTCAGGTTCGTCAGCCC
>EI2H1_169990_x1
TGTGAAATGTTTAGGACCACTTG
>EI2H1_170026_x3
TGTAAACATCCTACACTCAGCTG
>EI2H1_170113_x3
CAGTAACAAGGATTCATCCTGT
>EI2H1_170195_x25
TACAGTAGTCTGCACATTGG
>EI2H1_170252_x13484
TTCACAGTGGCTAAGTTCTGC
>EI2H1_170295_x2
CACATTGCCAGGGATTTCCA
>EI2H1_170434_x162
ATTCCTGGAAATACTGTTCT
>EI2H1_170649_x1
AGATAGCTTATCAGACTGGTGT
>EI2H1_170734_x2
ATTCCTGGAAATACTGTTCTTG
>EI2H1_171087_x397
CTTTCAGTCGGATGTTTGCA
>EI2H1_171219_x8
TAATTAGTATAGCCTGTTTTA
>EI2H1_171313_x1
GAGGTAGTAGGTTGTATAGTTT
>EI2H1_171439_x1
GACAACAGTCTGTAGGCT
>EI2H1_171793_x1
AGCTTCTTTACAGTGTTGT
>EI2H1_171871_x41
GTGCAGTGCTGCATCTCTGG
>EI2H1_171921_x29
CTAATACTGTCTGGTAATGCC
>EI2H1_171890_x4
TAATGCCCCTAAAAATCCTTATT
>EI2H1_171936_x127
CTTTCAGTCGGATGTTTG
>EI2H1_172007_x6
CTGGCTCAGTTCAGCAGGAACC
>EI2H1_172059_x232
TAGTGCAATATTGCTTATAGGGT
>EI2H1_172008_x4
CTGGCTCAGTTCAGCAGGAACA
>EI2H1_172129_x1
CGTGTTCACGGCGGACCTTGA
>EI2H1_172273_x1
TGTAACAGCAACTCCATGTGGAAGG
>EI2H1_172264_x3
CTATATATCAAACATATTCCTA
>EI2H1_172352_x1
ATCTTACGAGGCAGCATTGGA
>EI2H1_172488_x128
TTGTGCTTGATCTAACCAT
>EI2H1_172459_x392
TGTAGTGTTTCCTACTTTATGGA
>EI2H1_172536_x8
TGCCTACTGAGCTGATAACAG
>EI2H1_172470_x1002
ACCACAGGGTAGAACCACGGA
>EI2H1_172734_x23
TTTTGCAGAAACGTTTCAGATTT
>EI2H1_172828_x3
TCCCTGAGACCCTAACTT
>EI2H1_172904_x1
TGGTCGTATGTATGACGT
>EI2H1_173105_x70
CTGAGGTAGTAGATTGAAT
>EI2H1_173325_x611
TGAGGTAGTAAGTTGTGTTG
>EI2H1_173357_x3
TCCAGCATCAGTGATTTTG
>EI2H1_173440_x1
AGCTGGTAAAATGGAACCA
>EI2H1_173520_x5718
TGTAAACATCCTACACTCTCAGC
>EI2H1_173484_x1
CACAGTGGCTAAGTTCTGC
>EI2H1_173699_x3
TGAGGTAGTAGGTTGTATAGTTTA
>EI2H1_173716_x1
CTTTCAGTTGGATGTTTGC
>EI2H1_173700_x5
AGCAGCATTGTACAGGGCT
>EI2H1_173844_x614
CTGAGATGAAGCACTGTAG
>EI2H1_174077_x1
CTGAGGTAGTAGTTTGTGCTGT
>EI2H1_174121_x60
TGTCAGTTCTGTAGGCCACT
>EI2H1_174124_x2
GTTCACAGTGGCTAAGTTCCG
>EI2H1_174179_x286
ACCCTGTAGAACCGAATTTGTGT
>EI2H1_174777_x1
TATTCTACAGTGCATGTGTCTC
>EI2H1_175655_x1
GCTCAGTAGTCAGTGTAGAT
>EI2H1_175889_x7
GGAATTCCTGGCAGAGTGATT
>EI2H1_176024_x2
CCCGTAGATCCGAACTTGTG
>EI2H1_176063_x24
TCACAGTGGCTAAGTTCTGCAT
>EI2H1_176351_x203
TAATCTCTGCAGGCAACTGT
>EI2H1_176378_x16
ACCATCGACCGTTGATTGTAC
>EI2H1_176432_x30
ACAGTAGTCTGCACATTGG
>EI2H1_176427_x6
TAGCAGCATGTAAATATTGGAG
>EI2H1_176730_x468
CTCGTACCGTGAGTAATAAT
>EI2H1_176894_x89
CCTGTCTACACTTGCTGTGC
>EI2H1_177050_x1
GCCTGTCAGTTCTGTAGGCCACTG
>EI2H1_177162_x1
TTTGGCAATGGTAGAACT
>EI2H1_177428_x112
AGCTACATCTGGCTACTGGGTCTC
>EI2H1_177378_x26
TGCCTGCTGTGCTGATAATCAGT
>EI2H1_177590_x282
TACTGCATCAGGAACTGATT
>EI2H1_177896_x2
TTGCAGAAACGTTTCAGATT
>EI2H1_178000_x2
TACTGCCTGGTAATGATGAT
>EI2H1_178059_x26
TCACAGTGGCTAAGTTCTGC
>EI2H1_178071_x1
TACCCTGTAGAACCGAATGT
>EI2H1_178125_x24
CTGTCAGTTCTGTAGGCCAC
>EI2H1_178230_x3
GCAGCATTGTACAGGGCTATGA
>EI2H1_179186_x2
ACCTTGGCTCTAGACTGCTTAC
>EI2H1_179343_x26
TAGCACCATTTGAAATCGGT
>EI2H1_179322_x5484
TGGAAGACTAGTGATTTTGTTG
>EI2H1_179756_x3
ACAGGTGAGGTCCTTGGGAACA
>EI2H1_179817_x1
TATGGCTTTTTATTCCTATGTGA
>EI2H1_179838_x4
GGCTGCAACACAGGACATGGGA
>EI2H1_180458_x41
AACATTCAACGCTGTCGGTGAGTTT
>EI2H1_180495_x50
TCACATTGCCAGGGATTTCCA
>EI2H1_180624_x24
AACATTCAACGCTGTCGGTGAGTTTT
>EI2H1_180609_x1
AACATTCAACGCTGTCGGTGAGTTTG
>EI2H1_180793_x3
TGGGTCTTTGCGGGCAAGGT
>EI2H1_180949_x1
TGAGGTAGTAGTTTGTATAGTTTT
>EI2H1_180983_x10
ACCCTGTAGATCCGGATTT
>EI2H1_180985_x84
TTAATGCTAATCGTGATAGGG
>EI2H1_181131_x3
TGGTCCCCTTCAACCAGCTGTA
>EI2H1_181260_x1
GTAAACATCCCCGACTGGAAG
>EI2H1_181249_x1
GCTGCCAGCTGAAGAACTGTTGT
>EI2H1_181376_x2
GTACCGTGAGTAATAATG
>EI2H1_181533_x1
TACCCTGTAGATCCGAATTTGTGT
>EI2H1_181576_x27
TGAGGTAGTAAGTTGTGTT
>EI2H1_181547_x2
TCACATTGCCAGGGATTTC
>EI2H1_181598_x1
AACCCGTAGATCCGAACTTGTGGT
>EI2H1_181659_x558
CTTTTTGCGGTCTGGGCTTGC
>EI2H1_181724_x2
AAATACGTCTCTACAGGAAT
>EI2H1_181849_x146
AGCAGCATTGTACAGGGCTATCA
>EI2H1_181930_x14
ACCCGTAGATCCGATCTTGT
>EI2H1_182083_x527
TGTAACAGCAACTCCATG
>EI2H1_182122_x14
CAGTGGTTTTACCCTATGGTAGG
>EI2H1_182175_x12
GAGAACTGAATTCCATAGAT
>EI2H1_182327_x99
TTTTGTTCGTTCGGCTCGCGTT
>EI2H1_182430_x179
TTCAAGTAATCCAGGATAGGCTTT
>EI2H1_182569_x36585
TGAGGTAGTAGATTGAATAGT
>EI2H1_182738_x19
GTACCCTGTAGAACCGAATTTG
>EI2H1_182864_x84
CATCTTACGAGGCAGCATTGGA
>EI2H1_182894_x12
TAATCTCAGCTGGCAACTGT
>EI2H1_182986_x2735
TCACAGTGAACCGGTCTCTTT
>EI2H1_183126_x3
ACAGTACTATGATAACTGAAGA
>EI2H1_183295_x10
CCAGTGTTCAGACTACCTGTTCA
>EI2H1_183217_x242
TTCAAGTAATCCAGGATAG
>EI2H1_183324_x8762
CTGAGATGAAGCACTGTAGCT
>EI2H1_183428_x6
GTATGGCACTGGTAGAATTCACT
>EI2H1_183527_x9
TCTACAGTGCATGTGTCTC
>EI2H1_183661_x38
GAGGTAGTAGATTGAATAGTT
>EI2H1_183722_x673
TGTGCAAATCCATGCAAAACTG
>EI2H1_184121_x1
CCTGTCTACACTTGCTGTG
>EI2H1_184188_x1
AAGCTGGTAAAATGGAACCAA
>EI2H1_184328_x12
TCGTACCGTGAGTAATAA
>EI2H1_184347_x189
TCACAGTGAACCGGTCTCT
>EI2H1_184524_x1452
AGGACTGTCCAACCTGAGAAT
>EI2H1_184627_x14209
AACCCGTAGATCCGATCTTGT
>EI2H1_184914_x86
TACAGCAGGCACAGACAGGCAGA
>EI2H1_185093_x24
AATCTCTGCAGGCAACTGTGA
>EI2H1_185129_x66
CAAAGTGCTTACAGTGCAGG
>EI2H1_185159_x3
GGCTGCAACACAGGACATG
>EI2H1_185218_x1
AACTGAATTCCATAGATGG
>EI2H1_185278_x2
AACAATATCCTGGTGCTGCCTGA
>EI2H1_185419_x77
GTAACAGCAACTCCATGTGG
>EI2H1_185427_x7664
TACCCTGTAGAACCGAATTTGTG
>EI2H1_185530_x1
TGGACGTTAGCTCTGGTGGTGA
>EI2H1_185577_x2
GTCAGTTTGTCAAATACCCCA
>EI2H1_185667_x1
AGTACTATGATAACTGAAGA
>EI2H1_185704_x2
TTATCAGACTGGTGTTGGC
>EI2H1_185706_x1
TGCCTGTCAGTTCTGTAGGCCACT
>EI2H1_185733_x1
TAGGTAGTTTTATGTTGTTGGG
>EI2H1_185963_x5
CCCTGTAGAACCGAATTTGTGT
>EI2H1_186080_x1
GTACTATGATAACTGAAG
>EI2H1_186157_x19792
TCAGTGCATTACAGAACTTTG
>EI2H1_186710_x116
TCAAGTAATCCAGGATAGGCT
>EI2H1_186864_x4786
TTCACAGTGGTTAAGTTCTGCC
>EI2H1_186957_x6
GCCACTGACTAACGCACATTG
>EI2H1_186853_x1
GTGTTCAGACTACCTGTT
>EI2H1_186977_x50
CCCAGTGTTCAGACTACCTGTTCA
>EI2H1_187426_x35
TAGCTTATCAGACTGGTGTTGGCTT
>EI2H1_187507_x648
GTAACGGAACCCATAATGCAGC
>EI2H1_187534_x4
TATACAACCTACTGCCTTCC
>EI2H1_187880_x28
GTGCCTACTGAGCTGATAACA
>EI2H1_187993_x6
CCCTGTAGAACCGAATTTGT
>EI2H1_188069_x4
TGTGCTTGATCTAACCATGTG
>EI2H1_188132_x2
ACCCTGTAGAACCGAATGTGT
>EI2H1_188219_x1
ATGGCTGTAGACTGTTACC
>EI2H1_188308_x1
GGATTCCTGGCAGAGTGATTTG
>EI2H1_188396_x1
ACAGGAACCTGAAACTGCCTGAAT
>EI2H1_188514_x55
CTTTCAGTCGGATGTTTGCAGCA
>EI2H1_188524_x4
ACTGTACAGCCTCCTAGCTTTC
>EI2H1_188624_x1
GGAAGACTAGTGATTTTGTT
>EI2H1_188657_x74
AACCCGTAGATCCGAACTT
>EI2H1_188662_x2462
AGCTACATTGTCTGCTGGGT
>EI2H1_188693_x11
TAATACTGTCTGGTAATG
>EI2H1_188946_x2
TGACTGTAGACTGTTACTGTA
>EI2H1_188995_x3398
CATTGCACTTGTCTCGGTCTGA
>EI2H1_188943_x4
ATTTGGTCCCCTTCAACCAGC
>EI2H1_189475_x6
AATACTGCCTGGTAATGATGATG
>EI2H1_189564_x46746
TAACACTGTCTGGTAACGATGT
>EI2H1_189982_x80
GTACAGTACTATGATAACTGA
>EI2H1_190117_x259
TTTGCAGAAACGTTTCAGATTT
>EI2H1_190115_x1
ACAGGAACCTGAAACTGCCTGA
>EI2H1_190252_x15
CTTTTTGCGGTCTGGGCTTG
>EI2H1_190468_x14
TTAATTAGTATAGCCTGTTTTAGT
>EI2H1_190549_x50
AGGACTGTCCAACCTGAGAA
>EI2H1_190605_x2
AATACTGTCTGGTAATGCC
>EI2H1_190907_x1
TCAAGGTCCGCCGTGAACACG
>EI2H1_191001_x1
ATGGCTTTTTATTCCTATCTG
>EI2H1_191069_x1
TAGTAGGTTGTGTGGTTT
>EI2H1_191295_x1
GTGCAAATCCATGCAAAACTGA
>EI2H1_191571_x47
TTTGTTCGTTCGGCTCGCG
>EI2H1_191524_x1
CGTACCGTGAGTAATAGTG
>EI2H1_191760_x4
GAGGTAGTAGTTTGTATAGTT
>EI2H1_192019_x145
TCTTTGGTTATCTAGCTGTA
>EI2H1_192152_x83
GGATTCCTGGAAATACTGTTCTT
>EI2H1_192202_x1
GGTACAGTACTGTGATAACTGA
>EI2H1_192220_x1
GCGACAACAGTCTGTAGGCTGT
>EI2H1_192340_x48
AGCAGCATTGTACAGGGCTA
>EI2H1_192378_x5372
TTGGTCCCCTTCAACCAGCTGT
>EI2H1_192642_x51
TCCAGTTTTCCCAGGAATCC
>EI2H1_192796_x24
AAGTTCTGTGATACACTCCGACT
>EI2H1_192973_x1
TTAATGCTAATCGTGATA
>EI2H1_192969_x4
ACACTGTCTGGTAACGATGT
>EI2H1_193075_x5
CCCTGTAGATCCGGATTTGTGT
>EI2H1_193113_x32
TTAATGCTAATCGTGATAGG
>EI2H1_193280_x35
CAGTGTTCAGACTACCTGTTCA
>EI2H1_193371_x1
AGGTAGTAGATTGAATAGTTG
>EI2H1_193526_x1
GTAACGGAACCCATAATGCAGCTGT
>EI2H1_193714_x15
GAGATGAAGCACTGTAGCT
>EI2H1_193799_x28
GATTCCTGGAAATACTGTTC
>EI2H1_193795_x1
TCACATTGCCAGGGATTACCAC
>EI2H1_194023_x1
AGCTTATCAGACTGGTGT
>EI2H1_194093_x10
AGAGCTTAGCTGATTGGTGAACAGT
>EI2H1_194187_x27457
TACAGTACTGTGATAACTGA
>EI2H1_194375_x1
CTTATCAGACTGGTGTTGGCT
>EI2H1_194561_x3
AACTGGCCTACAAAGTCCC
>EI2H1_194776_x1
TGCACTTGTCCCGGCCTGT
>EI2H1_194940_x73
TTAATGCTAATCGTGATAGGGG
>EI2H1_195199_x1331
TGGAGTGTGACAATGGTGTTT
>EI2H1_195181_x3
TGCTTTGACGATGTTGCACT
>EI2H1_195286_x1
GTTCACAGTGGTTAAGTTCTG
>EI2H1_195341_x2
TGGCAAGATGTTGGCATAGCT
>EI2H1_195273_x2
CTGAGGTAGTAGGTTGTATAGTTT
>EI2H1_195523_x12
TGAGGTAGTAGATTGTATAGTTG
>EI2H1_195493_x4
TAGTGTTTCCTACTTTATG
>EI2H1_195607_x4150
TGGAATGTAAAGAAGTATGTATT
>EI2H1_195665_x32
TAATACTGCCTGGTAATG
>EI2H1_195738_x10
GTGACATCATATGTACGGCTG
>EI2H1_195803_x11
TATACAACTTACTGTCTTTCC
>EI2H1_195855_x2
TAGCTTATCAGACTGGTGTTGGCTG
>EI2H1_195930_x12
TGCAGTCCATGGGCATATAC
>EI2H1_195971_x28
TCCCTGAGACCCTTAACCTG
>EI2H1_196115_x46
ACTCTTTCCCTGTTGCACTAC
>EI2H1_196080_x1
CAGCAGGCACAGACAGGCA
>EI2H1_196104_x20
GAGGTAGTAGATTGAATAGT
>EI2H1_196099_x1
TCACATTGCCAGGGATTAC
>EI2H1_196172_x6
GGCTTGTTTTAAGTTGCCTGC
>EI2H1_196460_x1
CGGAACCCATAATGCAGC
>EI2H1_196817_x1
AGGTAGTAGTTTGTATAGTTTT
>EI2H1_197594_x120
TTTTTGCAGAAACGTTTCAGAT
>EI2H1_197611_x429
AACATTCATTGCTGTCGGTG
>EI2H1_197737_x196
ACCCGTAGATCCGAACTTGTGG
>EI2H1_197926_x378
TGAGGTAGTAGATTGTATAG
>EI2H1_197995_x1
CACAGGGTAGAACCACGG
>EI2H1_197993_x1
TAGCTTATCAGACTGGTGTTGGCTGT
>EI2H1_198129_x11
ACCCTGTAGAACCGAATT
>EI2H1_198657_x20
ATAAAGTAGAAAGCACTA
>EI2H1_198734_x1
CAGCTACATCTGGCTACTGGGTC
>EI2H1_198825_x1
ACCTGGCATACAATGTAG
>EI2H1_198985_x46
TGAGGTAGTTGGTTGTATG
>EI2H1_198924_x2
TCAAGTAATCCAGGATAGG
>EI2H1_199079_x2596
GGATTCCTGGAAATACTGTTCT
>EI2H1_199015_x2
TCAGTTATCACAGTGCTGATG
>EI2H1_199372_x75
AACACTGTCTGGTAACGATG
>EI2H1_199582_x1776
CTTTCAGTCGGATGTTTGCAGC
>EI2H1_199525_x1
AGGGGAATTCCTGGCAGAGTGAT
>EI2H1_199564_x3
ATCCCAGTGTTCAGACTACCTG
>EI2H1_199659_x4
TGTGCGTGTGACAGCGGCTAA
>EI2H1_199735_x3
CTAATACTGCCTGGTAATGATGA
>EI2H1_199925_x220
AATACTGCCTGGTAATGATGAT
>EI2H1_200235_x58
TGTCAGTTTGTCAAATACCCC
>EI2H1_200195_x3
CAGAGCTTAGCTGATTGGTGAA
>EI2H1_200295_x1
CAACTGGCCTACAAAGTCC
>EI2H1_200725_x1
TACCCTGTAGATCCGAATTT
>EI2H1_200829_x7
TCACAGTGGCTAAGTTCTGCATC
>EI2H1_200783_x4395
TCTGAGATGAAGCACTGTAGCTC
>EI2H1_200831_x1
TTTTTGCAGAAACGTTTCAGATTT
>EI2H1_200958_x10
TGTGCCTACTGAGCTGATAAC
>EI2H1_201012_x554
TTGTGCTTGATCTAACCATGTGG
>EI2H1_201014_x1997
TTGTGCTTGATCTAACCATGTGC
>EI2H1_201180_x1
AACCTGGCATACAATGTAGAT
>EI2H1_201207_x19
GTAACGGAACCCATAATGCA
>EI2H1_201187_x8
CAGTGCAATAGTATTGTCAAAGC
>EI2H1_201437_x61
TACCCTGTAGAACCGAATGTG
>EI2H1_201580_x8
TGTGCCTACTGAGCTGATAACA
>EI2H1_201553_x42
TGTAGTGTTTCCTACTTTATG
>EI2H1_201928_x1
ACTGTAAACATCCTTGACTGGAAG
>EI2H1_201897_x238
AACATTCATTGCTGTCGGTGGG
>EI2H1_202033_x20
AGCTTATCAGACTGGTGTTGG
>EI2H1_202059_x1
GGCAAGATGTTGGCATAGCTG
>EI2H1_202187_x19
ATCACATTGCCAGGGATTAC
>EI2H1_202329_x9
AAGGTCCAACCTCACATGTC
>EI2H1_202524_x1
CTGAGAACTGAATTCCATAGATGGTG
>EI2H1_202624_x12
GTTCTTCACTGGCAAGCTTT
>EI2H1_202546_x2
TTATCAGACTGGTGTTGG
>EI2H1_202665_x1
ATGAGGTAGTAGTTTGTAT
>EI2H1_202790_x8
CTCGTACCGTGAGTAATAGTG
>EI2H1_202963_x3
TAACAGTCTACAGCCATGGT
>EI2H1_202997_x1
CAGTGCAATAGTATTGTCATAGCATT
>EI2H1_203458_x1010
CTGAGGTAGTAGATTGAATAGT
>EI2H1_203496_x3
CTGTCAGTTCTGTAGGCC
>EI2H1_204038_x4
TACATCTGGCTACTGGGTC
>EI2H1_204018_x3
AGCTGGTGTTGTGAATCAGGCCGC
>EI2H1_204087_x36
TGCCTACTGAGCTGATAAC
>EI2H1_204202_x1
TAGGTAGTTTCATGTTGTTGGGATT
>EI2H1_204234_x32
TACCCTGTAGATCCGGATTT
>EI2H1_204261_x4
CTGAGGTAGTTGGTTGTATGGTT
>EI2H1_204308_x1
TGTGGAAGACTAGTGATTTTGT
>EI2H1_204669_x59
TCTACAGTGCATGTGTCTCCA
>EI2H1_204918_x3
CAAGTAATCCAGGATAGGCTTT
>EI2H1_205192_x1
AGCACCATTTGAAATCAGTG
>EI2H1_205223_x63
TAGCAGCACGTAAATATT
>EI2H1_205316_x1
CACAGTGAACCGGTCTCT
>EI2H1_205430_x6
AAGCAGCATTGTACAGGGCTAT
>EI2H1_205650_x2
GAACTGAATTCCATAGATGG
>EI2H1_205892_x126
TTTTGCAGAAACGTTTCAGA
>EI2H1_205924_x49
TGAGGTAGTTGGTTGTAT
>EI2H1_205950_x6
CAGGCAGCTAAAGCAAGTCT
>EI2H1_205925_x2
CATGCAGTCCATGGGCATATAC
>EI2H1_206008_x1
TCTTCACTGGCAAGCTTT
>EI2H1_205986_x2
AACAATATCCTGGTGCTGCCTGAG
>EI2H1_206078_x1
ACATTGCCAGGGATTTCCACTCC
>EI2H1_206296_x1
GCTTATCAGACTGGTGTT
>EI2H1_206330_x4
CTGAGAACTGAATTCCAT
>EI2H1_206286_x1
CACATTGCCAGGGATTTCCACT
>EI2H1_206560_x2407
TAATACTGTCTGGTAATGCCG
>EI2H1_206663_x1
TTAACTGTACAACCTTCTAG
>EI2H1_207079_x5
AACAGCAACTCCATGTGG
>EI2H1_207118_x3
ATGGAATGTAAAGAAGTATGTAT
>EI2H1_207260_x25
TATGTGCCCTTGGACTACAT
>EI2H1_207096_x3
TAAAGCTAGAGAACCGAAAGTA
>EI2H1_207298_x133
AATGACACGTTTTCTCCCGGA
>EI2H1_207380_x1
CAAGTAATCCAGGATAGGCTG
>EI2H1_207432_x198
CGACAACAGTCTGTAGGCTG
>EI2H1_207699_x1
TGAGGTAGTAGTTTGTATAGTTTTA
>EI2H1_207682_x13
TGACTGTAGACTGTTACTGTAC
>EI2H1_207856_x42
TATGTGCCCTTGGACTACA
>EI2H1_207866_x1
GTAGTTGGTTGTATGGTT
>EI2H1_207925_x2886
TGTAAACATCCTTGACTGGA
>EI2H1_208378_x67
AACATTCAACGCTGTCGGTGAGTT
>EI2H1_208422_x2
GGGTTCCTGGCACCGTGATTT
>EI2H1_208756_x3
ATGACCTATGAATTGACAGCCAGTG
>EI2H1_209105_x83
TCTACAGTGCATGTGTCTCCAG
>EI2H1_209115_x1
ACTGTACAGCCTCCTAGCTTT
>EI2H1_209121_x16
CTATACAGTCTACTGTCTTTCC
>EI2H1_209355_x308838
TGAGAACTGAATTCCATAGATG
>EI2H1_209432_x7
GCCTGTCAGTTCTGTAGG
>EI2H1_209468_x375
TGAGGTAGTAGGTTGTGTG
>EI2H1_209692_x12928
TACCCTGTAGAACCGAATTTGT
>EI2H1_209685_x5
TGAAATGTTTAGGACCACT
>EI2H1_209831_x1
TAAACATCCTACACTCAGCT
>EI2H1_209805_x3
TGTAAACATTCCCGACTGGAA
>EI2H1_209871_x1
CTCGTGTCTTGTGTTGCAGCCAGT
>EI2H1_210247_x1
TGCTCAGTAGTCAGTGTAGATCCT
>EI2H1_210322_x17
ATAGCTTATCAGACTGGTGTTGGC
>EI2H1_210346_x15
GTAAACATCCTTGACTGGAAGC
>EI2H1_210357_x28
AATACTGCCTGGTAATGATG
>EI2H1_210316_x1
AAAGCTGGTAAAATGGAACC
>EI2H1_210641_x3
GGAAGACTAGTGATTTTGTTGT
>EI2H1_210706_x2
AGATGAAGCACTGTAGCT
>EI2H1_210716_x27
ACAGTAGTCCGCACATTGGTT
>EI2H1_210847_x1075
TACTGCATCAGGAACTGATTGG
>EI2H1_210850_x7
GGGTTCCTGGCGTGCTGATTT
>EI2H1_210873_x2
GAGGTAGTAGGTTGTGTGGTTT
>EI2H1_211159_x1888
TGTAAACATCCCCGACTGGAAGCT
>EI2H1_211142_x1
TAATGCTAATCGTGATAGGGGTTT
>EI2H1_211234_x4
TAATCTCTGCAGGCAACTGTGAT
>EI2H1_211236_x3
GAGGTAGTAGGTTGTGTGGT
>EI2H1_211336_x1025
TGAGAACTGAATTCCATAG
>EI2H1_211342_x79
AATACTGCCTGGTAATGATGA
>EI2H1_211405_x2
GTGTCTTGTGTTGCAGCCA
>EI2H1_211584_x1
GTGCTTGATCTAACCATGTG
>EI2H1_211628_x5
CTGAGAACTGAATTCCATAGA
>EI2H1_211658_x1
GCTTTGACGATGTTGCACTAC
>EI2H1_211867_x1
TTTAGTGTGATAATGGCGTTT
>EI2H1_212035_x3
CCTTGGCTCTAGACTGCTTACT
>EI2H1_212224_x1
GATGACCTATGAATTGACAGCCA
>EI2H1_212302_x2663
TCCCTGAGACCCTAACTTGTG
>EI2H1_213323_x505
CCCAGTGTTCAGACTACCTGT
>EI2H1_213331_x563
TGTAAACATCCTACACTCAGC
>EI2H1_213372_x4
GTGAGGTAGTAGGTTGTG
>EI2H1_213707_x4975
CGACAACAGTCTGTAGGCTGT
>EI2H1_213834_x91076
AAGCTGCCAGCTGAAGAACTGT
>EI2H1_213969_x13758
TGAGGTAGTAGTTTGTATAGTT
>EI2H1_213973_x3
CTAGTTTTGCATAGTTGCACT
>EI2H1_214166_x261
ACCCTGTAGATCCGAATTTGTGT
>EI2H1_214191_x3
GCCTGTCAGTTCTGTAGGCCA
>EI2H1_214354_x59
TTAATTAGTATAGCCTGTTT
>EI2H1_214385_x4
TGTCTAATACTGTCTGGTAAT
>EI2H1_214516_x50
GTGAGGTAGTAGGTTGTGTGGTTT
>EI2H1_214637_x1
TAGCACCATTTGAAATCGGTTAT
>EI2H1_214699_x6
ATACTGCCTGGTAATGATGA
>EI2H1_214762_x2
GTGCAAACCCATGCAAAACTG
>EI2H1_214920_x2
GTCATTTTTGTGGTTTGCAGCT
>EI2H1_214962_x1
TTGCATAGTCACAAAAGTGA
>EI2H1_215485_x24
TAGGTAGTTTCATGTTGT
>EI2H1_215854_x2
GGTAGTAGATTGAATAGT
>EI2H1_216186_x1
AGCTGGTGTTGTGAATCA
>EI2H1_216291_x2
AAAAGTGCTGTTTGTGCAGGTAGC
>EI2H1_216297_x39
AAAAGTGCTGTTTGTGCAGGTAGT
>EI2H1_216478_x1
CCAGTGTTCAGACTACCTGT
>EI2H1_216572_x1
AGGTGAGGTAGTAGGTTGTATAG
>EI2H1_216740_x1
ACCTATGAATTGACAGCCA
>EI2H1_216837_x8914
GGTGCAGTGCTGCATCTCTGG
>EI2H1_217137_x56
GTAACAGCAACTCCATGTGGAA
>EI2H1_217260_x1
GGAATGTAAAGAAGTATGTA
>EI2H1_217215_x3
TAGCTTATCAGACTGGTGTTGGCTGTTA
>EI2H1_217555_x35
TCGTACCGTGAGTAATAGTGCA
>EI2H1_217964_x1
ATTTGAAACGTTTTAGCCAA
>EI2H1_217912_x1
TTAAGGCACGCGGTGAATGCC
>EI2H1_218057_x1
ATACTGTCTGGTAATGCCG
>EI2H1_218175_x2
CCTATTCATGATTACTTGCACT
>EI2H1_218361_x2
AGATGAAGCACTGTAGCTCGG
>EI2H1_218430_x1
AACCTGGCATACAATGTAGATTTC
>EI2H1_218455_x191
TGGAGTGTGACAATGGTGTT
>EI2H1_218845_x12109
TGAGGTAGTAGATTGTATAGTT
>EI2H1_219031_x71
ATCACATTGCCAGGGATT
>EI2H1_220728_x1
CTGGTTTCACATGGTGGTT
>EI2H1_220845_x8
ACTGTGCGTGTGACAGCGGCTA
>EI2H1_221016_x2
ATGAGGTAGTAGGTTGTATAGT
>EI2H1_221160_x12
CTATACAGTCTATTGCCTTC
>EI2H1_221187_x344
CGTACCGTGAGTAATAATG
>EI2H1_221223_x5
CTCGTACCGTGAGTAATAA
>EI2H1_221246_x1
AAACCCGTAGATCCGAACTTGTG
>EI2H1_221646_x555
GTCCAGTTTTCCCAGGAATC
>EI2H1_221717_x396
TAATCTCAGCTGGCAACTGTG
>EI2H1_221736_x2
TCAGTCTTCAATTCCTCCCAGC
>EI2H1_222078_x2
GGAATGTAAAGAAGTATGTATT
>EI2H1_222246_x2
ATGCAGTCCATGGGCATATAC
>EI2H1_222593_x2
GAGGTAGTAGATTGTATAGT
>EI2H1_222683_x1
ATTCAACGCTGTCGGTGA
>EI2H1_222977_x778
GGATTCCTGGAAATACTGTTC
>EI2H1_223045_x15
TCAGTGCATGACAGAACTTTG
>EI2H1_219184_x421
TAAAGTGCTTATAGTGCAGGT
>EI2H1_219191_x52
GTTCTTCACTGGCAAGCTTTA
>EI2H1_219198_x1
ATTGCACTTGTCCCGGCCTGTG
>EI2H1_219197_x2
ATTGCACTTGTCCCGGCCTGTA
>EI2H1_219618_x25
AGCTGCCAGCTGAAGAACTG
>EI2H1_219695_x129
ACCATCGACCGTTGACTGTACC
>EI2H1_219749_x1
ATTGCACTTGTCCCGGCCTG
>EI2H1_219938_x62
TGAGGTAGTAGATTGTATA
>EI2H1_219880_x4
AAACCATCGACCGTTGACTGT
>EI2H1_220018_x3
GTGCCTACTGAGCTGATAACAG
>EI2H1_220201_x15
CAGTGCAATAATGAAAGGGCAT
>EI2H1_220221_x54
CGACAACAGTCTGTAGGCTGTC
>EI2H1_220381_x634
TGTAAACATCCTTGACTGGAAGC
>EI2H1_220363_x1
ATCGACCGTTGACTGTGCC
>EI2H1_220529_x5
CAGAGCTTAGCTGATTGGTGA
>EI2H1_220648_x181
TAAGGTGCATCTAGTGCAGAT
>EI2H1_223354_x5
AAGTTCTGTGATACACTC
>EI2H1_223465_x8
GTACAGTACTGTGATAAC
>EI2H1_223486_x34
TTTTTTGCAGAAACGTTTCAG
>EI2H1_223375_x3
TGTACAACCTTCTAGCTTTCCT
>EI2H1_223586_x8
TTCACAGTGGCTAAGTTCAGTGT
>EI2H1_223822_x140
TGGTCCCCTTCAACCAGCTGT
>EI2H1_224090_x13
AGTGGTTTTACCCTATGGTA
>EI2H1_224076_x1
TTAAAGGGAATTTGCGACTGT
>EI2H1_224272_x2
CCTTGGCTCTAGACTGCTTACTG
>EI2H1_224398_x1730
TCCAGTTTTCCCAGGAATCCCT
>EI2H1_224519_x1
AACTATACAATCTATTGCCTT
>EI2H1_224877_x3
AACAGTAGTCCGCACATTGGTT
>EI2H1_225248_x1
TAGTTTTGCATAGTTGCACT
>EI2H1_225296_x1
AAATACGTCTCTACAGGAATAC
>EI2H1_225382_x1
ACATTCATTGCTGTCGGTG
>EI2H1_225600_x30
ATTCCTGGAAATACTGTTC
>EI2H1_225533_x12
TAGTGCAATATTGCTTATAGG
>EI2H1_225542_x8
ACCCGTAGATCCGATCTTGTG
>EI2H1_225634_x343
TGTAAACATCCCCGACTGG
>EI2H1_225605_x2
GCTGCCAGCTGAAGAACTGTT
>EI2H1_225702_x13568
TAACACTGTCTGGTAACGATGTT
>EI2H1_225808_x57
CTATACAGTCTATTGCCTTCC
>EI2H1_226053_x8
GAGGTAGTAGGTTGTGTGGTT
>EI2H1_226081_x9
TCGTACCGTGAGTAATAGTGC
>EI2H1_226121_x3
ATACTGCATCAGGAACTGATTGGA
>EI2H1_226150_x14
ATTGCACTTGTCTCGGTCTGA
>EI2H1_226174_x1
CTGGCTCAGTTCAGCAGGA
>EI2H1_226649_x739
TTCAAGTAATCCAGGATA
>EI2H1_226840_x2
GTGCCTGCTGTGCTGATAATCAG
>EI2H1_226993_x7811
AAGCTGCCAGCTGAAGAACT
>EI2H1_227161_x2
CCGTAGATCCGAACTTGTG
>EI2H1_227246_x386
TTCACAGTGGCTAAGTTCCGC
>EI2H1_227247_x96
GGTGCAGTGCTGCATCTCTGGTCA
>EI2H1_227273_x4
GGATTCCTGGCAGAGTGATT
>EI2H1_227695_x179
TGAGGTAGTAGATTGAATA
>EI2H1_227625_x3
TTCAGTCGGATGTTTGCAGC
>EI2H1_227936_x9
CTATACAATCTATTGCCTTCCC
>EI2H1_228584_x73
ATGTGCCCTTGGACTACATCGT
>EI2H1_228780_x59
TCGTACCGTGAGTAATAGTG
>EI2H1_228847_x71
TAGCACCATTTGAAATCGGTTA
>EI2H1_228996_x2
AAGCCACTGACTAACGCACAT
>EI2H1_229077_x2
GTAAACATCCTACACTCAGCT
>EI2H1_229065_x1
ACAGTAGTCCGCACATTGGT
>EI2H1_229152_x2
AGGTAGTAGATTGTATAGTTGT
>EI2H1_229138_x1
TGGTCGTATGTATGACGTCA
>EI2H1_229042_x12
CACATTCATTGCTGTCGGT
>EI2H1_229235_x296
TCCATAAAGTAGAAAGCACT
>EI2H1_229185_x1
CATGACTGTAGACTGTTACTG
>EI2H1_229275_x1
CGTGTCTTGTGTTGCAGCC
>EI2H1_229315_x1
ATTCAACGCTGTCGGTGAGTTT
>EI2H1_229357_x1
CTGCAACACAGGACATGGG
>EI2H1_229512_x29
ACCCGTAGATCCGAACTTG
>EI2H1_229747_x2
CAAGTAATCCAGGATAGGTT
>EI2H1_230011_x4
GTACAGTACTATGATAACT
>EI2H1_230182_x11
CTGGCTCAGTTCAGCAGGAAC
>EI2H1_230202_x1
GATGAGGTAGTAGGTTGTATAGTT
>EI2H1_230237_x1
AAACCATCGACCGTTGACTGTGC
>EI2H1_230333_x1
TTGTGCAAATCTATGCAAAA
>EI2H1_230443_x137419
TGAGAACTGAATTCCATAGATGG
>EI2H1_230961_x207
AAAAGTGCTGTTTGTGCAGGT
>EI2H1_231220_x21
TCTTTGGTTATCTAGCTGT
>EI2H1_231258_x1
CATCGACCGTTGACTGTACC
>EI2H1_231309_x2
TTTCAGTCTGATGTTTGCT
>EI2H1_231403_x1
TCCATAAAGTAGAAAGCA
>EI2H1_231448_x12
AACACTGTCTGGTAACGATGTTT
>EI2H1_231801_x561
TCACAGTGAACCGGTCTCTTTTT
>EI2H1_231854_x2443
TCAGTGCATTACAGAACTTT
>EI2H1_231818_x37
TCACAGTGAACCGGTCTCTTTTC
>EI2H1_231944_x1
TATGTGCCCTTGGACTACATCGTGGA
>EI2H1_232078_x4
AACAGCAACTCCATGTGGAA
>EI2H1_232136_x8
CTGAGAACTGAATTCCATAGAT
>EI2H1_232165_x176
TACCACAGGGTAGAACCACGGAC
>EI2H1_232274_x65
TTGCATAGTCACAAAAATGATC
>EI2H1_232315_x4
GAGATGAAGCACTGTAGCTCGG
>EI2H1_232244_x3
AATCACATTGCCAGGGATTTCCA
>EI2H1_232675_x15
GTGCCTGCTGTGCTGATAATCA
>EI2H1_232683_x2
TTTACAGGCTATGCTAATC
>EI2H1_232812_x18
AACGGAACCCATAATGCAGCTG
>EI2H1_233058_x3
CTGGTTTCACATGGTGGTTT
>EI2H1_233134_x1
TTTGGCACTAGCACATTTTTG
>EI2H1_233151_x1
ACCGTGGCTTTAGATTGTT
>EI2H1_233309_x1
AGCAGCACGTAAATATTGGAGT
>EI2H1_233429_x1
GACTCCGGTGGAATGAAGGAT
>EI2H1_233441_x1
TTGTGCAAATCTATGCAAAAC
>EI2H1_233542_x277
CAGTAGTCTGCACATTGGTT
>EI2H1_233471_x1
AGGTAGTTGTTTGTACAGTT
>EI2H1_233522_x2
CTAGCACCATTTGAAATCAGT
>EI2H1_233623_x720
TATGGCTTTTTATTCCTATCTG
>EI2H1_233639_x1
TAAACATCCTACACTCTCAGC
>EI2H1_233882_x1
CAGCATTGTACAGGGCTATGAG
>EI2H1_233814_x1
CTAATACTGTCTGGTAAT
>EI2H1_233885_x1
AACCTGGCATACAATGTAGATTTCT
>EI2H1_233932_x128
ACCCGTAGATCCGAACTTGT
>EI2H1_234163_x20
AGATGAAGCACTGTAGCTC
>EI2H1_234202_x878
ATCACATTGCCAGGGATTTCC
>EI2H1_234251_x2324
ACAGTAGTCTGCACATTGGTTA
>EI2H1_234220_x1
AGATTTCAGTGGTGTGAAGTGT
>EI2H1_234394_x11
CTACAGTATAGATGATGTACTAT
>EI2H1_234357_x2
GAGGTAGTAGGTTGTATAG
>EI2H1_234482_x9
ACAGTACTGTGATAACTGA
>EI2H1_234446_x2
CAGTGCAATAGTATTGTCAA
>EI2H1_234915_x802
TGTAAACATCCTACACTCTCAG
>EI2H1_235293_x2
ACCATCGACCGTTGGCTGTGC
>EI2H1_235864_x1
AGCAGCATTGTACAGGGCTATGAGA
>EI2H1_235957_x14154
TGAGGTAGTTGGTTGTATGGTT
>EI2H1_236014_x1
TGTGAAATGTTTAGGACCACT
>EI2H1_236086_x938
TACCCTGTAGATCCGGATTTG
>EI2H1_236212_x1
AGCTTATCAGACTGGTGTTGGCT
>EI2H1_236230_x14
GTGAAATGTTTAGGACCACT
>EI2H1_236523_x42
TGAGGTAGTAGATTGAATAGTTG
>EI2H1_236962_x15
TTTGTTCGTTCGGCTCGCGTTAC
>EI2H1_236963_x33
TTTGTTCGTTCGGCTCGCGTTAA
>EI2H1_237098_x4
TGGCAGTGTCTTAGCTGGTT
>EI2H1_237242_x35
ATAGCTTATCAGACTGGTGTTG
>EI2H1_237307_x1
GACGTTAGCTCTGGTGGTGATG
>EI2H1_237334_x1606
TAATACTGTCTGGTAATGCCGT
>EI2H1_237367_x15
TGTGCAAATCCATGCAAAAC
>EI2H1_237763_x3
TAATCTCAGCTGGCAACTGTGAGT
>EI2H1_237719_x400
TGGCTCAGTTCAGCAGGAACCG
>EI2H1_237905_x1363
CTCGTACCGTGAGTAATAATGC
>EI2H1_237961_x24
GTAGTGTTTCCTACTTTAT
>EI2H1_238022_x16167
TCGTACCGTGAGTAATAATGCA
>EI2H1_238051_x508
TGTAAACATCCTTGACTGG
>EI2H1_238137_x14
AAAGCTGCCAGCTGAAGAAC
>EI2H1_238264_x1
ATGTGCCCTTGGACTACATTGT
>EI2H1_238371_x1
CAAAGTGCTCACAGTGCAGGTAGT
>EI2H1_238574_x275
TGGAATGTAAAGAAGTATGTATC
>EI2H1_238643_x70
TGGAATGTAAAGAAGTAT
>EI2H1_238722_x556
CAAAGTGCTTACAGTGCAGGT
>EI2H1_238953_x1
TGCCTGTCTACACTTGCTGTGCA
>EI2H1_239069_x125
GAGAACTGAATTCCATAGATGG
>EI2H1_239134_x6
CTGAGGTAGTAGGTTGTATAGT
>EI2H1_239344_x92
ACCTGGCATACAATGTAGATTTCTGT
>EI2H1_239933_x702
TGAGATGAAGCACTGTAG
>EI2H1_240053_x197
TCTTTGGTTATCTAGCTGTATGA
>EI2H1_240245_x17
TAACAGCAACTCCATGTGGA
>EI2H1_240258_x4
ACTGTGCGTGTGACAGCGG
>EI2H1_240651_x1697
CAGTGGTTTTACCCTATGGTA
>EI2H1_240902_x1
AGCTTAGCTGATTGGTGAACAGT
>EI2H1_240964_x422948
ATGACCTATGAATTGACAGC
>EI2H1_241158_x1
AAACAGTAAGAGTTTATGTGCT
>EI2H1_241244_x3
GCTACATCTGGCTACTGGGTCTC
>EI2H1_241323_x2
CTCAGTAACAAGGATTCATC
>EI2H1_241336_x1
CATTATTACTTTTGGTAC
>EI2H1_241502_x5482
TGTAAACATCCCCGACTGGAAG
>EI2H1_241446_x1
ACGTTAGCTCTGGTGGTGAT
>EI2H1_241598_x133
TCCATAAAGTAGAAAGCACTA
>EI2H1_241616_x4
TCACATTGCCAGGGATTACCACA
>EI2H1_241757_x11
TCCTCATTGTGCATGCTGTGTG
>EI2H1_241702_x1
CCCGTAGATCCGATCTTGT
>EI2H1_241786_x5
CAGTGGTTTTACCCTATGG
>EI2H1_242008_x3216
CTTTCAGTCGGATGTTTGCAG
>EI2H1_242378_x100
TAAAGTGCTTATAGTGCAGGTAGT
>EI2H1_242614_x217
TGAGGTAGTAGGTTGTATGGTTT
>EI2H1_242597_x8
TAACAGCAACTCCATGTGG
>EI2H1_242637_x1
CACAGTGGCTAAGTTCTGCATC
>EI2H1_242788_x36
CAAATACGTCTCTACAGGAAT
>EI2H1_242791_x2
ATACTGCATCAGGAACTGATT
>EI2H1_242835_x4
GTTCACAGTGGCTAAGTTCCGC
>EI2H1_242947_x356
TAATACTGCCTGGTAATGAT
>EI2H1_242942_x1
CCATTATTACTTTTGGTACGCGC
>EI2H1_243060_x26
TGGAATGTAAGGAAGTGTGTG
>EI2H1_243012_x3
CTGAGGTAGTAGGTTGTAT
>EI2H1_243094_x3
TCTCCCAATCCTTGTACCAGTGT
>EI2H1_243155_x2
TGTAAACATCCCCGACTGGAAGCTGT
>EI2H1_243176_x1
CCCTGAGACCCTAACTTGTG
>EI2H1_243318_x4
TGTAAACATTCCCGACTGGA
>EI2H1_243374_x1
CAAATACGTCTCTACAGGAATAC
>EI2H1_243595_x2
TAATCTCTGCAGGCAACT
>EI2H1_243617_x2
GGTGCAGTGCTGCATCTCTGGTCAA
>EI2H1_243824_x6
TGGACGGAGAACTGATAAGGG
>EI2H1_244109_x1
CAATTATGTGTAGTGCCAATAT
>EI2H1_244137_x2
GTCAGTTTGTCAAATACCCCAA
>EI2H1_244395_x24
GTGACATCATATGTACGGCTGC
>EI2H1_244396_x1
CAGTAGTCCGCACATTGGTTA
>EI2H1_244645_x272
TCAGTAACAAGGATTCATCC
>EI2H1_244669_x85
TCCCTGAGACCCTAACTTG
>EI2H1_244765_x3
TTTTTGCAGAAACGTTTCA
>EI2H1_245012_x143
CCAGTGTTCAGACTACCTGTTC
>EI2H1_245174_x239
TGGTCGTATGTATGACGTCATT
>EI2H1_245202_x40
GTAGTGTTTCCTACTTTATG
>EI2H1_245333_x11934
TGTAAACATCCTTGACTGGAAG
>EI2H1_245380_x1
GAACTGAATTCCATAGATGGT
>EI2H1_245749_x47
CTATACAGTCTATTGCCTTCCTT
>EI2H1_245817_x1
TACAGTATAGATGATGTA
>EI2H1_246218_x34
ATCACATTGCCAGGGATTACCACA
>EI2H1_246185_x44
TAGCACCATTTGAAATCAGTG
>EI2H1_246313_x7
CAGTGCAATATTAAAAGGG
>EI2H1_246586_x2
AGAACTGAATTCCATAGATGGT
>EI2H1_246964_x6
TAGGTAGTTTCAAGTTGTTG
>EI2H1_247391_x1
ACAGATTCGATTCTAGGGGAG
>EI2H1_247442_x1
CAGTTATCATGGTACCGGTGCT
>EI2H1_247535_x2
TAATGCTAATCGTGATAGG
>EI2H1_247659_x2
CACATTGCCAGGGATTTCCAA
>EI2H1_247739_x3
GTTGAGGCGAGTTGAAGACT
>EI2H1_247781_x338
TTAATTAGTATAGCCTGTTTT
>EI2H1_248004_x1
TCACAGTGGCTAAGTTCT
>EI2H1_247995_x6
GTACCGTGAGTAATAATGCA
>EI2H1_248140_x1
GAGGTAGTAGATTGTATAG
>EI2H1_248148_x167
TGTGCAAATCCATGCAAAACTGA
>EI2H1_248227_x5114
TGAGGTAGTAGGTTGTATGGTT
>EI2H1_248242_x487
TCACAGTGAACCGGTCTCTT
>EI2H1_248219_x2
CTACAGTGCATGTGTCTCCA
>EI2H1_248310_x15117
CCCAGTGTTCAGACTACCTGTT
>EI2H1_248389_x1
CAGCTACATTGTCTGCTGGGTT
>EI2H1_248573_x1796
ACCCTGTAGATCCGGATTTGT
>EI2H1_248688_x1
GCTGGTAAAATGGAACCAAAT
>EI2H1_248873_x14382
TAATACTGCCTGGTAATGATG
>EI2H1_249042_x189
TAAGGTGCATCTAGTGCAGA
>EI2H1_249094_x89
ACCATCGACCGTTGATTGTACC
>EI2H1_249111_x13
AACCTGGCATACAATGTAGATT
>EI2H1_249233_x1
TGCAGTGCTGCATCTCTGGTC
>EI2H1_249338_x2
ATTATTACTTTTGGTACGCGC
>EI2H1_249637_x1
ATATAGGGATGGAAGCCATG
>EI2H1_249613_x19
CACATTCATTGCTGTCGGTGG
>EI2H1_249745_x11
TCCTTCATTCCACCGGAGTCT
>EI2H1_249774_x21138
AAGCTGCCAGCTGAAGAACTG
>EI2H1_249888_x1
TGTAAACATTCCCGACTGGAAG
>EI2H1_250161_x1
TGCCTGTCAGTTCTGTAGGCC
>EI2H1_250366_x1
GTGCAGTGCTGCATCTCT
>EI2H1_250520_x21531
TAGCTTATCAGACTGGTGTTG
>EI2H1_250526_x3
TCCCTGAGACCCTAACTCG
>EI2H1_250566_x39
TACCACAGGGTAGAACCAC
>EI2H1_250762_x17
TTTGGTCCCCTTCAACCAGC
>EI2H1_250895_x144
TGCCTGCTGTGCTGATAATCA
>EI2H1_250976_x92
TGCCTACTGAGCTGATAACAGTT
>EI2H1_251158_x52
TGCCTGCTGTGCTGATAATC
>EI2H1_251140_x1
ATTGCACTTGTCTCGGTCTG
>EI2H1_251131_x1
GCGACAACAGTCTGTAGGCT
>EI2H1_251565_x9
ATATAGGGATGGAAGCCATGCA
>EI2H1_251530_x4
TTTGGTCCCCTTCAACCAGCTGTA
>EI2H1_251848_x1
GTAAACATCCTACACTCTCA
>EI2H1_251964_x52
AACCATCGACCGTTGACTGTA
>EI2H1_252111_x5
AACTGGCCTACAAAGTCCCAGT
>EI2H1_252107_x4
ACCCTGTAGAACCGAATTT
>EI2H1_252308_x3546
TTCAAGTAATCCAGGATAGGT
>EI2H1_252552_x7
CTAGCACCATTTGAAATCAGTG
>EI2H1_252588_x4
CTATACAATCTACTGTCTTT
>EI2H1_252629_x32
AGAGCTTAGCTGATTGGTGA
>EI2H1_252687_x2
CAGTCCATGGGCATATACACT
>EI2H1_252809_x6
ACATTCATTGCTGTCGGTGGGT
>EI2H1_252742_x22
ATAAAGTAGAAAGCACTACT
>EI2H1_253074_x1
CGTGTTCACGGCGGACCTTGAT
>EI2H1_253361_x1
CAGTGCATTACAGAACTTT
>EI2H1_253553_x19
TCACAGTGGCTAAGTTCTGCA
>EI2H1_253579_x2
TGGAGTGTGACAATGGTGTTTGTA
>EI2H1_253817_x109
ACCTGGCATACAATGTAGATTT
>EI2H1_253920_x14690
TGAGGTAGTAGGTTGTATAGT
>EI2H1_254080_x18
GTCCAGTTTTCCCAGGAA
>EI2H1_254037_x1
GATTCCTGGAAATACTGTTCTTG
>EI2H1_254101_x1780
TGCCTGTCTACACTTGCTGTGC
>EI2H1_254183_x1
TGGAAGACTTGTGATTTTGT
>EI2H1_254422_x621
TTGTGCTTGATCTAACCATG
>EI2H1_254406_x1
CAGTTATCATGGTACCGGTGC
>EI2H1_254412_x260
AACCCGTAGATCCGAACTTGTGG
>EI2H1_254573_x3
TACCCTGTAGATCCGAATTTG
>EI2H1_254644_x177
GTTCACAGTGGCTAAGTTCTG
>EI2H1_254782_x41
GCAGTCCATGGGCATATACACT
>EI2H1_254832_x6
CTGAGAACTGAATTCCATAGATGGT
>EI2H1_254938_x4
TAGGTAGTTTCAAGTTGTTGGGCT
>EI2H1_254887_x6
ACTATATATCAAACATATTCCTA
>EI2H1_255030_x1
CAGTTATCACAGTGCTGATGCT
>EI2H1_255279_x589
CATAAAGTAGAAAGCACTA
>EI2H1_255465_x1
CAGTGTTCAGACTACCTGTTCAT
>EI2H1_255653_x3
GGCTGCAACACAGGACATGG
>EI2H1_255786_x2
TATACAGTCTATTGCCTTCCTT
>EI2H1_255830_x3155
ATCACATTGCCAGGGATTTCCA
>EI2H1_255930_x2
AAACCATCGACCGTTGATTGTA
>EI2H1_256126_x8
GCAGTCCATGGGCATATACAC
>EI2H1_256152_x1
TCACAGTGGTTAAGTTCTGCCA
>EI2H1_256142_x1
CTAACACTGTCTGGTAACGAT
>EI2H1_256296_x9
TGATATGTTTGATATTCGGTT
>EI2H1_256600_x2
CATCTTACGAGGCAGCATT
>EI2H1_256867_x7
AGAACTGAATTCCATAGATG
>EI2H1_256944_x1
GTTCACAGTGGTTAAGTTCTGC
>EI2H1_256939_x1
TCACATTGCCAGGGATTACCA
>EI2H1_256975_x5757
CCTGTCAGTTCTGTAGGCCACT
>EI2H1_256979_x2
GCTGCCAGCTGAAGAACTG
>EI2H1_257068_x326
TTCACAGTGGTTAAGTTCT
>EI2H1_257042_x8
TAACCAATGTGCAGACTACTGT
>EI2H1_257212_x65
CAGGCTGGTTAGATGGTTG
>EI2H1_257351_x6
CAGAGCTTAGCTGATTGGTGAAC
>EI2H1_257365_x1
TGGCTCAGTTCAGCAGGAACCGG
>EI2H1_257534_x1
TTATCAGACTGGTGTTGGCT
>EI2H1_257658_x113
TCGTGTCTTGTGTTGCAGCC
>EI2H1_257869_x1
GGACTGTCCAACCTGAGAATG
>EI2H1_257985_x3
CGGTGCAGTGCTGCATCTCTGGTC
>EI2H1_258172_x2769
TGAGGTAGTAGATTGAAT
>EI2H1_258099_x13
TCACAGTGGCTAAGTTCTG
>EI2H1_258431_x1311
GTAACGGAACCCATAATGCAGCT
>EI2H1_258505_x185
CTGAGGTAGTAGATTGAATAGTT
>EI2H1_258601_x3
CTATACAGTCTATTGCCTT
>EI2H1_258668_x6
AGGTAGTAGATTGAATAGTTGT
>EI2H1_258827_x5
TGTGCCCTTGGACTACATCGTGG
>EI2H1_258717_x2
TAAAGCTGCCAGCTGAAGAAC
>EI2H1_258784_x1
GCTTATCAGACTGGTGTTGGCT
>EI2H1_259081_x21
TTAATTAGTATAGCCTGTTTTAG
>EI2H1_259194_x2353
ATGACCTATGAATTGACAGCCAG
>EI2H1_259242_x1814
TGAGGTAGTAAGTTGTGTTGT
>EI2H1_259262_x9412
TAATACTGCCTGGTAATGATGAT
>EI2H1_259389_x33
AACATTCATTGCTGTCGG
>EI2H1_259697_x9
CCACAGGGTAGAACCACGG
>EI2H1_259799_x342
TAGGTAGTTTCATGTTGTTG
>EI2H1_259800_x1342
TGTAAACATCCTACACTCTCAGCT
>EI2H1_259982_x36
TAATACTGCCTGGTAATGATGATG
>EI2H1_260209_x16
TCAGTTATCATGGTACCGGTGC
>EI2H1_260475_x22
AACCATCGACCGTTGACTGTGC
>EI2H1_260697_x1
CCTATTCTTGGTTACTTGTTTC
>EI2H1_260952_x10
TCCAGCATCAGTGATTTTGTTGC
>EI2H1_261083_x57
AACCCGTAGATCCGAACT
>EI2H1_261135_x193
ACAGCAGGCACAGACAGGCAGA
>EI2H1_261282_x54
TAGCACCATTTGAAATCAGT
>EI2H1_261311_x24912
TCGTACCGTGAGTAATAATG
>EI2H1_261331_x1
CCGTAGATCCGATCTTGTG
>EI2H1_261407_x7
AACGCCATTATCACACTAAAT
>EI2H1_261492_x8
ATGGCACTGGTAGAATTCACTGT
>EI2H1_261570_x16
ACCACAGGGTAGAACCACGGACG
>EI2H1_261572_x30
ACCACAGGGTAGAACCACGGACC
>EI2H1_261479_x3295
AACATTCAACGCTGTCGGTGAGT
>EI2H1_261684_x2
TAGCAGCATGTAAATATTGG
>EI2H1_263681_x204
CAGTAGTCTGCACATTGGTTA
>EI2H1_263998_x2
AGATTCGATTCTAGGGGAGT
>EI2H1_264157_x3
GTAACAGCAACTCCATGTG
>EI2H1_264152_x2
AACCATCGACCGTTGACTG
>EI2H1_264328_x35
ACTATATATCAAACATATTCCT
>EI2H1_264254_x1
ACTGGCTCAGTTCAGCAGGAAC
>EI2H1_264474_x299
TCAGTAACAAGGATTCAT
>EI2H1_264524_x1
AAACCCGTAGATCCGATCTTGTG
>EI2H1_265049_x1
CTGTACAACCTCCTAGCTTT
>EI2H1_265002_x3
TGTACAGCAGGCACAGACAGGC
>EI2H1_265173_x2
AAAGTGCTGTTTGTGCAGGTAG
>EI2H1_265137_x7
GTTAACTGTACAACCTTCTAG
>EI2H1_265262_x1
CTATTTCACAACACCAGGGT
>EI2H1_265379_x1
GTTCAAGTAATCCAGGATAGGC
>EI2H1_265463_x5
AACTGGCCTACAAAGTCC
>EI2H1_265676_x11
CAGTAGTCTGCACATTGGT
>EI2H1_261963_x9
TGGCAAGATGTTGGCATAGCTG
>EI2H1_262287_x22
AAACCCGTAGATCCGATCTTGT
>EI2H1_262509_x2
GATGAAGCACTGTAGCTCGGGA
>EI2H1_262721_x380
CTGTCAGTTCTGTAGGCCACTG
>EI2H1_262728_x176
TCTTTGGTTATCTAGCTGTATG
>EI2H1_262830_x7
AACCGTTACCATTACTGAGT
>EI2H1_262996_x2197
AAGCTGCCAGCTGAAGAACTGTT
>EI2H1_263079_x25
ACCACAGGGTAGAACCACG
>EI2H1_263208_x8
CTAATACTGCCTGGTAATGATG
>EI2H1_263218_x1
ATCCCTGAGACCCTAACTTGTGA
>EI2H1_263256_x3124
TAAAGTGCTTATAGTGCAGGTAG
>EI2H1_263226_x1
TAGCTTATCAGACTGGTGTTGGCTGTA
>EI2H1_263337_x1
AGCTTAGCTGATTGGTGAACA
>EI2H1_263458_x318
TAACACTGTCTGGTAACG
>EI2H1_263527_x69
TTGTGCTTGATCTAACCATGTGGT
>EI2H1_263611_x1
CCAGTTTTCCCAGGAATCCC
>EI2H1_265683_x9
CATCGACCGTTGATTGTACC
>EI2H1_265941_x29
CTAACACTGTCTGGTAACGATG
>EI2H1_265942_x427
TGAGGTAGTAGTTTGTGCTG
>EI2H1_266023_x2
AGGTAGTCTGAACACTGGGATG
>EI2H1_266316_x14
GTGCCTGCTGTGCTGATAATC
>EI2H1_266910_x2
TACAGTGCATGTGTCTCC
>EI2H1_267092_x8
TAATCTCTGCAGGCAACTG
>EI2H1_267529_x24
AGCTGGTAAAATGGAACCAA
>EI2H1_267750_x33578
ATGACCTATGAATTGACA
>EI2H1_267761_x3
TTGCATAGTCACAAAAATGAGCA
>EI2H1_268142_x1
AGTGTTTCCTACTTTATGGAT
>EI2H1_268122_x9
GTAAACATCCTTGACTGGA
>EI2H1_268283_x4
AGTGTTTCCTACTTTATGGATG
>EI2H1_268407_x300
AGCTACATCTGGCTACTGGGTC
>EI2H1_268502_x1
TGGACGGAGAACTGATAAGGGC
>EI2H1_268590_x2
TACAGTATAGATGATGTACTAT
>EI2H1_268592_x87
CATTGCACTTGTCTCGGTCT
>EI2H1_268698_x1
GTGCAATATTGCTTATAGGGTC
>EI2H1_268687_x1
CTTTGGTTATCTAGCTGTAT
>EI2H1_268990_x112
ACAGCAGGCACAGACAGG
>EI2H1_269149_x4
AGAACTGAATTCCATAGATGG
>EI2H1_269245_x1
TAATTAGTATAGCCTGTT
>EI2H1_269351_x44
AGGACTGTCCAACCTGAGAATGC
>EI2H1_269435_x1
TTTGCAGAAACGTTTCAGATTTC
>EI2H1_269508_x235
TACAGCAGGCACAGACAGGCAG
>EI2H1_269613_x2
GCAGTCCATGGGCATATACA
>EI2H1_269656_x1
TAGCAGCATGTAAATATTGGAGT
>EI2H1_269641_x4
CACAGTGAACCGGTCTCTTT
>EI2H1_269667_x2
GGTGAGGTAGTAGGTTGTATAGT
>EI2H1_269673_x1
ATAGCTTATCAGACTGGTG
>EI2H1_269855_x112
TTTCAGTCGGATGTTTGCAGC
>EI2H1_269924_x4
ACCATCGAGTGTTGAGTGTACC
>EI2H1_270036_x278
GTAACGGAACCCATAATGCAG
>EI2H1_270065_x122
GTGAGGTAGTAGGTTGTGTGG
>EI2H1_270071_x1
TCACAGTGGTTAAGTTCTGCC
>EI2H1_270148_x11861
AACCCGTAGATCCGAACTTGT
>EI2H1_270314_x46
GAGAACTGAATTCCATAGATGGT
>EI2H1_270406_x2583
AACATTCAACGCTGTCGGTGA
>EI2H1_270479_x757
ACCCGTAGATCCGAACTTGTG
>EI2H1_270609_x123438
TGTAACAGCAACTCCATGTGGA
>EI2H1_270729_x5
TCAAGTAATCCAGGATAGGT
>EI2H1_270739_x2
TCAAGTAATCCAGGATAGGC
>EI2H1_270775_x1344197
TGAGATGAAGCACTGTAGCTC
>EI2H1_270856_x1
CTAAAGTGCTTATAGTGCAGGTAG
>EI2H1_270878_x24
CTATACAACCTACTGCCTTCC
>EI2H1_270744_x2
GCTCAGTTCAGCAGGAAC
>EI2H1_270888_x1
AATACGTCTCTACAGGAATAC
>EI2H1_270953_x1
CGTGTTCACAGCGGACCTTGAT
>EI2H1_271092_x296
TCAGTGCATTACAGAACTTTGTT
>EI2H1_271206_x3
GTGAGGTAGTAGGTTGTATA
>EI2H1_271225_x30
CAAAGTGCTTACAGTGCAGGTAGT
>EI2H1_271432_x2
TGGCAGTGTCTTAGCTGGTTG
>EI2H1_271607_x1
AAGCAGCATTGTACAGGGCTATGA
>EI2H1_271748_x2
CAGTGGTTTTACCCTATGGTAGGT
>EI2H1_271939_x38
TAATTAGTATAGCCTGTTTTAGT
>EI2H1_271943_x92
TGAGGTAGTTGGTTGTATGGTTTT
>EI2H1_272215_x15
GAAGACTAGTGATTTTGTTGTT
>EI2H1_272394_x346
AACATTCATTGCTGTCGGTGG
>EI2H1_272403_x1
AGTCTGAGATGAAGCACTGTAGCTC
>EI2H1_272520_x2
GGGGATTCCTGGAAATACTGTT
>EI2H1_272561_x1
GGAGTGTGACAATGGTGTTTG
>EI2H1_272984_x2
GTACAGCAGGCACAGACAGG
>EI2H1_273164_x9
AACGGAACCCATAATGCAGCTGT
>EI2H1_273163_x246
TCAGTGCATTACAGAACTT
>EI2H1_273257_x1069
TATGGCTTTTTATTCCTATCTGA
>EI2H1_273280_x1
CTAAGGTGCATCTAGTGCAGAT
>EI2H1_273469_x3
TGTGAGGTAGTTGGTTGTATGGT
>EI2H1_273541_x4153
TTCACAGTGGTTAAGTTCTG
>EI2H1_273538_x1
TTTGGTCCCCTTCAACCAGCTAC
>EI2H1_274269_x5
AGCTGCCAGCTGAAGAACT
>EI2H1_274334_x81
TGAGGTAGTTGTTTGTACA
>EI2H1_274703_x2
ATCTATGGGCTCAGTTCTT
>EI2H1_274813_x1
TTGTAACAGCAACTCCATGT
>EI2H1_274906_x107
TACCCTGTAGAACCGAATGTGT
>EI2H1_274945_x1
GCTGCCAGCTGAAGAACT
>EI2H1_275153_x458
TAGTGTTTCCTACTTTATGG
>EI2H1_275243_x1
AGCCACTGACTAACGCACA
>EI2H1_275435_x1
CTTGTGCTTGATCTAACCATGT
>EI2H1_275559_x221
TACAGCAGGCACAGACAGGC
>EI2H1_275610_x1
TTTTTGCGGTCTGGGCTTGCTG
>EI2H1_275598_x4389
TGTAAACATCCCCGACTGGAAGC
>EI2H1_275637_x434
TGAGGTAGTTGTTTGTACAGTTT
>EI2H1_275693_x2
CAGTAGTCTGCACATTGG
>EI2H1_275771_x2518
TGAGGTAGTAGGTTGTATAGTTT
>EI2H1_275860_x5
AACCATCGACCGTTGACTGTG
>EI2H1_275786_x4836
ACAGTAGTCTGCACATTGGTT
>EI2H1_276085_x4
AAAAGTGCTGTTTGTGCAG
>EI2H1_276528_x21
TTTGAAACGTTTTAGCCAAAA
>EI2H1_276591_x2
TCAGTGCATGACAGAACTTT
>EI2H1_276601_x9
TATTGCACTTGTCCCGGC
>EI2H1_276689_x2
ACAGTACTATGATAACTGAA
>EI2H1_276987_x1
CTATACAACTTACTGTCTTTCCC
>EI2H1_277091_x8
ACCTGGCATACAATGTAGAT
>EI2H1_277095_x2
ATAAAGCTAGATAACCGAAAGT
>EI2H1_277527_x1446
TGAGGTAGTAGTTTGTGCTGT
>EI2H1_277521_x9
ATACCCTGTAGAACCGAATTTGT
>EI2H1_277830_x232
TACAGTACTATGATAACTGAA
>EI2H1_277809_x5722
TGAGGTAGTAAGTTGTGTTGTT
>EI2H1_277853_x38
AAGCTGCCAGTTGAAGAGCTGT
>EI2H1_277852_x3701
TTCAAGTAATCCAGGATAGGC
>EI2H1_278210_x15
GGAATGTAAAGAAGTATGTAT
>EI2H1_278209_x5
CTATATATCAAACATATTCCT
>EI2H1_278313_x3
TTTTGTTCGTTCGGCTCGCGTTA
>EI2H1_278672_x9
TGAGACCCTAACTTGTGACGTT
>EI2H1_278768_x29
TTTGGCAATGGTAGAACTCACACT
>EI2H1_278819_x283
TCCATAAAGTAGAAAGCACTAC
>EI2H1_278827_x106
TACTGCATCAGGAACTGATTG
>EI2H1_278937_x1
GGTAGTAGGTTGTGTGGTTT
>EI2H1_279044_x9
AGTGCATTACAGAACTTTGT
>EI2H1_279145_x476
TTGCATAGTCACAAAAGTGATC
>EI2H1_279289_x24
TACAGCAGGCACAGACAG
>EI2H1_279332_x2
TCCCTGAGACCCTTAACC
>EI2H1_279449_x223
TTTCAGTCGGATGTTTGCAG
>EI2H1_279575_x16
TATTGCACTTGTCCCGGCC
>EI2H1_279629_x177
AATGACACGTTTTCTCCCGGAT
>EI2H1_279831_x3860
TGGAAGACTAGTGATTTTGTT
>EI2H1_280106_x45
CTTTTTGCGGTCTGGGCTTGCT
>EI2H1_280163_x342
CATAAAGTAGAAAGCACT
>EI2H1_280294_x1
GCTACATTGTCTGCTGGGTTTC
>EI2H1_280529_x1
GTAGTGTTTCCTACTTTATGGAT
>EI2H1_280636_x375
AGCCACTGACTAACGCACATTG
>EI2H1_280650_x2
TACAGTATAGATGATGTAC
>EI2H1_281029_x18770
TACAGTACTGTGATAACTGAAG
>EI2H1_281032_x1
ACAGTGAACCGGTCTCTTTT
>EI2H1_281250_x16
TAATGCTAATCGTGATAGGGGTT
>EI2H1_281242_x1
GTGACATCATATGTACGGCT
>EI2H1_281228_x1
GACGGGTATTCTTGGGTGGATA
>EI2H1_281345_x2
TAGCAGCATGTAAATATTGGA
>EI2H1_281458_x215
TTCACAGTGGCTAAGTTCTGCAT
>EI2H1_281520_x2
TGGCAAGATGTTGGCATAGC
>EI2H1_281622_x111
TGTGCAAATCTATGCAAAACTG
>EI2H1_281724_x180
CTACAGTATAGATGATGTACT
>EI2H1_281657_x1
CTTTTTGCGGTCTGGGCT
>EI2H1_281923_x5
CAGGCAGCTAAAGCAAGTC
>EI2H1_281950_x7
TAGTGCTTTCTACTTTATGGAT
>EI2H1_282000_x2
CTGTAAACATCCTTGACTGGAAG
>EI2H1_282112_x1
GTCATTTTTGTGATGTTGCA
>EI2H1_282113_x1
ACCCTGTAGATCCGAATTT
>EI2H1_282238_x10
CCCTGTAGATCCGGATTTGTG
>EI2H1_282648_x77314
TGAGGTAGTAGATTGAATAGTT
>EI2H1_282786_x2351
TTCACAGTGGCTAAGTTCTG
>EI2H1_282776_x13
TTCACAGTGGCTAAGTTCTT
>EI2H1_282970_x232
TAACGGAACCCATAATGC
>EI2H1_283031_x4
TAATGCTAATCGTGATAGGG
>EI2H1_283458_x1
AGTGTTCAGACTACCTGTT
>EI2H1_283476_x1
TAAAGTGCTTATAGTGCA
>EI2H1_283584_x12
TAGGTAGTTTCAAGTTGTTGGG
>EI2H1_283657_x71899
TGAGATGAAGCACTGTAGCT
>EI2H1_283815_x6
TTTGAAACGTTTTAGCCAA
>EI2H1_284121_x35
CTGTGCGTGTGACAGCGGCTAAC
>EI2H1_284149_x15
TGGAATGTAAGGAAGTGTGT
>EI2H1_284288_x986
TATTGCACTTGTCCCGGCCTGTA
>EI2H1_284281_x7
TGGCAAGATGTTGGCATAGCTGT
>EI2H1_284286_x29
TATTGCACTTGTCCCGGCCTGTG
>EI2H1_284395_x2149
CAAAGTGCTTACAGTGCAGGTA
>EI2H1_284562_x1
AAACGCCATTATCACACTAA
>EI2H1_284706_x1
TACTGCATCAGGAACTGATTGGAT
>EI2H1_284888_x1
TCTAATACTGCCTGGTAATGATGAT
>EI2H1_284784_x1
TGGTCCCCTTCAACCAGCTG
>EI2H1_284894_x2
AGTTTTCCCAGGAATCCCT
>EI2H1_284975_x9
TGGTCGTATGTATGACGTCAT
>EI2H1_285138_x2
GTACAGCAGGCACAGACAGGCA
>EI2H1_285131_x13
TACAGTAGTCTGCACATT
>EI2H1_285317_x1
TACAGTCTATTGCCTTCCT
>EI2H1_285478_x26
TTTAATTAGTATAGCCTGTTT
>EI2H1_285454_x1
GAGGTAGTAGTTTGTATAGT
>EI2H1_285581_x3753
GGTGCAGTGCTGCATCTCTGGT
>EI2H1_285742_x328
TTTTGCAGAAACGTTTCAGAT
>EI2H1_285743_x92
TACATCATCTATACTGTAGTGT
>EI2H1_285806_x6367
GGTGCAGTGCTGCATCTCTGGTC
>EI2H1_286106_x5
CTATACAGCCTACTGTCTTTCT
>EI2H1_286167_x4
GAGGTAGTAGGTTGTATAGT
>EI2H1_286235_x1
TCTAATACTGCCTGGTAATGATGA
>EI2H1_286349_x1
CATCTTACGAGGCAGCATTGGATT
>EI2H1_286409_x1
GTACAGCAGGCACAGACAGGCAG
>EI2H1_286451_x3
TTTGAAACGTTTTAGCCAAAAAT
>EI2H1_286544_x8
TCAGTTATCACAGTGCTGATGCT
>EI2H1_286605_x157
TGAGGTAGTAGGTTGTATAGTTTT
>EI2H1_286546_x1
GCTATTTCACAACACCAGGGT
>EI2H1_286811_x319
TCTGAGATGAAGCACTGTAGCT
>EI2H1_286883_x65
TCTTTGGTTATCTAGCTGTAT
>EI2H1_286933_x1
AAAGTGCTGTTTGTGCAGGTAGT
>EI2H1_287016_x499
TGTGCAAATCCATGCAAAACT
>EI2H1_287060_x5
TCACAGTGGCTAAGTTCAGT
>EI2H1_287103_x3
TTGCATAGTCACAAAAATGAG
>EI2H1_287142_x9
TCCAGTTTTCCCAGGAAT
>EI2H1_287107_x15
ACCTGGCATACAATGTAGATTTCT
>EI2H1_287279_x2
AGTGCAATATTGCTTATAGGGTC
>EI2H1_287417_x13
GTACAGTACTGTGATAACTGAAG
>EI2H1_287371_x1
AAACATCCTTGACTGGAAGCTG
>EI2H1_287393_x1
GGATTCCTGGAAATACTG
>EI2H1_287405_x1
TTTGGTTATCTAGCTGTATGA
>EI2H1_289748_x47
GTAAACATCCTTGACTGGAAG
>EI2H1_289797_x1
AACTATACAGTCTATTGCCTTC
>EI2H1_289872_x8
CTGTACAGCCTCCTAGCTTTCC
>EI2H1_289914_x46088
ATGACCTATGAATTGACAG
>EI2H1_290088_x11
ACCATCGACCGTTGACTGT
>EI2H1_290572_x713
TCCAGCATCAGTGATTTTGTT
>EI2H1_290664_x26
TGACCTATGAATTGACAGCCAGT
>EI2H1_290707_x1
TCCCTGAGACCCTAACTTGTGACG
>EI2H1_290713_x431
AGCCACTGACTAACGCACATT
>EI2H1_290974_x1614
TCAGTAACAAGGATTCATC
>EI2H1_291106_x147
TTAATGCTAATCGTGATAGGGGT
>EI2H1_291207_x902
ACCCTGTAGATCCGAATTTGTG
>EI2H1_291311_x3
CAGGACTGTCCAACCTGAGAATG
>EI2H1_291312_x2
GAATGTAAAGAAGTATGTAT
>EI2H1_291447_x15
AACCATCGACCGTTGACTGTAC
>EI2H1_291449_x3
TCTGAGATGAAGCACTGTA
>EI2H1_291494_x1
TTTACAGGCTATGCTAATCTA
>EI2H1_291535_x13
CACATTCATTGCTGTCGGTGGG
>EI2H1_291670_x1
AACTGGCCTACAAAGTCCCA
>EI2H1_291733_x309
TGAGGTAGTAGGTTGTGT
>EI2H1_291718_x988
TGAGAACTGAATTCCATAGATGGTG
>EI2H1_292088_x3
CATTATTACTTTTGGTACGCGCTATGCCACT
>EI2H1_292173_x16
AATACTGTCTGGTAATGCCGT
>EI2H1_292114_x3
GCTCAGTTCAGCAGGAACAGGT
>EI2H1_292148_x1
CTGGTTCAAGTAATCCAGGATAGGCT
>EI2H1_292101_x1
GCTCAGTTCAGCAGGAACAGGA
>EI2H1_292405_x3
TAACCAATGTGCAGACTACTGTA
>EI2H1_292533_x2
AGCAGCATTGTACAGGGCTTT
>EI2H1_292784_x1
GTTCAAGTAATCCAGGATAGGT
>EI2H1_292773_x1219
AGCTACATCTGGCTACTGGGTCT
>EI2H1_292985_x7
ACAGTAGTCCGCACATTGGTTA
>EI2H1_292998_x1
GAGAACTGAATTCCATAGATGGTG
>EI2H1_293093_x1
CTGTGCAAACCCATGCAAAACTG
>EI2H1_293195_x2788
TAGCAGCACGTAAATATTGGAG
>EI2H1_293262_x88
TTTGGTCCCCTTCAACCAGCT
>EI2H1_293467_x31
CACATTCATTGCTGTCGGTG
>EI2H1_293538_x1
CACTGTCTGGTAACGATGTT
>EI2H1_293592_x22
CGTTCTTCACTGGCTAGCTTTA
>EI2H1_293760_x1
AAAGTGCTTATAGTGCAGGTAGT
>EI2H1_293743_x1
TAAGGTGCATCTAGTGCAGATAGTG
>EI2H1_293983_x1
AATCTCAGGTTCGTCAGCCCAT
>EI2H1_294075_x1
TGAATTGATGATTCTGGC
>EI2H1_294145_x87
CCTGTCAGTTCTGTAGGCCACTGC
>EI2H1_294276_x1
AACGGAACCCATAATGCAGC
>EI2H1_294391_x20117
TGAGGTAGTTGTTTGTACAGTT
>EI2H1_294368_x1
TGTGCTTGATCTAACCATGTGGTT
>EI2H1_294414_x18
ATTGCTTAAGAATACGCGTAGT
>EI2H1_294514_x26
TTTTTTGCAGAAACGTTTC
>EI2H1_287512_x1
ATACTGTCTGGTAATGCCGT
>EI2H1_287490_x3
TCTGAGATGAAGCACTGTAGCTCG
>EI2H1_287500_x1
CAAGTTCGGATCTACGGGTTT
>EI2H1_288047_x3
AACAATATCCTGGTGCTGCCTGAGT
>EI2H1_288258_x1
AACACTGTCTGGTAACGA
>EI2H1_288298_x642
TGACCTATGAATTGACAGC
>EI2H1_288358_x893
TCAGTAACAAGGATTCATCCTG
>EI2H1_288379_x408
TAGCAGCACGTAAATATTGGT
>EI2H1_288468_x8323
TGAGGTAGTAGTTTGTGCTGTT
>EI2H1_288689_x274
TTCACAGTGGCTAAGTTCAG
>EI2H1_289132_x6
AGAGCTTAGCTGATTGGTGAACAG
>EI2H1_289192_x8
TGACATCATATGTACGGCTG
>EI2H1_289257_x1
ACGGAACCCATAATGCAGCT
>EI2H1_289347_x25
ACTGTGCGTGTGACAGCGGCT
>EI2H1_289529_x1
TTTAATTAGTATAGCCTGTT
>EI2H1_289649_x188
GGTGCAGTGCTGCATCTCTG
>EI2H1_297410_x19
TCCAGCATCAGTGATTTTGTTG
>EI2H1_297395_x1
GCTCAGTTCAGCAGGAACAGGG
>EI2H1_297537_x1
AAAACCATCGACCGTTGATTGT
>EI2H1_297663_x490
TTTGGCACTAGCACATTTTTGCT
>EI2H1_297722_x1
ACTCTTTCCCTGTTGCACTA
>EI2H1_297812_x29
CATTATTACTTTTGGTACG
>EI2H1_297865_x8
GTGAGGTAGTAGGTTGTATAG
>EI2H1_298010_x10
GGAATTCCTGGCAGAGTGATTT
>EI2H1_298327_x17
AACACTGTCTGGTAACGATGTT
>EI2H1_298278_x2
ATTTGAAACGTTTTAGCCAAAA
>EI2H1_298307_x298
TTTGCAGAAACGTTTCAGATT
>EI2H1_298455_x1
GTACCCTGTAGAACCGAATTT
>EI2H1_298536_x332
TTTTTTGCAGAAACGTTTCAGA
>EI2H1_298626_x1
AGAGCTTGGCTGATTGGTGAAC
>EI2H1_298660_x392
AACAGTAAGAGTTTATGTGCT
>EI2H1_298727_x2
TATGGAATGTAAAGAAGTATG
>EI2H1_294742_x15
CAGTGCATTACAGAACTTTG
>EI2H1_294962_x7
GCCTGTCAGTTCTGTAGGCC
>EI2H1_295045_x1410
TTGTGCTTGATCTAACCATGC
>EI2H1_295059_x13055
TTGTGCTTGATCTAACCATGT
>EI2H1_295634_x7
TAGTGTTTCCTACTTTAT
>EI2H1_295789_x19
TGCCTGTCTACACTTGCTGTG
>EI2H1_295763_x1
CAACTGGCCTACAAAGTCCC
>EI2H1_295901_x26
TAAGGTGCATCTAGTGCAGATAG
>EI2H1_295906_x10
ACCATCGACCGTTGACTGTGCCC
>EI2H1_295941_x1
GAGGTAGTTGGTTGTATGGT
>EI2H1_296133_x6
TGCCTGCTGTGCTGATAAT
>EI2H1_296354_x2
CTTATCAGACTGGTGTTGG
>EI2H1_296663_x48
TTAAAGGGAATTTGCGACTGTT
>EI2H1_296664_x240
AGCTACATCTGGCTACTGGG
>EI2H1_296804_x28
TGAGGTAGTAAGTTGTGT
>EI2H1_296917_x3
CTGGTTTCACATGGTGGTTTAG
>EI2H1_299053_x4
ATGGAATGTAAAGAAGTATGTA
>EI2H1_299213_x1
ACTGCATCAGGAACTGAT
>EI2H1_299540_x1
TGATATGTTTGATATATTAG
>EI2H1_299619_x505
TACAGTACTATGATAACTGA
>EI2H1_299617_x2
AGGTAGTAGGTTGTATAGTT
>EI2H1_299595_x1
TATGGCTTTCTATTCCTATGTGAT
>EI2H1_299727_x1
GGGACTTTTAGGGGCAGCT
>EI2H1_299822_x70
TCTGAGATGAAGCACTGTAG
>EI2H1_299869_x2
CAAGTAATCCAGGATAGGCTT
>EI2H1_300427_x8176
ACCCTGTAGATCCGGATTTGTG
>EI2H1_300610_x202
GAGATGAAGCACTGTAGCTC
>EI2H1_300632_x3
ACAGTACTGTGATAACTGAAGG
>EI2H1_300674_x65
TGTGCAAATCTATGCAAAACTGA
>EI2H1_300746_x4866
TTCACAGTGGCTAAGTTCTGCA
>EI2H1_300820_x3
GGAAGACTAGTGATTTTGTTG
>EI2H1_300799_x10167
TACCCTGTAGATCCGGATTTGT
>EI2H1_301020_x17
TGAGGTAGTAGGTTGTGTGGTTTC
>EI2H1_300973_x1
TATCAGACTGGTGTTGGC
>EI2H1_301030_x1
CAGCATCAGTGATTTTGTT
>EI2H1_301370_x1
AATCTCTGCAGGCAACTGT
>EI2H1_301382_x1
GTACTGTGATAACTGAAG
>EI2H1_301463_x3
GTCAGTGCATTACAGAACTTTGT
>EI2H1_301459_x1
TCAAGGTCCGCTGTGAACACG
>EI2H1_301596_x11
TTCACAGTGGCTAAGTTCTTC
>EI2H1_301690_x14185
TCAGTGCATTACAGAACTTTGT
>EI2H1_302153_x10
ACCTGGCATACAATGTAGA
>EI2H1_302535_x5
CGACAACAGTCTGTAGGC
>EI2H1_302697_x4
TGTGCCCTTGGACTACATCG
>EI2H1_302720_x1
CTGAATTGATGATTCTGGC
>EI2H1_302767_x1
GTAAACATCCTACACTCTCAGCT
>EI2H1_303086_x3
CAGGCTGGTTAGATGGTT
>EI2H1_303171_x1
GTGAAATGTTTAGGACCA
>EI2H1_308763_x5175
TGGAATGTAAAGAAGTATGTA
>EI2H1_308774_x1164
ATTCCTGGAAATACTGTTCTT
>EI2H1_308782_x49
CAGTGTTCAGACTACCTGTTC
>EI2H1_308793_x162
TAATCTCAGCTGGCAACTGTGA
>EI2H1_309106_x2
TTGAAACGTTTTAGCCAAAAAT
>EI2H1_309194_x2
TTTACAGGCTATGCTAATCT
>EI2H1_309390_x1439
TCACAGTGAACCGGTCTCTTTT
>EI2H1_309441_x104
TACCCTGTAGAACCGAATT
>EI2H3_2_x5
AGCTTATCAGACTGGTGTT
>EI2H3_494_x1
AAACATTCATTGCTGTCGG
>EI2H3_566_x123
AATCTCAGGTTCGTCAGCCCATG
>EI2H3_853_x4178
TCTACAGTGCATGTGTCTCCAGT
>EI2H3_1348_x162584
TAACACTGTCTGGTAACGATG
>EI2H3_1450_x850
CAGTGGTTTTACCCTATGGTAG
>EI2H3_1521_x24
AAGCTGCCAGTTGAAGAGC
>EI2H3_1533_x2
TGACATCATATGTACGGCTGCTA
>EI2H1_305780_x39
ACCATCGACCGTTGACTGTAC
>EI2H1_306190_x845
TAACGGAACCCATAATGCAGC
>EI2H1_306185_x2
ACCATCGACCGTTGATTGT
>EI2H1_306243_x9
TGTGCAAATCTATGCAAAACTGAT
>EI2H1_306327_x13
GTAACGGAACCCATAATG
>EI2H1_306392_x1
CACAGTGGCTAAGTTCAGT
>EI2H1_306479_x1
GAGGTAGTAGTTTGTGCTGT
>EI2H1_306635_x2
CCTGTAGATCCGAATTTGTG
>EI2H1_306777_x30
CGTTCTTCACTGGCTAGCTTT
>EI2H1_307187_x1
CAAGTAATCCAGGATAGGC
>EI2H1_307933_x4
TCCCTGAGACCCTAACTCGTGA
>EI2H1_308094_x2
GCTTATCAGACTGGTGTTG
>EI2H1_308187_x287
TAACGGAACCCATAATGCAG
>EI2H1_308507_x36
CATAAAGTAGAAAGCACTACTA
>EI2H1_308481_x1
AACTATACAGCCTACTGTCTTT
>EI2H1_308740_x19
TAAAGCTGCCAGCTGAAGAACT
>EI2H1_303288_x3
TAAACATCCCCGACTGGAAGC
>EI2H1_303710_x2
ATACTGCATCAGGAACTGA
>EI2H1_303802_x1358
TAGCAGCACGTAAATATTGG
>EI2H1_303883_x5
AACACTGTCTGGTAACGATGC
>EI2H1_303876_x33
AACACTGTCTGGTAACGATGT
>EI2H1_304072_x1
ACTCGTACCGTGAGTAATAATG
>EI2H1_304114_x3
TGACTGTAGACTGTTACTGTACT
>EI2H1_304202_x1
ATATAGGGATGGAAGCCAT
>EI2H1_304278_x12
TGAGGTAGTAAGTTGTGTTGTTG
>EI2H1_304585_x1
TACAGTACTATGATAACTGAAGATT
>EI2H1_304626_x2
TAAGCCACTGACTAACGCACATT
>EI2H1_304804_x8
ATGCAGTCCATGGGCATATACAC
>EI2H1_305133_x1
ACAGTAGTCTGCACATTG
>EI2H1_305154_x3
TTGGTCCCCTTCAACCAGCTGTAG
>EI2H1_305188_x1
CCCTGTAGAACCGAATTTG
>EI2H1_305223_x5
TAAGGCACGCGGTGAATGCC
>EI2H3_1693_x8
CTATACAACCTACTGCCTTCCCT
>EI2H3_1726_x2
GGGATTCCTGGAAATACTGTTC
>EI2H3_1760_x227
TATTGCACTTGTCCCGGCCTG
>EI2H3_1792_x1
TGTTCACAGTGGCTAAGTTC
>EI2H3_1856_x5718
TGTAAACATCCTACACTCAGCT
>EI2H3_2056_x1
GCTCAGTTCAGCAGGAACA
>EI2H3_2351_x41
TGAGGTAGTAAGTTGTGT
>EI2H3_2362_x2
CAAATACGTCTCTACAGGA
>EI2H3_2421_x11
CAAAGTGCTCACAGTGCAGGTA
>EI2H3_2708_x2
CCTGAGACCCTAACTTGTG
>EI2H3_2721_x57
CCCAGTGTTCAGACTACCTG
>EI2H3_3031_x5
ATTTGGTCCCCTTCAACCAGCTG
>EI2H3_3080_x6
AACGCCATTATCACACTAAATA
>EI2H3_3773_x2
CTCGTACCGTGAGTAATAGTGC
>EI2H3_3830_x1
ATGTGCCCTTGGACTACATCGTG
>EI2H3_3933_x568
AGTTCTTCACTGGCAAGCTTTA
>EI2H3_4606_x5
AAAGTGCTTACAGTGCAGGTAG
>EI2H3_4783_x393
GTGAGGTAGTAGGTTGTGTGGT
>EI2H3_4864_x1
AGAACTGAATTCCATAGAT
>EI2H3_4704_x3
CCTGCATTGTACACACTGTG
>EI2H3_5150_x49
GAGGTAGTTGGTTGTATGGTT
>EI2H3_5142_x2
AATACTGTCTGGTAATGCCGTC
>EI2H3_5168_x1
CTCGTACCGTGAGTAATAGT
>EI2H3_5458_x1
AGATGAAGCACTGTAGCTCG
>EI2H3_5553_x1
CGTGTCTTGTGTTGCAGCCAG
>EI2H3_5756_x3338
TTTGGTCCCCTTCAACCAGCTGT
>EI2H3_5842_x5044
CTCGTACCGTGAGTAATAATG
>EI2H3_5772_x2
AAAGTGCTTATAGTGCAGGTA
>EI2H3_5775_x1
TATTGCACTCGTCCCGGCCT
>EI2H3_5925_x182
TCCAGTTTTCCCAGGAATCCC
>EI2H3_5895_x7
AGTTCTTCACTGGCAAGCTTTAT
>EI2H3_5955_x344
TATGGCTTTCTATTCCTATGTG
>EI2H3_7308_x4
ACCCTGTAGAACCGAATGTGTG
>EI2H3_7541_x280451
TGTAACAGCAACTCCATGTGG
>EI2H3_7700_x3
TACAGTACTGTGATAACTGAAGGA
>EI2H3_7742_x1
TAAAGCTAGATAACCGAAAGTAA
>EI2H3_7890_x4
TACCCTGTAGATCCGGAT
>EI2H3_8007_x74
TACCCTGTAGAACCGAATGTGTG
>EI2H3_8034_x42
ATCACATTGCCAGGGATTACCAC
>EI2H3_8059_x3
CTTTGGTTATCTAGCTGTATG
>EI2H3_8194_x10
TATGTGCCCTTGGACTACATTGT
>EI2H3_8115_x2
TAATCTCTGCAGGCAACT
>EI2H3_8342_x236
TGAGGTAGTAGTTTGTATAGTTT
>EI2H3_8609_x23
ACCTGGCATACAATGTAGATTTC
>EI2H3_8744_x14
TTGTAACAGCAACTCCATGTGG
>EI2H3_8787_x52
TTTAATTAGTATAGCCTGTTTT
>EI2H3_9069_x653
TAGCAGCACGTAAATATTGGAGT
>EI2H3_9120_x1
GTGCAGTGCTGCATCTCTG
>EI2H3_6084_x353
ACCCTGTAGATCCGGATTTG
>EI2H3_6136_x3
TAGGTAGTTTCAAGTTGTT
>EI2H3_6286_x1
CAATCTCAGGTTCGTCAGCCCATG
>EI2H3_6226_x1
AACCCGTAGATCCGAACTTGTGGT
>EI2H3_6335_x19
TATGTGCCCTTGGACTACATT
>EI2H3_6328_x192
TATGTGCCCTTGGACTACATC
>EI2H3_6338_x23
ATAGCTTATCAGACTGGTGTT
>EI2H3_6434_x2103
GTACAGTACTGTGATAACTGA
>EI2H3_6388_x3
TGCATAGTCACAAAAATGAGC
>EI2H3_6618_x284
AATGACACGTTTTCTCCCGGA
>EI2H3_6751_x2
CTGTACAACCTTCTAGCTTTCCT
>EI2H3_6955_x1
AAACGCCATTATCACACTAAA
>EI2H3_7148_x1583
AAACCGTTACCATTACTGAGTT
>EI2H3_7162_x519
TCGTGTCTTGTGTTGCAGCCAGT
>EI2H3_7268_x2
TTTTGCAGAAACGTTTCA
>EI2H3_7220_x1
GGTAGTAGGTTGTATAGTT
>EI2H3_9483_x4
AAATACGTCTCTACAGGAATA
>EI2H3_9768_x67262
TAGCTTATCAGACTGGTGTTGG
>EI2H3_9909_x4
TGGCTCAGTTCAGCAGGAACAGGT
>EI2H3_9767_x2
GTGTCAGTTTGTCAAATACC
>EI2H3_10437_x2768
TATGTGCCCTTGGACTACATCGT
>EI2H3_10468_x2
TAATCTCAGCTGGCAACTGTGAG
>EI2H3_10534_x13
GTCAGTGCATTACAGAACTTTG
>EI2H3_10591_x2
TGCAAATCTATGCAAAACTGA
>EI2H3_10559_x8
CTGGTTTCACATGGTGGTTTAGA
>EI2H3_10675_x4
TGGAATGTAAGGAAGTGTGTGGT
>EI2H3_10687_x1
TGGAATGTAAGGAAGTGTGTGGC
>EI2H3_10795_x12
TATGTGCCCTTGGACTACATCGTG
>EI2H3_10792_x1
CTAACACTGTCTGGTAACGAT
>EI2H3_10918_x1448
CATTGCACTTGTCTCGGTCTG
>EI2H3_10978_x4
GTGCCTGCTGTGCTGATAATCAG
>EI2H3_10950_x2
TGGTCGTATGTATGACGTCATTT
>EI2H3_13492_x5
TGATATGTTTGATATTCGGT
>EI2H3_13560_x1
GTAAACATCCTTGACTGGAAGCTG
>EI2H3_13671_x4503
TGGCTCAGTTCAGCAGGAAC
>EI2H3_13833_x66
AACATTCAACGCTGTCGGTGAGTT
>EI2H3_13877_x1
GGAATTCCTGGCAGAGTGA
>EI2H3_14040_x5
ACAGTACTGTGATAACTGAAG
>EI2H3_14231_x1
TTAATTAGTATAGCCTGT
>EI2H3_14489_x3735
TGTAAACATCCTTGACTGGAAGCT
>EI2H3_14468_x2
TGTGCAAATCCATGCAAAA
>EI2H3_14451_x6
TTATTGCTTAAGAATACGCG
>EI2H3_14788_x34
AGCTGCCAGCTGAAGAACTGTT
>EI2H3_14762_x5
CAGGCAGCTAAAGCAAGT
>EI2H3_14764_x122
TGATATGTTTGATATATTAGGTTG
>EI2H3_14767_x61
TCCTTCATTCCACCGGAGTCTG
>EI2H3_14821_x513
ACCACAGGGTAGAACCACGG
>EI2H3_14905_x2
ACAGCAACTCCATGTGGA
>EI2H3_11063_x25
GTGAGGTAGTAGGTTGTAT
>EI2H3_11201_x13
CAGCATTGTACAGGGCTATGA
>EI2H3_11125_x2
GTGTCTTGTGTTGCAGCCAGT
>EI2H3_11242_x1
ATAGCTTATCAGACTGGTGTTGGCT
>EI2H3_11385_x32
CAGTGCAATATTAAAAGGGC
>EI2H3_11521_x83
TGACCTATGAATTGACAG
>EI2H3_11619_x184
AACATTCAACGCTGTCGGT
>EI2H3_11943_x2
GCAGCATTGTACAGGGCTATGA
>EI2H3_12278_x226
CTGAGAACTGAATTCCATAGATG
>EI2H3_12735_x2
ACAGTGAACCGGTCTCTTT
>EI2H3_13134_x12
AACCATCGACCGTTGACTGTACC
>EI2H3_13135_x563
TGAGGTAGTAGGTTGTATGGT
>EI2H3_13156_x2
CACAGTGGTTAAGTTCTGC
>EI2H3_13173_x1
ACAGTACTATGATAACTGAAGATT
>EI2H3_13255_x1
CTGTAAACATCCTTGACTGGAAGCT
>EI2H3_13314_x1
ACCATGGCTGTAGACTGTTACC
>EI2H3_14980_x10
AATCACATTGCCAGGGATTACC
>EI2H3_15146_x7
TGTGCGTGTGACAGCGGCT
>EI2H3_15216_x17854
TACCCTGTAGAACCGAATTTGT
>EI2H3_15992_x87
GGATTCCTGGAAATACTGTT
>EI2H3_16154_x11
ATGGCACTGGTAGAATTCACT
>EI2H3_16236_x212
ACCGTGGCTTTAGATTGTTACT
>EI2H3_16215_x1996
TACCACAGGGTAGAACCACGG
>EI2H3_16308_x2
ACGTTAGCTCTGGTGGTGATG
>EI2H3_16585_x53
AGCTGGTAAAATGGAACCAAATC
>EI2H3_16758_x58
TGGCTCAGTTCAGCAGGAACAGG
>EI2H3_16913_x6
GAGATGAAGCACTGTAGCTCG
>EI2H3_17012_x1
TGGAAGACTAGTGATTTTGTTGTTGTT
>EI2H3_17693_x4
TAGGTAGTTTTATGTTGTTGG
>EI2H3_17694_x2
TGGACGTTAGCTCTGGTGGTGAT
>EI2H3_17798_x7
TAAAGCTAGATAACCGAAAGT
>EI2H3_18131_x199
CTGTGCGTGTGACAGCGGC
>EI2H3_18180_x3281
TGAGGTAGTAGATTGAATAG
>EI2H3_18293_x25
GTACCCTGTAGAACCGAATTTGT
>EI2H3_18328_x135
ACTCTTTCCCTGTTGCACTACT
>EI2H3_18336_x1
CTCACTGATCAATGAATGCA
>EI2H3_18439_x2
GCTTATCAGACTGGTGTTGGC
>EI2H3_18516_x20
CAGTGTTCAGACTACCTGTT
>EI2H3_18726_x2
TAAACATCCCCGACTGGAAG
>EI2H3_19000_x3
GAGGTAGTTGTTTGTACAGTT
>EI2H3_18882_x23
GCTACATCTGGCTACTGGGTCT
>EI2H3_19132_x494
ACAGTAGTCTGCACATTGGT
>EI2H3_19267_x402
TGCCTGTCTACACTTGCTGT
>EI2H3_19323_x2
CGTAGATCCGAACTTGTG
>EI2H3_19618_x1
ACCTTGGCTCTAGACTGCTTACTGC
>EI2H3_19902_x827
TGGAAGACTAGTGATTTTGT
>EI2H3_19816_x1
CATTGCACTTGTCTCGGTCTGACA
>EI2H3_20034_x2
CAAGCTCGTGTCTATAGGTATG
>EI2H3_20131_x1782
TGAGGTAGTAGTTTGTAT
>EI2H3_20357_x5221
TGGAAGACTAGTGATTTTGTTGTT
>EI2H3_20265_x1
GTTAACTGTACAACCTTCTA
>EI2H3_20359_x439
TACTGCATCAGGAACTGAT
>EI2H3_20492_x25
ATTGCACTTGTCCCGGCCTGT
>EI2H3_20600_x11
GTGCCTGCTGTGCTGATAATCAGT
>EI2H3_20862_x13
TATAGGGATGGAAGCCATGC
>EI2H3_20853_x1
TACTGTAAACATCCTTGACTGG
>EI2H3_20926_x6
CTGTACAACCTTCTAGCTTTC
>EI2H3_21070_x4
GTACAGCAGGCACAGACAGGC
>EI2H3_21316_x12
ACACTGTCTGGTAACGATGTT
>EI2H3_21404_x12
TGTCAGTTCTGTAGGCCAC
>EI2H3_21473_x2
TCAGTGCATGACAGAACTTTGG
>EI2H3_21510_x88
TAGTGCAATATTGCTTATAGGG
>EI2H3_21516_x42
TCACATTGCCAGGGATTTCCACT
>EI2H3_21765_x732
TACAGTACTGTGATAACTG
>EI2H3_21644_x1
CGTGTTCACAGCGGACCTTGA
>EI2H3_21842_x9
CAGGTGAGGTCCTTGGGAACA
>EI2H3_21893_x528
TAAAGTGCTTATAGTGCAGGTA
>EI2H3_21961_x1761
AGCTACATTGTCTGCTGGGTTT
>EI2H3_21889_x4
ATGAGGTAGTAGTTTGTATAGT
>EI2H3_21989_x28
TTTTGCAGAAACGTTTCAG
>EI2H3_21958_x1
TTTGGCAATGGTAGAACTCA
>EI2H3_22225_x8110
TGAGGTAGTTGTTTGTACAGT
>EI2H3_22376_x170
TTAATTAGTATAGCCTGTTTTA
>EI2H3_22493_x8
GACAACAGTCTGTAGGCTGT
>EI2H3_22569_x3
TGTACCATGCTGGTAGCCAGTA
>EI2H3_22573_x69
AGAGCTTAGCTGATTGGTGAACA
>EI2H3_22711_x8794
TGAGGTAGTAGGTTGTGTGGTT
>EI2H3_22953_x277
GTGAGGTAGTAGGTTGTATAGT
>EI2H3_23004_x4
TAACAGTCTACAGCCATGGTC
>EI2H3_23044_x4
CAACAGTCTGTAGGCTGTCTG
>EI2H3_23263_x9
TGGCAGTGTCTTAGCTGGTTGTT
>EI2H3_23389_x392
TCCCTGAGACCCTTAACCTGT
>EI2H3_23642_x3
AGCCTCTTTACGGTGCTGCCT
>EI2H3_23767_x66
TTCACAGTGGCTAAGTTCAGTG
>EI2H3_24033_x5
TATGGCTTTCTATTCCTATG
>EI2H3_24131_x3
CTATACAGTCTACTGTCTTTC
>EI2H3_24295_x1
AAGTTCTGTGATACACTCCGA
>EI2H3_24244_x1
TCCCTGAGACCCTTAACCTGTGAT
>EI2H3_24345_x14
AAGTTCTGTGATACACTCAGACT
>EI2H3_24396_x54
TTCAAGTAATCCAGGATAGGTTA
>EI2H3_24533_x6
TGCATAGTCACAAAAGTGATC
>EI2H3_24532_x6
AACGCCATTATCACACTAAAT
>EI2H3_24571_x4
GGCTGCAACACAGGACATGGG
>EI2H3_24830_x1
TCCTCATTGTGCATGCTGTGTGT
>EI2H3_24880_x16
AATACTGTCTGGTAATGCCG
>EI2H3_24999_x1
TACCCTGTAGATCCGAATT
>EI2H3_25191_x4
TGCCTGCTGTGCTGATAA
>EI2H3_25637_x15
ACCACAGGGTAGAACCACGGACG
>EI2H3_25623_x4
AGGTAGTAGGTTGTGTGGTT
>EI2H3_25873_x1
AGGTAGTAGATTGTATAGTT
>EI2H3_26000_x22
CTGTCAGTTCTGTAGGCCA
>EI2H3_26057_x1086
TACCCTGTAGATCCGGATTTG
>EI2H3_26148_x1
TGTGCAAATCTATGCAAAACTGATGG
>EI2H3_26131_x1
GGTGAGGTAGTAGGTTGTATA
>EI2H3_26284_x25
AGAGCTTAGCTGATTGGTGAA
>EI2H3_26466_x2
ATGCAGTCCATGGGCATATACA
>EI2H3_26585_x11
ATGGCACTGGTAGAATTCACTG
>EI2H3_27157_x2
CAGTGCAATATTAAAAGG
>EI2H3_27175_x498
TGGCTCAGTTCAGCAGGAACCG
>EI2H3_27163_x1
TTTTTGCGGTCTGGGCTTGCTGTT
>EI2H3_27260_x3
GATAGCTTATCAGACTGGTGT
>EI2H3_27265_x27
TGAAATGTTTAGGACCACTTG
>EI2H3_27301_x1
TGTGCGTGTGACAGCGGC
>EI2H3_27306_x2
TAGCAGCACGTAAATATTGGAGTC
>EI2H3_27399_x13
CAGTGCATTACAGAACTTTGT
>EI2H3_27508_x4
GTACCCTGTAGAACCGAATTTGTG
>EI2H3_27811_x2
TGTGAGGTAGTTGGTTGTATGGTT
>EI2H3_27902_x5
AATCACATTGCCAGGGATTTCC
>EI2H3_28228_x13
TCTCCCAATCCTTGTACCAGTG
>EI2H3_28659_x61
AAAAGTGCTGTTTGTGCAGG
>EI2H3_28680_x25
CCCTGAGACCCTTAACCTGTGA
>EI2H3_28707_x1
CCCGTAGATCCGATCTTGTGA
>EI2H3_28850_x1
GTGCCTGCTGTGCTGATAAT
>EI2H3_29010_x17
GCCTGTCAGTTCTGTAGGCCACT
>EI2H3_29453_x155
TCAGTAACAAGGATTCATCCTGTT
>EI2H3_29696_x1
CTGCAACACAGGACATGGGA
>EI2H3_29772_x7
TGAGACCCTAACTTGTGACGT
>EI2H3_29844_x57
TTCACAGTGGCTAAGTTCA
>EI2H3_29791_x6
AGTGCAATATTAAAAGGGCATT
>EI2H3_29846_x118
TTCACAGTGGCTAAGTTCC
>EI2H3_29832_x1031
TTCACAGTGGCTAAGTTCT
>EI2H3_30058_x108
CTGAGGTAGTAGATTGAATAG
>EI2H3_29974_x2
ACACTGTCTGGTAACGATGTTT
>EI2H3_30185_x4
TAACAGTCTACAGTCATGGCT
>EI2H3_30272_x3
TCACATTGCCAGGGATTTCCAC
>EI2H3_30274_x8
TCACATTGCCAGGGATTTCCAA
>EI2H3_30389_x3
AAGTTCTGTGATACACTCC
>EI2H3_30391_x1
AAGTTCTGTGATACACTCA
>EI2H3_30493_x581
ATGACCTATGAATTGACAGCCAGT
>EI2H3_30556_x321755
ATGACCTATGAATTGACAGCC
>EI2H3_30573_x1
CAGCAGGCACAGACAGGC
>EI2H3_30626_x1413
TGTAAACATCCTTGACTGGAA
>EI2H3_30759_x1
GTTGAGGCGAGTTGAAGACTT
>EI2H3_31050_x1
GCACAGCAAGTGTAGACAGGCA
>EI2H3_31055_x3
TATTGCACTTGTCCCGGCCTGTAAA
>EI2H3_31097_x6
GCTTATCAGACTGGTGTTGG
>EI2H3_31591_x7
TAGCACCATTTGAAATCAG
>EI2H3_31885_x22
TTTTGCAGAAACGTTTCAGATTT
>EI2H3_31865_x66
CTGAGAACTGAATTCCATAGATGG
>EI2H3_32022_x8
TATTGCTTAAGAATACGCGTAGT
>EI2H3_32095_x30
CAGTGCAATAATGAAAGGGC
>EI2H3_32200_x1
TTACAGGCTATGCTAATCTA
>EI2H3_32339_x111
TGGAATGTAAAGAAGTATG
>EI2H3_32335_x1
TTCACAGTGGCTAAGTTCTTCA
>EI2H3_32343_x2
AGGGACTTTTAGGGGCAGCTGTG
>EI2H3_32574_x5258
GTCCAGTTTTCCCAGGAATCCC
>EI2H3_32709_x98
AGCTACATCTGGCTACTGG
>EI2H3_33065_x1
TGTAAACATTCCCGACTGG
>EI2H3_33334_x2
GAAGCCCTTACCCCAAAAAGTA
>EI2H3_33535_x4
TGGCAAGATGTTGGCATAG
>EI2H3_33523_x2
TAGGTAGTTTCAAGTTGT
>EI2H3_33492_x1
AAGTGCTGTTTGTGCAGGT
>EI2H3_33791_x4802
TCACAGTGAACCGGTCTCTTT
>EI2H3_33857_x1
AATACTGCCTGGTAATGATGC
>EI2H3_33968_x24
ACATTCAACGCTGTCGGTGAGT
>EI2H3_34208_x6
TATAGGGATGGAAGCCATG
>EI2H3_34529_x17
TCACAGTGGTTAAGTTCTGC
>EI2H3_34561_x2
GGCTTGTTTTAAGTTGCCTGCGA
>EI2H3_34966_x1
GCAGTGCTGCATCTCTGG
>EI2H3_35058_x2368
AAGCTGCCAGCTGAAGAACTGTT
>EI2H3_35358_x4358
AACCCGTAGATCCGAACTTG
>EI2H3_35298_x1
TTGTTCACAGTGGCTAAGTTCT
>EI2H3_35482_x2
GTAACGGAACCCATAATGCAGCTG
>EI2H3_35484_x1
GACGTTAGCTCTGGTGGTGA
>EI2H3_35505_x1
AATGCTAATCGTGATAGGGGTT
>EI2H3_35981_x4612
TGAGATGAAGCACTGTAGC
>EI2H3_36006_x71
TTGTTCGTTCGGCTCGCGTTA
>EI2H3_36114_x221
ATCACATTGCCAGGGATTTCCACT
>EI2H3_36141_x7065
TGAGGTAGTTGTTTGTAC
>EI2H3_36222_x1
AAGCTGCCAGTTGAAGAG
>EI2H3_36321_x1
GCAGCATTGTACAGGGCTATG
>EI2H3_36357_x1
CAGGCAGCTAAAGCAAGTCTGG
>EI2H3_36431_x2
CTGTACAGCCTCCTAGCTTTC
>EI2H3_36534_x527
TGAGAACTGAATTCCATA
>EI2H3_36562_x2
CCAGTTTTCCCAGGAATCC
>EI2H3_36621_x517
TGAGGTAGTAGATTGTATAG
>EI2H3_37024_x46
GCTAGTTTTGCATAGTTGCACT
>EI2H3_37180_x1
TGTACAACCTTCTAGCTTTCCTT
>EI2H3_37251_x60
TATGGCACTGGTAGAATTCACTG
>EI2H3_37646_x2
ATTCCTGGAAATACTGTTCTTGG
>EI2H3_37827_x1
CTGTCTACACTTGCTGTGCA
>EI2H3_37944_x2
TAAGGTGCATCTAGTGCAGATAGT
>EI2H3_37979_x77
CTATACAGTCTATTGCCTTCCC
>EI2H3_37992_x658
CTATACAGTCTATTGCCTTCCT
>EI2H3_38321_x2
GCTGCCAGCTGAAGAACTGTTG
>EI2H3_38422_x3
AAGTAATCCAGGATAGGCT
>EI2H3_38569_x40
TTGTGCTTGATCTAACCATGTGGT
>EI2H3_38853_x10053
AAACCGTTACCATTACTGAGT
>EI2H3_38917_x313
[truncated: 1,804,622 more chars]
