# Supplementary material for: Integrated Analysis of circRNA-miRNA-mRNA Regulatory Networks in the Intestine of Sebastes schlegelii Following Edwardsiella tarda Challenge
Source: Front Immunol. 2021 Jan 20;11:618687. doi: 10.3389/fimmu.2020.618687 (PMC7857051; doi:10.3389/fimmu.2020.618687)
Supplement: Supplementary file 10 [file Table_6.xlsx]

## Sheet: Sheet1
Table S6 miRNA and their target genes
miRNA	Mrna
novel_277	evm.model.Chr1.1000
novel_101	evm.model.Chr1.1004
ccr-miR-128	evm.model.Chr1.1010
dre-miR-128-3p	evm.model.Chr1.1010
dre-miR-125c-5p	evm.model.Chr1.1026
dre-miR-125b-5p	evm.model.Chr1.1026
novel_10	evm.model.Chr1.1027.2
dre-miR-125a	evm.model.Chr1.1032
dre-miR-212-5p	evm.model.Chr1.1032
dre-miR-210-5p	evm.model.Chr1.1036
dre-miR-221-5p	evm.model.Chr1.1046
novel_277	evm.model.Chr1.1048
dre-miR-125a	evm.model.Chr1.1055
novel_10	evm.model.Chr1.1161
dre-miR-23b-5p	evm.model.Chr1.1172
dre-miR-212-5p	evm.model.Chr1.1185
dre-miR-23b-5p	evm.model.Chr1.119
dre-miR-221-5p	evm.model.Chr1.1191
dre-miR-212-5p	evm.model.Chr1.1193_evm.model.Chr1.1194
novel_101	evm.model.Chr1.1195
dre-miR-24	evm.model.Chr1.12
dre-miR-24	evm.model.Chr1.1250
dre-miR-99	evm.model.Chr1.1258
ccr-miR-99	evm.model.Chr1.1258
dre-miR-23b-5p	evm.model.Chr1.1268
novel_102	evm.model.Chr1.1279
dre-miR-24	evm.model.Chr1.1283
dre-miR-24b-3p	evm.model.Chr1.1289
novel_10	evm.model.Chr1.1289
novel_277	evm.model.Chr1.1290.1
novel_101	evm.model.Chr1.1290.1
novel_277	evm.model.Chr1.1296
dre-miR-455-3p	evm.model.Chr1.1298
dre-miR-125a	evm.model.Chr1.1301
dre-miR-125c-5p	evm.model.Chr1.1302
dre-miR-125b-5p	evm.model.Chr1.1302
dre-miR-129-5p	evm.model.Chr1.1320
ccr-miR-129	evm.model.Chr1.1320
dre-let-7d-5p	evm.model.Chr1.1323
dre-let-7c-5p	evm.model.Chr1.1323
dre-miR-218a	evm.model.Chr1.1327
dre-miR-129-5p	evm.model.Chr1.1341
ccr-miR-129	evm.model.Chr1.1341
novel_10	evm.model.Chr1.1341
novel_186	evm.model.Chr1.1347.2
novel_911	evm.model.Chr1.1353
dre-miR-23b-5p	evm.model.Chr1.1373
dre-miR-24b-3p	evm.model.Chr1.1388
dre-miR-24	evm.model.Chr1.1388
novel_277	evm.model.Chr1.1391
novel_277	evm.model.Chr1.1395
novel_277	evm.model.Chr1.140
dre-miR-145-5p	evm.model.Chr1.1412
novel_277	evm.model.Chr1.142
novel_145	evm.model.Chr1.1431
novel_10	evm.model.Chr1.1432
dre-miR-24b-3p	evm.model.Chr1.1445
dre-miR-24	evm.model.Chr1.1445
dre-miR-23b-5p	evm.model.Chr1.1460
dre-miR-23b-5p	evm.model.Chr1.1471
dre-miR-129-5p	evm.model.Chr1.1476
dre-miR-24b-3p	evm.model.Chr1.1481
dre-let-7d-5p	evm.model.Chr1.15
novel_10	evm.model.Chr1.1501
dre-miR-145-5p	evm.model.Chr1.1515
dre-let-7d-5p	evm.model.Chr1.1529
dre-miR-210-5p	evm.model.Chr1.1532
dre-miR-24b-3p	evm.model.Chr1.1543
dre-miR-24	evm.model.Chr1.1543
dre-miR-29a	evm.model.Chr1.1565
novel_145	evm.model.Chr1.1565
novel_101	evm.model.Chr1.1577
dre-let-7c-5p	evm.model.Chr1.1587
dre-miR-23b-5p	evm.model.Chr1.1593
ccr-miR-128	evm.model.Chr1.1595
dre-miR-128-3p	evm.model.Chr1.1595
novel_10	evm.model.Chr1.1595
novel_101	evm.model.Chr1.1604
dre-miR-24b-3p	evm.model.Chr1.1605
dre-let-7d-5p	evm.model.Chr1.1606
novel_145	evm.model.Chr1.1606
dre-miR-129-5p	evm.model.Chr1.1613
ccr-miR-129	evm.model.Chr1.1613
dre-let-7c-5p	evm.model.Chr1.1615
novel_277	evm.model.Chr1.1620
novel_101	evm.model.Chr1.1620
novel_530	evm.model.Chr1.163
dre-miR-24	evm.model.Chr1.1642
novel_102	evm.model.Chr1.1656
novel_277	evm.model.Chr1.1657
ccr-miR-128	evm.model.Chr1.1664
dre-miR-128-3p	evm.model.Chr1.1664
dre-miR-29b	evm.model.Chr1.1670
dre-miR-150	evm.model.Chr1.1672
dre-miR-125a	evm.model.Chr1.1698
dre-miR-196a-5p	evm.model.Chr1.1703
dre-miR-24b-3p	evm.model.Chr1.1706
dre-miR-24	evm.model.Chr1.1706
dre-miR-145-5p	evm.model.Chr1.1729
dre-miR-24b-3p	evm.model.Chr1.1733
dre-miR-24	evm.model.Chr1.1733
dre-miR-145-5p	evm.model.Chr1.1741.1
novel_277	evm.model.Chr1.1747
dre-miR-23b-5p	evm.model.Chr1.1756
novel_277	evm.model.Chr1.1763
ccr-miR-23a	evm.model.Chr1.1769
dre-miR-181a-5-3p	evm.model.Chr1.1769
dre-miR-23a-3p	evm.model.Chr1.1769
novel_277	evm.model.Chr1.1770
dre-miR-23b-5p	evm.model.Chr1.1792.1
novel_38	evm.model.Chr1.1800_evm.model.Chr1.1802
novel_605	evm.model.Chr1.1809
dre-miR-23b-5p	evm.model.Chr1.1810
dre-miR-23b-5p	evm.model.Chr1.1816
novel_605	evm.model.Chr1.1824
dre-miR-210-5p	evm.model.Chr1.183
dre-miR-122	evm.model.Chr1.1839
ccr-miR-122	evm.model.Chr1.1839
dre-miR-122	evm.model.Chr1.1839
novel_277	evm.model.Chr1.184.1
novel_10	evm.model.Chr1.1844
novel_10	evm.model.Chr1.1857
dre-miR-221-5p	evm.model.Chr1.1860
dre-miR-199-5p	evm.model.Chr1.1860
dre-miR-145-5p	evm.model.Chr1.1870
dre-miR-23b-5p	evm.model.Chr1.1873
dre-miR-23b-5p	evm.model.Chr1.1876
dre-let-7c-5p	evm.model.Chr1.1880
dre-miR-19b-5p	evm.model.Chr1.1882
dre-miR-212-5p	evm.model.Chr1.1886
dre-miR-24b-3p	evm.model.Chr1.1890
dre-miR-24	evm.model.Chr1.1890
dre-miR-455-3p	evm.model.Chr1.1898
dre-miR-23b-5p	evm.model.Chr1.1898
dre-let-7d-5p	evm.model.Chr1.190
dre-let-7c-5p	evm.model.Chr1.190
novel_145	evm.model.Chr1.190
dre-miR-29b	evm.model.Chr1.1902
novel_277	evm.model.Chr1.1906
dre-miR-199-5p	evm.model.Chr1.1907
novel_10	evm.model.Chr1.1907
dre-miR-221-5p	evm.model.Chr1.1911
novel_10	evm.model.Chr1.1911
dre-miR-23b-5p	evm.model.Chr1.1917
dre-miR-125c-5p	evm.model.Chr1.1927
novel_145	evm.model.Chr1.1935
dre-miR-122	evm.model.Chr1.1942.1
ccr-miR-122	evm.model.Chr1.1942.1
dre-miR-122	evm.model.Chr1.1942.1
novel_38	evm.model.Chr1.1945
novel_49	evm.model.Chr1.1950
dre-miR-10a-5p	evm.model.Chr1.1950
dre-miR-129-5p	evm.model.Chr1.1957
novel_38	evm.model.Chr1.1967
novel_277	evm.model.Chr1.1971.2
novel_10	evm.model.Chr1.1979
dre-miR-128-3p	evm.model.Chr1.1980
novel_277	evm.model.Chr1.1990
dre-miR-125a	evm.model.Chr1.1998
novel_663	evm.model.Chr1.2005
novel_38	evm.model.Chr1.2009
dre-miR-24b-3p	evm.model.Chr1.2025
dre-miR-24	evm.model.Chr1.2025
dre-miR-122	evm.model.Chr1.2033
dre-miR-122	evm.model.Chr1.2033
dre-miR-24	evm.model.Chr1.2041
dre-miR-23b-5p	evm.model.Chr1.2047
dre-miR-129-1-3p	evm.model.Chr1.2049
dre-miR-145-5p	evm.model.Chr1.2051
novel_10	evm.model.Chr1.2056
novel_145	evm.model.Chr1.2070
dre-miR-196a-5p	evm.model.Chr1.2070
dre-miR-23b-5p	evm.model.Chr1.2072
dre-miR-129-5p	evm.model.Chr1.2078.1
dre-miR-24b-3p	evm.model.Chr1.2079
dre-miR-23b-5p	evm.model.Chr1.2104
dre-miR-24	evm.model.Chr1.2106
dre-miR-145-5p	evm.model.Chr1.2106
dre-miR-455-3p	evm.model.Chr1.2111
novel_530	evm.model.Chr1.2112
dre-miR-7a	evm.model.Chr1.2125
novel_60	evm.model.Chr1.2125
dre-miR-23b-5p	evm.model.Chr1.2140
novel_911	evm.model.Chr1.2156
dre-miR-23b-5p	evm.model.Chr1.2165.2
dre-miR-455-3p	evm.model.Chr1.2180
dre-miR-145-5p	evm.model.Chr1.2181
dre-miR-212-5p	evm.model.Chr1.2186
novel_277	evm.model.Chr1.2196
dre-miR-23b-5p	evm.model.Chr1.22
novel_277	evm.model.Chr1.2213
dre-miR-145-5p	evm.model.Chr1.2214
dre-miR-29a	evm.model.Chr1.2215
novel_277	evm.model.Chr1.2216
novel_10	evm.model.Chr1.2231
dre-miR-125a	evm.model.Chr1.2260
dre-miR-125c-5p	evm.model.Chr1.2260
dre-miR-125b-5p	evm.model.Chr1.2260
novel_277	evm.model.Chr1.2266
novel_145	evm.model.Chr1.2280
dre-miR-129-5p	evm.model.Chr1.2296
dre-miR-145-5p	evm.model.Chr1.2332
ccr-miR-128	evm.model.Chr1.2337
dre-miR-128-3p	evm.model.Chr1.2337
novel_145	evm.model.Chr1.2339
novel_38	evm.model.Chr1.2351
novel_277	evm.model.Chr1.2361
novel_277	evm.model.Chr1.2367
novel_911	evm.model.Chr1.2372
dre-miR-19b-5p	evm.model.Chr1.2374
novel_10	evm.model.Chr1.2376
dre-let-7d-5p	evm.model.Chr1.2377
novel_277	evm.model.Chr1.240_evm.model.Chr1.241
dre-miR-221-5p	evm.model.Chr1.2405
dre-miR-221-5p	evm.model.Chr1.2412
novel_101	evm.model.Chr1.2414
ccr-miR-128	evm.model.Chr1.2415
dre-miR-128-3p	evm.model.Chr1.2415
dre-miR-24b-3p	evm.model.Chr1.2421
dre-miR-221-5p	evm.model.Chr1.2426.1
dre-miR-24b-3p	evm.model.Chr1.2436
dre-miR-24	evm.model.Chr1.2436
dre-miR-23b-5p	evm.model.Chr1.2440
dre-miR-23b-5p	evm.model.Chr1.2451
dre-miR-129-5p	evm.model.Chr1.2467
ccr-miR-129	evm.model.Chr1.2467
novel_145	evm.model.Chr1.249
novel_277	evm.model.Chr1.2499
novel_277	evm.model.Chr1.25
novel_277	evm.model.Chr1.251
dre-miR-145-5p	evm.model.Chr1.2514
novel_145	evm.model.Chr1.252
dre-miR-196a-5p	evm.model.Chr1.252
novel_145	evm.model.Chr1.2525
dre-miR-145-5p	evm.model.Chr1.2537.4
dre-miR-212-5p	evm.model.Chr1.2553
dre-miR-10c-5p	evm.model.Chr1.2568
dre-miR-455-3p	evm.model.Chr1.2575
dre-miR-181a-5-3p	evm.model.Chr1.2585
dre-miR-210-5p	evm.model.Chr1.2592
novel_530	evm.model.Chr1.2601
novel_277	evm.model.Chr1.2618
novel_605	evm.model.Chr1.267
dre-miR-212-5p	evm.model.Chr1.282
dre-miR-196a-5p	evm.model.Chr1.288
dre-miR-24b-3p	evm.model.Chr1.309
novel_101	evm.model.Chr1.309
dre-miR-145-5p	evm.model.Chr1.313
novel_10	evm.model.Chr1.315
dre-miR-7a	evm.model.Chr1.322
novel_60	evm.model.Chr1.322
dre-miR-199-5p	evm.model.Chr1.323
novel_530	evm.model.Chr1.339
dre-miR-125c-5p	evm.model.Chr1.357
novel_530	evm.model.Chr1.364
dre-miR-24b-3p	evm.model.Chr1.377
dre-miR-145-5p	evm.model.Chr1.386
dre-miR-122	evm.model.Chr1.402
ccr-miR-122	evm.model.Chr1.402
dre-miR-122	evm.model.Chr1.402
novel_277	evm.model.Chr1.406
novel_145	evm.model.Chr1.408
novel_60	evm.model.Chr1.412
dre-miR-129-5p	evm.model.Chr1.415
ccr-miR-129	evm.model.Chr1.415
dre-miR-23b-5p	evm.model.Chr1.428
dre-miR-24b-3p	evm.model.Chr1.429
dre-miR-125c-5p	evm.model.Chr1.429
novel_277	evm.model.Chr1.432
ccr-miR-23a	evm.model.Chr1.433.3
dre-miR-23a-3p	evm.model.Chr1.433.3
dre-miR-23b-5p	evm.model.Chr1.438
novel_10	evm.model.Chr1.439
dre-miR-24b-3p	evm.model.Chr1.456
dre-miR-24	evm.model.Chr1.456
novel_102	evm.model.Chr1.475
novel_145	evm.model.Chr1.486.1
dre-miR-145-5p	evm.model.Chr1.486.1
dre-miR-125a	evm.model.Chr1.493
dre-miR-23b-5p	evm.model.Chr1.5.1
novel_277	evm.model.Chr1.507
dre-miR-23b-5p	evm.model.Chr1.519
dre-miR-150	evm.model.Chr1.521
dre-miR-23b-5p	evm.model.Chr1.533
novel_277	evm.model.Chr1.538.3
dre-miR-129-5p	evm.model.Chr1.54
ccr-miR-129	evm.model.Chr1.54
dre-miR-23b-5p	evm.model.Chr1.552.1
novel_10	evm.model.Chr1.554
dre-miR-23b-5p	evm.model.Chr1.557_evm.model.Chr1.558
dre-let-7d-5p	evm.model.Chr1.560
dre-let-7c-5p	evm.model.Chr1.560
dre-let-7d-5p	evm.model.Chr1.561
dre-miR-145-5p	evm.model.Chr1.562
dre-miR-150	evm.model.Chr1.563
dre-let-7d-5p	evm.model.Chr1.567
dre-let-7c-5p	evm.model.Chr1.567
dre-miR-23b-5p	evm.model.Chr1.582
dre-miR-455-3p	evm.model.Chr1.611
dre-miR-212-5p	evm.model.Chr1.613
dre-miR-145-5p	evm.model.Chr1.613
novel_38	evm.model.Chr1.621
dre-miR-145-5p	evm.model.Chr1.625
novel_530	evm.model.Chr1.639
novel_277	evm.model.Chr1.642
novel_145	evm.model.Chr1.642
dre-miR-23b-5p	evm.model.Chr1.642
dre-let-7c-5p	evm.model.Chr1.644
dre-miR-10c-5p	evm.model.Chr1.665
novel_10	evm.model.Chr1.665
ccr-miR-128	evm.model.Chr1.671
dre-miR-128-3p	evm.model.Chr1.671
dre-miR-210-5p	evm.model.Chr1.673
novel_10	evm.model.Chr1.674
dre-miR-129-3-3p	evm.model.Chr1.714
dre-miR-129-1-3p	evm.model.Chr1.714
dre-miR-129-3-3p	evm.model.Chr1.714
dre-miR-129-3p	evm.model.Chr1.714
novel_530	evm.model.Chr1.719
novel_101	evm.model.Chr1.72
novel_101	evm.model.Chr1.720
dre-miR-24b-3p	evm.model.Chr1.742
dre-miR-24b-3p	evm.model.Chr1.743
dre-miR-24	evm.model.Chr1.743
ccr-miR-122	evm.model.Chr1.745
dre-let-7c-5p	evm.model.Chr1.754
novel_277	evm.model.Chr1.76
dre-miR-196a-5p	evm.model.Chr1.761
novel_10	evm.model.Chr1.762
novel_101	evm.model.Chr1.767
dre-miR-10c-5p	evm.model.Chr1.770
novel_10	evm.model.Chr1.774
dre-miR-24b-3p	evm.model.Chr1.778.1
dre-miR-24	evm.model.Chr1.778.1
dre-miR-221-5p	evm.model.Chr1.783
novel_277	evm.model.Chr1.793
dre-miR-23b-5p	evm.model.Chr1.804
novel_277	evm.model.Chr1.813
novel_277	evm.model.Chr1.82
novel_277	evm.model.Chr1.828.1
novel_101	evm.model.Chr1.829
dre-miR-122	evm.model.Chr1.832
ccr-miR-122	evm.model.Chr1.832
dre-miR-122	evm.model.Chr1.832
ccr-miR-23a	evm.model.Chr1.836
dre-miR-23a-3p	evm.model.Chr1.836
novel_644	evm.model.Chr1.836
dre-miR-24b-3p	evm.model.Chr1.84
dre-miR-10c-5p	evm.model.Chr1.849
novel_277	evm.model.Chr1.851
novel_277	evm.model.Chr1.852
dre-miR-145-5p	evm.model.Chr1.855
dre-miR-23b-5p	evm.model.Chr1.87
dre-miR-212-5p	evm.model.Chr1.88
dre-miR-125a	evm.model.Chr1.885
dre-miR-125b-5p	evm.model.Chr1.885
novel_277	evm.model.Chr1.888
ccr-miR-128	evm.model.Chr1.89
dre-miR-128-3p	evm.model.Chr1.89
novel_277	evm.model.Chr1.894
novel_277	evm.model.Chr1.896
dre-miR-455-3p	evm.model.Chr1.9
dre-miR-24	evm.model.Chr1.9
dre-miR-129-5p	evm.model.Chr1.906
novel_530	evm.model.Chr1.910
novel_530	evm.model.Chr1.923
dre-miR-24b-3p	evm.model.Chr1.935
dre-miR-24	evm.model.Chr1.935
novel_277	evm.model.Chr1.96
dre-miR-129-5p	evm.model.Chr1.974
novel_277	evm.model.Chr1.976
novel_127	evm.model.Chr1.976
dre-miR-125a	evm.model.Chr1.990
dre-miR-125c-5p	evm.model.Chr1.990
dre-miR-199-5p	evm.model.Chr1.990
dre-miR-125b-5p	evm.model.Chr1.990
novel_102	evm.model.Chr1.992
dre-miR-23b-5p	evm.model.Chr1.995.1
dre-miR-212-5p	evm.model.Chr1.997
dre-miR-23b-5p	evm.model.Chr10.1
novel_277	evm.model.Chr10.1003.1
dre-miR-23b-5p	evm.model.Chr10.1003.1
novel_10	evm.model.Chr10.1015
novel_101	evm.model.Chr10.1016
novel_530	evm.model.Chr10.1022
dre-miR-212-5p	evm.model.Chr10.1022
dre-miR-212-5p	evm.model.Chr10.1023
novel_277	evm.model.Chr10.1038
dre-miR-129-5p	evm.model.Chr10.1047
ccr-miR-129	evm.model.Chr10.1047
dre-miR-23b-5p	evm.model.Chr10.1085
dre-miR-23a-3p	evm.model.Chr10.1091
novel_101	evm.model.Chr10.1111
novel_530	evm.model.Chr10.1114
dre-miR-129-5p	evm.model.Chr10.112
dre-miR-212-5p	evm.model.Chr10.1132
dre-miR-23b-5p	evm.model.Chr10.1135
dre-miR-125a	evm.model.Chr10.1135
dre-miR-125c-5p	evm.model.Chr10.1135
dre-miR-150	evm.model.Chr10.1141
novel_277	evm.model.Chr10.1145
dre-miR-129-5p	evm.model.Chr10.1151
ccr-miR-129	evm.model.Chr10.1151
dre-miR-125a	evm.model.Chr10.1159
dre-miR-212-5p	evm.model.Chr10.116
dre-miR-221-5p	evm.model.Chr10.1164
dre-miR-145-5p	evm.model.Chr10.1171
dre-miR-129-5p	evm.model.Chr10.1172
ccr-miR-129	evm.model.Chr10.1172
dre-miR-24	evm.model.Chr10.1175
novel_277	evm.model.Chr10.1188.1
novel_10	evm.model.Chr10.1189.2
novel_145	evm.model.Chr10.1190
novel_145	evm.model.Chr10.1192
dre-miR-150	evm.model.Chr10.1202
dre-miR-24b-3p	evm.model.Chr10.1203
dre-miR-24	evm.model.Chr10.1203
dre-miR-212-5p	evm.model.Chr10.1210
dre-miR-23b-5p	evm.model.Chr10.1212
dre-miR-125a	evm.model.Chr10.1212
dre-let-7d-5p	evm.model.Chr10.1215
dre-let-7c-5p	evm.model.Chr10.1215
dre-miR-129-5p	evm.model.Chr10.1217
dre-miR-24b-3p	evm.model.Chr10.1238
dre-miR-24	evm.model.Chr10.1238
dre-miR-129-5p	evm.model.Chr10.1240
ccr-miR-129	evm.model.Chr10.1240
dre-miR-122	evm.model.Chr10.1248
ccr-miR-122	evm.model.Chr10.1248
dre-miR-122	evm.model.Chr10.1248
dre-miR-10c-5p	evm.model.Chr10.14
novel_49	evm.model.Chr10.14
dre-miR-10a-5p	evm.model.Chr10.14
ccr-miR-122	evm.model.Chr10.141
dre-miR-24b-3p	evm.model.Chr10.142
dre-miR-24	evm.model.Chr10.142
dre-miR-24b-3p	evm.model.Chr10.143
dre-miR-24	evm.model.Chr10.143
dre-miR-23b-5p	evm.model.Chr10.161
dre-miR-23b-5p	evm.model.Chr10.178
novel_277	evm.model.Chr10.18
dre-miR-210-5p	evm.model.Chr10.180
novel_530	evm.model.Chr10.183
dre-miR-23b-5p	evm.model.Chr10.184
dre-miR-125a	evm.model.Chr10.229
dre-miR-125c-5p	evm.model.Chr10.229
dre-miR-23b-5p	evm.model.Chr10.236
novel_102	evm.model.Chr10.243
dre-miR-10c-5p	evm.model.Chr10.246
novel_101	evm.model.Chr10.249
dre-miR-125a	evm.model.Chr10.251
dre-miR-23b-5p	evm.model.Chr10.255
dre-miR-23b-5p	evm.model.Chr10.256
dre-miR-23b-5p	evm.model.Chr10.264
dre-miR-125c-5p	evm.model.Chr10.266
dre-miR-23b-5p	evm.model.Chr10.267
novel_10	evm.model.Chr10.284
dre-let-7c-5p	evm.model.Chr10.290
dre-let-7c-5p	evm.model.Chr10.291
dre-miR-145-5p	evm.model.Chr10.301
dre-miR-181a-5-3p	evm.model.Chr10.305
dre-miR-24b-3p	evm.model.Chr10.314
novel_277	evm.model.Chr10.314
dre-miR-24	evm.model.Chr10.314
dre-miR-23b-5p	evm.model.Chr10.32
dre-miR-125a	evm.model.Chr10.322
dre-miR-23b-5p	evm.model.Chr10.323
novel_145	evm.model.Chr10.328
dre-miR-196a-5p	evm.model.Chr10.328
dre-miR-210-5p	evm.model.Chr10.337
dre-miR-152	evm.model.Chr10.341
dre-miR-125a	evm.model.Chr10.344
dre-miR-125c-5p	evm.model.Chr10.344
dre-miR-125b-5p	evm.model.Chr10.344
novel_277	evm.model.Chr10.36
novel_277	evm.model.Chr10.360
novel_145	evm.model.Chr10.360
novel_530	evm.model.Chr10.371
dre-miR-145-5p	evm.model.Chr10.38
dre-miR-129-5p	evm.model.Chr10.380
dre-miR-10c-5p	evm.model.Chr10.4
ccr-miR-10d	evm.model.Chr10.4
dre-miR-10d-5p	evm.model.Chr10.4
novel_49	evm.model.Chr10.4
dre-miR-10a-5p	evm.model.Chr10.4
novel_10	evm.model.Chr10.40
dre-miR-221-5p	evm.model.Chr10.403
ccr-miR-128	evm.model.Chr10.403
dre-miR-128-3p	evm.model.Chr10.403
novel_277	evm.model.Chr10.404
novel_530	evm.model.Chr10.414
dre-miR-24b-3p	evm.model.Chr10.417
dre-miR-24	evm.model.Chr10.417
novel_605	evm.model.Chr10.421
dre-miR-23b-5p	evm.model.Chr10.43
novel_145	evm.model.Chr10.430
novel_10	evm.model.Chr10.447
dre-miR-129-5p	evm.model.Chr10.449
novel_10	evm.model.Chr10.451
novel_911	evm.model.Chr10.50
dre-miR-221-5p	evm.model.Chr10.50
novel_10	evm.model.Chr10.515
dre-miR-23b-5p	evm.model.Chr10.536
novel_277	evm.model.Chr10.555
novel_277	evm.model.Chr10.556
novel_277	evm.model.Chr10.564
novel_277	evm.model.Chr10.571.1
dre-miR-23b-5p	evm.model.Chr10.573
novel_277	evm.model.Chr10.583
dre-miR-129-5p	evm.model.Chr10.588
dre-miR-24b-3p	evm.model.Chr10.60
dre-miR-24	evm.model.Chr10.600
dre-miR-212-5p	evm.model.Chr10.601
novel_38	evm.model.Chr10.607
dre-let-7d-5p	evm.model.Chr10.619.1
dre-miR-122	evm.model.Chr10.624.2
dre-miR-122	evm.model.Chr10.624.2
ccr-miR-128	evm.model.Chr10.629
dre-miR-128-3p	evm.model.Chr10.629
novel_101	evm.model.Chr10.629
dre-miR-23b-5p	evm.model.Chr10.630
dre-miR-210-5p	evm.model.Chr10.638.2
dre-miR-129-5p	evm.model.Chr10.638.2
novel_781	evm.model.Chr10.640
dre-miR-145-5p	evm.model.Chr10.649
dre-miR-24b-3p	evm.model.Chr10.65
dre-miR-129-5p	evm.model.Chr10.656
novel_277	evm.model.Chr10.663
dre-miR-29a	evm.model.Chr10.667
novel_277	evm.model.Chr10.669
novel_530	evm.model.Chr10.67
dre-miR-23b-5p	evm.model.Chr10.684
dre-miR-145-5p	evm.model.Chr10.688
novel_101	evm.model.Chr10.690
dre-miR-455-3p	evm.model.Chr10.692
dre-miR-23b-5p	evm.model.Chr10.703
novel_277	evm.model.Chr10.715
novel_277	evm.model.Chr10.721
dre-miR-145-5p	evm.model.Chr10.727
novel_10	evm.model.Chr10.729
novel_101	evm.model.Chr10.733
dre-miR-23b-5p	evm.model.Chr10.74
dre-miR-145-5p	evm.model.Chr10.742
dre-miR-221-5p	evm.model.Chr10.748
dre-miR-23b-5p	evm.model.Chr10.750
novel_277	evm.model.Chr10.751
novel_10	evm.model.Chr10.754
dre-miR-20a-5p	evm.model.Chr10.762
novel_911	evm.model.Chr10.766
dre-miR-24b-3p	evm.model.Chr10.791
dre-miR-24	evm.model.Chr10.791
dre-miR-221-5p	evm.model.Chr10.794
dre-miR-212-5p	evm.model.Chr10.794
novel_277	evm.model.Chr10.797
dre-miR-196a-5p	evm.model.Chr10.802
dre-let-7d-5p	evm.model.Chr10.803
dre-miR-23b-5p	evm.model.Chr10.806
novel_277	evm.model.Chr10.81
novel_277	evm.model.Chr10.811
dre-miR-23b-5p	evm.model.Chr10.815
dre-miR-23b-5p	evm.model.Chr10.843
dre-miR-24	evm.model.Chr10.846
dre-miR-455-3p	evm.model.Chr10.858
ccr-miR-9-3p	evm.model.Chr10.865
dre-miR-9-5p	evm.model.Chr10.865
dre-miR-210-5p	evm.model.Chr10.877
dre-miR-19b-5p	evm.model.Chr10.885
dre-miR-23b-5p	evm.model.Chr10.888
dre-miR-212-5p	evm.model.Chr10.905
novel_530	evm.model.Chr10.918
dre-miR-455-3p	evm.model.Chr10.919
ccr-miR-128	evm.model.Chr10.922
dre-miR-128-3p	evm.model.Chr10.922
dre-miR-221-5p	evm.model.Chr10.925
ccr-miR-128	evm.model.Chr10.941
novel_277	evm.model.Chr10.942
novel_10	evm.model.Chr10.955
dre-miR-122	evm.model.Chr10.96
dre-miR-122	evm.model.Chr10.96
novel_10	evm.model.Chr10.982
ccr-miR-23a	evm.model.Chr11.10
dre-miR-24b-3p	evm.model.Chr11.10
dre-miR-23a-3p	evm.model.Chr11.10
novel_644	evm.model.Chr11.10
dre-miR-125a	evm.model.Chr11.100
dre-miR-125c-5p	evm.model.Chr11.100
dre-miR-125b-5p	evm.model.Chr11.100
novel_10	evm.model.Chr11.1000
dre-miR-23b-5p	evm.model.Chr11.1007
ccr-miR-23a	evm.model.Chr11.1008
dre-miR-23a-3p	evm.model.Chr11.1008
dre-miR-24b-3p	evm.model.Chr11.1017
dre-miR-24	evm.model.Chr11.1017
novel_38	evm.model.Chr11.1020
novel_277	evm.model.Chr11.1029
dre-miR-23b-5p	evm.model.Chr11.1044
dre-miR-24b-3p	evm.model.Chr11.1047
dre-miR-455-3p	evm.model.Chr11.1053
dre-miR-24	evm.model.Chr11.1057
dre-miR-24b-3p	evm.model.Chr11.107.1
dre-miR-23b-5p	evm.model.Chr11.107.1
dre-miR-24b-3p	evm.model.Chr11.1075
dre-miR-24	evm.model.Chr11.1075
dre-miR-23b-5p	evm.model.Chr11.1078
dre-let-7d-5p	evm.model.Chr11.108
novel_10	evm.model.Chr11.1086
dre-miR-181a-5-3p	evm.model.Chr11.1094
dre-miR-23b-5p	evm.model.Chr11.1094
novel_911	evm.model.Chr11.1095
novel_277	evm.model.Chr11.1095
dre-miR-24b-3p	evm.model.Chr11.1098
dre-miR-196a-5p	evm.model.Chr11.1103
novel_530	evm.model.Chr11.1107
dre-miR-24b-3p	evm.model.Chr11.1110
dre-miR-24b-3p	evm.model.Chr11.1113
dre-miR-24	evm.model.Chr11.1113
dre-miR-150	evm.model.Chr11.1121.1
novel_101	evm.model.Chr11.113
dre-miR-212-5p	evm.model.Chr11.1142
novel_277	evm.model.Chr11.1148
dre-miR-145-5p	evm.model.Chr11.1163
dre-miR-129-5p	evm.model.Chr11.1169
ccr-miR-129	evm.model.Chr11.1169
novel_101	evm.model.Chr11.1177
dre-let-7d-5p	evm.model.Chr11.1188
dre-miR-24b-3p	evm.model.Chr11.1190
dre-miR-24	evm.model.Chr11.1190
dre-miR-24b-3p	evm.model.Chr11.1191
dre-miR-24	evm.model.Chr11.1191
dre-miR-19b-5p	evm.model.Chr11.1202
novel_145	evm.model.Chr11.1203
dre-miR-125a	evm.model.Chr11.1218
novel_277	evm.model.Chr11.1223
novel_277	evm.model.Chr11.1232
novel_145	evm.model.Chr11.1232
dre-miR-24b-3p	evm.model.Chr11.1239
dre-miR-24	evm.model.Chr11.1239
dre-miR-23b-5p	evm.model.Chr11.1240
novel_277	evm.model.Chr11.1255
dre-miR-455-3p	evm.model.Chr11.1256
dre-miR-23b-5p	evm.model.Chr11.1264
dre-miR-455-3p	evm.model.Chr11.1273
dre-miR-125a	evm.model.Chr11.1278
dre-miR-125c-5p	evm.model.Chr11.1278
dre-miR-125b-5p	evm.model.Chr11.1278
novel_277	evm.model.Chr11.1284
dre-miR-212-5p	evm.model.Chr11.1285
dre-miR-212-5p	evm.model.Chr11.1288
dre-let-7c-5p	evm.model.Chr11.1305
novel_277	evm.model.Chr11.1305
dre-miR-23b-5p	evm.model.Chr11.1307
ccr-miR-128	evm.model.Chr11.1315
dre-miR-199-5p	evm.model.Chr11.1335
dre-miR-212-5p	evm.model.Chr11.1336
dre-miR-199-5p	evm.model.Chr11.1355
dre-miR-199-5p	evm.model.Chr11.1357
dre-miR-129-1-3p	evm.model.Chr11.147
dre-miR-23b-5p	evm.model.Chr11.147
dre-let-7d-5p	evm.model.Chr11.149
novel_277	evm.model.Chr11.151
dre-miR-129-5p	evm.model.Chr11.162
ccr-miR-129	evm.model.Chr11.162
novel_102	evm.model.Chr11.167.1
dre-miR-212-5p	evm.model.Chr11.171
dre-miR-212-5p	evm.model.Chr11.175
novel_10	evm.model.Chr11.195
novel_530	evm.model.Chr11.200
dre-miR-212-5p	evm.model.Chr11.206.2
novel_277	evm.model.Chr11.208
novel_911	evm.model.Chr11.216
dre-miR-23b-5p	evm.model.Chr11.234
dre-let-7d-5p	evm.model.Chr11.248
dre-miR-24b-3p	evm.model.Chr11.248
novel_277	evm.model.Chr11.25
dre-let-7d-5p	evm.model.Chr11.257
dre-miR-24	evm.model.Chr11.266
dre-miR-24	evm.model.Chr11.276
dre-miR-125a	evm.model.Chr11.278
dre-miR-125c-5p	evm.model.Chr11.278
dre-miR-24b-3p	evm.model.Chr11.282
dre-miR-24	evm.model.Chr11.282
ccr-miR-128	evm.model.Chr11.292
novel_277	evm.model.Chr11.318.1
novel_277	evm.model.Chr11.324
novel_277	evm.model.Chr11.325
dre-miR-145-5p	evm.model.Chr11.33
dre-miR-125a	evm.model.Chr11.332.1
novel_277	evm.model.Chr11.336
novel_145	evm.model.Chr11.341
dre-miR-23b-5p	evm.model.Chr11.343
dre-miR-122	evm.model.Chr11.35
ccr-miR-122	evm.model.Chr11.35
dre-miR-122	evm.model.Chr11.35
novel_530	evm.model.Chr11.355
dre-miR-27b-5p	evm.model.Chr11.36
novel_277	evm.model.Chr11.371
novel_145	evm.model.Chr11.371
dre-miR-23b-5p	evm.model.Chr11.380
novel_663	evm.model.Chr11.40
novel_101	evm.model.Chr11.401
novel_277	evm.model.Chr11.402
dre-miR-24b-3p	evm.model.Chr11.411
dre-miR-23b-5p	evm.model.Chr11.414
novel_101	evm.model.Chr11.419
novel_277	evm.model.Chr11.433
dre-miR-129-5p	evm.model.Chr11.440.1
ccr-miR-129	evm.model.Chr11.440.1
dre-miR-23b-5p	evm.model.Chr11.443
dre-let-7d-5p	evm.model.Chr11.453
novel_277	evm.model.Chr11.454
novel_277	evm.model.Chr11.460
dre-miR-23b-5p	evm.model.Chr11.47
novel_277	evm.model.Chr11.475
novel_102	evm.model.Chr11.492
dre-let-7c-5p	evm.model.Chr11.503
dre-miR-125a	evm.model.Chr11.504
novel_277	evm.model.Chr11.511
dre-miR-23b-5p	evm.model.Chr11.511
novel_10	evm.model.Chr11.526
dre-miR-145-5p	evm.model.Chr11.529
dre-miR-24b-3p	evm.model.Chr11.530
dre-miR-24	evm.model.Chr11.530
dre-miR-125a	evm.model.Chr11.560
dre-miR-129-5p	evm.model.Chr11.572
novel_101	evm.model.Chr11.576
novel_49	evm.model.Chr11.601.2
novel_101	evm.model.Chr11.609
novel_277	evm.model.Chr11.624
dre-miR-129-5p	evm.model.Chr11.639
ccr-miR-129	evm.model.Chr11.639
novel_38	evm.model.Chr11.643.2
dre-miR-24b-3p	evm.model.Chr11.643.2
dre-miR-24	evm.model.Chr11.643.2
dre-miR-125a	evm.model.Chr11.655
dre-miR-125c-5p	evm.model.Chr11.655
dre-miR-125b-5p	evm.model.Chr11.655
novel_10	evm.model.Chr11.657
novel_277	evm.model.Chr11.658
dre-miR-24	evm.model.Chr11.659
dre-miR-24b-3p	evm.model.Chr11.67
dre-miR-23b-5p	evm.model.Chr11.671
dre-miR-145-5p	evm.model.Chr11.685
novel_145	evm.model.Chr11.691
novel_663	evm.model.Chr11.701
novel_530	evm.model.Chr11.704
dre-miR-455-3p	evm.model.Chr11.706
novel_101	evm.model.Chr11.712
novel_38	evm.model.Chr11.716
dre-miR-10c-5p	evm.model.Chr11.724
dre-miR-10d-5p	evm.model.Chr11.724
dre-miR-23b-5p	evm.model.Chr11.738
novel_145	evm.model.Chr11.760
novel_530	evm.model.Chr11.765
novel_101	evm.model.Chr11.785
novel_38	evm.model.Chr11.793
dre-miR-23b-5p	evm.model.Chr11.795
novel_10	evm.model.Chr11.806
dre-miR-455-3p	evm.model.Chr11.808
dre-miR-29b	evm.model.Chr11.810
novel_911	evm.model.Chr11.814
dre-miR-23b-5p	evm.model.Chr11.833.1
dre-miR-212-5p	evm.model.Chr11.833.1
dre-miR-210-5p	evm.model.Chr11.84
novel_277	evm.model.Chr11.86
dre-miR-199-5p	evm.model.Chr11.871
dre-let-7d-5p	evm.model.Chr11.875
novel_530	evm.model.Chr11.877
novel_605	evm.model.Chr11.877
dre-miR-221-5p	evm.model.Chr11.887
dre-miR-150	evm.model.Chr11.899
dre-miR-24b-3p	evm.model.Chr11.900
dre-miR-24	evm.model.Chr11.900
novel_277	evm.model.Chr11.901
dre-miR-125a	evm.model.Chr11.909
dre-miR-152	evm.model.Chr11.925
novel_101	evm.model.Chr11.934
novel_277	evm.model.Chr11.944
dre-miR-24b-3p	evm.model.Chr11.946
dre-let-7d-5p	evm.model.Chr11.977
dre-miR-150	evm.model.Chr11.978
novel_145	evm.model.Chr11.979
novel_101	evm.model.Chr11.980
novel_10	evm.model.Chr11.984
dre-miR-129-5p	evm.model.Chr12.1006
ccr-miR-129	evm.model.Chr12.1006
dre-miR-125c-5p	evm.model.Chr12.1032
dre-miR-23b-5p	evm.model.Chr12.1036
dre-let-7c-5p	evm.model.Chr12.1038
dre-miR-24b-3p	evm.model.Chr12.1090_evm.model.Chr12.1091
novel_145	evm.model.Chr12.1093
novel_277	evm.model.Chr12.1095
dre-miR-199-5p	evm.model.Chr12.1097
novel_10	evm.model.Chr12.1102
dre-miR-455-3p	evm.model.Chr12.1113
novel_10	evm.model.Chr12.1113
novel_277	evm.model.Chr12.1116
dre-miR-24b-3p	evm.model.Chr12.1117
dre-miR-221-5p	evm.model.Chr12.1125
dre-miR-212-5p	evm.model.Chr12.1127
dre-miR-145-5p	evm.model.Chr12.1137
dre-miR-24b-3p	evm.model.Chr12.1158
dre-miR-24	evm.model.Chr12.1158
dre-miR-23b-5p	evm.model.Chr12.1160
dre-miR-24b-3p	evm.model.Chr12.1163
dre-miR-24	evm.model.Chr12.1163
dre-miR-10c-5p	evm.model.Chr12.1167
dre-miR-23b-5p	evm.model.Chr12.1211_evm.model.Chr12.1212
novel_101	evm.model.Chr12.1214
dre-miR-23b-5p	evm.model.Chr12.1219
dre-miR-23b-5p	evm.model.Chr12.1226
dre-miR-125a	evm.model.Chr12.1230
dre-miR-24	evm.model.Chr12.1239
novel_605	evm.model.Chr12.132
dre-miR-129-5p	evm.model.Chr12.135
dre-let-7c-5p	evm.model.Chr12.137
novel_277	evm.model.Chr12.15
dre-miR-125c-5p	evm.model.Chr12.155
dre-miR-125b-5p	evm.model.Chr12.155
dre-miR-125a	evm.model.Chr12.158
dre-miR-125c-5p	evm.model.Chr12.158
dre-miR-125b-5p	evm.model.Chr12.158
dre-miR-23b-5p	evm.model.Chr12.170
novel_663	evm.model.Chr12.178
ccr-miR-128	evm.model.Chr12.196
dre-miR-23b-5p	evm.model.Chr12.196
dre-miR-128-3p	evm.model.Chr12.196
dre-miR-145-5p	evm.model.Chr12.196
dre-miR-24b-3p	evm.model.Chr12.198
novel_277	evm.model.Chr12.200_evm.model.Chr12.201
dre-miR-196a-5p	evm.model.Chr12.212
dre-miR-23b-5p	evm.model.Chr12.216
dre-miR-24b-3p	evm.model.Chr12.224
dre-miR-24	evm.model.Chr12.224
novel_277	evm.model.Chr12.237
novel_38	evm.model.Chr12.239
dre-miR-20a-5p	evm.model.Chr12.258
dre-miR-24	evm.model.Chr12.259
dre-miR-221-5p	evm.model.Chr12.294
novel_10	evm.model.Chr12.300
dre-miR-455-3p	evm.model.Chr12.332
dre-miR-145-5p	evm.model.Chr12.335
dre-miR-212-5p	evm.model.Chr12.345
dre-miR-221-5p	evm.model.Chr12.353
novel_277	evm.model.Chr12.354
dre-miR-23b-5p	evm.model.Chr12.355.1
dre-miR-129-5p	evm.model.Chr12.372
novel_277	evm.model.Chr12.372
novel_102	evm.model.Chr12.383
dre-miR-455-3p	evm.model.Chr12.398
dre-miR-10c-5p	evm.model.Chr12.409
dre-miR-23b-5p	evm.model.Chr12.409
novel_49	evm.model.Chr12.409
dre-miR-10a-5p	evm.model.Chr12.409
novel_530	evm.model.Chr12.410
dre-miR-23b-5p	evm.model.Chr12.410
novel_277	evm.model.Chr12.420
dre-miR-24	evm.model.Chr12.420
ccr-miR-128	evm.model.Chr12.421
dre-miR-23b-5p	evm.model.Chr12.432
novel_10	evm.model.Chr12.439
novel_530	evm.model.Chr12.444
novel_911	evm.model.Chr12.449
novel_101	evm.model.Chr12.450
novel_145	evm.model.Chr12.456
dre-miR-145-5p	evm.model.Chr12.459
dre-miR-181a-5-3p	evm.model.Chr12.465
novel_277	evm.model.Chr12.466
ccr-miR-128	evm.model.Chr12.483
dre-miR-128-3p	evm.model.Chr12.483
dre-miR-23a-3p	evm.model.Chr12.484
dre-miR-129-5p	evm.model.Chr12.488
ccr-miR-129	evm.model.Chr12.488
dre-miR-129-5p	evm.model.Chr12.489
ccr-miR-129	evm.model.Chr12.489
dre-miR-129-5p	evm.model.Chr12.497
dre-miR-212-5p	evm.model.Chr12.498
novel_145	evm.model.Chr12.501
novel_911	evm.model.Chr12.508
ccr-miR-122	evm.model.Chr12.513
dre-miR-145-5p	evm.model.Chr12.518
novel_530	evm.model.Chr12.52
dre-miR-24b-3p	evm.model.Chr12.520
dre-miR-24	evm.model.Chr12.520
novel_530	evm.model.Chr12.522
novel_530	evm.model.Chr12.525
dre-miR-29b	evm.model.Chr12.527
novel_530	evm.model.Chr12.530
novel_10	evm.model.Chr12.532
novel_10	evm.model.Chr12.533
dre-miR-24b-3p	evm.model.Chr12.537
dre-let-7c-5p	evm.model.Chr12.540
novel_277	evm.model.Chr12.545
dre-miR-27b-5p	evm.model.Chr12.548.1
dre-miR-23b-5p	evm.model.Chr12.55
novel_277	evm.model.Chr12.551
novel_38	evm.model.Chr12.564
novel_277	evm.model.Chr12.565
dre-miR-129-5p	evm.model.Chr12.567
dre-miR-145-5p	evm.model.Chr12.579
novel_277	evm.model.Chr12.591.1
ccr-miR-10d	evm.model.Chr12.600
dre-miR-10d-5p	evm.model.Chr12.600
novel_49	evm.model.Chr12.600
dre-let-7d-5p	evm.model.Chr12.603
dre-miR-129-5p	evm.model.Chr12.604
ccr-miR-129	evm.model.Chr12.604
dre-miR-23b-5p	evm.model.Chr12.613
dre-miR-125a	evm.model.Chr12.636
dre-miR-23b-5p	evm.model.Chr12.638
novel_277	evm.model.Chr12.65
dre-miR-221-5p	evm.model.Chr12.650
novel_277	evm.model.Chr12.656
novel_781	evm.model.Chr12.66
dre-miR-145-5p	evm.model.Chr12.660
novel_277	evm.model.Chr12.677
novel_277	evm.model.Chr12.690
dre-let-7d-5p	evm.model.Chr12.700
novel_145	evm.model.Chr12.706
dre-miR-196a-5p	evm.model.Chr12.706
dre-miR-24b-3p	evm.model.Chr12.712
dre-miR-24b-3p	evm.model.Chr12.736
dre-miR-24	evm.model.Chr12.736
dre-miR-210-5p	evm.model.Chr12.748
dre-miR-455-3p	evm.model.Chr12.757
novel_101	evm.model.Chr12.762
dre-miR-122	evm.model.Chr12.767
dre-miR-122	evm.model.Chr12.767
dre-miR-10c-5p	evm.model.Chr12.779
novel_102	evm.model.Chr12.780
novel_101	evm.model.Chr12.781
novel_10	evm.model.Chr12.792_evm.model.Chr12.789_evm.model.Chr12.793
dre-let-7d-5p	evm.model.Chr12.799
dre-let-7c-5p	evm.model.Chr12.799
dre-miR-23b-5p	evm.model.Chr12.805
dre-miR-19b-3p	evm.model.Chr12.808
novel_530	evm.model.Chr12.823
dre-miR-199-5p	evm.model.Chr12.824
dre-miR-23b-5p	evm.model.Chr12.825
dre-miR-10c-5p	evm.model.Chr12.826
dre-miR-145-5p	evm.model.Chr12.826
novel_277	evm.model.Chr12.842
dre-miR-199-5p	evm.model.Chr12.843_evm.model.Chr12.845
dre-miR-455-3p	evm.model.Chr12.847
dre-miR-24b-3p	evm.model.Chr12.852_evm.model.Chr12.853
novel_145	evm.model.Chr12.883
dre-miR-24	evm.model.Chr12.886
novel_10	evm.model.Chr12.895
dre-miR-24b-3p	evm.model.Chr12.915
novel_277	evm.model.Chr12.915
novel_145	evm.model.Chr12.918
dre-miR-129-5p	evm.model.Chr12.923
dre-let-7d-5p	evm.model.Chr12.941.1
novel_38	evm.model.Chr12.942
novel_102	evm.model.Chr12.950_evm.model.Chr12.951
dre-miR-212-5p	evm.model.Chr12.950_evm.model.Chr12.951
novel_277	evm.model.Chr12.959
dre-miR-23b-5p	evm.model.Chr12.959
dre-miR-24b-3p	evm.model.Chr12.974
dre-miR-24	evm.model.Chr12.974
dre-miR-212-5p	evm.model.Chr12.978
dre-miR-221-5p	evm.model.Chr12.992
novel_605	evm.model.Chr12.997
dre-miR-19d-3p	evm.model.Chr12.997
dre-miR-19d-3p	evm.model.Chr12.997
novel_277	evm.model.Chr13.100
dre-miR-199-5p	evm.model.Chr13.1002
dre-miR-125c-5p	evm.model.Chr13.1011
dre-miR-24b-3p	evm.model.Chr13.1012
dre-miR-24b-3p	evm.model.Chr13.1013
novel_530	evm.model.Chr13.1017
dre-miR-29a	evm.model.Chr13.1024
novel_277	evm.model.Chr13.1034
dre-miR-24	evm.model.Chr13.1034
novel_145	evm.model.Chr13.1047
dre-miR-23b-5p	evm.model.Chr13.1055
dre-miR-145-5p	evm.model.Chr13.1057
dre-let-7c-5p	evm.model.Chr13.1062
dre-miR-152	evm.model.Chr13.1067
dre-let-7c-5p	evm.model.Chr13.1071
novel_277	evm.model.Chr13.108
dre-miR-24b-3p	evm.model.Chr13.1092
dre-miR-24	evm.model.Chr13.1092
dre-miR-24b-3p	evm.model.Chr13.1093
dre-miR-129-5p	evm.model.Chr13.1095
novel_102	evm.model.Chr13.1104
dre-miR-24b-3p	evm.model.Chr13.1126
dre-miR-24	evm.model.Chr13.1126
novel_277	evm.model.Chr13.1131
dre-miR-152	evm.model.Chr13.1134
novel_530	evm.model.Chr13.1138
dre-miR-24b-3p	evm.model.Chr13.1142_evm.model.Chr13.1145
dre-miR-24	evm.model.Chr13.1142_evm.model.Chr13.1145
dre-miR-212-5p	evm.model.Chr13.1150
dre-miR-125a	evm.model.Chr13.1168
dre-miR-125b-5p	evm.model.Chr13.1168
dre-miR-125a	evm.model.Chr13.1179
dre-miR-125b-5p	evm.model.Chr13.1179
dre-miR-23b-5p	evm.model.Chr13.1190
dre-miR-23b-5p	evm.model.Chr13.1193
novel_10	evm.model.Chr13.123
dre-miR-212-5p	evm.model.Chr13.124
ccr-miR-10d	evm.model.Chr13.130
dre-miR-10d-5p	evm.model.Chr13.130
novel_101	evm.model.Chr13.130
novel_277	evm.model.Chr13.142_evm.model.Chr13.143
novel_530	evm.model.Chr13.146
dre-miR-24b-3p	evm.model.Chr13.159
dre-miR-24	evm.model.Chr13.159
dre-miR-145-5p	evm.model.Chr13.162
dre-miR-129-5p	evm.model.Chr13.168
novel_145	evm.model.Chr13.168
dre-miR-24b-3p	evm.model.Chr13.181
dre-miR-24	evm.model.Chr13.181
novel_10	evm.model.Chr13.207
dre-miR-212-5p	evm.model.Chr13.217
novel_277	evm.model.Chr13.22
novel_530	evm.model.Chr13.245
novel_101	evm.model.Chr13.265
novel_10	evm.model.Chr13.265
dre-miR-129-5p	evm.model.Chr13.272
novel_530	evm.model.Chr13.282
dre-miR-129-5p	evm.model.Chr13.285
novel_530	evm.model.Chr13.286
dre-miR-29a	evm.model.Chr13.287
dre-miR-23b-5p	evm.model.Chr13.287
novel_902	evm.model.Chr13.296
novel_10	evm.model.Chr13.296
dre-miR-23b-5p	evm.model.Chr13.298
dre-miR-459-5p	evm.model.Chr13.301
dre-miR-212-5p	evm.model.Chr13.305.1
dre-let-7d-5p	evm.model.Chr13.306
dre-miR-24b-3p	evm.model.Chr13.307
novel_277	evm.model.Chr13.319
dre-let-7d-5p	evm.model.Chr13.325
dre-miR-23b-5p	evm.model.Chr13.325
dre-miR-23b-5p	evm.model.Chr13.326
dre-miR-145-5p	evm.model.Chr13.330
dre-miR-196a-5p	evm.model.Chr13.332
dre-miR-455-3p	evm.model.Chr13.343
novel_145	evm.model.Chr13.35
dre-miR-24b-3p	evm.model.Chr13.361
novel_10	evm.model.Chr13.364
novel_10	evm.model.Chr13.372
dre-miR-23b-5p	evm.model.Chr13.375
novel_277	evm.model.Chr13.391
dre-miR-23b-5p	evm.model.Chr13.395
dre-miR-212-5p	evm.model.Chr13.395
dre-miR-125a	evm.model.Chr13.398
dre-miR-125b-5p	evm.model.Chr13.398
novel_101	evm.model.Chr13.408
dre-miR-122	evm.model.Chr13.432
ccr-miR-122	evm.model.Chr13.432
dre-miR-122	evm.model.Chr13.432
novel_10	evm.model.Chr13.433
novel_530	evm.model.Chr13.44
novel_277	evm.model.Chr13.44
dre-miR-212-5p	evm.model.Chr13.446
dre-miR-23b-5p	evm.model.Chr13.449
dre-miR-125a	evm.model.Chr13.452
dre-miR-125c-5p	evm.model.Chr13.452
dre-miR-125b-5p	evm.model.Chr13.452
dre-miR-23b-5p	evm.model.Chr13.453
novel_277	evm.model.Chr13.473
ccr-miR-9-3p	evm.model.Chr13.478
dre-miR-9-5p	evm.model.Chr13.478
dre-miR-23b-5p	evm.model.Chr13.478
dre-miR-23a-3p	evm.model.Chr13.48.3
dre-miR-23b-5p	evm.model.Chr13.509
novel_101	evm.model.Chr13.510
dre-miR-129-5p	evm.model.Chr13.520
ccr-miR-129	evm.model.Chr13.520
dre-miR-455-3p	evm.model.Chr13.534.1
novel_102	evm.model.Chr13.541
novel_101	evm.model.Chr13.55
dre-miR-24b-3p	evm.model.Chr13.552
novel_277	evm.model.Chr13.56
dre-miR-23b-5p	evm.model.Chr13.560
dre-let-7d-5p	evm.model.Chr13.57
novel_277	evm.model.Chr13.587
dre-miR-145-5p	evm.model.Chr13.602
dre-miR-129-5p	evm.model.Chr13.621
dre-miR-24b-3p	evm.model.Chr13.625_evm.model.Chr13.626
dre-miR-181a-5-3p	evm.model.Chr13.628
dre-let-7d-5p	evm.model.Chr13.631
dre-miR-125a	evm.model.Chr13.646
novel_38	evm.model.Chr13.650
dre-miR-210-5p	evm.model.Chr13.652
dre-miR-125a	evm.model.Chr13.652
dre-miR-145-5p	evm.model.Chr13.67
novel_277	evm.model.Chr13.680.1
ccr-miR-9-3p	evm.model.Chr13.683
dre-miR-9-5p	evm.model.Chr13.683
dre-miR-196a-5p	evm.model.Chr13.690
dre-miR-10c-5p	evm.model.Chr13.7
novel_277	evm.model.Chr13.70
dre-miR-19b-5p	evm.model.Chr13.700
novel_186	evm.model.Chr13.704
dre-miR-23b-5p	evm.model.Chr13.710
novel_277	evm.model.Chr13.720_evm.model.Chr13.721
dre-miR-24b-3p	evm.model.Chr13.728
dre-miR-24	evm.model.Chr13.728
dre-miR-23b-5p	evm.model.Chr13.729
dre-miR-23b-5p	evm.model.Chr13.730
dre-miR-23b-5p	evm.model.Chr13.736
dre-miR-212-5p	evm.model.Chr13.740
dre-miR-24b-3p	evm.model.Chr13.744
dre-miR-23b-5p	evm.model.Chr13.745
novel_101	evm.model.Chr13.754
dre-miR-129-5p	evm.model.Chr13.755
dre-miR-23a-3p	evm.model.Chr13.760
dre-miR-152	evm.model.Chr13.78
novel_277	evm.model.Chr13.787.1
dre-miR-129-5p	evm.model.Chr13.80
novel_101	evm.model.Chr13.80
novel_277	evm.model.Chr13.808
dre-miR-122	evm.model.Chr13.812_evm.model.Chr13.813
ccr-miR-122	evm.model.Chr13.812_evm.model.Chr13.813
dre-miR-122	evm.model.Chr13.812_evm.model.Chr13.813
dre-miR-24b-3p	evm.model.Chr13.815
dre-miR-150	evm.model.Chr13.842
dre-miR-199-5p	evm.model.Chr13.842
novel_38	evm.model.Chr13.848
dre-miR-212-5p	evm.model.Chr13.85.1
dre-miR-24b-3p	evm.model.Chr13.850
novel_10	evm.model.Chr13.896
dre-miR-455-3p	evm.model.Chr13.936
dre-miR-145-5p	evm.model.Chr13.940
dre-miR-23b-5p	evm.model.Chr13.944
ccr-miR-128	evm.model.Chr13.95
dre-miR-128-3p	evm.model.Chr13.95
novel_911	evm.model.Chr13.955
ccr-miR-128	evm.model.Chr13.956
dre-miR-128-3p	evm.model.Chr13.956
dre-miR-23b-5p	evm.model.Chr13.96
dre-miR-122	evm.model.Chr13.969
ccr-miR-122	evm.model.Chr13.969
dre-miR-122	evm.model.Chr13.969
dre-miR-129-5p	evm.model.Chr13.979
dre-miR-122	evm.model.Chr13.992
dre-miR-122	evm.model.Chr13.992
dre-miR-23b-5p	evm.model.Chr14.1002
novel_277	evm.model.Chr14.1016
dre-miR-24	evm.model.Chr14.1029
novel_10	evm.model.Chr14.1032
novel_10	evm.model.Chr14.1034
dre-miR-212-5p	evm.model.Chr14.1037
novel_101	evm.model.Chr14.1038
dre-miR-23b-5p	evm.model.Chr14.1044
dre-miR-125a	evm.model.Chr14.1047
dre-miR-125c-5p	evm.model.Chr14.1047
dre-miR-125b-5p	evm.model.Chr14.1047
novel_38	evm.model.Chr14.1049
dre-miR-212-5p	evm.model.Chr14.1055
novel_38	evm.model.Chr14.1067
novel_10	evm.model.Chr14.1084
dre-miR-24	evm.model.Chr14.1101
dre-miR-7a	evm.model.Chr14.1119
novel_60	evm.model.Chr14.1119
novel_101	evm.model.Chr14.113
novel_605	evm.model.Chr14.1136
novel_277	evm.model.Chr14.1137
dre-miR-199-5p	evm.model.Chr14.1148
dre-miR-23b-5p	evm.model.Chr14.1151
dre-miR-24b-3p	evm.model.Chr14.1164
dre-miR-24	evm.model.Chr14.1164
novel_101	evm.model.Chr14.1167
novel_101	evm.model.Chr14.1175.1
dre-miR-196a-5p	evm.model.Chr14.1178
novel_101	evm.model.Chr14.118.1
novel_145	evm.model.Chr14.1186
dre-miR-122	evm.model.Chr14.1190
ccr-miR-122	evm.model.Chr14.1190
dre-miR-122	evm.model.Chr14.1190
dre-miR-125a	evm.model.Chr14.12
dre-miR-7a	evm.model.Chr14.1200
novel_60	evm.model.Chr14.1200
dre-miR-125a	evm.model.Chr14.1223
dre-miR-125c-5p	evm.model.Chr14.1223
dre-miR-125b-5p	evm.model.Chr14.1223
dre-miR-122	evm.model.Chr14.1223
ccr-miR-122	evm.model.Chr14.1223
dre-miR-122	evm.model.Chr14.1223
dre-miR-24b-3p	evm.model.Chr14.1229
dre-miR-24	evm.model.Chr14.1229
novel_911	evm.model.Chr14.1236
dre-miR-196a-5p	evm.model.Chr14.1239
dre-miR-23b-5p	evm.model.Chr14.1253
dre-miR-129-5p	evm.model.Chr14.1262
novel_101	evm.model.Chr14.1282
novel_10	evm.model.Chr14.1315
dre-miR-145-5p	evm.model.Chr14.1325
dre-miR-10c-5p	evm.model.Chr14.1347.1
dre-miR-212-5p	evm.model.Chr14.1347.1
dre-miR-145-5p	evm.model.Chr14.1348
novel_277	evm.model.Chr14.1357
dre-miR-24b-3p	evm.model.Chr14.1358
dre-miR-24	evm.model.Chr14.1358
novel_101	evm.model.Chr14.1360
dre-miR-212-5p	evm.model.Chr14.1365
dre-miR-199-5p	evm.model.Chr14.1370
dre-miR-23b-5p	evm.model.Chr14.1374
novel_101	evm.model.Chr14.1397
novel_530	evm.model.Chr14.140
novel_145	evm.model.Chr14.140
dre-miR-23b-5p	evm.model.Chr14.1411
dre-miR-212-5p	evm.model.Chr14.1445
dre-miR-199-5p	evm.model.Chr14.1459
dre-miR-221-5p	evm.model.Chr14.146
dre-let-7c-5p	evm.model.Chr14.1465_evm.model.Chr14.1466
dre-miR-125a	evm.model.Chr14.1473
dre-miR-125c-5p	evm.model.Chr14.1473
dre-miR-125b-5p	evm.model.Chr14.1473
dre-miR-125a	evm.model.Chr14.1474
dre-miR-125c-5p	evm.model.Chr14.1474
dre-miR-125b-5p	evm.model.Chr14.1474
dre-miR-24b-3p	evm.model.Chr14.1476
dre-miR-23b-5p	evm.model.Chr14.1480
dre-miR-24b-3p	evm.model.Chr14.1490
dre-miR-24	evm.model.Chr14.1490
dre-miR-221-5p	evm.model.Chr14.150
novel_605	evm.model.Chr14.1512
novel_530	evm.model.Chr14.1518
novel_277	evm.model.Chr14.1527
dre-miR-24b-3p	evm.model.Chr14.1536
dre-miR-24	evm.model.Chr14.1536
dre-miR-199-5p	evm.model.Chr14.1536
dre-miR-221-5p	evm.model.Chr14.1545
dre-miR-24b-3p	evm.model.Chr14.186
dre-miR-24	evm.model.Chr14.186
dre-miR-24b-3p	evm.model.Chr14.193
dre-miR-99	evm.model.Chr14.197
dre-miR-145-5p	evm.model.Chr14.199
novel_277	evm.model.Chr14.22.1
dre-miR-23b-5p	evm.model.Chr14.223
dre-miR-23b-5p	evm.model.Chr14.225
dre-miR-23b-5p	evm.model.Chr14.229
dre-miR-24b-3p	evm.model.Chr14.232
dre-miR-24	evm.model.Chr14.232
dre-miR-29b	evm.model.Chr14.238
dre-miR-129-5p	evm.model.Chr14.255
dre-miR-221-5p	evm.model.Chr14.259
dre-miR-221-5p	evm.model.Chr14.261
dre-miR-129-5p	evm.model.Chr14.261
ccr-miR-129	evm.model.Chr14.261
novel_530	evm.model.Chr14.280
dre-miR-23b-5p	evm.model.Chr14.281
novel_277	evm.model.Chr14.282
novel_277	evm.model.Chr14.285
dre-miR-199-5p	evm.model.Chr14.287
novel_10	evm.model.Chr14.287
novel_277	evm.model.Chr14.288
dre-miR-129-5p	evm.model.Chr14.300
ccr-miR-129	evm.model.Chr14.300
dre-miR-122	evm.model.Chr14.301.1
ccr-miR-122	evm.model.Chr14.301.1
dre-miR-122	evm.model.Chr14.301.1
dre-let-7d-5p	evm.model.Chr14.318
dre-let-7c-5p	evm.model.Chr14.318
novel_101	evm.model.Chr14.319
novel_145	evm.model.Chr14.325
dre-miR-24b-3p	evm.model.Chr14.337
dre-miR-24	evm.model.Chr14.337
novel_145	evm.model.Chr14.34
dre-miR-23b-5p	evm.model.Chr14.353
novel_101	evm.model.Chr14.353
novel_277	evm.model.Chr14.357
dre-miR-10c-5p	evm.model.Chr14.357
novel_38	evm.model.Chr14.36
novel_10	evm.model.Chr14.366
dre-miR-125a	evm.model.Chr14.384
dre-miR-125c-5p	evm.model.Chr14.384
dre-miR-125b-5p	evm.model.Chr14.384
dre-miR-23b-5p	evm.model.Chr14.390
novel_530	evm.model.Chr14.391
novel_102	evm.model.Chr14.394
dre-miR-212-5p	evm.model.Chr14.402.1
dre-miR-24b-3p	evm.model.Chr14.420
novel_10	evm.model.Chr14.420
dre-miR-129-5p	evm.model.Chr14.425
ccr-miR-129	evm.model.Chr14.425
dre-miR-210-5p	evm.model.Chr14.433
dre-miR-129-3-3p	evm.model.Chr14.444
dre-miR-129-3-3p	evm.model.Chr14.444
dre-miR-129-3p	evm.model.Chr14.444
dre-miR-23b-5p	evm.model.Chr14.46
dre-miR-24	evm.model.Chr14.467
novel_277	evm.model.Chr14.477
novel_101	evm.model.Chr14.484
dre-miR-125a	evm.model.Chr14.488
novel_10	evm.model.Chr14.506
dre-miR-150	evm.model.Chr14.51
ccr-miR-128	evm.model.Chr14.511
dre-miR-128-3p	evm.model.Chr14.511
novel_911	evm.model.Chr14.515
dre-miR-23b-5p	evm.model.Chr14.516
dre-let-7d-5p	evm.model.Chr14.518
novel_277	evm.model.Chr14.518
novel_644	evm.model.Chr14.541
dre-miR-150	evm.model.Chr14.542
novel_277	evm.model.Chr14.544
novel_10	evm.model.Chr14.547
novel_38	evm.model.Chr14.548
dre-miR-24	evm.model.Chr14.548
novel_10	evm.model.Chr14.549
novel_605	evm.model.Chr14.586
dre-miR-24b-3p	evm.model.Chr14.595
dre-miR-24	evm.model.Chr14.595
dre-miR-145-5p	evm.model.Chr14.602
dre-miR-145-5p	evm.model.Chr14.608
dre-miR-221-5p	evm.model.Chr14.609
dre-miR-23b-5p	evm.model.Chr14.626
dre-miR-24b-3p	evm.model.Chr14.648
dre-miR-23b-5p	evm.model.Chr14.656
novel_277	evm.model.Chr14.660
novel_145	evm.model.Chr14.660
dre-miR-24b-3p	evm.model.Chr14.67
novel_101	evm.model.Chr14.680
novel_145	evm.model.Chr14.682
dre-miR-24b-3p	evm.model.Chr14.69
dre-miR-24b-3p	evm.model.Chr14.705
dre-miR-212-5p	evm.model.Chr14.707
novel_10	evm.model.Chr14.713.1
novel_10	evm.model.Chr14.721
dre-miR-23b-5p	evm.model.Chr14.723
dre-miR-7a	evm.model.Chr14.732
novel_60	evm.model.Chr14.732
dre-miR-24b-3p	evm.model.Chr14.744
dre-miR-24	evm.model.Chr14.744
novel_10	evm.model.Chr14.745
novel_10	evm.model.Chr14.746
dre-miR-24b-3p	evm.model.Chr14.75
dre-miR-221-5p	evm.model.Chr14.764
novel_101	evm.model.Chr14.766
dre-miR-221-5p	evm.model.Chr14.772
novel_10	evm.model.Chr14.773
dre-miR-145-5p	evm.model.Chr14.780
dre-miR-129-5p	evm.model.Chr14.784
novel_102	evm.model.Chr14.801
dre-miR-23b-5p	evm.model.Chr14.801
novel_277	evm.model.Chr14.817
dre-miR-212-5p	evm.model.Chr14.845
dre-let-7d-5p	evm.model.Chr14.851
dre-miR-145-5p	evm.model.Chr14.878
novel_145	evm.model.Chr14.9
dre-miR-145-5p	evm.model.Chr14.900
novel_101	evm.model.Chr14.903
novel_530	evm.model.Chr14.905
dre-let-7d-5p	evm.model.Chr14.913
dre-miR-24b-3p	evm.model.Chr14.925
dre-miR-24	evm.model.Chr14.925
dre-miR-145-5p	evm.model.Chr14.94
dre-miR-454b	evm.model.Chr14.942
novel_277	evm.model.Chr14.947
dre-miR-129-5p	evm.model.Chr14.949
dre-miR-19a-3p	evm.model.Chr14.954
dre-miR-24b-3p	evm.model.Chr14.962
dre-miR-24	evm.model.Chr14.962
novel_277	evm.model.Chr14.971
novel_10	evm.model.Chr14.978
dre-miR-24	evm.model.Chr14.982
dre-miR-10d-5p	evm.model.Chr14.982
dre-miR-150	evm.model.Chr14.988
novel_145	evm.model.Chr14.99
novel_101	evm.model.Chr14.995
dre-miR-181a-5-3p	evm.model.Chr15.100
novel_10	evm.model.Chr15.1002
dre-miR-145-5p	evm.model.Chr15.1013
novel_10	evm.model.Chr15.1030.1
dre-miR-145-5p	evm.model.Chr15.1042
dre-miR-145-5p	evm.model.Chr15.1043
ccr-miR-128	evm.model.Chr15.1091
dre-miR-128-3p	evm.model.Chr15.1091
dre-miR-129-5p	evm.model.Chr15.1094
dre-miR-145-5p	evm.model.Chr15.110
dre-miR-145-5p	evm.model.Chr15.1103
dre-miR-145-5p	evm.model.Chr15.1118
dre-let-7d-5p	evm.model.Chr15.1131
dre-let-7c-5p	evm.model.Chr15.1131
dre-miR-23b-5p	evm.model.Chr15.1164
novel_277	evm.model.Chr15.117
dre-miR-29a	evm.model.Chr15.1177
dre-miR-129-5p	evm.model.Chr15.1182
ccr-miR-129	evm.model.Chr15.1182
dre-miR-125a	evm.model.Chr15.1183
dre-miR-129-5p	evm.model.Chr15.1188
dre-miR-9-5p	evm.model.Chr15.120
dre-miR-20a-5p	evm.model.Chr15.1221
novel_277	evm.model.Chr15.1240
novel_605	evm.model.Chr15.1240
ccr-miR-128	evm.model.Chr15.1241
dre-miR-128-3p	evm.model.Chr15.1241
dre-miR-23b-5p	evm.model.Chr15.1252.2
dre-miR-181a-5-3p	evm.model.Chr15.1253
novel_10	evm.model.Chr15.1259
dre-miR-23b-5p	evm.model.Chr15.1275
dre-miR-145-5p	evm.model.Chr15.1284
novel_145	evm.model.Chr15.1290
novel_277	evm.model.Chr15.1293
dre-miR-24	evm.model.Chr15.1293
dre-miR-145-5p	evm.model.Chr15.1293
novel_101	evm.model.Chr15.1298
dre-miR-145-5p	evm.model.Chr15.130
dre-miR-7a	evm.model.Chr15.1304
novel_60	evm.model.Chr15.1304
ccr-miR-128	evm.model.Chr15.1305
dre-miR-128-3p	evm.model.Chr15.1305
novel_530	evm.model.Chr15.1310
dre-miR-23b-5p	evm.model.Chr15.132_evm.model.Chr15.131
dre-miR-145-5p	evm.model.Chr15.1324
novel_277	evm.model.Chr15.1327
dre-miR-145-5p	evm.model.Chr15.1330
ccr-miR-128	evm.model.Chr15.1334
dre-miR-128-3p	evm.model.Chr15.1334
novel_10	evm.model.Chr15.1334
dre-miR-145-5p	evm.model.Chr15.1335
dre-miR-150	evm.model.Chr15.139
dre-miR-199-5p	evm.model.Chr15.142
dre-let-7d-5p	evm.model.Chr15.145.1
novel_277	evm.model.Chr15.153
dre-miR-122	evm.model.Chr15.17
ccr-miR-122	evm.model.Chr15.17
novel_10	evm.model.Chr15.17
dre-miR-122	evm.model.Chr15.17
novel_277	evm.model.Chr15.170
dre-miR-145-5p	evm.model.Chr15.170
dre-miR-125a	evm.model.Chr15.174
novel_911	evm.model.Chr15.185
dre-miR-24b-3p	evm.model.Chr15.197
dre-miR-24	evm.model.Chr15.197
novel_277	evm.model.Chr15.199
dre-miR-196a-5p	evm.model.Chr15.205
dre-miR-150	evm.model.Chr15.206
dre-miR-455-3p	evm.model.Chr15.206
ccr-miR-128	evm.model.Chr15.217
dre-miR-128-3p	evm.model.Chr15.217
dre-miR-129-3p	evm.model.Chr15.236
novel_277	evm.model.Chr15.238
novel_102	evm.model.Chr15.243
dre-miR-212-5p	evm.model.Chr15.244
dre-miR-24b-3p	evm.model.Chr15.250
dre-miR-125a	evm.model.Chr15.250
dre-miR-125b-5p	evm.model.Chr15.250
novel_101	evm.model.Chr15.252
dre-miR-24b-3p	evm.model.Chr15.259
dre-miR-23b-5p	evm.model.Chr15.273
novel_10	evm.model.Chr15.274
novel_145	evm.model.Chr15.276
dre-miR-196a-5p	evm.model.Chr15.276
dre-miR-145-5p	evm.model.Chr15.276
dre-let-7c-5p	evm.model.Chr15.309
dre-miR-23b-5p	evm.model.Chr15.309
novel_145	evm.model.Chr15.315_evm.model.Chr15.314
dre-let-7c-5p	evm.model.Chr15.331
dre-miR-212-5p	evm.model.Chr15.332_evm.model.Chr15.333
dre-miR-24b-3p	evm.model.Chr15.334
novel_10	evm.model.Chr15.334
dre-miR-24b-3p	evm.model.Chr15.335
dre-miR-24	evm.model.Chr15.335
novel_277	evm.model.Chr15.341
novel_530	evm.model.Chr15.36
dre-miR-24	evm.model.Chr15.366
novel_10	evm.model.Chr15.37
dre-miR-125a	evm.model.Chr15.38
dre-miR-221-5p	evm.model.Chr15.384
novel_38	evm.model.Chr15.386
dre-miR-24b-3p	evm.model.Chr15.39
dre-miR-24	evm.model.Chr15.39
dre-miR-125a	evm.model.Chr15.394
dre-miR-125c-5p	evm.model.Chr15.394
dre-miR-125b-5p	evm.model.Chr15.394
novel_277	evm.model.Chr15.398
novel_145	evm.model.Chr15.399
dre-miR-24b-3p	evm.model.Chr15.40
dre-miR-24	evm.model.Chr15.40
dre-let-7c-5p	evm.model.Chr15.403
dre-miR-221-5p	evm.model.Chr15.408
dre-miR-23b-5p	evm.model.Chr15.411
novel_530	evm.model.Chr15.43
novel_277	evm.model.Chr15.437
dre-let-7d-5p	evm.model.Chr15.441
dre-let-7c-5p	evm.model.Chr15.441
novel_101	evm.model.Chr15.442
novel_277	evm.model.Chr15.443
novel_10	evm.model.Chr15.449
novel_10	evm.model.Chr15.458
dre-miR-210-5p	evm.model.Chr15.459
novel_530	evm.model.Chr15.461
novel_277	evm.model.Chr15.464
dre-miR-23b-5p	evm.model.Chr15.464
dre-miR-24b-3p	evm.model.Chr15.48
dre-miR-24	evm.model.Chr15.48
dre-miR-24b-3p	evm.model.Chr15.5
dre-miR-24	evm.model.Chr15.5
novel_530	evm.model.Chr15.503
novel_10	evm.model.Chr15.507
novel_277	evm.model.Chr15.511
novel_101	evm.model.Chr15.525
dre-miR-23b-5p	evm.model.Chr15.533
dre-miR-24b-3p	evm.model.Chr15.535
dre-miR-24	evm.model.Chr15.535
dre-miR-23b-5p	evm.model.Chr15.537
dre-miR-19b-5p	evm.model.Chr15.540
dre-miR-221-5p	evm.model.Chr15.542
dre-miR-23b-5p	evm.model.Chr15.542
novel_145	evm.model.Chr15.546
dre-miR-150	evm.model.Chr15.555
dre-miR-129-5p	evm.model.Chr15.555
ccr-miR-129	evm.model.Chr15.555
novel_277	evm.model.Chr15.556
dre-miR-125a	evm.model.Chr15.574
dre-miR-125c-5p	evm.model.Chr15.574
dre-miR-125b-5p	evm.model.Chr15.574
novel_277	evm.model.Chr15.594
dre-miR-23b-5p	evm.model.Chr15.596
dre-miR-150	evm.model.Chr15.605
dre-miR-212-5p	evm.model.Chr15.605
dre-miR-145-5p	evm.model.Chr15.613
novel_277	evm.model.Chr15.619
dre-miR-199-5p	evm.model.Chr15.625
dre-miR-23b-5p	evm.model.Chr15.628
dre-miR-199-5p	evm.model.Chr15.642
ccr-miR-128	evm.model.Chr15.650
dre-miR-128-3p	evm.model.Chr15.650
dre-miR-150	evm.model.Chr15.653
dre-miR-221-5p	evm.model.Chr15.654.1
dre-miR-129-5p	evm.model.Chr15.659
ccr-miR-129	evm.model.Chr15.659
dre-miR-129-3p	evm.model.Chr15.674
novel_277	evm.model.Chr15.681
dre-miR-125a	evm.model.Chr15.681
dre-miR-125c-5p	evm.model.Chr15.681
dre-miR-125b-5p	evm.model.Chr15.681
dre-miR-145-5p	evm.model.Chr15.689
novel_101	evm.model.Chr15.690.2
novel_10	evm.model.Chr15.701
dre-miR-23b-5p	evm.model.Chr15.708
novel_10	evm.model.Chr15.715.2
novel_38	evm.model.Chr15.724
dre-miR-24b-3p	evm.model.Chr15.724
dre-miR-212-5p	evm.model.Chr15.725
dre-miR-125a	evm.model.Chr15.726
novel_277	evm.model.Chr15.727
dre-miR-23b-5p	evm.model.Chr15.729
novel_277	evm.model.Chr15.751
dre-miR-152	evm.model.Chr15.763
dre-miR-212-5p	evm.model.Chr15.764.2
dre-miR-129-5p	evm.model.Chr15.769
dre-miR-212-5p	evm.model.Chr15.769
dre-miR-152	evm.model.Chr15.788
dre-miR-24b-3p	evm.model.Chr15.803
dre-miR-24	evm.model.Chr15.805
dre-let-7c-5p	evm.model.Chr15.83
dre-miR-145-5p	evm.model.Chr15.83
dre-miR-23b-5p	evm.model.Chr15.833
dre-miR-181a-5-3p	evm.model.Chr15.835
novel_10	evm.model.Chr15.846
dre-miR-199-5p	evm.model.Chr15.857
novel_101	evm.model.Chr15.858
novel_277	evm.model.Chr15.862
dre-miR-24b-3p	evm.model.Chr15.9
dre-miR-24	evm.model.Chr15.9
novel_145	evm.model.Chr15.904
dre-miR-129-1-3p	evm.model.Chr15.910
novel_277	evm.model.Chr15.917
novel_38	evm.model.Chr15.919
dre-let-7d-5p	evm.model.Chr15.922
novel_277	evm.model.Chr15.922
dre-miR-24	evm.model.Chr15.933
novel_530	evm.model.Chr15.936.1
novel_145	evm.model.Chr15.95
dre-miR-23b-5p	evm.model.Chr15.95
novel_10	evm.model.Chr15.952
dre-miR-24b-3p	evm.model.Chr15.97
dre-miR-24	evm.model.Chr15.97
novel_10	evm.model.Chr15.97
novel_277	evm.model.Chr15.970
novel_277	evm.model.Chr15.978
novel_10	evm.model.Chr15.978
dre-miR-24b-3p	evm.model.Chr15.984
dre-miR-24	evm.model.Chr15.984
novel_10	evm.model.Chr16.1001
novel_10	evm.model.Chr16.1002
novel_10	evm.model.Chr16.1003
novel_277	evm.model.Chr16.1004
dre-miR-24	evm.model.Chr16.1012
dre-miR-24b-3p	evm.model.Chr16.1019
dre-miR-24	evm.model.Chr16.1019
dre-miR-212-5p	evm.model.Chr16.1020
dre-miR-24b-3p	evm.model.Chr16.1025
dre-miR-24	evm.model.Chr16.1025
novel_277	evm.model.Chr16.1028
novel_101	evm.model.Chr16.1032
dre-miR-145-5p	evm.model.Chr16.1037
dre-miR-150	evm.model.Chr16.1040
dre-miR-23b-5p	evm.model.Chr16.1048
novel_10	evm.model.Chr16.1060
dre-miR-23b-5p	evm.model.Chr16.1062
novel_277	evm.model.Chr16.1064
dre-let-7d-5p	evm.model.Chr16.1080
dre-miR-129-5p	evm.model.Chr16.1088
ccr-miR-129	evm.model.Chr16.1088
novel_277	evm.model.Chr16.1098
dre-miR-145-5p	evm.model.Chr16.11
novel_10	evm.model.Chr16.1117
dre-miR-218a	evm.model.Chr16.1121
dre-miR-23a-3p	evm.model.Chr16.1121
novel_101	evm.model.Chr16.113
ccr-miR-128	evm.model.Chr16.1131_evm.model.Chr16.1132
dre-miR-128-3p	evm.model.Chr16.1131_evm.model.Chr16.1132
dre-miR-23b-5p	evm.model.Chr16.1135
novel_145	evm.model.Chr16.1147
dre-miR-199-5p	evm.model.Chr16.1147
dre-miR-196a-5p	evm.model.Chr16.1182
dre-miR-24b-3p	evm.model.Chr16.1184
novel_277	evm.model.Chr16.1189
novel_277	evm.model.Chr16.1196
dre-miR-145-5p	evm.model.Chr16.1200
dre-miR-23b-5p	evm.model.Chr16.1201
dre-miR-145-5p	evm.model.Chr16.1201
dre-miR-24b-3p	evm.model.Chr16.1206
dre-miR-24	evm.model.Chr16.1206
dre-miR-125a	evm.model.Chr16.121
dre-miR-24b-3p	evm.model.Chr16.1210
dre-miR-24	evm.model.Chr16.1210
dre-miR-181a-5-3p	evm.model.Chr16.1219
dre-miR-122	evm.model.Chr16.1222
ccr-miR-122	evm.model.Chr16.1222
dre-miR-122	evm.model.Chr16.1222
dre-miR-145-5p	evm.model.Chr16.1261
dre-miR-10c-5p	evm.model.Chr16.128
dre-miR-19b-5p	evm.model.Chr16.130
dre-miR-10c-5p	evm.model.Chr16.143
dre-miR-125a	evm.model.Chr16.149
dre-miR-212-5p	evm.model.Chr16.152
dre-miR-23b-5p	evm.model.Chr16.153
dre-miR-23b-5p	evm.model.Chr16.162
dre-let-7d-5p	evm.model.Chr16.174
novel_605	evm.model.Chr16.174
dre-miR-145-5p	evm.model.Chr16.181
dre-miR-145-5p	evm.model.Chr16.186
novel_145	evm.model.Chr16.188
dre-miR-145-5p	evm.model.Chr16.207
novel_530	evm.model.Chr16.218
dre-miR-455-3p	evm.model.Chr16.24
dre-miR-23b-5p	evm.model.Chr16.24
novel_145	evm.model.Chr16.242_evm.model.Chr16.243
novel_38	evm.model.Chr16.246
dre-let-7d-5p	evm.model.Chr16.26
novel_10	evm.model.Chr16.268
dre-miR-23b-5p	evm.model.Chr16.285
dre-miR-23b-5p	evm.model.Chr16.295
novel_277	evm.model.Chr16.301
novel_277	evm.model.Chr16.309
novel_277	evm.model.Chr16.311.1
dre-miR-24b-3p	evm.model.Chr16.315
dre-miR-24	evm.model.Chr16.315
dre-miR-23b-5p	evm.model.Chr16.315
dre-miR-23b-5p	evm.model.Chr16.326.1
novel_530	evm.model.Chr16.331
dre-miR-24	evm.model.Chr16.338
novel_145	evm.model.Chr16.34
novel_530	evm.model.Chr16.35
dre-let-7d-5p	evm.model.Chr16.35
novel_605	evm.model.Chr16.352.1
ccr-miR-9-3p	evm.model.Chr16.353
dre-miR-9-5p	evm.model.Chr16.353
novel_145	evm.model.Chr16.362
dre-miR-455-3p	evm.model.Chr16.369
novel_10	evm.model.Chr16.38
dre-miR-24b-3p	evm.model.Chr16.380
dre-miR-24	evm.model.Chr16.380
dre-miR-23b-5p	evm.model.Chr16.385
novel_605	evm.model.Chr16.386
dre-miR-122	evm.model.Chr16.396
ccr-miR-122	evm.model.Chr16.396
dre-miR-122	evm.model.Chr16.396
novel_530	evm.model.Chr16.413
dre-miR-125a	evm.model.Chr16.414
dre-miR-125c-5p	evm.model.Chr16.414
dre-miR-125b-5p	evm.model.Chr16.414
dre-miR-23b-5p	evm.model.Chr16.418
dre-miR-24b-3p	evm.model.Chr16.425
novel_530	evm.model.Chr16.435
novel_10	evm.model.Chr16.44
novel_145	evm.model.Chr16.450
dre-let-7d-5p	evm.model.Chr16.474
dre-miR-23a-3p	evm.model.Chr16.476
novel_911	evm.model.Chr16.482
novel_10	evm.model.Chr16.483_evm.model.Chr16.484
novel_38	evm.model.Chr16.486
novel_911	evm.model.Chr16.492
dre-miR-129-5p	evm.model.Chr16.492
ccr-miR-129	evm.model.Chr16.492
dre-miR-212-5p	evm.model.Chr16.498
dre-miR-212-5p	evm.model.Chr16.500
dre-miR-150	evm.model.Chr16.501.1
novel_10	evm.model.Chr16.502
dre-let-7d-5p	evm.model.Chr16.513
dre-miR-24b-3p	evm.model.Chr16.513
dre-miR-24	evm.model.Chr16.513
novel_277	evm.model.Chr16.515
novel_102	evm.model.Chr16.516
dre-miR-23b-5p	evm.model.Chr16.519
dre-miR-24	evm.model.Chr16.525
novel_101	evm.model.Chr16.525
dre-miR-24b-3p	evm.model.Chr16.537
novel_277	evm.model.Chr16.544
novel_277	evm.model.Chr16.546
ccr-miR-128	evm.model.Chr16.561
dre-miR-128-3p	evm.model.Chr16.561
novel_605	evm.model.Chr16.578
novel_101	evm.model.Chr16.594
novel_277	evm.model.Chr16.595
ccr-miR-10d	evm.model.Chr16.596
dre-miR-10d-5p	evm.model.Chr16.596
novel_49	evm.model.Chr16.596
dre-miR-10a-5p	evm.model.Chr16.596
dre-let-7c-5p	evm.model.Chr16.597
novel_145	evm.model.Chr16.597
dre-miR-212-5p	evm.model.Chr16.6
novel_277	evm.model.Chr16.601
dre-miR-23b-5p	evm.model.Chr16.601
dre-miR-23b-5p	evm.model.Chr16.616
dre-miR-129-5p	evm.model.Chr16.622
dre-let-7d-5p	evm.model.Chr16.627
novel_277	evm.model.Chr16.633
novel_10	evm.model.Chr16.633
dre-miR-145-5p	evm.model.Chr16.639
dre-miR-24b-3p	evm.model.Chr16.642.1
novel_605	evm.model.Chr16.648
dre-miR-129-5p	evm.model.Chr16.654
dre-miR-122	evm.model.Chr16.659
ccr-miR-122	evm.model.Chr16.659
dre-miR-122	evm.model.Chr16.659
novel_530	evm.model.Chr16.67
dre-miR-24b-3p	evm.model.Chr16.69
dre-miR-24	evm.model.Chr16.69
dre-miR-23b-5p	evm.model.Chr16.690
dre-miR-24b-3p	evm.model.Chr16.699.1
dre-miR-150	evm.model.Chr16.70
dre-miR-23b-5p	evm.model.Chr16.713
novel_10	evm.model.Chr16.719
dre-miR-23b-5p	evm.model.Chr16.723
dre-miR-23b-5p	evm.model.Chr16.726
dre-miR-125a	evm.model.Chr16.726
novel_530	evm.model.Chr16.729
dre-miR-23b-5p	evm.model.Chr16.729
novel_10	evm.model.Chr16.729
ccr-miR-128	evm.model.Chr16.73
dre-miR-128-3p	evm.model.Chr16.73
ccr-miR-10d	evm.model.Chr16.731
dre-miR-10d-5p	evm.model.Chr16.731
novel_49	evm.model.Chr16.731
dre-miR-24b-3p	evm.model.Chr16.735
dre-miR-24	evm.model.Chr16.735
dre-miR-199-5p	evm.model.Chr16.748
novel_101	evm.model.Chr16.766
novel_277	evm.model.Chr16.770
novel_101	evm.model.Chr16.776
novel_38	evm.model.Chr16.785
novel_911	evm.model.Chr16.789
dre-miR-150	evm.model.Chr16.807
dre-miR-24b-3p	evm.model.Chr16.81
dre-miR-199-5p	evm.model.Chr16.826
dre-miR-129-5p	evm.model.Chr16.832
ccr-miR-129	evm.model.Chr16.832
dre-miR-23b-5p	evm.model.Chr16.842.1
novel_277	evm.model.Chr16.859
dre-miR-23b-5p	evm.model.Chr16.864.1
dre-miR-145-5p	evm.model.Chr16.866
novel_277	evm.model.Chr16.868
novel_10	evm.model.Chr16.869_evm.model.Chr16.870
novel_277	evm.model.Chr16.871
dre-miR-23a-3p	evm.model.Chr16.872
novel_277	evm.model.Chr16.875
dre-miR-10c-5p	evm.model.Chr16.875
novel_277	evm.model.Chr16.884
dre-miR-23b-5p	evm.model.Chr16.896
novel_145	evm.model.Chr16.898
dre-miR-196a-5p	evm.model.Chr16.898
dre-miR-129-3-3p	evm.model.Chr16.902
dre-miR-129-3-3p	evm.model.Chr16.902
dre-miR-129-3p	evm.model.Chr16.902
dre-miR-145-5p	evm.model.Chr16.902
novel_277	evm.model.Chr16.913
dre-miR-23b-5p	evm.model.Chr16.913
novel_49	evm.model.Chr16.934
dre-miR-23b-5p	evm.model.Chr16.948
novel_10	evm.model.Chr16.956
dre-miR-23b-5p	evm.model.Chr16.979
novel_530	evm.model.Chr16.998
novel_277	evm.model.Chr16.998
ccr-miR-128	evm.model.Chr17.1029
dre-miR-128-3p	evm.model.Chr17.1029
novel_277	evm.model.Chr17.1048
novel_101	evm.model.Chr17.1065
dre-miR-212-5p	evm.model.Chr17.1096
novel_10	evm.model.Chr17.1097
dre-miR-212-5p	evm.model.Chr17.1132
novel_277	evm.model.Chr17.1157
dre-miR-23b-5p	evm.model.Chr17.1157
novel_10	evm.model.Chr17.1157
dre-miR-24b-3p	evm.model.Chr17.1182
dre-miR-24	evm.model.Chr17.1182
novel_10	evm.model.Chr17.1192
dre-miR-129-5p	evm.model.Chr17.134
ccr-miR-129	evm.model.Chr17.134
dre-miR-212-5p	evm.model.Chr17.163
dre-miR-23b-5p	evm.model.Chr17.171
dre-miR-24	evm.model.Chr17.174
dre-miR-23b-5p	evm.model.Chr17.188
dre-miR-24b-3p	evm.model.Chr17.194
dre-miR-24	evm.model.Chr17.194
dre-miR-23b-5p	evm.model.Chr17.198
novel_102	evm.model.Chr17.2
novel_145	evm.model.Chr17.218
dre-miR-196a-5p	evm.model.Chr17.218
novel_49	evm.model.Chr17.221
dre-miR-10a-5p	evm.model.Chr17.221
dre-miR-181a-5-3p	evm.model.Chr17.222
novel_277	evm.model.Chr17.235_evm.model.Chr17.238
dre-miR-24b-3p	evm.model.Chr17.27
dre-miR-24b-3p	evm.model.Chr17.271.2
dre-miR-24	evm.model.Chr17.271.2
dre-miR-23b-5p	evm.model.Chr17.278
dre-miR-129-5p	evm.model.Chr17.279
ccr-miR-129	evm.model.Chr17.279
novel_145	evm.model.Chr17.281
dre-miR-24b-3p	evm.model.Chr17.303_evm.model.Chr17.302
dre-miR-24	evm.model.Chr17.303_evm.model.Chr17.302
novel_101	evm.model.Chr17.323
novel_145	evm.model.Chr17.348
dre-miR-23b-5p	evm.model.Chr17.357
novel_277	evm.model.Chr17.370
novel_145	evm.model.Chr17.370
dre-let-7c-5p	evm.model.Chr17.372
novel_145	evm.model.Chr17.374
novel_186	evm.model.Chr17.384
dre-let-7d-5p	evm.model.Chr17.386
dre-let-7c-5p	evm.model.Chr17.386
dre-miR-24b-3p	evm.model.Chr17.387
dre-miR-128-3p	evm.model.Chr17.39
novel_102	evm.model.Chr17.4
novel_277	evm.model.Chr17.400
novel_530	evm.model.Chr17.404
novel_10	evm.model.Chr17.404
novel_38	evm.model.Chr17.414
dre-miR-24b-3p	evm.model.Chr17.414
dre-miR-24	evm.model.Chr17.414
dre-miR-455-3p	evm.model.Chr17.415
novel_10	evm.model.Chr17.415
dre-miR-23a-3p	evm.model.Chr17.431.1
novel_10	evm.model.Chr17.434
dre-miR-23b-5p	evm.model.Chr17.45
dre-miR-23b-5p	evm.model.Chr17.456
novel_605	evm.model.Chr17.457
dre-miR-23b-5p	evm.model.Chr17.465
dre-miR-145-5p	evm.model.Chr17.470
dre-miR-212-5p	evm.model.Chr17.473
novel_10	evm.model.Chr17.478
novel_10	evm.model.Chr17.481
novel_10	evm.model.Chr17.483
dre-miR-24b-3p	evm.model.Chr17.485
novel_277	evm.model.Chr17.527
ccr-miR-128	evm.model.Chr17.530
dre-miR-128-3p	evm.model.Chr17.530
dre-miR-23a-3p	evm.model.Chr17.552
dre-miR-125c-5p	evm.model.Chr17.553
novel_10	evm.model.Chr17.553
novel_530	evm.model.Chr17.56
dre-miR-199-5p	evm.model.Chr17.564
dre-miR-145-5p	evm.model.Chr17.568
novel_10	evm.model.Chr17.573
dre-let-7d-5p	evm.model.Chr17.583
novel_10	evm.model.Chr17.584
dre-miR-24b-3p	evm.model.Chr17.615
novel_277	evm.model.Chr17.617
novel_145	evm.model.Chr17.626
dre-miR-23a-3p	evm.model.Chr17.638
dre-miR-24b-3p	evm.model.Chr17.641
dre-miR-24	evm.model.Chr17.641
dre-miR-24b-3p	evm.model.Chr17.642
dre-miR-125c-5p	evm.model.Chr17.645
novel_10	evm.model.Chr17.646
dre-miR-23b-5p	evm.model.Chr17.666
dre-let-7d-5p	evm.model.Chr17.669
novel_277	evm.model.Chr17.673
novel_101	evm.model.Chr17.675
dre-miR-129-5p	evm.model.Chr17.676
novel_101	evm.model.Chr17.686
dre-miR-125c-5p	evm.model.Chr17.688
dre-miR-125b-5p	evm.model.Chr17.688
novel_10	evm.model.Chr17.69
dre-miR-129-5p	evm.model.Chr17.697
ccr-miR-129	evm.model.Chr17.697
dre-miR-23b-5p	evm.model.Chr17.7
novel_530	evm.model.Chr17.712
dre-miR-145-5p	evm.model.Chr17.716
novel_145	evm.model.Chr17.718_evm.model.Chr17.717
novel_277	evm.model.Chr17.721.1
novel_277	evm.model.Chr17.733
novel_277	evm.model.Chr17.734
novel_530	evm.model.Chr17.735
dre-miR-23b-5p	evm.model.Chr17.738
dre-let-7d-5p	evm.model.Chr17.750
dre-miR-129-5p	evm.model.Chr17.753.4
dre-let-7d-5p	evm.model.Chr17.764
novel_277	evm.model.Chr17.777
dre-miR-23b-5p	evm.model.Chr17.796
dre-miR-24b-3p	evm.model.Chr17.818
dre-miR-24	evm.model.Chr17.818
novel_10	evm.model.Chr17.826
novel_277	evm.model.Chr17.831
novel_277	evm.model.Chr17.832
novel_200	evm.model.Chr17.836
novel_10	evm.model.Chr17.838
dre-miR-24b-3p	evm.model.Chr17.853
dre-miR-150	evm.model.Chr17.854
dre-miR-24	evm.model.Chr17.855
novel_277	evm.model.Chr17.874
novel_530	evm.model.Chr17.880
dre-miR-23b-5p	evm.model.Chr17.892
dre-let-7d-5p	evm.model.Chr17.895
novel_10	evm.model.Chr17.913
novel_277	evm.model.Chr17.914
dre-miR-24b-3p	evm.model.Chr17.930
dre-miR-24	evm.model.Chr17.930
novel_101	evm.model.Chr17.930
dre-miR-24	evm.model.Chr17.935
novel_277	evm.model.Chr17.940
dre-miR-145-5p	evm.model.Chr17.952
dre-miR-125a	evm.model.Chr17.966
dre-miR-125c-5p	evm.model.Chr17.966
dre-miR-29a	evm.model.Chr17.972
dre-let-7d-5p	evm.model.Chr17.975
dre-let-7c-5p	evm.model.Chr17.975
novel_530	evm.model.Chr17.979
dre-miR-23b-5p	evm.model.Chr17.982
novel_101	evm.model.Chr17.982
novel_102	evm.model.Chr17.997
novel_911	evm.model.Chr17.997
novel_145	evm.model.Chr18.1001
dre-miR-23b-5p	evm.model.Chr18.1006.1
dre-miR-199-5p	evm.model.Chr18.1018
dre-miR-125a	evm.model.Chr18.1021
dre-miR-212-5p	evm.model.Chr18.1022
novel_530	evm.model.Chr18.1026
dre-miR-150	evm.model.Chr18.1032
dre-miR-24b-3p	evm.model.Chr18.1033
dre-miR-212-5p	evm.model.Chr18.1034
dre-miR-24b-3p	evm.model.Chr18.1036
novel_277	evm.model.Chr18.1038
dre-miR-129-3-3p	evm.model.Chr18.1041
dre-miR-129-3-3p	evm.model.Chr18.1041
dre-miR-129-3p	evm.model.Chr18.1041
dre-miR-125a	evm.model.Chr18.1045
dre-miR-455-3p	evm.model.Chr18.1046
dre-miR-199-5p	evm.model.Chr18.1046
novel_530	evm.model.Chr18.1048
novel_38	evm.model.Chr18.1052
novel_101	evm.model.Chr18.1067
dre-miR-23b-5p	evm.model.Chr18.1072
novel_127	evm.model.Chr18.1076
dre-let-7d-5p	evm.model.Chr18.1077
novel_38	evm.model.Chr18.1077
novel_102	evm.model.Chr18.1078
dre-miR-24b-3p	evm.model.Chr18.1094
dre-miR-24	evm.model.Chr18.1094
novel_911	evm.model.Chr18.1097
dre-miR-99	evm.model.Chr18.1101
novel_10	evm.model.Chr18.1102
ccr-miR-128	evm.model.Chr18.1115
dre-miR-128-3p	evm.model.Chr18.1115
novel_10	evm.model.Chr18.1117.4
dre-miR-23b-5p	evm.model.Chr18.1118_evm.model.Chr18.1119
dre-miR-125a	evm.model.Chr18.1122
dre-miR-125c-5p	evm.model.Chr18.1122
dre-miR-125b-5p	evm.model.Chr18.1122
novel_277	evm.model.Chr18.1129
dre-miR-24b-3p	evm.model.Chr18.1132
novel_145	evm.model.Chr18.1133
dre-miR-212-5p	evm.model.Chr18.1138
dre-miR-24	evm.model.Chr18.114
dre-miR-129-5p	evm.model.Chr18.1140
ccr-miR-129	evm.model.Chr18.1140
novel_277	evm.model.Chr18.1149
novel_10	evm.model.Chr18.116
dre-miR-145-5p	evm.model.Chr18.1173_evm.model.Chr18.1172
dre-miR-145-5p	evm.model.Chr18.1183
dre-miR-24b-3p	evm.model.Chr18.1184
dre-miR-199-5p	evm.model.Chr18.1184
dre-miR-129-5p	evm.model.Chr18.1185
novel_277	evm.model.Chr18.1185
ccr-miR-129	evm.model.Chr18.1185
dre-miR-129-5p	evm.model.Chr18.1187
dre-miR-23b-5p	evm.model.Chr18.1202
novel_10	evm.model.Chr18.1215
dre-miR-129-5p	evm.model.Chr18.122
[truncated: 2,548 more rows]
